# Supplementary material for: mRNA Profiling Reveals Determinants of Trastuzumab Efficiency in HER2-Positive Breast Cancer
Source: PLoS One. 2015 Feb 24;10(2):e0117818. doi: 10.1371/journal.pone.0117818 (PMC4339844; doi:10.1371/journal.pone.0117818)
Supplement: S1 Table — The table lists the used forward and reverse primer sequences for the 40 candidate genes which were analyzed by RT-qPCR. Additionally, the sequences for the normalizer GAPDH are listed. (XLS) [file pone.0117818.s001.xls]

## Sheet: Blatt1
Gene	Primer seq	Scale	Purification
NCAM2_fw	GGGGTTGCTTGTCAGTAGC	25 nmol	desalted
NCAM2_rev	TTCAGGTTCACCAATCGCTGT	25 nmol	desalted
COLEC12_fw	AATCCTTCGGTTACAAGCGGT	25 nmol	desalted
COLEC12_rev	ACTGTGATTGTTAGCAAGGCAC	25 nmol	desalted
AFF3_fw	GCCCTACAAGACTAACAAGGGG	25 nmol	desalted
AFF3_rev	ACTCCAACGAGATGACTCTGAT	25 nmol	desalted
TFF3_fw	CCAAGCAAACAATCCAGAGCA	25 nmol	desalted
TFF3_rev	GCTCAGGACTCGCTTCATGG	25 nmol	desalted
NRCAM_fw	TCCAACCATCACCCAACAGTC	25 nmol	desalted
NRCAM_rev	TGAGTCCCATTACGGGTCCAG	25 nmol	desalted
GREB1_fw	ATGGGAAATTCTTACGCTGGAC	25 nmol	desalted
GREB1_rev	CACTCGGCTACCACCTTCT	25 nmol	desalted
TFF1_fw	CCCTCCCAGTGTGCAAATAAG	25 nmol	desalted
TFF1_rev	GAACGGTGTCGTCGAAACAG	25 nmol	desalted
S100A9_fw	GGTCATAGAACACATCATGGAGG	25 nmol	desalted
S100A9_rev	GGCCTGGCTTATGGTGGTG	25 nmol	desalted
FXYD5_fw	CACGACCCGTTCACTTACGAC	25 nmol	desalted
FXYD5_rev	ATCTTCTGCTCAGCACGATGA	25 nmol	desalted
TINAGL1_fw	ACCAGGTCACTCCTGTCTACC	25 nmol	desalted
TINAGL1_rev	TGCCTCCCTTGTATAGGAAGAA	25 nmol	desalted
IFI27_fw	TGCTCTCACCTCATCAGCAGT	25 nmol	desalted
IFI27_rev	CACAACTCCTCCAATCACAACT	25 nmol	desalted
CLDN1_fw	CCTCCTGGGAGTGATAGCAAT	25 nmol	desalted
CLDN1_rev	GGCAACTAAAATAGCCAGACCT	25 nmol	desalted
PTRF_fw	GAGGACCCCACGCTCTATATT	25 nmol	desalted
PTRF_rev	CCCCGATGATTTTGTCCAGGA	25 nmol	desalted
IFITM1_fw	CCAAGGTCCACCGTGATTAAC	25 nmol	desalted
IFITM1_rev	ACCAGTTCAAGAAGAGGGTGTT	25 nmol	desalted
KLK8_fw	CTGACACTCTCAACTGTGCAG	25 nmol	desalted
KLK8_rev	AGGTTTGTCGGACCTCCCA	25 nmol	desalted
KRT17_fw	GGTGGGTGGTGAGATCAATGT	25 nmol	desalted
KRT17_rev	CGCGGTTCAGTTCCTCTGTC	25 nmol	desalted
CTGF_fw	CAGCATGGACGTTCGTCTG	25 nmol	desalted
CTGF_rev	AACCACGGTTTGGTCCTTGG	25 nmol	desalted
TGM2_fw	GAGGAGCTGGTCTTAGAGAGG	25 nmol	desalted
TGM2_rev	CGGTCACGACACTGAAGGTG	25 nmol	desalted
LIF_fw	CCAACGTGACGGACTTCCC	25 nmol	desalted
LIF_rev	TACACGACTATGCGGTACAGC	25 nmol	desalted
IFI16_fw	AGACTGAAGACTGAACCTGAAGA	25 nmol	desalted
IFI16_rev	GAACCCATTGCGGCAAACATA	25 nmol	desalted
GBP1_fw	AGGAGTTCCTTCAAAGATGTGGA	25 nmol	desalted
GBP1_rev	GCAACTGGACCCTGTCGTT	25 nmol	desalted
KLK5_fw	AGAGCATGTTCTCGCCAACAA	25 nmol	desalted
KLK5_rev	TGGGTGTGCATATCGCAGTC	25 nmol	desalted
KLK6_fw	CCAAACTCTCTGAACTCATCCAG	25 nmol	desalted
KLK6_rev	GTGTCAGGGAAATCACCATCTG	25 nmol	desalted
KRT5_fw	CCAAGGTTGATGCACTGATGG	25 nmol	desalted
KRT5_rev	TGTCAGAGACATGCGTCTGC	25 nmol	desalted
MYEOV_fw	ATGGCCCTCAGAATCTGCG	25 nmol	desalted
MYEOV_rev	CCACGGAGACAATGACACCA	25 nmol	desalted
KRT81_fw	GCATTGGGGCTGTGAATGTCT	25 nmol	desalted
KRT81_rev	ACCCAGGGAGCTGATACCAC	25 nmol	desalted
CES1_fw	ACCCCTGAGGTTTACTCCACC	25 nmol	desalted
CES1_rev	TGCACATAGGAGGGTACGAGG	25 nmol	desalted
AKR1C1_fw	TTCATGCCTGTCCTGGGATTT	25 nmol	desalted
AKR1C1_rev	CTGGCTTTACAGACACTGGAAAA	25 nmol	desalted
Malat1_fw	GGATCCTAGACCAGCATGCC	25 nmol	desalted
Malat1_rev	AAAGGTTACCATAAGTAAGTTCC	25 nmol	desalted
ALPP_fw	GTGAACCGCAACTGGTACTC	25 nmol	desalted
ALPP_rev	GAGCTGCGTAGCGATGTCC	25 nmol	desalted
CYP1A2_few	CTGGGCACTTCGACCCTTAC	25 nmol	desalted
CYP1A2_rev	TCTCATCGCTACTCTCAGGGA	25 nmol	desalted
IGFBP3_fw	AGAGCACAGATACCCAGAACT	25 nmol	desalted
IGFBP3_rev	GGTGATTCAGTGTGTCTTCCATT	25 nmol	desalted
GDF15_fw	GACCCTCAGAGTTGCACTCC	25 nmol	desalted
GDF15_rev	GCCTGGTTAGCAGGTCCTC	25 nmol	desalted
IL8_fw	TTTTGCCAAGGAGTGCTAAAGA	25 nmol	desalted
IL8_rev	AACCCTCTGCACCCAGTTTTC	25 nmol	desalted
LCN2_fw	CCACCTCAGACCTGATCCCA	25 nmol	desalted
LCN2_rev	CCCCTGGAATTGGTTGTCCTG	25 nmol	desalted
PGR_fw	ACCCGCCCTATCTCAACTACC	25 nmol	desalted
PGR_rev	AGGACACCATAATGACAGCCT	25 nmol	desalted
PTGS2_fw	CTGGCGCTCAGCCATACAG	25 nmol	desalted
PTGS2_rev	CGCACTTATACTGGTCAAATCCC	25 nmol	desalted
CAV1_fw	GCGACCCTAAACACCTCAAC	25 nmol	desalted
CAV1_rev	ATGCCGTCAAAACTGTGTGTC	25 nmol	desalted
CALCOCO1_fw	GTAGCCCGGACCTACATCC	25 nmol	desalted
CALCOCO1_rev	GCACGGAAGACCACACAAAT	25 nmol	desalted
L1CAM_fw	TGTCATCACGGAACAGTCTCC	25 nmol	desalted
L1CAM_rev	CTGGCAAAGCAGCGGTAGAT	25 nmol	desalted
GAPDH_fw	TGTGGGCATCAATGGATTTGG	25 nmol	desalted
GAPDH_rv	ACACCATGTATTCCGGGTCAAT	25 nmol	desalted
