# Supplementary material for: mRNA Profiling Reveals Determinants of Trastuzumab Efficiency in HER2-Positive Breast Cancer
Source: PLoS One. 2015 Feb 24;10(2):e0117818. doi: 10.1371/journal.pone.0117818 (PMC4339844; doi:10.1371/journal.pone.0117818)
Supplement: S2 Table — The table lists the RT-qPCR data of 40 selected genes from the candidate set. The ViiA 7 Real-Time PCR System (Applied Biosystems, Darmstadt, Germany) was used for RT-qPCR analysis. Data analysis was performed as described in Livak and Schmittgen [27] with two biological replicates and GAPDH as reference gene. (XLS) [file pone.0117818.s002.xls]

## Sheet: 1st replicate
Sample Name	Target Name	RQ (1st replicate)
BT474	GREB1	1.0000000000000
BT474	GREB1	1.0000000000000
BT474	GREB1	1.0000000000000
BT474	TFF1	1.0000000000000
BT474	TFF1	1.0000000000000
BT474	TFF1	1.0000000000000
BT474	S100A9	1.0000000000000
BT474	S100A9	1.0000000000000
BT474	S100A9	1.0000000000000
BT474	FXYD5	1.0000000000000
BT474	FXYD5	1.0000000000000
BT474	FXYD5	NA
BT474	TINAGL1	1.0000000000000
BT474	TINAGL1	1.0000000000000
BT474	TINAGL1	1.0000000000000
BT474	IFI27	1.0000000000000
BT474	IFI27	1.0000000000000
BT474	IFI27	1.0000000000000
BT474	CLDN1	1.0000000000000
BT474	CLDN1	1.0000000000000
BT474	CLDN1	1.0000000000000
BT474	PTRF	1.0000000000000
BT474	PTRF	1.0000000000000
BT474	PTRF	NA
BT474	IFITM1	1.0000000000000
BT474	IFITM1	1.0000000000000
BT474	IFITM1	1.0000000000000
BT474	KLK8	1.0000000000000
BT474	KLK8	1.0000000000000
BT474	KLK8	1.0000000000000
BT474	KRT17	1.0000000000000
BT474	KRT17	1.0000000000000
BT474	KRT17	1.0000000000000
BT474	CTGF	1.0000000000000
BT474	CTGF	1.0000000000000
BT474	CTGF	1.0000000000000
BT474	TGM2	1.0000000000000
BT474	TGM2	1.0000000000000
BT474	TGM2	1.0000000000000
BT474	LIF	1.0000000000000
BT474	LIF	1.0000000000000
BT474	LIF	1.0000000000000
BT474	IFI16	NA
BT474	IFI16	NA
BT474	IFI16	NA
BT474	GBP1	1.0000000000000
BT474	GBP1	1.0000000000000
BT474	GBP1	1.0000000000000
BT474	CES1	1.0000000000000
BT474	CES1	1.0000000000000
BT474	CES1	1.0000000000000
BT474	AKR1C1	1.0000000000000
BT474	AKR1C1	1.0000000000000
BT474	AKR1C1	1.0000000000000
BT474	MALAT1	1.0000000000000
BT474	MALAT1	1.0000000000000
BT474	MALAT1	1.0000000000000
BT474	ALPP	1.0000000000000
BT474	ALPP	1.0000000000000
BT474	ALPP	1.0000000000000
BT474	CYP1A2	1.0000000000000
BT474	CYP1A2	1.0000000000000
BT474	CYP1A2	1.0000000000000
BT474	IGFBP3	1.0000000000000
BT474	IGFBP3	1.0000000000000
BT474	IGFBP3	1.0000000000000
BT474	GDF15	1.0000000000000
BT474	GDF15	1.0000000000000
BT474	GDF15	1.0000000000000
BT474	IL8	1.0000000000000
BT474	IL8	1.0000000000000
BT474	LCN2	1.0000000000000
BT474	LCN2	1.0000000000000
BT474	LCN2	1.0000000000000
BT474	PTGS2	1.0000000000000
BT474	PTGS2	1.0000000000000
BT474	PTGS2	1.0000000000000
BT474	CAV1	1.0000000000000
BT474	CAV1	1.0000000000000
BT474	CAV1	1.0000000000000
BT474	CALCOCO1	1.0000000000000
BT474	CALCOCO1	1.0000000000000
BT474	CALCOCO1	1.0000000000000
BT474	L1CAM	1.0000000000000
BT474	L1CAM	1.0000000000000
BT474	L1CAM	1.0000000000000
BT474	KLK5	1.0000000000000
BT474	KLK5	1.0000000000000
BT474	KLK5	1.0000000000000
BT474	KLK6	1.0000000000000
BT474	KLK6	1.0000000000000
BT474	KLK6	1.0000000000000
BT474	KRT5	1.0000000000000
BT474	KRT5	1.0000000000000
BT474	MYEOV	1.0000000000000
BT474	MYEOV	1.0000000000000
BT474	MYEOV	1.0000000000000
BT474	KRT81	1.0000000000000
BT474	KRT81	1.0000000000000
BT474	KRT81	1.0000000000000
BT474	NCAM2	1.0000000000000
BT474	NCAM2	1.0000000000000
BT474	NCAM2	1.0000000000000
BT474	COLEC12	1.0000000000000
BT474	COLEC12	1.0000000000000
BT474	COLEC12	1.0000000000000
BT474	AFF3	1.0000000000000
BT474	AFF3	1.0000000000000
BT474	AFF3	1.0000000000000
BT474	TFF3	1.0000000000000
BT474	TFF3	1.0000000000000
BT474	TFF3	1.0000000000000
BT474	NRCAM	1.0000000000000
BT474	NRCAM	1.0000000000000
BT474	NRCAM	1.0000000000000
BT474	PGR	1.0000000000000
BT474	PGR	1.0000000000000
BT474+Trastuzumab	MALAT1	1.5367172956467
BT474+Trastuzumab	MALAT1	1.5367172956467
BT474+Trastuzumab	ALPP	2.1821470260620
BT474+Trastuzumab	ALPP	2.1821470260620
BT474+Trastuzumab	ALPP	2.1821470260620
BT474+Trastuzumab	CYP1A2	1.4090489149094
BT474+Trastuzumab	CYP1A2	1.4090489149094
BT474+Trastuzumab	CYP1A2	1.4090489149094
BT474+Trastuzumab	IGFBP3	2.1342892646790
BT474+Trastuzumab	IGFBP3	2.1342892646790
BT474+Trastuzumab	IGFBP3	2.1342892646790
BT474+Trastuzumab	GDF15	0.9504618048668
BT474+Trastuzumab	GDF15	0.9504618048668
BT474+Trastuzumab	GDF15	0.9504618048668
BT474+Trastuzumab	IL8	1.5338525772095
BT474+Trastuzumab	IL8	1.5338525772095
BT474+Trastuzumab	IL8	1.5338525772095
BT474+Trastuzumab	LCN2	0.8770571351051
BT474+Trastuzumab	LCN2	0.8770571351051
BT474+Trastuzumab	LCN2	0.8770571351051
BT474+Trastuzumab	PGR	1.2635138034821
BT474+Trastuzumab	PGR	1.2635138034821
BT474+Trastuzumab	PGR	1.2635138034821
BT474+Trastuzumab	PTGS2	5.3620929718018
BT474+Trastuzumab	PTGS2	5.3620929718018
BT474+Trastuzumab	PTGS2	5.3620929718018
BT474+Trastuzumab	CAV1	1.8556025028229
BT474+Trastuzumab	CAV1	1.8556025028229
BT474+Trastuzumab	CAV1	1.8556025028229
BT474+Trastuzumab	CALCOCO1	1.6047298908234
BT474+Trastuzumab	CALCOCO1	1.6047298908234
BT474+Trastuzumab	CALCOCO1	NA
BT474+Trastuzumab	L1CAM	0.9184636473656
BT474+Trastuzumab	L1CAM	0.9184636473656
BT474+Trastuzumab	L1CAM	0.9184636473656
BT474+Trastuzumab	KLK5	1.0736744403839
BT474+Trastuzumab	KLK5	1.0736744403839
BT474+Trastuzumab	KLK5	1.0736744403839
BT474+Trastuzumab	KLK6	1.1518497467041
BT474+Trastuzumab	KLK6	1.1518497467041
BT474+Trastuzumab	KLK6	1.1518497467041
BT474+Trastuzumab	KRT5	NA
BT474+Trastuzumab	KRT5	1.2248750925064
BT474+Trastuzumab	KRT5	1.2248750925064
BT474+Trastuzumab	MYEOV	0.8319257497787
BT474+Trastuzumab	MYEOV	0.8319257497787
BT474+Trastuzumab	MYEOV	0.8319257497787
BT474+Trastuzumab	KRT81	0.4506915807724
BT474+Trastuzumab	KRT81	0.4506915807724
BT474+Trastuzumab	KRT81	0.4506915807724
BT474+Trastuzumab	NCAM2	1.6251902580261
BT474+Trastuzumab	NCAM2	1.6251902580261
BT474+Trastuzumab	NCAM2	1.6251902580261
BT474+Trastuzumab	COLEC12	1.1557111740112
BT474+Trastuzumab	COLEC12	1.1557111740112
BT474+Trastuzumab	COLEC12	1.1557111740112
BT474+Trastuzumab	AFF3	1.2412351369858
BT474+Trastuzumab	AFF3	1.2412351369858
BT474+Trastuzumab	AFF3	1.2412351369858
BT474+Trastuzumab	TFF3	1.1123290061951
BT474+Trastuzumab	TFF3	1.1123290061951
BT474+Trastuzumab	TFF3	1.1123290061951
BT474+Trastuzumab	NRCAM	1.4190680980682
BT474+Trastuzumab	NRCAM	1.4190680980682
BT474+Trastuzumab	NRCAM	1.4190680980682
BT474+Trastuzumab	GREB1	1.6370319128037
BT474+Trastuzumab	GREB1	1.6370319128037
BT474+Trastuzumab	GREB1	1.6370319128037
BT474+Trastuzumab	TFF1	1.8808264732361
BT474+Trastuzumab	TFF1	1.8808264732361
BT474+Trastuzumab	TFF1	1.8808264732361
BT474+Trastuzumab	S100A9	0.7058564424515
BT474+Trastuzumab	S100A9	0.7058564424515
BT474+Trastuzumab	S100A9	0.7058564424515
BT474+Trastuzumab	FXYD5	NA
BT474+Trastuzumab	FXYD5	0.4255192875862
BT474+Trastuzumab	FXYD5	0.4255192875862
BT474+Trastuzumab	TINAGL1	1.1403559446335
BT474+Trastuzumab	TINAGL1	1.1403559446335
BT474+Trastuzumab	TINAGL1	1.1403559446335
BT474+Trastuzumab	IFI27	1.1306905746460
BT474+Trastuzumab	IFI27	1.1306905746460
BT474+Trastuzumab	IFI27	1.1306905746460
BT474+Trastuzumab	CLDN1	1.0345784425736
BT474+Trastuzumab	CLDN1	1.0345784425735
BT474+Trastuzumab	CLDN1	1.0345784425736
BT474+Trastuzumab	PTRF	0.3957494795322
BT474+Trastuzumab	PTRF	0.3957494795322
BT474+Trastuzumab	PTRF	NA
BT474+Trastuzumab	IFITM1	0.8875247240067
BT474+Trastuzumab	IFITM1	0.8875247240067
BT474+Trastuzumab	IFITM1	0.8875247240067
BT474+Trastuzumab	KLK8	2.8399441242218
BT474+Trastuzumab	KLK8	2.8399441242218
BT474+Trastuzumab	KLK8	2.8399441242218
BT474+Trastuzumab	KRT17	0.5579705834389
BT474+Trastuzumab	KRT17	0.5579705834389
BT474+Trastuzumab	KRT17	0.5579705834389
BT474+Trastuzumab	CTGF	3.4110682010651
BT474+Trastuzumab	CTGF	3.4110682010651
BT474+Trastuzumab	CTGF	3.4110682010651
BT474+Trastuzumab	TGM2	1.0268760919571
BT474+Trastuzumab	TGM2	1.0268760919571
BT474+Trastuzumab	TGM2	1.0268760919571
BT474+Trastuzumab	LIF	1.4761012792587
BT474+Trastuzumab	LIF	1.4761012792587
BT474+Trastuzumab	LIF	1.4761012792587
BT474+Trastuzumab	IFI16	NA
BT474+Trastuzumab	IFI16	NA
BT474+Trastuzumab	IFI16	NA
BT474+Trastuzumab	GBP1	11.9821844100952
BT474+Trastuzumab	GBP1	11.9821844100952
BT474+Trastuzumab	GBP1	11.9821844100952
BT474+Trastuzumab	CES1	1.1289130449295
BT474+Trastuzumab	CES1	1.1289130449295
BT474+Trastuzumab	CES1	1.1289130449295
BT474+Trastuzumab	AKR1C1	0.9963559508324
BT474+Trastuzumab	AKR1C1	0.9963559508324
BT474+Trastuzumab	AKR1C1	0.9963559508324
BTR50	MALAT1	1.4439346790314
BTR50	MALAT1	1.4439346790314
BTR50	ALPP	0.4232273995876
BTR50	ALPP	0.4232273995876
BTR50	ALPP	0.4232273995876
BTR50	CYP1A2	0.7115333676338
BTR50	CYP1A2	0.7115333676338
BTR50	CYP1A2	0.7115333676338
BTR50	IGFBP3	0.9742686152458
BTR50	IGFBP3	0.9742686152458
BTR50	IGFBP3	0.9742686152458
BTR50	GDF15	1.3001058101654
BTR50	GDF15	1.3001058101654
BTR50	GDF15	1.3001058101654
BTR50	IL8	1.0702730417252
BTR50	IL8	1.0702730417252
BTR50	IL8	1.0702730417252
BTR50	LCN2	2.3973770141602
BTR50	LCN2	2.3973770141602
BTR50	LCN2	2.3973770141602
BTR50	PGR	1.0815271139145
BTR50	PGR	1.0815271139145
BTR50	PGR	1.0815271139145
BTR50	PTGS2	4.6865444183350
BTR50	PTGS2	4.6865444183350
BTR50	PTGS2	4.6865444183350
BTR50	CAV1	0.9864714741707
BTR50	CAV1	0.9864714741707
BTR50	CAV1	0.9864714741707
BTR50	CALCOCO1	0.7904688715935
BTR50	CALCOCO1	0.7904688715935
BTR50	CALCOCO1	0.7904688715935
BTR50	L1CAM	0.3798621892929
BTR50	L1CAM	0.3798621892929
BTR50	L1CAM	NA
BTR50	KLK5	1.1780428886414
BTR50	KLK5	1.1780428886414
BTR50	KLK5	1.1780428886414
BTR50	KLK6	0.4064127802849
BTR50	KLK6	0.4064127802849
BTR50	KLK6	0.4064127802849
BTR50	KRT5	0.2545363306999
BTR50	KRT5	0.2545363306999
BTR50	KRT5	0.2545363306999
BTR50	MYEOV	0.9977815747261
BTR50	MYEOV	0.9977815747261
BTR50	MYEOV	0.9977815747261
BTR50	KRT81	0.5113428831100
BTR50	KRT81	0.5113428831100
BTR50	NCAM2	1.2765959501267
BTR50	NCAM2	1.2765959501267
BTR50	NCAM2	1.2765959501267
BTR50	COLEC12	1.8286355733872
BTR50	COLEC12	1.8286355733872
BTR50	COLEC12	1.8286355733872
BTR50	AFF3	2.4115889072418
BTR50	AFF3	2.4115889072418
BTR50	AFF3	2.4115889072418
BTR50	TFF3	1.4487727880478
BTR50	TFF3	1.4487727880478
BTR50	TFF3	1.4487727880478
BTR50	NRCAM	2.0240688323975
BTR50	NRCAM	2.0240688323975
BTR50	NRCAM	2.0240688323975
BTR50	GREB1	2.3854765892029
BTR50	GREB1	2.3854765892029
BTR50	GREB1	2.3854765892029
BTR50	TFF1	3.1292703151703
BTR50	TFF1	3.1292703151703
BTR50	TFF1	3.1292703151703
BTR50	S100A9	0.3239389657974
BTR50	S100A9	0.3239389657974
BTR50	S100A9	0.3239389657974
BTR50	FXYD5	NA
BTR50	FXYD5	0.4350021779537
BTR50	FXYD5	0.4350021779537
BTR50	TINAGL1	1.4881068468094
BTR50	TINAGL1	1.4881068468094
BTR50	TINAGL1	1.4881068468094
BTR50	IFI27	3.9215657711029
BTR50	IFI27	3.9215657711029
BTR50	IFI27	3.9215657711029
BTR50	CLDN1	1.4719036817551
BTR50	CLDN1	1.4719036817551
BTR50	CLDN1	1.4719036817551
BTR50	PTRF	NA
BTR50	PTRF	0.0885984301567
BTR50	PTRF	0.0885984301567
BTR50	IFITM1	7.7666230201721
BTR50	IFITM1	7.7666230201721
BTR50	IFITM1	7.7666230201721
BTR50	KLK8	4.8565526008606
BTR50	KLK8	4.8565526008606
BTR50	KLK8	4.8565526008606
BTR50	KRT17	0.2413832396269
BTR50	KRT17	0.2413832396269
BTR50	KRT17	0.2413832396269
BTR50	CTGF	6.3516302108765
BTR50	CTGF	6.3516302108765
BTR50	CTGF	6.3516302108765
BTR50	TGM2	1.2907900810242
BTR50	TGM2	1.2907900810242
BTR50	TGM2	1.2907900810242
BTR50	LIF	1.9577462673187
BTR50	LIF	1.9577462673187
BTR50	LIF	1.9577462673187
BTR50	IFI16	NA
BTR50	IFI16	NA
BTR50	IFI16	NA
BTR50	GBP1	2.7723841667175
BTR50	GBP1	2.7723841667175
BTR50	GBP1	2.7723841667175
BTR50	CES1	0.7972000241280
BTR50	CES1	0.7972000241280
BTR50	CES1	0.7972000241280
BTR50	AKR1C1	0.6192065477371
BTR50	AKR1C1	0.6192065477371
BTR50	AKR1C1	0.6192065477371
HCC1954	MALAT1	0.5999319553375
HCC1954	MALAT1	0.5999319553375
HCC1954	MALAT1	0.5999319553375
HCC1954	ALPP	11.3644227981567
HCC1954	ALPP	11.3644227981567
HCC1954	ALPP	11.3644227981567
HCC1954	CYP1A2	0.2938753664494
HCC1954	CYP1A2	0.2938753664494
HCC1954	CYP1A2	0.2938753664494
HCC1954	IGFBP3	49.8645553588867
HCC1954	IGFBP3	49.8645553588867
HCC1954	IGFBP3	NA
HCC1954	GDF15	19.0255870819092
HCC1954	GDF15	19.0255870819092
HCC1954	GDF15	19.0255870819092
HCC1954	IL8	605.6921386718750
HCC1954	IL8	605.6921386718750
HCC1954	IL8	605.6921386718750
HCC1954	LCN2	729.1205444335940
HCC1954	LCN2	729.1205444335940
HCC1954	LCN2	729.1205444335940
HCC1954	PGR	0.0004271297657
HCC1954	PGR	0.0004271297657
HCC1954	PGR	0.0004271297657
HCC1954	PTGS2	70188.8046875000000
HCC1954	PTGS2	70188.8046875000000
HCC1954	PTGS2	70188.8046875000000
HCC1954	CAV1	105.5926589965820
HCC1954	CAV1	105.5926589965820
HCC1954	CAV1	105.5926589965820
HCC1954	CALCOCO1	1.1021659374237
HCC1954	CALCOCO1	1.1021659374237
HCC1954	CALCOCO1	1.1021659374237
HCC1954	L1CAM	3.4572246074677
HCC1954	L1CAM	3.4572246074677
HCC1954	L1CAM	3.4572246074677
HCC1954	KLK5	1898.8389892578100
HCC1954	KLK5	1898.8389892578100
HCC1954	KLK5	1898.8389892578100
HCC1954	KLK6	2577.1447753906300
HCC1954	KLK6	2577.1447753906300
HCC1954	KLK6	2577.1447753906300
HCC1954	KRT5	57.6960487365723
HCC1954	KRT5	57.6960487365723
HCC1954	KRT5	57.6960487365723
HCC1954	MYEOV	1667.0423583984400
HCC1954	MYEOV	1667.0423583984400
HCC1954	MYEOV	1667.0423583984400
HCC1954	KRT81	8150.0839843750000
HCC1954	KRT81	8150.0839843750000
HCC1954	KRT81	8150.0839843750000
HCC1954	NCAM2	0.0009442526498
HCC1954	NCAM2	0.0009442526498
HCC1954	NCAM2	0.0009442526498
HCC1954	COLEC12	0.0002656126162
HCC1954	COLEC12	0.0002656126162
HCC1954	COLEC12	0.0002656126162
HCC1954	AFF3	0.0012523330515
HCC1954	AFF3	0.0012523330515
HCC1954	AFF3	0.0012523330515
HCC1954	TFF3	0.0120563991368
HCC1954	TFF3	0.0120563991368
HCC1954	TFF3	0.0120563991368
HCC1954	NRCAM	0.0097275990993
HCC1954	NRCAM	0.0097275990993
HCC1954	NRCAM	0.0097275990993
HCC1954	GREB1	0.0015287183924
HCC1954	GREB1	0.0015287183924
HCC1954	GREB1	0.0015287183924
HCC1954	TFF1	0.0038987172302
HCC1954	TFF1	0.0038987172302
HCC1954	TFF1	0.0038987172302
HCC1954	S100A9	165.7303466796880
HCC1954	S100A9	165.7303466796880
HCC1954	S100A9	165.7303466796880
HCC1954	FXYD5	15.6832017898560
HCC1954	FXYD5	15.6832017898560
HCC1954	FXYD5	15.6832017898560
HCC1954	TINAGL1	983.3124389648440
HCC1954	TINAGL1	983.3124389648440
HCC1954	TINAGL1	983.3124389648440
HCC1954	IFI27	613.4970703125000
HCC1954	IFI27	613.4970703125000
HCC1954	IFI27	613.4970703125000
HCC1954	CLDN1	4583.8940429687500
HCC1954	CLDN1	4583.8940429687500
HCC1954	CLDN1	4583.8940429687500
HCC1954	PTRF	15843.4521484375000
HCC1954	PTRF	15843.4521484375000
HCC1954	PTRF	15843.4521484375000
HCC1954	IFITM1	4622.0678710937500
HCC1954	IFITM1	4622.0678710937500
HCC1954	IFITM1	4622.0678710937500
HCC1954	KLK8	1724.0155029296900
HCC1954	KLK8	1724.0155029296900
HCC1954	KLK8	1724.0155029296900
HCC1954	KRT17	315.0993347167970
HCC1954	KRT17	315.0993347167970
HCC1954	KRT17	315.0993347167970
HCC1954	CTGF	133.7492370605470
HCC1954	CTGF	133.7492370605470
HCC1954	CTGF	133.7492370605470
HCC1954	TGM2	1759.5172119140600
HCC1954	TGM2	1759.5172119140600
HCC1954	TGM2	1759.5172119140600
HCC1954	LIF	44.4132881164551
HCC1954	LIF	44.4132881164551
HCC1954	LIF	44.4132881164551
HCC1954	IFI16	NA
HCC1954	IFI16	NA
HCC1954	IFI16	NA
HCC1954	GBP1	20859.8085937500000
HCC1954	GBP1	20859.8085937500000
HCC1954	GBP1	20859.8085937500000
HCC1954	CES1	65933.0703125000000
HCC1954	CES1	65933.0703125000000
HCC1954	CES1	65933.0703125000000
HCC1954	AKR1C1	13257.7148437500000
HCC1954	AKR1C1	13257.7148437500000
HCC1954	AKR1C1	13257.7148437500000

## Sheet: 2nd replicate
Sample Name	Target Name	RQ (2nd replicate)
BT474	GREB1	1.0000000000000
BT474	GREB1	1.0000000000000
BT474	GREB1	1.0000000000000
BT474	TFF1	1.0000000000000
BT474	TFF1	1.0000000000000
BT474	TFF1	1.0000000000000
BT474	S100A9	1.0000000000000
BT474	S100A9	1.0000000000000
BT474	S100A9	1.0000000000000
BT474	FXYD5	1.0000000000000
BT474	FXYD5	1.0000000000000
BT474	FXYD5	1.0000000000000
BT474	TINAGL1	1.0000000000000
BT474	TINAGL1	1.0000000000000
BT474	TINAGL1	1.0000000000000
BT474	IFI27	1.0000000000000
BT474	IFI27	1.0000000000000
BT474	IFI27	1.0000000000000
BT474	CLDN1	1.0000000000000
BT474	CLDN1	1.0000000000000
BT474	CLDN1	1.0000000000000
BT474	PTRF	NA
BT474	PTRF	NA
BT474	PTRF	1.0000000000000
BT474	IFITM1	1.0000000000000
BT474	IFITM1	1.0000000000000
BT474	IFITM1	1.0000000000000
BT474	KLK8	1.0000000000000
BT474	KLK8	1.0000000000000
BT474	KLK8	1.0000000000000
BT474	KRT17	1.0000000000000
BT474	KRT17	1.0000000000000
BT474	KRT17	1.0000000000000
BT474	CTGF	1.0000000000000
BT474	CTGF	1.0000000000000
BT474	CTGF	1.0000000000000
BT474	TGM2	1.0000000000000
BT474	TGM2	1.0000000000000
BT474	TGM2	1.0000000000000
BT474	LIF	1.0000000000000
BT474	LIF	1.0000000000000
BT474	LIF	1.0000000000000
BT474	IFI16	NA
BT474	IFI16	NA
BT474	IFI16	NA
BT474	GBP1	1.0000000000000
BT474	GBP1	1.0000000000000
BT474	GBP1	1.0000000000000
BT474	CES1	1.0000000000000
BT474	CES1	1.0000000000000
BT474	CES1	1.0000000000000
BT474	AKR1C1	1.0000000000000
BT474	AKR1C1	1.0000000000000
BT474	AKR1C1	1.0000000000000
BT474	MALAT1	1.0000000000000
BT474	MALAT1	1.0000000000000
BT474	MALAT1	1.0000000000000
BT474	ALPP	1.0000000000000
BT474	ALPP	1.0000000000000
BT474	ALPP	NA
BT474	CYP1A2	1.0000000000000
BT474	CYP1A2	1.0000000000000
BT474	CYP1A2	NA
BT474	IGFBP3	1.0000000000000
BT474	IGFBP3	1.0000000000000
BT474	IGFBP3	1.0000000000000
BT474	GDF15	1.0000000000000
BT474	GDF15	1.0000000000000
BT474	GDF15	1.0000000000000
BT474	IL8	1.0000000000000
BT474	IL8	1.0000000000000
BT474	LCN2	1.0000000000000
BT474	LCN2	1.0000000000000
BT474	LCN2	1.0000000000000
BT474	PTGS2	1.0000000000000
BT474	PTGS2	1.0000000000000
BT474	PTGS2	1.0000000000000
BT474	CAV1	1.0000000000000
BT474	CAV1	1.0000000000000
BT474	CAV1	1.0000000000000
BT474	CALCOCO1	1.0000000000000
BT474	CALCOCO1	1.0000000000000
BT474	CALCOCO1	NA
BT474	L1CAM	1.0000000000000
BT474	L1CAM	1.0000000000000
BT474	L1CAM	1.0000000000000
BT474	KLK5	1.0000000000000
BT474	KLK5	1.0000000000000
BT474	KLK5	1.0000000000000
BT474	KLK6	1.0000000000000
BT474	KLK6	1.0000000000000
BT474	KLK6	1.0000000000000
BT474	KRT5	1.0000000000000
BT474	KRT5	1.0000000000000
BT474	MYEOV	1.0000000000000
BT474	MYEOV	1.0000000000000
BT474	MYEOV	1.0000000000000
BT474	KRT81	1.0000000000000
BT474	KRT81	1.0000000000000
BT474	KRT81	1.0000000000000
BT474	NCAM2	1.0000000000000
BT474	NCAM2	1.0000000000000
BT474	NCAM2	1.0000000000000
BT474	COLEC12	1.0000000000000
BT474	COLEC12	1.0000000000000
BT474	COLEC12	1.0000000000000
BT474	AFF3	1.0000000000000
BT474	AFF3	1.0000000000000
BT474	AFF3	1.0000000000000
BT474	TFF3	1.0000000000000
BT474	TFF3	1.0000000000000
BT474	TFF3	1.0000000000000
BT474	NRCAM	1.0000000000000
BT474	NRCAM	1.0000000000000
BT474	NRCAM	1.0000000000000
BT474	PGR	NA
BT474	PGR	NA
BT474+Trastuzumab	MALAT1	3.2831525802612
BT474+Trastuzumab	MALAT1	3.2831525802612
BT474+Trastuzumab	ALPP	2.1313934326172
BT474+Trastuzumab	ALPP	2.1313934326172
BT474+Trastuzumab	ALPP	2.1313934326172
BT474+Trastuzumab	CYP1A2	1.5630514621735
BT474+Trastuzumab	CYP1A2	1.5630514621735
BT474+Trastuzumab	CYP1A2	1.5630514621735
BT474+Trastuzumab	IGFBP3	2.7966108322144
BT474+Trastuzumab	IGFBP3	2.7966108322144
BT474+Trastuzumab	IGFBP3	2.7966108322144
BT474+Trastuzumab	GDF15	0.7422799468040
BT474+Trastuzumab	GDF15	0.7422799468040
BT474+Trastuzumab	GDF15	0.7422799468040
BT474+Trastuzumab	IL8	1.3720053434372
BT474+Trastuzumab	IL8	1.3720053434372
BT474+Trastuzumab	IL8	1.3720053434372
BT474+Trastuzumab	LCN2	0.8646978139877
BT474+Trastuzumab	LCN2	0.8646978139877
BT474+Trastuzumab	LCN2	0.8646978139877
BT474+Trastuzumab	PGR	1.1474158763886
BT474+Trastuzumab	PGR	1.1474158763886
BT474+Trastuzumab	PGR	1.1474158763886
BT474+Trastuzumab	PTGS2	1.7842993736267
BT474+Trastuzumab	PTGS2	1.7842993736267
BT474+Trastuzumab	PTGS2	NA
BT474+Trastuzumab	CAV1	1.8420741558075
BT474+Trastuzumab	CAV1	1.8420741558075
BT474+Trastuzumab	CAV1	1.8420741558075
BT474+Trastuzumab	CALCOCO1	1.3174190521240
BT474+Trastuzumab	CALCOCO1	1.3174190521240
BT474+Trastuzumab	CALCOCO1	1.3174190521240
BT474+Trastuzumab	L1CAM	0.9745215773582
BT474+Trastuzumab	L1CAM	0.9745215773582
BT474+Trastuzumab	L1CAM	0.9745215773582
BT474+Trastuzumab	KLK5	1.0200324058533
BT474+Trastuzumab	KLK5	1.0200324058533
BT474+Trastuzumab	KLK5	NA
BT474+Trastuzumab	KLK6	1.2681335210800
BT474+Trastuzumab	KLK6	1.2681335210800
BT474+Trastuzumab	KLK6	1.2681335210800
BT474+Trastuzumab	KRT5	3.0086622238159
BT474+Trastuzumab	KRT5	3.0086622238159
BT474+Trastuzumab	KRT5	3.0086622238159
BT474+Trastuzumab	MYEOV	1.1546665430069
BT474+Trastuzumab	MYEOV	1.1546665430069
BT474+Trastuzumab	MYEOV	1.1546665430069
BT474+Trastuzumab	KRT81	0.7841445803642
BT474+Trastuzumab	KRT81	0.7841445803642
BT474+Trastuzumab	KRT81	0.7841445803642
BT474+Trastuzumab	NCAM2	3.9750845432282
BT474+Trastuzumab	NCAM2	3.9750845432282
BT474+Trastuzumab	NCAM2	3.9750845432282
BT474+Trastuzumab	COLEC12	4.6371407508850
BT474+Trastuzumab	COLEC12	4.6371407508850
BT474+Trastuzumab	COLEC12	4.6371407508850
BT474+Trastuzumab	AFF3	5.5626435279846
BT474+Trastuzumab	AFF3	5.5626435279846
BT474+Trastuzumab	AFF3	5.5626435279846
BT474+Trastuzumab	TFF3	4.7469744682312
BT474+Trastuzumab	TFF3	4.7469744682312
BT474+Trastuzumab	TFF3	4.7469744682312
BT474+Trastuzumab	NRCAM	4.3951573371887
BT474+Trastuzumab	NRCAM	4.3951573371887
BT474+Trastuzumab	NRCAM	4.3951573371887
BT474+Trastuzumab	GREB1	5.7265596389771
BT474+Trastuzumab	GREB1	5.7265596389771
BT474+Trastuzumab	GREB1	5.7265596389771
BT474+Trastuzumab	TFF1	5.9498739242554
BT474+Trastuzumab	TFF1	5.9498739242554
BT474+Trastuzumab	TFF1	5.9498739242554
BT474+Trastuzumab	S100A9	0.1035851538181
BT474+Trastuzumab	S100A9	0.1035851538181
BT474+Trastuzumab	S100A9	0.1035851538181
BT474+Trastuzumab	FXYD5	3.8174583911896
BT474+Trastuzumab	FXYD5	NA
BT474+Trastuzumab	FXYD5	3.8174583911896
BT474+Trastuzumab	TINAGL1	5.0394430160523
BT474+Trastuzumab	TINAGL1	5.0394430160523
BT474+Trastuzumab	TINAGL1	5.0394430160523
BT474+Trastuzumab	IFI27	4.9228401184082
BT474+Trastuzumab	IFI27	4.9228401184082
BT474+Trastuzumab	IFI27	4.9228401184082
BT474+Trastuzumab	CLDN1	3.7374429702759
BT474+Trastuzumab	CLDN1	3.7374429702759
BT474+Trastuzumab	CLDN1	3.7374429702759
BT474+Trastuzumab	PTRF	8.0386390686035
BT474+Trastuzumab	PTRF	NA
BT474+Trastuzumab	PTRF	8.0386390686035
BT474+Trastuzumab	IFITM1	3.6740093231201
BT474+Trastuzumab	IFITM1	3.6740093231201
BT474+Trastuzumab	IFITM1	3.6740093231201
BT474+Trastuzumab	KLK8	13.7495508193970
BT474+Trastuzumab	KLK8	13.7495508193970
BT474+Trastuzumab	KLK8	13.7495508193970
BT474+Trastuzumab	KRT17	2.3461637496948
BT474+Trastuzumab	KRT17	2.3461637496948
BT474+Trastuzumab	KRT17	2.3461637496948
BT474+Trastuzumab	CTGF	12.7087459564209
BT474+Trastuzumab	CTGF	12.7087459564209
BT474+Trastuzumab	CTGF	12.7087459564209
BT474+Trastuzumab	TGM2	3.8328909873962
BT474+Trastuzumab	TGM2	3.8328909873962
BT474+Trastuzumab	TGM2	3.8328909873962
BT474+Trastuzumab	LIF	6.1334528923035
BT474+Trastuzumab	LIF	6.1334528923035
BT474+Trastuzumab	LIF	6.1334528923035
BT474+Trastuzumab	IFI16	NA
BT474+Trastuzumab	IFI16	NA
BT474+Trastuzumab	IFI16	NA
BT474+Trastuzumab	GBP1	6.2365851402283
BT474+Trastuzumab	GBP1	6.2365851402283
BT474+Trastuzumab	GBP1	NA
BT474+Trastuzumab	CES1	0.8740365505219
BT474+Trastuzumab	CES1	0.8740365505219
BT474+Trastuzumab	CES1	0.8740365505219
BT474+Trastuzumab	AKR1C1	0.9176830053329
BT474+Trastuzumab	AKR1C1	0.9176830053329
BT474+Trastuzumab	AKR1C1	0.9176830053329
BTR50	MALAT1	1.6416867971420
BTR50	MALAT1	1.6416867971420
BTR50	ALPP	0.4176544845104
BTR50	ALPP	0.4176544845104
BTR50	ALPP	NA
BTR50	CYP1A2	0.8474528789520
BTR50	CYP1A2	0.8474528789520
BTR50	CYP1A2	0.8474528789520
BTR50	IGFBP3	0.9155043959618
BTR50	IGFBP3	0.9155043959618
BTR50	IGFBP3	0.9155043959618
BTR50	GDF15	1.7880327701569
BTR50	GDF15	1.7880327701569
BTR50	GDF15	NA
BTR50	IL8	1.1136208772659
BTR50	IL8	1.1136208772659
BTR50	IL8	1.1136208772659
BTR50	LCN2	1.4052810668945
BTR50	LCN2	1.4052810668945
BTR50	LCN2	1.4052810668945
BTR50	PGR	2.1828029155731
BTR50	PGR	2.1828029155731
BTR50	PGR	2.1828029155731
BTR50	PTGS2	0.8940116763115
BTR50	PTGS2	0.8940116763115
BTR50	PTGS2	0.8940116763115
BTR50	CAV1	1.3865662813187
BTR50	CAV1	1.3865662813187
BTR50	CAV1	NA
BTR50	CALCOCO1	0.9385921359062
BTR50	CALCOCO1	0.9385921359062
BTR50	CALCOCO1	0.9385921359062
BTR50	L1CAM	0.5457409024239
BTR50	L1CAM	0.5457409024239
BTR50	L1CAM	0.5457409024239
BTR50	KLK5	1.2336115837097
BTR50	KLK5	1.2336115837097
BTR50	KLK5	1.2336115837097
BTR50	KLK6	0.4906833171844
BTR50	KLK6	0.4906833171844
BTR50	KLK6	0.4906833171844
BTR50	KRT5	0.4692302048206
BTR50	KRT5	0.4692302048206
BTR50	KRT5	0.4692302048206
BTR50	MYEOV	1.3349933624268
BTR50	MYEOV	1.3349933624268
BTR50	MYEOV	1.3349933624268
BTR50	KRT81	1.8678327798843
BTR50	KRT81	1.8678327798843
BTR50	NCAM2	0.7317210435867
BTR50	NCAM2	0.7317210435867
BTR50	NCAM2	0.7317210435867
BTR50	COLEC12	1.0865786075592
BTR50	COLEC12	1.0865786075592
BTR50	COLEC12	1.0865786075592
BTR50	AFF3	1.4384130239487
BTR50	AFF3	1.4384130239487
BTR50	AFF3	1.4384130239487
BTR50	TFF3	0.9086422324181
BTR50	TFF3	0.9086422324181
BTR50	TFF3	0.9086422324181
BTR50	NRCAM	0.9941772222519
BTR50	NRCAM	0.9941772222519
BTR50	NRCAM	0.9941772222519
BTR50	GREB1	1.2895821332932
BTR50	GREB1	1.2895821332932
BTR50	GREB1	1.2895821332932
BTR50	TFF1	1.8706998825073
BTR50	TFF1	1.8706998825073
BTR50	TFF1	1.8706998825073
BTR50	S100A9	0.1694593280554
BTR50	S100A9	0.1694593280554
BTR50	S100A9	0.1694593280554
BTR50	FXYD5	1.2129479646683
BTR50	FXYD5	1.2129479646683
BTR50	FXYD5	NA
BTR50	TINAGL1	0.8897481560707
BTR50	TINAGL1	0.8897481560707
BTR50	TINAGL1	0.8897481560707
BTR50	IFI27	1.9015055894852
BTR50	IFI27	1.9015055894852
BTR50	IFI27	1.9015055894852
BTR50	CLDN1	0.9490870833397
BTR50	CLDN1	0.9490870833397
BTR50	CLDN1	0.9490870833397
BTR50	PTRF	0.0271111410111
BTR50	PTRF	NA
BTR50	PTRF	NA
BTR50	IFITM1	4.5102415084839
BTR50	IFITM1	4.5102415084839
BTR50	IFITM1	4.5102415084839
BTR50	KLK8	3.9740424156189
BTR50	KLK8	3.9740424156189
BTR50	KLK8	3.9740424156189
BTR50	KRT17	0.1740917265415
BTR50	KRT17	0.1740917265415
BTR50	KRT17	0.1740917265415
BTR50	CTGF	3.3813989162445
BTR50	CTGF	3.3813989162445
BTR50	CTGF	3.3813989162445
BTR50	TGM2	0.7004138231277
BTR50	TGM2	0.7004138231277
BTR50	TGM2	0.7004138231277
BTR50	LIF	1.1743755340576
BTR50	LIF	1.1743755340576
BTR50	LIF	1.1743755340576
BTR50	IFI16	NA
BTR50	IFI16	NA
BTR50	IFI16	NA
BTR50	GBP1	11.1060791015625
BTR50	GBP1	11.1060791015625
BTR50	GBP1	11.1060791015625
BTR50	CES1	0.3106158673763
BTR50	CES1	0.3106158673763
BTR50	CES1	NA
BTR50	AKR1C1	0.2815122604370
BTR50	AKR1C1	0.2815122604370
BTR50	AKR1C1	0.2815122604370
HCC1954	MALAT1	0.6245979666710
HCC1954	MALAT1	0.6245979666710
HCC1954	MALAT1	NA
HCC1954	ALPP	8.9033641815186
HCC1954	ALPP	8.9033641815186
HCC1954	ALPP	NA
HCC1954	CYP1A2	0.2113126069307
HCC1954	CYP1A2	0.2113126069307
HCC1954	CYP1A2	0.2113126069307
HCC1954	IGFBP3	54.3852806091309
HCC1954	IGFBP3	54.3852806091309
HCC1954	IGFBP3	54.3852806091309
HCC1954	GDF15	18.6754627227783
HCC1954	GDF15	18.6754627227783
HCC1954	GDF15	18.6754627227783
HCC1954	IL8	415.2535400390630
HCC1954	IL8	415.2535400390630
HCC1954	IL8	415.2535400390630
HCC1954	LCN2	354.1195373535160
HCC1954	LCN2	354.1195373535160
HCC1954	LCN2	354.1195373535160
HCC1954	PGR	1.0116165876389
HCC1954	PGR	1.0116165876389
HCC1954	PGR	1.0116165876389
HCC1954	PTGS2	74227.8437500000000
HCC1954	PTGS2	74227.8437500000000
HCC1954	PTGS2	74227.8437500000000
HCC1954	CAV1	109.1315307617190
HCC1954	CAV1	109.1315307617190
HCC1954	CAV1	109.1315307617190
HCC1954	CALCOCO1	1.4476357698441
HCC1954	CALCOCO1	1.4476357698441
HCC1954	CALCOCO1	1.4476357698441
HCC1954	L1CAM	3.2102801799774
HCC1954	L1CAM	3.2102801799774
HCC1954	L1CAM	3.2102801799774
HCC1954	KLK5	2992.2114257812500
HCC1954	KLK5	2992.2114257812500
HCC1954	KLK5	2992.2114257812500
HCC1954	KLK6	2272.3244628906300
HCC1954	KLK6	2272.3244628906300
HCC1954	KLK6	2272.3244628906300
HCC1954	KRT5	134.0780792236330
HCC1954	KRT5	134.0780792236330
HCC1954	KRT5	134.0780792236330
HCC1954	MYEOV	2370.6462402343700
HCC1954	MYEOV	2370.6462402343700
HCC1954	MYEOV	2370.6462402343700
HCC1954	KRT81	21923.9785156250000
HCC1954	KRT81	21923.9785156250000
HCC1954	KRT81	21923.9785156250000
HCC1954	NCAM2	0.0000034335078
HCC1954	NCAM2	0.0000034335078
HCC1954	NCAM2	NA
HCC1954	COLEC12	0.0001829414541
HCC1954	COLEC12	0.0001829414541
HCC1954	COLEC12	NA
HCC1954	AFF3	0.0017014580080
HCC1954	AFF3	0.0017014580080
HCC1954	AFF3	0.0017014580080
HCC1954	TFF3	0.0424739569426
HCC1954	TFF3	0.0424739569426
HCC1954	TFF3	0.0424739569426
HCC1954	NRCAM	0.0015207211254
HCC1954	NRCAM	0.0015207211254
HCC1954	NRCAM	0.0015207211254
HCC1954	GREB1	0.0004897600738
HCC1954	GREB1	0.0004897600738
HCC1954	GREB1	0.0004897600738
HCC1954	TFF1	0.0010888766265
HCC1954	TFF1	0.0010888766265
HCC1954	TFF1	NA
HCC1954	S100A9	240.4525146484370
HCC1954	S100A9	240.4525146484370
HCC1954	S100A9	240.4525146484370
HCC1954	FXYD5	4.1637120246887
HCC1954	FXYD5	4.1637120246887
HCC1954	FXYD5	4.1637120246887
HCC1954	TINAGL1	1694.2319335937500
HCC1954	TINAGL1	1694.2319335937500
HCC1954	TINAGL1	1694.2319335937500
HCC1954	IFI27	1180.8028564453100
HCC1954	IFI27	1180.8028564453100
HCC1954	IFI27	1180.8028564453100
HCC1954	CLDN1	4224.1176757812500
HCC1954	CLDN1	4224.1176757812500
HCC1954	CLDN1	4224.1176757812500
HCC1954	PTRF	29845.6503906250000
HCC1954	PTRF	29845.6503906250000
HCC1954	PTRF	29845.6503906250000
HCC1954	IFITM1	4894.5844726562500
HCC1954	IFITM1	4894.5844726562500
HCC1954	IFITM1	4894.5844726562500
HCC1954	KLK8	6034.0117187500000
HCC1954	KLK8	6034.0117187500000
HCC1954	KLK8	NA
HCC1954	KRT17	455.4064331054690
HCC1954	KRT17	455.4064331054690
HCC1954	KRT17	455.4064331054690
HCC1954	CTGF	188.3336181640630
HCC1954	CTGF	188.3336181640630
HCC1954	CTGF	188.3336181640630
HCC1954	TGM2	2476.2495117187500
HCC1954	TGM2	2476.2495117187500
HCC1954	TGM2	NA
HCC1954	LIF	64.2909393310547
HCC1954	LIF	64.2909393310547
HCC1954	LIF	64.2909393310547
HCC1954	IFI16	NA
HCC1954	IFI16	NA
HCC1954	IFI16	NA
HCC1954	GBP1	10000.9765625000000
HCC1954	GBP1	10000.9765625000000
HCC1954	GBP1	NA
HCC1954	CES1	36136.1445312500000
HCC1954	CES1	36136.1445312500000
HCC1954	CES1	36136.1445312500000
HCC1954	AKR1C1	13479.2929687500000
HCC1954	AKR1C1	13479.2929687500000
HCC1954	AKR1C1	13479.2929687500000
