# Supplementary material for: mRNA Profiling Reveals Determinants of Trastuzumab Efficiency in HER2-Positive Breast Cancer
Source: PLoS One. 2015 Feb 24;10(2):e0117818. doi: 10.1371/journal.pone.0117818 (PMC4339844; doi:10.1371/journal.pone.0117818)
Supplement: S3 Table — The table lists the genes which were significantly differentially expressed (DE), i.e. genes with a fold change (FC) of at least two and a false discovery rate (column padj) of at least 0.05. Multiple testing correction of p-values (column pval) was done according to Benjamini and Hochberg. Genes are annotated with the HUGO Gene Nomenclature Committee (HGNC) [98] symbol and identifier (ID), Ensembl ID as well as Entrez ID [99]. Furthermore the table stores gene description as well as GO annotation for corresponding biological processes (BP). The conducted statistical test is given in the column Test (B vs. A). The five two sample tests included BT474 vs. HCC1954, BT474 vs. BTR50, HCC1954+T vs. HCC1954, BTR50+T vs. BTR50, and BT474+T vs. BT474. The column baseMeanA holds the base mean, i.e. the mean of the counts divided by the size factors, for the counts of condition A. An analogous definition holds for baseMeanB. The column baseMean holds the mean of baseMeanA and baseMeanB. The FC, i.e. the ratio (baseMeanB+1)/(baseMeanA+1) is stored in the column foldChange. Analogously, the log2 FC is stored in the column log2FoldChange. (XLS) [file pone.0117818.s003.xls]

## Sheet: Tabelle1
hgnc_symbol	Test (B vs. A)	hgnc_id	ensembl_gene_id	description	entrezgene	baseMean	baseMeanA	baseMeanB	foldChange	log2FoldChange	pval	padj	GO_BP
ALPP	BT474plusT vs. BT474	439	ENSG00000163283	alkaline phosphatase, placental [Source:HGNC Symbol;Acc:439]	250	156.2386878688	35.2489048829	277.2284708547	7.6755000393	2.9402607415	2.8783586290131e-08	0.0001733156	metabolic process
CALCOCO1	BT474plusT vs. BT474	29306	ENSG00000012822	calcium binding and coiled-coil domain 1 [Source:HGNC Symbol;Acc:29306]	57658	826.8901255537	436.8346426565	1216.9456084508	2.7817479244	1.4759916921	2.46836779268508e-05	0.0297257305	transcription, DNA-dependent;positive regulation of transcription from RNA polymerase II promoter;positive regulation of transcription, DNA-dependent;signal transduction;Wnt receptor signaling pathway;intracellular steroid hormone receptor signaling pathway
CAV1	BT474plusT vs. BT474	1527	ENSG00000105974	caveolin 1, caveolae protein, 22kDa [Source:HGNC Symbol;Acc:1527]	857	106.2921230577	31.4722365026	181.1120096128	5.6082373506	2.4875474081	2.11893172830296e-05	0.0273402734	positive regulation of extrinsic apoptotic signaling pathway;negative regulation of JAK-STAT cascade;positive regulation of intrinsic apoptotic signaling pathway;nitric oxide metabolic process;apoptotic signaling pathway;vesicle organization;virus-host interaction;calcium ion homeostasis;negative regulation of transcription from RNA polymerase II promoter;maintenance of protein location in cell;r…
CXCR7	BT474plusT vs. BT474					681.1590797994	363.8190539704	998.4991056284	2.7397119058	1.4540241947	4.87672088509141e-05	0.0489406034
CYP1A2	BT474plusT vs. BT474	2596	ENSG00000140505	cytochrome P450, family 1, subfamily A, polypeptide 2 [Source:HGNC Symbol;Acc:2596]	1544	124.4646510946	35.2489048829	213.6803973063	5.9223967731	2.5661811476	4.04014820678659e-06	0.0081090264	cellular respiration;xenobiotic metabolic process;exogenous drug catabolic process;dibenzo-p-dioxin metabolic process;lung development;cellular response to cadmium ion;regulation of gene expression;response to estradiol stimulus;arachidonic acid metabolic process;post-embryonic development;response to stress;hydrogen peroxide biosynthetic process;response to lipopolysaccharide;porphyrin-containin…
FAM84A	BT474plusT vs. BT474	20743	ENSG00000162981	family with sequence similarity 84, member A [Source:HGNC Symbol;Acc:20743]	151354	300.987299514	130.9245038509	471.0500951771	3.5781835929	1.8392274125	1.1033466113657e-05	0.0166090443
IGFBP3	BT474plusT vs. BT474	5472	ENSG00000146674	insulin-like growth factor binding protein 3 [Source:HGNC Symbol;Acc:5472]	3486	1419.9846360134	463.2713213187	2376.6979507081	5.1213543493	2.3565253834	6.57449835420499e-12	5.93808691351795e-08	negative regulation of signal transduction;positive regulation of myoblast differentiation;negative regulation of smooth muscle cell migration;type B pancreatic cell proliferation;positive regulation of insulin-like growth factor receptor signaling pathway;regulation of glucose metabolic process;positive regulation of MAPK cascade;negative regulation of smooth muscle cell proliferation;cellular p…
L1CAM	BT474plusT vs. BT474	6470	ENSG00000198910	L1 cell adhesion molecule [Source:HGNC Symbol;Acc:6470]	3897	144.6300594567	54.1322467845	235.1278721289	4.2829357754	2.0986000435	4.79779196024652e-05	0.0489406034	axon guidance;cell death;leukocyte migration;chemotaxis;blood coagulation;nervous system development;homophilic cell adhesion;homotypic cell-cell adhesion;cell adhesion;cell surface receptor signaling pathway;heterophilic cell-cell adhesion;positive regulation of cell-cell adhesion;cell-cell adhesion mediated by integrin;leukocyte cell-cell adhesion;positive regulation of calcium-mediated signali…
MALAT1	BT474 vs. BTR50	29665	ENSG00000251562	metastasis associated lung adenocarcinoma transcript 1 (non-protein coding) [Source:HGNC Symbol;Acc:29665]	378938	40098.6390973261	17681.8526760389	62515.4255186133	3.5354264758	1.8218842567	5.67381851979465e-16	9.84350774999174e-12
ACSS1	BT474 vs. HCC1954	16091	ENSG00000154930	acyl-CoA synthetase short-chain family member 1 [Source:HGNC Symbol;Acc:16091]	84532	1196.6679630722	3.4709073252	2389.8650188192	534.7605854759	9.0627493253	6.34142367852254e-05	0.045798392	propionate biosynthetic process;acetate biosynthetic process;acetyl-CoA biosynthetic process;xenobiotic metabolic process;acetyl-CoA biosynthetic process from acetate;metabolic process;small molecule metabolic process;ethanol oxidation
AFF3	BT474 vs. HCC1954	6473	ENSG00000144218	AF4/FMR2 family, member 3 [Source:HGNC Symbol;Acc:6473]	3899	414.8771099578	0	829.7542199155	830.7542199155	9.6982779061	7.90886689692263e-05	0.045798392	transcription, DNA-dependent;regulation of transcription, DNA-dependent;embryonic hindlimb morphogenesis;response to tumor necrosis factor
AKR1C1	BT474 vs. HCC1954	384	ENSG00000187134	aldo-keto reductase family 1, member C1 [Source:HGNC Symbol;Acc:384]	1645	939.9217036575	1879.843407315	0	0.0005316764	-10.8771640246	2.46299912705441e-05	0.045798392	doxorubicin metabolic process;daunorubicin metabolic process;bile acid and bile salt transport;phototransduction, visible light;xenobiotic metabolic process;retinal metabolic process;retinoid metabolic process;progesterone metabolic process;bile acid metabolic process;cholesterol homeostasis;digestion;protein homooligomerization;oxidation-reduction process;intestinal cholesterol absorption;respon…
APOL6	BT474 vs. HCC1954	14870	ENSG00000221963	apolipoprotein L, 6 [Source:HGNC Symbol;Acc:14870]	80830	2145.2294573209	4278.9345504762	11.5243641655	0.0029262981	-8.4167075618	0.0001205076	0.0488698488	lipoprotein metabolic process;lipid transport
ATP2A3	BT474 vs. HCC1954	813	ENSG00000074370	ATPase, Ca++ transporting, ubiquitous [Source:HGNC Symbol;Acc:813]	489	1773.2332620794	4.1650887902	3542.3014353686	686.0097820747	9.4220853383	3.18104867460938e-05	0.045798392	transmembrane transport;ion transmembrane transport;transport;calcium ion transport;blood coagulation;cation transport
BASP1	BT474 vs. HCC1954	957	ENSG00000176788	brain abundant, membrane attached signal protein 1 [Source:HGNC Symbol;Acc:957]	10409	1915.0226306858	9.7185405105	3820.3267208611	356.515583173	8.4778213275	0.0001054048	0.045798392	glomerular visceral epithelial cell differentiation;metanephric mesenchyme development;gonad development;diaphragm development;positive regulation of heart growth;mesenchymal to epithelial transition;negative regulation of transcription, DNA-dependent;thorax and anterior abdomen determination;positive regulation of metanephric ureteric bud development
C8orf4	BT474 vs. HCC1954	1357	ENSG00000176907	chromosome 8 open reading frame 4 [Source:HGNC Symbol;Acc:1357]	56892	1506.7730524493	3010.6650138571	2.8810910414	0.0012886862	-9.5998833175	4.05374746297002e-05	0.045798392	apoptotic process
CES1	BT474 vs. HCC1954	1863	ENSG00000262243	carboxylesterase 1 [Source:HGNC Symbol;Acc:1863]	1066	5090.9885041972	10170.4526442289	11.5243641655	0.001231325	-9.6655726554	1.80728312199778e-05	0.045798392	metabolic process;response to toxic substance
CLDN1	BT474 vs. HCC1954	2032	ENSG00000163347	claudin 1 [Source:HGNC Symbol;Acc:2032]	9076	6273.8658167234	12517.4801775125	30.2514559344	0.0024964257	-8.6459203021	6.27952633673891e-05	0.045798392	virus-host interaction;calcium-independent cell-cell adhesion;cell-cell junction organization;cell adhesion
COLEC12	BT474 vs. HCC1954	16016	ENSG00000158270	collectin sub-family member 12 [Source:HGNC Symbol;Acc:16016]	81035	441.5272020905	0	883.0544041809	884.0544041809	9.7879913447	6.50411415279773e-05	0.045798392	phagocytosis, recognition;defense response;protein homooligomerization;innate immune response;pattern recognition receptor signaling pathway;carbohydrate mediated signaling;immune response
CTGF	BT474 vs. HCC1954	2500	ENSG00000118523	connective tissue growth factor [Source:HGNC Symbol;Acc:2500]	1490	3451.305792489	6892.5277663333	10.0838186448	0.0016078587	-9.2806436511	3.37492649565687e-05	0.045798392	positive regulation of G0 to G1 transition;positive regulation of cell activation;regulation of chondrocyte differentiation;fibroblast growth factor receptor signaling pathway;response to anoxia;positive regulation of cell differentiation;positive regulation of collagen biosynthetic process;positive regulation of protein phosphorylation;reactive oxygen species metabolic process;response to peptid…
ECI2	BT474 vs. HCC1954	14601	ENSG00000198721	enoyl-CoA delta isomerase 2 [Source:HGNC Symbol;Acc:14601]	10455	1112.0489593795	2.7767258601	2221.3211928989	588.4253385593	9.2007155625	5.58735236247388e-05	0.045798392	fatty acid catabolic process;metabolic process
FXYD5	BT474 vs. HCC1954	4029	ENSG00000089327	FXYD domain containing ion transport regulator 5 [Source:HGNC Symbol;Acc:4029]	53827	2481.2393776931	4949.5138457001	12.9649096862	0.002820901	-8.4696282259	0.0001053254	0.045798392	ion transport;microvillus assembly;negative regulation of calcium-dependent cell-cell adhesion
GBP1	BT474 vs. HCC1954	4182	ENSG00000117228	guanylate binding protein 1, interferon-inducible [Source:HGNC Symbol;Acc:4182]	2633	767.0966101591	1532.7526747974	1.4405455207	0.0015912249	-9.2956464836	0.000117593	0.0488698488	interferon-gamma-mediated signaling pathway;cytokine-mediated signaling pathway;defense response to virus
GDF15	BT474 vs. HCC1954	30142	ENSG00000130513	growth differentiation factor 15 [Source:HGNC Symbol;Acc:30142]	9518	6657.9047146597	13276.9147002608	38.8947290585	0.003004593	-8.3786147252	8.80983370710233e-05	0.045798392	transforming growth factor beta receptor signaling pathway;cell-cell signaling;signal transduction
GREB1	BT474 vs. HCC1954	24885	ENSG00000196208	growth regulation by estrogen in breast cancer 1 [Source:HGNC Symbol;Acc:24885]	9687	4834.7474881646	23.6021698112	9645.8928065181	392.115528043	8.6151349645	6.77076468040872e-05	0.045798392
IFI16	BT474 vs. HCC1954	5395	ENSG00000163565	interferon, gamma-inducible protein 16 [Source:HGNC Symbol;Acc:5395]	3428	1670.9730602254	3337.6244838886	4.3216365621	0.0015939608	-9.2931681325	5.13684750391581e-05	0.045798392	negative regulation of transcription from RNA polymerase II promoter;transcription, DNA-dependent;cell proliferation;positive regulation of transcription from RNA polymerase II promoter;innate immune response;autophagy;inflammatory response;negative regulation of transcription, DNA-dependent;response to virus;regulation of transcription, DNA-dependent;negative regulation of viral genome replicati…
IFI27	BT474 vs. HCC1954	5397	ENSG00000165949	interferon, alpha-inducible protein 27 [Source:HGNC Symbol;Acc:5397]	3429	1911.9323024784	3815.2213318328	8.6432731241	0.0025269166	-8.6284062216	9.9723707903164e-05	0.045798392	type I interferon-mediated signaling pathway;apoptotic signaling pathway;activation of cysteine-type endopeptidase activity involved in apoptotic process;cytokine-mediated signaling pathway
IFITM1	BT474 vs. HCC1954	5412	ENSG00000185885	interferon induced transmembrane protein 1 [Source:HGNC Symbol;Acc:5412]	8519	1304.4452466868	2604.5688568116	4.3216365621	0.0020424087	-8.93551268	9.30916565617595e-05	0.045798392	response to interferon-beta;type I interferon-mediated signaling pathway;response to interferon-gamma;ossification;positive regulation of osteoblast differentiation;negative regulation of cell migration;cytokine-mediated signaling pathway;defense response to virus;cell surface receptor signaling pathway;negative regulation of viral genome replication;response to biotic stimulus;response to virus;…
IL8	BT474 vs. HCC1954	6025	ENSG00000169429	interleukin 8 [Source:HGNC Symbol;Acc:6025]	3576	1133.9715144301	2266.5024833395	1.4405455207	0.0010763144	-9.8596847545	4.25954793710548e-05	0.045798392	activation of signaling protein activity involved in unfolded protein response;negative regulation of G-protein coupled receptor protein signaling pathway;embryonic digestive tract development;response to molecule of bacterial origin;positive regulation of neutrophil chemotaxis;cellular response to fibroblast growth factor stimulus;receptor internalization;response to endoplasmic reticulum stress…
KLK5	BT474 vs. HCC1954	6366	ENSG00000167754	kallikrein-related peptidase 5 [Source:HGNC Symbol;Acc:6366]	25818	7701.3195430915	15379.5903578521	23.048728331	0.0015635764	-9.3209345565	2.50036693824334e-05	0.045798392	positive regulation of G-protein coupled receptor protein signaling pathway;proteolysis;epidermis development
KLK6	BT474 vs. HCC1954	6367	ENSG00000167755	kallikrein-related peptidase 6 [Source:HGNC Symbol;Acc:6367]	5653	5490.5682112108	10965.290421694	15.8460007276	0.0015361622	-9.3464537375	2.63302426643378e-05	0.045798392	positive regulation of G-protein coupled receptor protein signaling pathway;tissue regeneration;hormone metabolic process;myelination;regulation of neuron projection development;amyloid precursor protein metabolic process;collagen catabolic process;regulation of cell differentiation;central nervous system development;response to wounding;proteolysis;protein autoprocessing
KLK8	BT474 vs. HCC1954	6369	ENSG00000129455	kallikrein-related peptidase 8 [Source:HGNC Symbol;Acc:6369]	11202	1352.6908585068	2701.0600804515	4.3216365621	0.0019694738	-8.9879740523	8.52374880657983e-05	0.045798392	proteolysis;memory;response to wounding;keratinocyte proliferation;synapse organization;cell death;neuron projection morphogenesis;regulation of synapse organization;negative regulation of axon regeneration;negative regulation of myelination
KRT17	BT474 vs. HCC1954	6427	ENSG00000128422	keratin 17 [Source:HGNC Symbol;Acc:6427]	3872	30783.0303702962	61456.5792810202	109.4814595722	0.0017976865	-9.119642848	2.79223337616838e-05	0.045798392	keratinization;epidermis development;morphogenesis of an epithelium;positive regulation of hair follicle development;signal transduction;positive regulation of translation;positive regulation of cell growth;intermediate filament organization
KRT5	BT474 vs. HCC1954	6442	ENSG00000186081	keratin 5 [Source:HGNC Symbol;Acc:6442]	3852	828.1845790822	1654.9286126436	1.4405455207	0.0014738229	-9.4062211031	9.59961773924823e-05	0.045798392	hemidesmosome assembly;epidermis development;cell junction assembly
KRT6A	BT474 vs. HCC1954	6443	ENSG00000205420	keratin 6A [Source:HGNC Symbol;Acc:6443]	3853	640.7294922274	1281.4589844548	0	0.000779752	-10.324696971	7.00696321640643e-05	0.045798392	ectoderm development;positive regulation of cell proliferation;cell differentiation
KRT75	BT474 vs. HCC1954	24431	ENSG00000170454	keratin 75 [Source:HGNC Symbol;Acc:24431]	9119	828.8787605472	1656.3169755737	1.4405455207	0.0014725883	-9.4074301801	9.57844022385769e-05	0.045798392
KRT81	BT474 vs. HCC1954	6458	ENSG00000205426	keratin 81 [Source:HGNC Symbol;Acc:6458]	3887	49321.5638547828	98510.5975216624	132.5301879032	0.0013554768	-9.5269838324	1.57298257335564e-05	0.045798392
LCN2	BT474 vs. HCC1954	6526	ENSG00000148346	lipocalin 2 [Source:HGNC Symbol;Acc:6526]	3934	4369.3006935138	8712.6715676552	25.9298193724	0.0030905249	-8.3379323733	0.0001018706	0.045798392	protein homotrimerization;cellular response to nutrient levels;cellular response to hydrogen peroxide;cellular response to tumor necrosis factor;cellular response to interleukin-1;cellular response to lipopolysaccharide;positive regulation of gene expression;response to drug;response to herbicide;response to virus;ion transport;regulation of apoptotic process;apoptotic process;innate immune respo…
LIF	BT474 vs. HCC1954	6596	ENSG00000128342	leukemia inhibitory factor [Source:HGNC Symbol;Acc:6596]	3976	763.9727935664	1526.5050416121	1.4405455207	0.0015977332	-9.2897577655	0.0001188769	0.0488698488	spongiotrophoblast differentiation;regulation of metanephric nephron tubule epithelial cell differentiation;positive regulation of mesenchymal to epithelial transition involved in metanephros morphogenesis;lung vasculature development;positive regulation of astrocyte differentiation;positive regulation of macrophage differentiation;muscle organ morphogenesis;negative regulation of ERK1 and ERK2 c…
LONRF2	BT474 vs. HCC1954	24788	ENSG00000170500	LON peptidase N-terminal domain and ring finger 2 [Source:HGNC Symbol;Acc:24788]	164832	529.0272968245	0.694181465	1057.360412184	624.7030994181	9.2870268775	9.96111820998118e-05	0.045798392	proteolysis
MIR205HG	BT474 vs. HCC1954	43562	ENSG00000230937	MIR205 host gene (non-protein coding) [Source:HGNC Symbol;Acc:43562]	406988	6000.9220444881	11978.7953606452	23.048728331	0.0020074407	-8.9604269409	4.21582911837011e-05	0.045798392
MYEOV	BT474 vs. HCC1954	7563	ENSG00000172927	myeloma overexpressed [Source:HGNC Symbol;Acc:7563]	26579	5851.8896637616	11687.9333267955	15.8460007276	0.0014411923	-9.4385214339	2.30031589613035e-05	0.045798392
NCAM2	BT474 vs. HCC1954	7657	ENSG00000154654	neural cell adhesion molecule 2 [Source:HGNC Symbol;Acc:7657]	4685	455.9326572973	0	911.8653145947	912.8653145947	9.8342582085	5.88395554576937e-05	0.045798392	neuron cell-cell adhesion;cell adhesion
NRCAM	BT474 vs. HCC1954	7994	ENSG00000091129	neuronal cell adhesion molecule [Source:HGNC Symbol;Acc:7994]	4897	1980.5935431724	8.3301775804	3952.8569087643	423.7708097927	8.7271404051	7.50539936827318e-05	0.045798392	axon guidance;neuron migration;positive regulation of neuron differentiation;axonogenesis;angiogenesis;central nervous system development;cell-cell adhesion;protein localization;retinal ganglion cell axon guidance;axonal fasciculation;neuronal action potential propagation;synapse assembly;clustering of voltage-gated sodium channels;regulation of axon extension;regulation of neuron projection deve…
PGR	BT474 vs. HCC1954	8910	ENSG00000082175	progesterone receptor [Source:HGNC Symbol;Acc:8910]	5241	5445.5126976405	24.9905327413	10866.0348625397	418.1151256391	8.7077564247	5.85774270969117e-05	0.045798392	regulation of epithelial cell proliferation;negative regulation of gene expression;ovulation from ovarian follicle;tertiary branching involved in mammary gland duct morphogenesis;cell-cell signaling;transcription initiation from RNA polymerase II promoter;regulation of transcription, DNA-dependent;gene expression;signal transduction;steroid hormone mediated signaling pathway;progesterone receptor…
PTGS2	BT474 vs. HCC1954	9605	ENSG00000073756	prostaglandin-endoperoxide synthase 2 (prostaglandin G/H synthase and cyclooxygenase) [Source:HGNC Symbol;Acc:9605]	5743	1388.0941132236	2771.8665898851	4.3216365621	0.0019191823	-9.025292505	8.00729551214891e-05	0.045798392	lipoxygenase pathway;cyclooxygenase pathway;prostaglandin biosynthetic process;negative regulation of synaptic transmission, dopaminergic;negative regulation of calcium ion transport;positive regulation of prostaglandin biosynthetic process;response to fructose stimulus;positive regulation of synaptic plasticity;negative regulation of cell cycle;positive regulation of transforming growth factor b…
PTRF	BT474 vs. HCC1954	9688	ENSG00000177469	polymerase I and transcript release factor [Source:HGNC Symbol;Acc:9688]	284119	1985.8626285047	3963.0819838852	8.6432731241	0.0024326624	-8.6832481751	9.14084727266367e-05	0.045798392	termination of RNA polymerase I transcription;transcription from RNA polymerase I promoter;transcription initiation from RNA polymerase I promoter;gene expression;regulation of transcription, DNA-dependent
RGL3	BT474 vs. HCC1954	30282	ENSG00000205517	ral guanine nucleotide dissociation stimulator-like 3 [Source:HGNC Symbol;Acc:30282]	57139	741.8548518583	1.3883629301	1482.3213407866	621.0619508916	9.2785933741	7.059165014712e-05	0.045798392	regulation of small GTPase mediated signal transduction;small GTPase mediated signal transduction;signal transduction
S100A9	BT474 vs. HCC1954	10499	ENSG00000163220	S100 calcium binding protein A9 [Source:HGNC Symbol;Acc:10499]	6280	4469.5838239161	8914.6783739804	24.4892738517	0.002858927	-8.4503104893	8.76239113768227e-05	0.045798392	chronic inflammatory response;positive regulation of intrinsic apoptotic signaling pathway;defense response to fungus;regulation of cytoskeleton organization;cytokine production;positive regulation of NF-kappaB transcription factor activity;neutrophil chemotaxis;activation of cysteine-type endopeptidase activity involved in apoptotic process;positive regulation of cell growth;response to ethanol;…
STXBP2	BT474 vs. HCC1954	11445	ENSG00000076944	syntaxin binding protein 2 [Source:HGNC Symbol;Acc:11445]	6813	675.4385654791	1350.8771309583	0	0.0007397122	-10.400748319	6.04778022332255e-05	0.045798392	vesicle-mediated transport;vesicle docking involved in exocytosis;neutrophil degranulation;regulation of mast cell degranulation;protein transport;leukocyte mediated cytotoxicity;exocytosis
TFF1	BT474 vs. HCC1954	11755	ENSG00000160182	trefoil factor 1 [Source:HGNC Symbol;Acc:11755]	7031	3106.9696838728	15.2719922308	6198.6673755148	381.0023559248	8.5736561084	7.89442432828515e-05	0.045798392	response to peptide hormone stimulus;response to estradiol stimulus;response to iron ion;response to stress;carbohydrate metabolic process;digestion;maintenance of gastrointestinal epithelium;negative regulation of cell proliferation;cell differentiation
TFF3	BT474 vs. HCC1954	11757	ENSG00000160180	trefoil factor 3 (intestinal) [Source:HGNC Symbol;Acc:11757]	7033	1686.0541667825	5.5534517203	3366.5548818448	513.8597224152	9.0052307644	5.61602385098434e-05	0.045798392	response to peptide hormone stimulus;defense response;digestion
TGM2	BT474 vs. HCC1954	11778	ENSG00000198959	transglutaminase 2 [Source:HGNC Symbol;Acc:11778]	7052	3018.8046484769	6028.9660238296	8.6432731241	0.0015992251	-9.2884112481	3.5558218615906e-05	0.045798392	apoptotic cell clearance;blood vessel remodeling;induction of apoptosis;isopeptide cross-linking via N6-(L-isoglutamyl)-L-lysine;positive regulation of I-kappaB kinase/NF-kappaB cascade;positive regulation of cell adhesion;positive regulation of smooth muscle cell proliferation;positive regulation of inflammatory response;protein homooligomerization;elevation of cytosolic calcium ion concentratio…
TINAGL1	BT474 vs. HCC1954	19168	ENSG00000142910	tubulointerstitial nephritis antigen-like 1 [Source:HGNC Symbol;Acc:19168]	64129	3988.4377947608	7956.707952232	20.1676372896	0.0026600169	-8.5543488967	7.92384327182585e-05	0.045798392	endosomal transport;immune response;proteolysis
