# Supplementary material for: mRNA Profiling Reveals Determinants of Trastuzumab Efficiency in HER2-Positive Breast Cancer
Source: PLoS One. 2015 Feb 24;10(2):e0117818. doi: 10.1371/journal.pone.0117818 (PMC4339844; doi:10.1371/journal.pone.0117818)
Supplement: S1 Variant Call Format File — The VCF (Variant Call Format) file format is used by GATK for representation of variant calls. This file stores the SNPs called in the HCC1954 sample. (VCF) [file pone.0117818.s005.vcf]

##fileformat=VCFv4.1
##FILTER=<ID=LowQual,Description="Low quality">
##FILTER=<ID=my_snp_filter,Description="QD < 2.0 || FS > 60.0 || MQ < 40.0 || HaplotypeScore > 13.0 || MappingQualityRankSum < -12.5 || ReadPosRankSum < -8.0">
##FORMAT=<ID=AD,Number=.,Type=Integer,Description="Allelic depths for the ref and alt alleles in the order listed">
##FORMAT=<ID=DP,Number=1,Type=Integer,Description="Approximate read depth (reads with MQ=255 or with bad mates are filtered)">
##FORMAT=<ID=GQ,Number=1,Type=Integer,Description="Genotype Quality">
##FORMAT=<ID=GT,Number=1,Type=String,Description="Genotype">
##FORMAT=<ID=PL,Number=G,Type=Integer,Description="Normalized, Phred-scaled likelihoods for genotypes as defined in the VCF specification">
##GATKCommandLine=<ID=HaplotypeCaller,Version=2.7-2-g6bda569,Date="Mon Jan 13 14:03:38 CET 2014",Epoch=1389618218009,CommandLineOptions="analysis_type=HaplotypeCaller input_file=[Sample_HCC_G.sorted.dedup.reassign.recal.bam] read_buffer_size=null phone_home=AWS gatk_key=null tag=NA read_filter=[] intervals=null excludeIntervals=null interval_set_rule=UNION interval_merging=ALL interval_padding=0 reference_sequence=/Homo_sapiens/Ensembl/GRCh37/Sequence/WholeGenomeFasta/genome.fa nonDeterministicRandomSeed=false disableDithering=false maxRuntime=-1 maxRuntimeUnits=MINUTES downsampling_type=BY_SAMPLE downsample_to_fraction=null downsample_to_coverage=250 baq=OFF baqGapOpenPenalty=40.0 fix_misencoded_quality_scores=false allow_potentially_misencoded_quality_scores=false useOriginalQualities=false defaultBaseQualities=-1 performanceLog=null BQSR=null quantize_quals=0 disable_indel_quals=false emit_original_quals=false preserve_qscores_less_than=6 globalQScorePrior=-1.0 allow_bqsr_on_reduced_bams_despite_repeated_warnings=false validation_strictness=SILENT remove_program_records=false keep_program_records=false sample_rename_mapping_file=null unsafe=ALLOW_N_CIGAR_READS disable_auto_index_creation_and_locking_when_reading_rods=false num_threads=1 num_cpu_threads_per_data_thread=1 num_io_threads=0 monitorThreadEfficiency=false num_bam_file_handles=null read_group_black_list=null pedigree=[] pedigreeString=[] pedigreeValidationType=STRICT allow_intervals_with_unindexed_bam=false generateShadowBCF=false logging_level=INFO log_to_file=null help=false version=false out=org.broadinstitute.sting.gatk.io.stubs.VariantContextWriterStub no_cmdline_in_header=org.broadinstitute.sting.gatk.io.stubs.VariantContextWriterStub sites_only=org.broadinstitute.sting.gatk.io.stubs.VariantContextWriterStub bcf=org.broadinstitute.sting.gatk.io.stubs.VariantContextWriterStub graphOutput=null bamOutput=null bam_compression=null disable_bam_indexing=null generate_md5=null simplifyBAM=null bamWriterType=CALLED_HAPLOTYPES dbsnp=(RodBinding name= source=UNBOUND) comp=[] annotation=[ClippingRankSumTest, DepthPerSampleHC] excludeAnnotation=[SpanningDeletions, TandemRepeatAnnotator] heterozygosity=0.001 indel_heterozygosity=1.25E-4 genotyping_mode=DISCOVERY standard_min_confidence_threshold_for_calling=30.0 standard_min_confidence_threshold_for_emitting=10.0 alleles=(RodBinding name= source=UNBOUND) max_alternate_alleles=6 input_prior=[] contamination_fraction_to_filter=0.0 contamination_fraction_per_sample_file=null p_nonref_model=EXACT_INDEPENDENT exactcallslog=null kmerSize=[10, 25] dontIncreaseKmerSizesForCycles=false numPruningSamples=1 dontRecoverDanglingTails=false emitRefConfidence=NONE GVCFGQBands=[1, 10, 20, 30, 40, 50] indelSizeToEliminateInRefModel=10 minPruning=2 gcpHMM=10 includeUmappedReads=false useAllelesTrigger=false useFilteredReadsForAnnotations=false phredScaledGlobalReadMismappingRate=45 maxNumHaplotypesInPopulation=128 mergeVariantsViaLD=false pair_hmm_implementation=LOGLESS_CACHING keepRG=null justDetermineActiveRegions=false dontGenotype=false errorCorrectKmers=false debug=false debugGraphTransformations=false useLowQualityBasesForAssembly=false dontTrimActiveRegions=false dontUseSoftClippedBases=false captureAssemblyFailureBAM=false allowCyclesInKmerGraphToGeneratePaths=false noFpga=false errorCorrectReads=false kmerLengthForReadErrorCorrection=25 minObservationsForKmerToBeSolid=20 maxDiscARExtension=25 maxGGAARExtension=300 paddingAroundIndels=150 paddingAroundSNPs=20 pcr_indel_model=CONSERVATIVE activityProfileOut=null activeRegionOut=null activeRegionIn=null activeRegionExtension=null forceActive=false activeRegionMaxSize=null bandPassSigma=null min_mapping_quality_score=20 filter_reads_with_N_cigar=false filter_mismatching_base_and_quals=false filter_bases_not_stored=false">
##GATKCommandLine=<ID=SelectVariants,Version=2.7-2-g6bda569,Date="Tue Jan 14 08:35:25 CET 2014",Epoch=1389684925141,CommandLineOptions="analysis_type=SelectVariants input_file=[] read_buffer_size=null phone_home=AWS gatk_key=null tag=NA read_filter=[] intervals=null excludeIntervals=null interval_set_rule=UNION interval_merging=ALL interval_padding=0 reference_sequence=/Homo_sapiens/Ensembl/GRCh37/Sequence/WholeGenomeFasta/genome.fa nonDeterministicRandomSeed=false disableDithering=false maxRuntime=-1 maxRuntimeUnits=MINUTES downsampling_type=BY_SAMPLE downsample_to_fraction=null downsample_to_coverage=1000 baq=OFF baqGapOpenPenalty=40.0 fix_misencoded_quality_scores=false allow_potentially_misencoded_quality_scores=false useOriginalQualities=false defaultBaseQualities=-1 performanceLog=null BQSR=null quantize_quals=0 disable_indel_quals=false emit_original_quals=false preserve_qscores_less_than=6 globalQScorePrior=-1.0 allow_bqsr_on_reduced_bams_despite_repeated_warnings=false validation_strictness=SILENT remove_program_records=false keep_program_records=false sample_rename_mapping_file=null unsafe=null disable_auto_index_creation_and_locking_when_reading_rods=false num_threads=1 num_cpu_threads_per_data_thread=1 num_io_threads=0 monitorThreadEfficiency=false num_bam_file_handles=null read_group_black_list=null pedigree=[] pedigreeString=[] pedigreeValidationType=STRICT allow_intervals_with_unindexed_bam=false generateShadowBCF=false logging_level=INFO log_to_file=null help=false version=false variant=(RodBinding name=variant source=Sample_HCC_G_raw_variants.vcf) discordance=(RodBinding name= source=UNBOUND) concordance=(RodBinding name= source=UNBOUND) out=org.broadinstitute.sting.gatk.io.stubs.VariantContextWriterStub no_cmdline_in_header=org.broadinstitute.sting.gatk.io.stubs.VariantContextWriterStub sites_only=org.broadinstitute.sting.gatk.io.stubs.VariantContextWriterStub bcf=org.broadinstitute.sting.gatk.io.stubs.VariantContextWriterStub sample_name=[] sample_expressions=null sample_file=null exclude_sample_name=[] exclude_sample_file=[] select_expressions=[] excludeNonVariants=false excludeFiltered=false restrictAllelesTo=ALL keepOriginalAC=false mendelianViolation=false mendelianViolationQualThreshold=0.0 select_random_fraction=0.0 remove_fraction_genotypes=0.0 selectTypeToInclude=[SNP] keepIDs=null fullyDecode=false forceGenotypesDecode=false justRead=false maxIndelSize=2147483647 ALLOW_NONOVERLAPPING_COMMAND_LINE_SAMPLES=false filter_reads_with_N_cigar=false filter_mismatching_base_and_quals=false filter_bases_not_stored=false">
##GATKCommandLine=<ID=VariantFiltration,Version=2.7-2-g6bda569,Date="Tue Jan 14 08:53:49 CET 2014",Epoch=1389686029191,CommandLineOptions="analysis_type=VariantFiltration input_file=[] read_buffer_size=null phone_home=AWS gatk_key=null tag=NA read_filter=[] intervals=null excludeIntervals=null interval_set_rule=UNION interval_merging=ALL interval_padding=0 reference_sequence=/Homo_sapiens/Ensembl/GRCh37/Sequence/WholeGenomeFasta/genome.fa nonDeterministicRandomSeed=false disableDithering=false maxRuntime=-1 maxRuntimeUnits=MINUTES downsampling_type=BY_SAMPLE downsample_to_fraction=null downsample_to_coverage=1000 baq=OFF baqGapOpenPenalty=40.0 fix_misencoded_quality_scores=false allow_potentially_misencoded_quality_scores=false useOriginalQualities=false defaultBaseQualities=-1 performanceLog=null BQSR=null quantize_quals=0 disable_indel_quals=false emit_original_quals=false preserve_qscores_less_than=6 globalQScorePrior=-1.0 allow_bqsr_on_reduced_bams_despite_repeated_warnings=false validation_strictness=SILENT remove_program_records=false keep_program_records=false sample_rename_mapping_file=null unsafe=null disable_auto_index_creation_and_locking_when_reading_rods=false num_threads=1 num_cpu_threads_per_data_thread=1 num_io_threads=0 monitorThreadEfficiency=false num_bam_file_handles=null read_group_black_list=null pedigree=[] pedigreeString=[] pedigreeValidationType=STRICT allow_intervals_with_unindexed_bam=false generateShadowBCF=false logging_level=INFO log_to_file=null help=false version=false variant=(RodBinding name=variant source=Sample_HCC_G_snps.vcf) mask=(RodBinding name= source=UNBOUND) out=org.broadinstitute.sting.gatk.io.stubs.VariantContextWriterStub no_cmdline_in_header=org.broadinstitute.sting.gatk.io.stubs.VariantContextWriterStub sites_only=org.broadinstitute.sting.gatk.io.stubs.VariantContextWriterStub bcf=org.broadinstitute.sting.gatk.io.stubs.VariantContextWriterStub filterExpression=[QD < 2.0 || FS > 60.0 || MQ < 40.0 || HaplotypeScore > 13.0 || MappingQualityRankSum < -12.5 || ReadPosRankSum < -8.0] filterName=[my_snp_filter] genotypeFilterExpression=[] genotypeFilterName=[] clusterSize=3 clusterWindowSize=0 maskExtension=0 maskName=Mask filterNotInMask=false missingValuesInExpressionsShouldEvaluateAsFailing=false invalidatePreviousFilters=false filter_reads_with_N_cigar=false filter_mismatching_base_and_quals=false filter_bases_not_stored=false">
##INFO=<ID=AC,Number=A,Type=Integer,Description="Allele count in genotypes, for each ALT allele, in the same order as listed">
##INFO=<ID=AF,Number=A,Type=Float,Description="Allele Frequency, for each ALT allele, in the same order as listed">
##INFO=<ID=AN,Number=1,Type=Integer,Description="Total number of alleles in called genotypes">
##INFO=<ID=BaseQRankSum,Number=1,Type=Float,Description="Z-score from Wilcoxon rank sum test of Alt Vs. Ref base qualities">
##INFO=<ID=ClippingRankSum,Number=1,Type=Float,Description="Z-score From Wilcoxon rank sum test of Alt vs. Ref number of hard clipped bases">
##INFO=<ID=DP,Number=1,Type=Integer,Description="Approximate read depth; some reads may have been filtered">
##INFO=<ID=DS,Number=0,Type=Flag,Description="Were any of the samples downsampled?">
##INFO=<ID=FS,Number=1,Type=Float,Description="Phred-scaled p-value using Fisher's exact test to detect strand bias">
##INFO=<ID=HaplotypeScore,Number=1,Type=Float,Description="Consistency of the site with at most two segregating haplotypes">
##INFO=<ID=InbreedingCoeff,Number=1,Type=Float,Description="Inbreeding coefficient as estimated from the genotype likelihoods per-sample when compared against the Hardy-Weinberg expectation">
##INFO=<ID=MLEAC,Number=A,Type=Integer,Description="Maximum likelihood expectation (MLE) for the allele counts (not necessarily the same as the AC), for each ALT allele, in the same order as listed">
##INFO=<ID=MLEAF,Number=A,Type=Float,Description="Maximum likelihood expectation (MLE) for the allele frequency (not necessarily the same as the AF), for each ALT allele, in the same order as listed">
##INFO=<ID=MQ,Number=1,Type=Float,Description="RMS Mapping Quality">
##INFO=<ID=MQ0,Number=1,Type=Integer,Description="Total Mapping Quality Zero Reads">
##INFO=<ID=MQRankSum,Number=1,Type=Float,Description="Z-score From Wilcoxon rank sum test of Alt vs. Ref read mapping qualities">
##INFO=<ID=QD,Number=1,Type=Float,Description="Variant Confidence/Quality by Depth">
##INFO=<ID=ReadPosRankSum,Number=1,Type=Float,Description="Z-score from Wilcoxon rank sum test of Alt vs. Ref read position bias">
##contig=<ID=1,length=249250621>
##contig=<ID=2,length=243199373>
##contig=<ID=3,length=198022430>
##contig=<ID=4,length=191154276>
##contig=<ID=5,length=180915260>
##contig=<ID=6,length=171115067>
##contig=<ID=7,length=159138663>
##contig=<ID=8,length=146364022>
##contig=<ID=9,length=141213431>
##contig=<ID=10,length=135534747>
##contig=<ID=11,length=135006516>
##contig=<ID=12,length=133851895>
##contig=<ID=13,length=115169878>
##contig=<ID=14,length=107349540>
##contig=<ID=15,length=102531392>
##contig=<ID=16,length=90354753>
##contig=<ID=17,length=81195210>
##contig=<ID=18,length=78077248>
##contig=<ID=19,length=59128983>
##contig=<ID=20,length=63025520>
##contig=<ID=21,length=48129895>
##contig=<ID=22,length=51304566>
##contig=<ID=X,length=155270560>
##contig=<ID=Y,length=59373566>
##contig=<ID=MT,length=16569>
##reference=file:///Homo_sapiens/Ensembl/GRCh37/Sequence/WholeGenomeFasta/genome.fa
##source=SelectVariants
#CHROM	POS	ID	REF	ALT	QUAL	FILTER	INFO	FORMAT	HCC
1	14930	.	A	G	103.28	PASS	AC=2;AF=1.00;AN=2;DP=3;FS=0.000;MLEAC=2;MLEAF=1.00;MQ=60.00;MQ0=0;QD=34.43	GT:AD:DP:GQ:PL	1/1:0,3:3:9:131,9,0
1	20129	.	C	T	230.77	PASS	AC=1;AF=0.500;AN=2;BaseQRankSum=-3.127;ClippingRankSum=1.588;DP=17;FS=8.820;MLEAC=1;MLEAF=0.500;MQ=60.00;MQ0=0;MQRankSum=-0.818;QD=13.57;ReadPosRankSum=-1.588	GT:AD:DP:GQ:PL	0/1:8,9:17:99:259,0,312
1	135203	.	G	A	360.77	PASS	AC=1;AF=0.500;AN=2;BaseQRankSum=1.436;ClippingRankSum=-0.672;DP=44;FS=5.179;MLEAC=1;MLEAF=0.500;MQ=60.00;MQ0=0;MQRankSum=-0.751;QD=8.20;ReadPosRankSum=0.461	GT:AD:DP:GQ:PL	0/1:32,12:44:99:389,0,1224
1	136048	.	C	T	682.98	PASS	AC=1;AF=0.500;AN=2;BaseQRankSum=1.575;ClippingRankSum=-2.331;DP=20;FS=0.000;MLEAC=1;MLEAF=0.500;MQ=60.00;MQ0=0;MQRankSum=0.315;QD=34.15;ReadPosRankSum=2.205	GT:AD:DP:GQ:PL	0/1:2,18:20:13:711,0,13
1	136052	.	T	C	210.77	PASS	AC=1;AF=0.500;AN=2;BaseQRankSum=0.410;ClippingRankSum=-0.709;DP=21;FS=1.808;MLEAC=1;MLEAF=0.500;MQ=60.00;MQ0=0;MQRankSum=-1.082;QD=10.04;ReadPosRankSum=0.783	GT:AD:DP:GQ:PL	0/1:14,7:21:99:239,0,563
1	137825	.	G	A	513.77	PASS	AC=1;AF=0.500;AN=2;BaseQRankSum=0.454;ClippingRankSum=0.536;DP=20;FS=4.738;MLEAC=1;MLEAF=0.500;MQ=60.00;MQ0=0;MQRankSum=-0.041;QD=25.69;ReadPosRankSum=-0.289	GT:AD:DP:GQ:PL	0/1:6,14:20:99:542,0,197
1	172595	.	G	A	209.84	PASS	AC=2;AF=1.00;AN=2;DP=6;FS=0.000;MLEAC=2;MLEAF=1.00;MQ=60.00;MQ0=0;QD=34.97	GT:AD:DP:GQ:PL	1/1:0,6:6:18:238,18,0
1	565851	.	A	G	43.74	PASS	AC=2;AF=1.00;AN=2;DP=2;FS=0.000;MLEAC=2;MLEAF=1.00;MQ=60.00;MQ0=0;QD=21.87	GT:AD:DP:GQ:PL	1/1:0,2:2:6:71,6,0
1	566765	.	C	A	31.77	PASS	AC=1;AF=0.500;AN=2;BaseQRankSum=1.271;ClippingRankSum=1.733;DP=10;FS=0.000;MLEAC=1;MLEAF=0.500;MQ=60.00;MQ0=0;MQRankSum=-0.480;QD=3.18;ReadPosRankSum=-1.733	GT:AD:DP:GQ:PL	0/1:8,2:10:60:60,0,746
1	566766	.	T	G	31.77	PASS	AC=1;AF=0.500;AN=2;BaseQRankSum=1.733;ClippingRankSum=1.733;DP=10;FS=0.000;MLEAC=1;MLEAF=0.500;MQ=60.00;MQ0=0;MQRankSum=0.480;QD=3.18;ReadPosRankSum=-1.733	GT:AD:DP:GQ:PL	0/1:8,2:10:60:60,0,746
1	566768	.	A	T	31.77	PASS	AC=1;AF=0.500;AN=2;BaseQRankSum=1.271;ClippingRankSum=1.733;DP=10;FS=0.000;MLEAC=1;MLEAF=0.500;MQ=60.00;MQ0=0;MQRankSum=0.480;QD=3.18;ReadPosRankSum=-1.733	GT:AD:DP:GQ:PL	0/1:8,2:10:60:60,0,746
1	567242	.	G	A	2814.77	PASS	AC=2;AF=1.00;AN=2;BaseQRankSum=1.575;ClippingRankSum=-1.732;DP=66;FS=0.000;MLEAC=2;MLEAF=1.00;MQ=60.00;MQ0=0;MQRankSum=-1.365;QD=26.47;ReadPosRankSum=1.680	GT:AD:DP:GQ:PL	1/1:1,65:66:99:2843,165,0
1	567843	.	A	T	76.77	PASS	AC=1;AF=0.500;AN=2;BaseQRankSum=0.322;ClippingRankSum=-0.322;DP=8;FS=0.000;MLEAC=1;MLEAF=0.500;MQ=60.00;MQ0=0;MQRankSum=-1.221;QD=9.60;ReadPosRankSum=0.322	GT:AD:DP:GQ:PL	0/1:5,3:8:99:105,0,190
1	570184	.	A	G	62.74	PASS	AC=2;AF=1.00;AN=2;DP=2;FS=0.000;MLEAC=2;MLEAF=1.00;MQ=60.00;MQ0=0;QD=31.37	GT:AD:DP:GQ:PL	1/1:0,2:2:6:90,6,0
1	723891	.	G	C	61.74	PASS	AC=2;AF=1.00;AN=2;DP=2;FS=0.000;MLEAC=2;MLEAF=1.00;MQ=60.00;MQ0=0;QD=30.87	GT:AD:DP:GQ:PL	1/1:0,2:2:6:89,6,0
1	762589	.	G	C	62.74	PASS	AC=2;AF=1.00;AN=2;DP=2;FS=0.000;MLEAC=2;MLEAF=1.00;MQ=60.00;MQ0=0;QD=31.37	GT:AD:DP:GQ:PL	1/1:0,2:2:6:90,6,0
1	762592	.	C	G	62.74	PASS	AC=2;AF=1.00;AN=2;DP=2;FS=0.000;MLEAC=2;MLEAF=1.00;MQ=60.00;MQ0=0;QD=31.37	GT:AD:DP:GQ:PL	1/1:0,2:2:6:90,6,0
1	762601	.	T	C	13.72	LowQual	AC=2;AF=1.00;AN=2;DP=1;FS=0.000;MLEAC=2;MLEAF=1.00;MQ=60.00;MQ0=0;QD=13.72	GT:AD:DP:GQ:PL	1/1:0,1:1:3:40,3,0
1	787399	.	G	T	305.78	PASS	AC=2;AF=1.00;AN=2;DP=8;FS=0.000;MLEAC=2;MLEAF=1.00;MQ=60.00;MQ0=0;QD=32.64	GT:AD:DP:GQ:PL	1/1:0,8:8:24:334,24,0
1	792480	.	C	T	61.74	PASS	AC=2;AF=1.00;AN=2;DP=2;FS=0.000;MLEAC=2;MLEAF=1.00;MQ=60.00;MQ0=0;QD=30.87	GT:AD:DP:GQ:PL	1/1:0,2:2:6:89,6,0
1	849998	.	A	G	60.74	PASS	AC=2;AF=1.00;AN=2;DP=2;FS=0.000;MLEAC=2;MLEAF=1.00;MQ=60.00;MQ0=0;QD=30.37	GT:AD:DP:GQ:PL	1/1:0,2:2:6:88,6,0
1	851499	.	A	G	149.03	PASS	AC=2;AF=1.00;AN=2;DP=4;FS=0.000;MLEAC=2;MLEAF=1.00;MQ=60.00;MQ0=0;QD=32.76	GT:AD:DP:GQ:PL	1/1:0,4:4:12:177,12,0
1	852133	.	C	T	61.74	PASS	AC=2;AF=1.00;AN=2;DP=2;FS=0.000;MLEAC=2;MLEAF=1.00;MQ=60.00;MQ0=0;QD=30.87	GT:AD:DP:GQ:PL	1/1:0,2:2:6:89,6,0
1	852875	.	C	T	100.03	PASS	AC=2;AF=1.00;AN=2;DP=4;FS=0.000;MLEAC=2;MLEAF=1.00;MQ=60.00;MQ0=0;QD=25.01	GT:AD:DP:GQ:PL	1/1:0,4:4:12:128,12,0
1	853954	.	C	A	175.90	PASS	AC=2;AF=1.00;AN=2;DP=5;FS=0.000;MLEAC=2;MLEAF=1.00;MQ=60.00;MQ0=0;QD=33.57	GT:AD:DP:GQ:PL	1/1:0,5:5:15:204,15,0
1	857728	.	T	G	105.28	PASS	AC=2;AF=1.00;AN=2;DP=3;FS=0.000;MLEAC=2;MLEAF=1.00;MQ=60.00;MQ0=0;QD=25.68	GT:AD:DP:GQ:PL	1/1:0,3:3:9:133,9,0
1	859913	.	A	G	44.77	PASS	AC=1;AF=0.500;AN=2;BaseQRankSum=0.736;ClippingRankSum=0.736;DP=3;FS=0.000;MLEAC=1;MLEAF=0.500;MQ=60.00;MQ0=0;MQRankSum=0.736;QD=14.92;ReadPosRankSum=0.736	GT:AD:DP:GQ:PL	0/1:1,2:3:31:73,0,31
1	861808	.	A	G	38.77	PASS	AC=1;AF=0.500;AN=2;BaseQRankSum=-1.026;ClippingRankSum=0.000;DP=4;FS=0.000;MLEAC=1;MLEAF=0.500;MQ=60.00;MQ0=0;MQRankSum=-1.026;QD=9.69;ReadPosRankSum=-1.026	GT:AD:DP:GQ:PL	0/1:2,2:4:67:67,0,75
1	862093	.	T	C	54.74	PASS	AC=2;AF=1.00;AN=2;DP=2;FS=0.000;MLEAC=2;MLEAF=1.00;MQ=60.00;MQ0=0;QD=27.37	GT:AD:DP:GQ:PL	1/1:0,2:2:6:82,6,0
1	877831	.	T	C	387.77	PASS	AC=2;AF=1.00;AN=2;DP=10;FS=0.000;MLEAC=2;MLEAF=1.00;MQ=60.00;MQ0=0;QD=32.13	GT:AD:DP:GQ:PL	1/1:0,10:10:30:416,30,0
1	879676	.	G	A	572.77	PASS	AC=2;AF=1.00;AN=2;DP=14;FS=0.000;MLEAC=2;MLEAF=1.00;MQ=60.00;MQ0=0;QD=37.00	GT:AD:DP:GQ:PL	1/1:0,14:14:42:601,42,0
1	879687	.	T	C	707.77	PASS	AC=2;AF=1.00;AN=2;DP=17;FS=0.000;MLEAC=2;MLEAF=1.00;MQ=60.00;MQ0=0;QD=31.24	GT:AD:DP:GQ:PL	1/1:0,17:17:51:736,51,0
1	880466	.	T	C	339.77	PASS	AC=1;AF=0.500;AN=2;BaseQRankSum=1.726;ClippingRankSum=-0.536;DP=48;FS=13.389;MLEAC=1;MLEAF=0.500;MQ=60.00;MQ0=0;MQRankSum=2.512;QD=7.08;ReadPosRankSum=0.440	GT:AD:DP:GQ:PL	0/1:36,12:48:99:368,0,1336
1	881627	.	G	A	2259.77	PASS	AC=2;AF=1.00;AN=2;DP=52;FS=0.000;MLEAC=2;MLEAF=1.00;MQ=60.00;MQ0=0;QD=31.05	GT:AD:DP:GQ:PL	1/1:0,52:52:99:2288,157,0
1	882803	.	A	G	104.28	PASS	AC=2;AF=1.00;AN=2;DP=3;FS=0.000;MLEAC=2;MLEAF=1.00;MQ=60.00;MQ0=0;QD=34.76	GT:AD:DP:GQ:PL	1/1:0,3:3:9:132,9,0
1	888639	.	T	C	1674.77	PASS	AC=2;AF=1.00;AN=2;DP=19;FS=0.000;MLEAC=2;MLEAF=1.00;MQ=60.00;MQ0=0;QD=26.37	GT:AD:DP:GQ:PL	1/1:0,19:19:99:1703,117,0
1	888659	.	T	C	1674.77	PASS	AC=2;AF=1.00;AN=2;DP=31;FS=0.000;MLEAC=2;MLEAF=1.00;MQ=60.00;MQ0=0;QD=30.97	GT:AD:DP:GQ:PL	1/1:0,31:31:99:1703,117,0
1	889638	.	G	C	322.78	PASS	AC=2;AF=1.00;AN=2;DP=8;FS=0.000;MLEAC=2;MLEAF=1.00;MQ=60.00;MQ0=0;QD=27.04	GT:AD:DP:GQ:PL	1/1:0,8:8:24:351,24,0
1	889713	.	C	A	364.78	PASS	AC=2;AF=1.00;AN=2;DP=9;FS=0.000;MLEAC=2;MLEAF=1.00;MQ=60.00;MQ0=0;QD=32.34	GT:AD:DP:GQ:PL	1/1:0,9:9:27:393,27,0
1	891021	.	G	A	61.74	PASS	AC=2;AF=1.00;AN=2;DP=2;FS=0.000;MLEAC=2;MLEAF=1.00;MQ=60.00;MQ0=0;QD=30.87	GT:AD:DP:GQ:PL	1/1:0,2:2:6:89,6,0
1	891059	.	C	T	135.03	PASS	AC=2;AF=1.00;AN=2;DP=4;FS=0.000;MLEAC=2;MLEAF=1.00;MQ=60.00;MQ0=0;QD=33.76	GT:AD:DP:GQ:PL	1/1:0,4:4:12:163,12,0
1	892745	.	G	A	274.80	PASS	AC=2;AF=1.00;AN=2;DP=7;FS=0.000;MLEAC=2;MLEAF=1.00;MQ=60.00;MQ0=0;QD=27.35	GT:AD:DP:GQ:PL	1/1:0,7:7:21:303,21,0
1	893280	.	G	A	267.80	PASS	AC=2;AF=1.00;AN=2;DP=7;FS=0.000;MLEAC=2;MLEAF=1.00;MQ=60.00;MQ0=0;QD=31.85	GT:AD:DP:GQ:PL	1/1:0,7:7:21:296,21,0
1	893631	.	A	G	102.28	PASS	AC=2;AF=1.00;AN=2;DP=3;FS=0.000;MLEAC=2;MLEAF=1.00;MQ=60.00;MQ0=0;QD=34.09	GT:AD:DP:GQ:PL	1/1:0,3:3:9:130,9,0
1	897325	.	G	C	279.80	PASS	AC=2;AF=1.00;AN=2;DP=7;FS=0.000;MLEAC=2;MLEAF=1.00;MQ=60.00;MQ0=0;QD=31.27	GT:AD:DP:GQ:PL	1/1:0,7:7:21:308,21,0
1	897564	.	T	C	146.03	PASS	AC=2;AF=1.00;AN=2;DP=4;FS=0.000;MLEAC=2;MLEAF=1.00;MQ=60.00;MQ0=0;QD=27.63	GT:AD:DP:GQ:PL	1/1:0,4:4:12:174,12,0
1	900285	.	C	T	18.59	LowQual	AC=2;AF=1.00;AN=2;DP=1;FS=0.000;MLEAC=2;MLEAF=1.00;MQ=60.00;MQ0=0;QD=18.59	GT:AD:DP:GQ:PL	1/1:0,1:1:3:45,3,0
1	900286	.	A	G	18.59	LowQual	AC=2;AF=1.00;AN=2;DP=1;FS=0.000;MLEAC=2;MLEAF=1.00;MQ=60.00;MQ0=0;QD=18.59	GT:AD:DP:GQ:PL	1/1:0,1:1:3:45,3,0
1	900730	.	G	A	173.31	PASS	AC=2;AF=1.00;AN=2;BaseQRankSum=0.736;ClippingRankSum=0.736;DP=6;FS=0.000;MLEAC=2;MLEAF=1.00;MQ=60.00;MQ0=0;MQRankSum=-0.736;QD=28.88;ReadPosRankSum=0.736	GT:AD:DP:GQ:PL	1/1:1,5:6:1:199,1,0
1	900972	.	T	G	264.80	PASS	AC=2;AF=1.00;AN=2;DP=7;FS=0.000;MLEAC=2;MLEAF=1.00;MQ=60.00;MQ0=0;QD=28.90	GT:AD:DP:GQ:PL	1/1:0,7:7:21:293,21,0
1	901023	.	T	C	266.80	PASS	AC=2;AF=1.00;AN=2;DP=7;FS=0.000;MLEAC=2;MLEAF=1.00;MQ=60.00;MQ0=0;QD=27.96	GT:AD:DP:GQ:PL	1/1:0,7:7:21:295,21,0
1	901607	.	C	G	50.74	PASS	AC=2;AF=1.00;AN=2;DP=2;FS=0.000;MLEAC=2;MLEAF=1.00;MQ=60.00;MQ0=0;QD=25.37	GT:AD:DP:GQ:PL	1/1:0,2:2:6:78,6,0
1	902997	.	G	A	57.74	PASS	AC=2;AF=1.00;AN=2;DP=2;FS=0.000;MLEAC=2;MLEAF=1.00;MQ=60.00;MQ0=0;QD=28.87	GT:AD:DP:GQ:PL	1/1:0,2:2:6:85,6,0
1	909419	.	C	T	348.77	PASS	AC=1;AF=0.500;AN=2;BaseQRankSum=1.437;ClippingRankSum=-1.775;DP=13;FS=0.000;MLEAC=1;MLEAF=0.500;MQ=60.00;MQ0=0;MQRankSum=-0.085;QD=26.83;ReadPosRankSum=2.451	GT:AD:DP:GQ:PL	0/1:3,10:13:68:377,0,68
1	910179	.	G	A	202.78	PASS	AC=1;AF=0.500;AN=2;BaseQRankSum=-0.742;ClippingRankSum=0.742;DP=7;FS=0.000;MLEAC=1;MLEAF=0.500;MQ=60.00;MQ0=0;MQRankSum=-0.742;QD=28.97;ReadPosRankSum=-0.742	GT:AD:DP:GQ:PL	0/1:1,6:7:25:231,0,25
1	910438	.	A	G	62.74	PASS	AC=2;AF=1.00;AN=2;DP=2;FS=0.000;MLEAC=2;MLEAF=1.00;MQ=60.00;MQ0=0;QD=31.37	GT:AD:DP:GQ:PL	1/1:0,2:2:6:90,6,0
1	910903	.	T	C	270.80	PASS	AC=2;AF=1.00;AN=2;DP=7;FS=0.000;MLEAC=2;MLEAF=1.00;MQ=60.00;MQ0=0;QD=30.11	GT:AD:DP:GQ:PL	1/1:0,7:7:21:299,21,0
1	931508	.	T	A	58.74	PASS	AC=2;AF=1.00;AN=2;DP=2;FS=0.000;MLEAC=2;MLEAF=1.00;MQ=60.00;MQ0=0;QD=29.37	GT:AD:DP:GQ:PL	1/1:0,2:2:6:86,6,0
1	931548	.	G	T	60.74	PASS	AC=2;AF=1.00;AN=2;DP=2;FS=0.000;MLEAC=2;MLEAF=1.00;MQ=60.00;MQ0=0;QD=30.37	GT:AD:DP:GQ:PL	1/1:0,2:2:6:88,6,0
1	935222	.	C	A	10.20	LowQual;my_snp_filter	AC=1;AF=0.500;AN=2;BaseQRankSum=-0.719;ClippingRankSum=-2.121;DP=41;FS=0.000;MLEAC=1;MLEAF=0.500;MQ=60.00;MQ0=0;MQRankSum=0.092;QD=0.25;ReadPosRankSum=1.866	GT:AD:DP:GQ:PL	0/1:35,6:41:38:38,0,3403
1	935459	.	A	G	176.90	PASS	AC=2;AF=1.00;AN=2;DP=5;FS=0.000;MLEAC=2;MLEAF=1.00;MQ=60.00;MQ0=0;QD=30.02	GT:AD:DP:GQ:PL	1/1:0,5:5:15:205,15,0
1	935715	.	C	T	88.77	PASS	AC=1;AF=0.500;AN=2;BaseQRankSum=1.231;ClippingRankSum=-1.231;DP=5;FS=0.000;MLEAC=1;MLEAF=0.500;MQ=60.00;MQ0=0;MQRankSum=1.231;QD=17.75;ReadPosRankSum=1.231	GT:AD:DP:GQ:PL	0/1:2,3:5:65:117,0,65
1	935833	.	C	G	92.28	PASS	AC=2;AF=1.00;AN=2;DP=3;FS=0.000;MLEAC=2;MLEAF=1.00;MQ=60.00;MQ0=0;QD=30.76	GT:AD:DP:GQ:PL	1/1:0,3:3:9:120,9,0
1	936111	.	C	T	49.85	PASS	AC=1;AF=0.500;AN=2;BaseQRankSum=0.736;ClippingRankSum=-0.736;DP=3;FS=0.000;MLEAC=1;MLEAF=0.500;MQ=60.00;MQ0=0;MQRankSum=-0.736;QD=16.62;ReadPosRankSum=0.736	GT:AD:DP:GQ:PL	0/1:1,2:3:17:78,0,17
1	936194	.	A	G	181.90	PASS	AC=2;AF=1.00;AN=2;DP=5;FS=0.000;MLEAC=2;MLEAF=1.00;MQ=60.00;MQ0=0;QD=30.27	GT:AD:DP:GQ:PL	1/1:0,5:5:15:210,15,0
1	936210	.	C	A	217.84	PASS	AC=2;AF=1.00;AN=2;DP=6;FS=0.000;MLEAC=2;MLEAF=1.00;MQ=60.00;MQ0=0;QD=29.85	GT:AD:DP:GQ:PL	1/1:0,6:6:18:246,18,0
1	943468	.	T	C	59.74	PASS	AC=2;AF=1.00;AN=2;DP=2;FS=0.000;MLEAC=2;MLEAF=1.00;MQ=60.00;MQ0=0;QD=29.87	GT:AD:DP:GQ:PL	1/1:0,2:2:6:87,6,0
1	943907	.	C	G	47.74	PASS	AC=2;AF=1.00;AN=2;DP=4;FS=0.000;MLEAC=2;MLEAF=1.00;MQ=60.00;MQ0=0;QD=11.94	GT:AD:DP:GQ:PL	1/1:0,2:2:6:75,6,0
1	944564	.	T	C	52.77	PASS	AC=1;AF=0.500;AN=2;BaseQRankSum=0.736;ClippingRankSum=0.736;DP=3;FS=0.000;MLEAC=1;MLEAF=0.500;MQ=60.00;MQ0=0;MQRankSum=-0.736;QD=17.59;ReadPosRankSum=-0.736	GT:AD:DP:GQ:PL	0/1:1,2:3:37:81,0,37
1	945096	.	C	T	54.74	PASS	AC=2;AF=1.00;AN=2;DP=2;FS=0.000;MLEAC=2;MLEAF=1.00;MQ=60.00;MQ0=0;QD=27.37	GT:AD:DP:GQ:PL	1/1:0,2:2:6:82,6,0
1	945111	.	C	T	61.28	PASS	AC=2;AF=1.00;AN=2;DP=3;FS=0.000;MLEAC=2;MLEAF=1.00;MQ=60.00;MQ0=0;QD=20.43	GT:AD:DP:GQ:PL	1/1:0,3:3:9:89,9,0
1	945188	.	A	G	61.74	PASS	AC=2;AF=1.00;AN=2;DP=2;FS=0.000;MLEAC=2;MLEAF=1.00;MQ=60.00;MQ0=0;QD=30.87	GT:AD:DP:GQ:PL	1/1:0,2:2:6:89,6,0
1	945474	.	C	T	61.74	PASS	AC=2;AF=1.00;AN=2;DP=2;FS=0.000;MLEAC=2;MLEAF=1.00;MQ=60.00;MQ0=0;QD=30.87	GT:AD:DP:GQ:PL	1/1:0,2:2:6:89,6,0
1	947034	.	G	A	143.03	PASS	AC=2;AF=1.00;AN=2;DP=4;FS=0.000;MLEAC=2;MLEAF=1.00;MQ=60.00;MQ0=0;QD=31.60	GT:AD:DP:GQ:PL	1/1:0,4:4:12:171,12,0
1	948135	.	A	G	51.77	PASS	AC=1;AF=0.500;AN=2;BaseQRankSum=0.736;ClippingRankSum=0.736;DP=3;FS=0.000;MLEAC=1;MLEAF=0.500;MQ=60.00;MQ0=0;MQRankSum=-0.736;QD=17.26;ReadPosRankSum=-0.736	GT:AD:DP:GQ:PL	0/1:1,2:3:29:80,0,29
1	948870	.	C	G	424.77	PASS	AC=2;AF=1.00;AN=2;DP=11;FS=0.000;MLEAC=2;MLEAF=1.00;MQ=60.00;MQ0=0;QD=30.73	GT:AD:DP:GQ:PL	1/1:0,11:11:33:453,33,0
1	948921	.	T	C	1944.77	PASS	AC=2;AF=1.00;AN=2;DP=45;FS=0.000;MLEAC=2;MLEAF=1.00;MQ=60.00;MQ0=0;QD=29.88	GT:AD:DP:GQ:PL	1/1:0,45:45:99:1973,135,0
1	949235	.	G	A	223.84	PASS	AC=2;AF=1.00;AN=2;DP=6;FS=0.000;MLEAC=2;MLEAF=1.00;MQ=60.00;MQ0=0;QD=30.76	GT:AD:DP:GQ:PL	1/1:0,6:6:18:252,18,0
1	949608	.	G	A	2151.77	PASS	AC=1;AF=0.500;AN=2;BaseQRankSum=0.401;ClippingRankSum=-1.192;DP=75;FS=14.517;MLEAC=1;MLEAF=0.500;MQ=60.00;MQ0=0;MQRankSum=-0.078;QD=28.69;ReadPosRankSum=-0.701	GT:AD:DP:GQ:PL	0/1:20,55:75:99:2180,0,651
1	949654	.	A	G	3160.77	PASS	AC=2;AF=1.00;AN=2;DP=74;FS=0.000;MLEAC=2;MLEAF=1.00;MQ=60.00;MQ0=0;QD=27.34	GT:AD:DP:GQ:PL	1/1:0,74:74:99:3189,223,0
1	955597	.	G	T	720.77	PASS	AC=1;AF=0.500;AN=2;BaseQRankSum=0.968;ClippingRankSum=-1.433;DP=24;FS=2.644;MLEAC=1;MLEAF=0.500;MQ=60.00;MQ0=0;MQRankSum=0.039;QD=30.03;ReadPosRankSum=1.433	GT:AD:DP:GQ:PL	0/1:4,20:24:87:749,0,87
1	973336	.	A	G	60.74	PASS	AC=2;AF=1.00;AN=2;DP=2;FS=0.000;MLEAC=2;MLEAF=1.00;MQ=60.00;MQ0=0;QD=30.37	GT:AD:DP:GQ:PL	1/1:0,2:2:6:88,6,0
1	973458	.	C	T	304.78	PASS	AC=2;AF=1.00;AN=2;DP=8;FS=0.000;MLEAC=2;MLEAF=1.00;MQ=60.00;MQ0=0;QD=27.61	GT:AD:DP:GQ:PL	1/1:0,8:8:24:333,24,0
1	973668	.	A	G	60.74	PASS	AC=2;AF=1.00;AN=2;DP=2;FS=0.000;MLEAC=2;MLEAF=1.00;MQ=60.00;MQ0=0;QD=30.37	GT:AD:DP:GQ:PL	1/1:0,2:2:6:88,6,0
1	974180	.	G	T	96.28	PASS	AC=2;AF=1.00;AN=2;DP=3;FS=0.000;MLEAC=2;MLEAF=1.00;MQ=60.00;MQ0=0;QD=32.09	GT:AD:DP:GQ:PL	1/1:0,3:3:9:124,9,0
1	974199	.	C	T	229.84	PASS	AC=2;AF=1.00;AN=2;DP=6;FS=0.000;MLEAC=2;MLEAF=1.00;MQ=60.00;MQ0=0;QD=34.88	GT:AD:DP:GQ:PL	1/1:0,6:6:18:258,18,0
1	974225	.	A	G	229.84	PASS	AC=2;AF=1.00;AN=2;DP=6;FS=0.000;MLEAC=2;MLEAF=1.00;MQ=60.00;MQ0=0;QD=33.55	GT:AD:DP:GQ:PL	1/1:0,6:6:18:258,18,0
1	974296	.	A	G	145.03	PASS	AC=2;AF=1.00;AN=2;DP=4;FS=0.000;MLEAC=2;MLEAF=1.00;MQ=60.00;MQ0=0;QD=30.19	GT:AD:DP:GQ:PL	1/1:0,4:4:12:173,12,0
1	974355	.	G	A	152.03	PASS	AC=2;AF=1.00;AN=2;DP=4;FS=0.000;MLEAC=2;MLEAF=1.00;MQ=60.00;MQ0=0;QD=35.36	GT:AD:DP:GQ:PL	1/1:0,4:4:12:180,12,0
1	974356	.	T	C	152.03	PASS	AC=2;AF=1.00;AN=2;DP=4;FS=0.000;MLEAC=2;MLEAF=1.00;MQ=60.00;MQ0=0;QD=32.26	GT:AD:DP:GQ:PL	1/1:0,4:4:12:180,12,0
1	975702	.	A	G	50.77	PASS	AC=1;AF=0.500;AN=2;DP=2;FS=0.000;MLEAC=1;MLEAF=0.500;MQ=60.00;MQ0=0;QD=25.39	GT:AD:DP:GQ:PL	0/1:0,2:2:28:79,0,28
1	975708	.	A	T	50.77	PASS	AC=1;AF=0.500;AN=2;BaseQRankSum=0.804;ClippingRankSum=0.804;DP=2;FS=0.000;MLEAC=1;MLEAF=0.500;MQ=60.00;MQ0=0;MQRankSum=0.804;QD=25.39;ReadPosRankSum=0.804	GT:AD:DP:GQ:PL	0/1:1,1:2:28:79,0,28
1	977570	.	G	A	86.28	PASS	AC=2;AF=1.00;AN=2;DP=3;FS=0.000;MLEAC=2;MLEAF=1.00;MQ=60.00;MQ0=0;QD=28.76	GT:AD:DP:GQ:PL	1/1:0,3:3:9:114,9,0
1	978193	.	G	A	75.77	PASS	AC=1;AF=0.500;AN=2;BaseQRankSum=-0.358;ClippingRankSum=1.231;DP=5;FS=0.000;MLEAC=1;MLEAF=0.500;MQ=60.00;MQ0=0;MQRankSum=0.358;QD=15.15;ReadPosRankSum=-0.358	GT:AD:DP:GQ:PL	0/1:2,3:5:72:104,0,72
1	981087	.	A	G	339.78	PASS	AC=2;AF=1.00;AN=2;DP=9;FS=0.000;MLEAC=2;MLEAF=1.00;MQ=60.00;MQ0=0;QD=28.96	GT:AD:DP:GQ:PL	1/1:0,9:9:27:368,27,0
1	981931	.	A	G	2294.77	PASS	AC=2;AF=1.00;AN=2;DP=56;FS=0.000;MLEAC=2;MLEAF=1.00;MQ=60.00;MQ0=0;QD=31.07	GT:AD:DP:GQ:PL	1/1:0,56:56:99:2323,168,0
1	982444	.	A	G	926.77	PASS	AC=2;AF=1.00;AN=2;DP=12;FS=0.000;MLEAC=2;MLEAF=1.00;MQ=60.00;MQ0=0;QD=30.49	GT:AD:DP:GQ:PL	1/1:0,12:12:66:955,66,0
1	982462	.	T	C	926.77	PASS	AC=2;AF=1.00;AN=2;DP=21;FS=0.000;MLEAC=2;MLEAF=1.00;MQ=60.00;MQ0=0;QD=36.14	GT:AD:DP:GQ:PL	1/1:0,21:21:66:955,66,0
1	982513	.	T	C	703.77	PASS	AC=2;AF=1.00;AN=2;DP=18;FS=0.000;MLEAC=2;MLEAF=1.00;MQ=60.00;MQ0=0;QD=27.15	GT:AD:DP:GQ:PL	1/1:0,18:18:54:732,54,0
1	982941	.	T	C	57.74	PASS	AC=2;AF=1.00;AN=2;DP=2;FS=0.000;MLEAC=2;MLEAF=1.00;MQ=60.00;MQ0=0;QD=28.87	GT:AD:DP:GQ:PL	1/1:0,2:2:6:85,6,0
1	982994	.	T	C	2643.77	PASS	AC=2;AF=1.00;AN=2;DP=62;FS=0.000;MLEAC=2;MLEAF=1.00;MQ=60.00;MQ0=0;QD=29.69	GT:AD:DP:GQ:PL	1/1:0,62:62:99:2672,187,0
1	984302	.	T	C	599.77	PASS	AC=1;AF=0.500;AN=2;BaseQRankSum=1.396;ClippingRankSum=0.220;DP=64;FS=0.000;MLEAC=1;MLEAF=0.500;MQ=60.00;MQ0=0;MQRankSum=1.572;QD=9.37;ReadPosRankSum=-0.088	GT:AD:DP:GQ:PL	0/1:45,19:64:99:628,0,1700
1	986165	.	G	A	1736.77	PASS	AC=1;AF=0.500;AN=2;BaseQRankSum=1.865;ClippingRankSum=-1.790;DP=58;FS=2.786;MLEAC=1;MLEAF=0.500;MQ=60.00;MQ0=0;MQRankSum=1.771;QD=29.94;ReadPosRankSum=1.809	GT:AD:DP:GQ:PL	0/1:13,45:58:99:1765,0,366
1	986443	.	C	T	143.03	PASS	AC=2;AF=1.00;AN=2;DP=4;FS=0.000;MLEAC=2;MLEAF=1.00;MQ=60.00;MQ0=0;QD=26.59	GT:AD:DP:GQ:PL	1/1:0,4:4:12:171,12,0
1	987200	.	C	T	265.80	PASS	AC=2;AF=1.00;AN=2;DP=7;FS=0.000;MLEAC=2;MLEAF=1.00;MQ=60.00;MQ0=0;QD=33.12	GT:AD:DP:GQ:PL	1/1:0,7:7:21:294,21,0
1	987670	.	T	G	349.78	PASS	AC=2;AF=1.00;AN=2;DP=9;FS=0.000;MLEAC=2;MLEAF=1.00;MQ=60.00;MQ0=0;QD=28.14	GT:AD:DP:GQ:PL	1/1:0,9:9:27:378,27,0
1	988503	.	A	T	703.77	PASS	AC=2;AF=1.00;AN=2;DP=17;FS=0.000;MLEAC=2;MLEAF=1.00;MQ=60.00;MQ0=0;QD=31.14	GT:AD:DP:GQ:PL	1/1:0,17:17:51:732,51,0
1	988932	.	G	C	237.84	PASS	AC=2;AF=1.00;AN=2;DP=6;FS=0.000;MLEAC=2;MLEAF=1.00;MQ=60.00;MQ0=0;QD=30.01	GT:AD:DP:GQ:PL	1/1:0,6:6:18:266,18,0
1	990280	.	C	T	768.77	PASS	AC=1;AF=0.500;AN=2;BaseQRankSum=0.556;ClippingRankSum=0.294;DP=67;FS=0.969;MLEAC=1;MLEAF=0.500;MQ=60.00;MQ0=0;MQRankSum=0.111;QD=11.47;ReadPosRankSum=-0.216	GT:AD:DP:GQ:PL	0/1:43,24:67:99:797,0,1604
1	990380	.	C	T	1516.77	PASS	AC=1;AF=0.500;AN=2;BaseQRankSum=-0.581;ClippingRankSum=-1.569;DP=51;FS=1.541;MLEAC=1;MLEAF=0.500;MQ=60.00;MQ0=0;MQRankSum=0.679;QD=29.74;ReadPosRankSum=1.841	GT:AD:DP:GQ:PL	0/1:9,42:51:99:1545,0,220
1	990417	.	T	C	1551.77	PASS	AC=1;AF=0.500;AN=2;BaseQRankSum=-0.523;ClippingRankSum=0.484;DP=54;FS=2.675;MLEAC=1;MLEAF=0.500;MQ=60.00;MQ0=0;MQRankSum=0.484;QD=28.74;ReadPosRankSum=-0.326	GT:AD:DP:GQ:PL	0/1:14,40:54:99:1580,0,463
1	990517	.	C	T	2464.77	PASS	AC=2;AF=1.00;AN=2;DP=57;FS=0.000;MLEAC=2;MLEAF=1.00;MQ=60.00;MQ0=0;QD=32.34	GT:AD:DP:GQ:PL	1/1:0,57:57:99:2493,172,0
1	990773	.	C	T	2622.77	PASS	AC=2;AF=1.00;AN=2;DP=61;FS=0.000;MLEAC=2;MLEAF=1.00;MQ=60.00;MQ0=0;QD=32.86	GT:AD:DP:GQ:PL	1/1:0,61:61:99:2651,184,0
1	990806	.	G	A	2366.77	PASS	AC=2;AF=1.00;AN=2;DP=58;FS=0.000;MLEAC=2;MLEAF=1.00;MQ=60.00;MQ0=0;QD=30.07	GT:AD:DP:GQ:PL	1/1:0,58:58:99:2395,175,0
1	990984	.	G	A	2908.77	PASS	AC=2;AF=1.00;AN=2;DP=67;FS=0.000;MLEAC=2;MLEAF=1.00;MQ=60.00;MQ0=0;QD=29.49	GT:AD:DP:GQ:PL	1/1:0,67:67:99:2937,202,0
1	995775	.	T	C	178.77	PASS	AC=1;AF=0.500;AN=2;BaseQRankSum=0.736;ClippingRankSum=0.736;DP=6;FS=0.000;MLEAC=1;MLEAF=0.500;MQ=60.00;MQ0=0;MQRankSum=-0.736;QD=29.79;ReadPosRankSum=-0.736	GT:AD:DP:GQ:PL	0/1:1,5:6:62:207,0,62
1	995776	.	A	T	178.77	PASS	AC=1;AF=0.500;AN=2;BaseQRankSum=-0.736;ClippingRankSum=0.736;DP=6;FS=0.000;MLEAC=1;MLEAF=0.500;MQ=60.00;MQ0=0;MQRankSum=0.736;QD=29.79;ReadPosRankSum=-0.736	GT:AD:DP:GQ:PL	0/1:1,5:6:62:207,0,62
1	998395	.	A	G	48.77	PASS	AC=1;AF=0.500;AN=2;BaseQRankSum=0.000;ClippingRankSum=0.000;DP=4;FS=0.000;MLEAC=1;MLEAF=0.500;MQ=60.00;MQ0=0;MQRankSum=0.000;QD=12.19;ReadPosRankSum=1.026	GT:AD:DP:GQ:PL	0/1:2,2:4:71:77,0,71
1	1002434	.	C	T	71.77	PASS	AC=1;AF=0.500;AN=2;BaseQRankSum=0.322;ClippingRankSum=0.322;DP=8;FS=0.000;MLEAC=1;MLEAF=0.500;MQ=60.00;MQ0=0;MQRankSum=1.517;QD=8.97;ReadPosRankSum=0.322	GT:AD:DP:GQ:PL	0/1:5,3:8:99:100,0,187
1	1003629	.	C	T	39.77	PASS	AC=1;AF=0.500;AN=2;BaseQRankSum=0.000;ClippingRankSum=-0.720;DP=6;FS=4.771;MLEAC=1;MLEAF=0.500;MQ=60.00;MQ0=0;MQRankSum=-0.720;QD=6.63;ReadPosRankSum=0.720	GT:AD:DP:GQ:PL	0/1:4,2:6:68:68,0,154
1	1003971	.	T	C	64.77	PASS	AC=1;AF=0.500;AN=2;BaseQRankSum=-0.704;ClippingRankSum=-1.001;DP=25;FS=4.925;MLEAC=1;MLEAF=0.500;MQ=60.00;MQ0=0;MQRankSum=-0.185;QD=2.59;ReadPosRankSum=0.111	GT:AD:DP:GQ:PL	0/1:21,4:25:93:93,0,823
1	1003984	.	T	C	124.77	PASS	AC=1;AF=0.500;AN=2;BaseQRankSum=-0.139;ClippingRankSum=-1.157;DP=19;FS=4.713;MLEAC=1;MLEAF=0.500;MQ=60.00;MQ0=0;MQRankSum=-1.250;QD=6.57;ReadPosRankSum=0.509	GT:AD:DP:GQ:PL	0/1:14,5:19:99:153,0,1072
1	1003990	.	T	C	124.77	PASS	AC=1;AF=0.500;AN=2;BaseQRankSum=1.066;ClippingRankSum=-2.132;DP=18;FS=2.527;MLEAC=1;MLEAF=0.500;MQ=60.00;MQ0=0;MQRankSum=0.474;QD=6.93;ReadPosRankSum=0.237	GT:AD:DP:GQ:PL	0/1:15,3:18:99:153,0,1072
1	1006990	.	G	A	167.77	PASS	AC=1;AF=0.500;AN=2;BaseQRankSum=0.774;ClippingRankSum=1.585;DP=22;FS=1.837;MLEAC=1;MLEAF=0.500;MQ=60.00;MQ0=0;MQRankSum=0.405;QD=7.63;ReadPosRankSum=-1.659	GT:AD:DP:GQ:PL	0/1:16,6:22:99:196,0,605
1	1007203	.	A	G	151.77	PASS	AC=1;AF=0.500;AN=2;BaseQRankSum=1.307;ClippingRankSum=-1.652;DP=9;FS=0.000;MLEAC=1;MLEAF=0.500;MQ=60.00;MQ0=0;MQRankSum=-0.729;QD=16.86;ReadPosRankSum=1.307	GT:AD:DP:GQ:PL	0/1:4,5:9:99:180,0,116
1	1007432	.	G	A	90.77	PASS	AC=1;AF=0.500;AN=2;BaseQRankSum=0.000;ClippingRankSum=-1.769;DP=11;FS=6.154;MLEAC=1;MLEAF=0.500;MQ=60.00;MQ0=0;MQRankSum=0.597;QD=8.25;ReadPosRankSum=1.398	GT:AD:DP:GQ:PL	0/1:7,4:11:99:119,0,224
1	1009478	.	G	C	115.77	PASS	AC=1;AF=0.500;AN=2;BaseQRankSum=1.564;ClippingRankSum=-1.848;DP=24;FS=0.000;MLEAC=1;MLEAF=0.500;MQ=60.00;MQ0=0;MQRankSum=-0.426;QD=4.82;ReadPosRankSum=1.777	GT:AD:DP:GQ:PL	0/1:19,5:24:99:144,0,697
1	1017341	.	G	T	120.77	PASS	AC=1;AF=0.500;AN=2;BaseQRankSum=-0.602;ClippingRankSum=-0.972;DP=19;FS=2.199;MLEAC=1;MLEAF=0.500;MQ=60.00;MQ0=0;MQRankSum=1.157;QD=6.36;ReadPosRankSum=0.972	GT:AD:DP:GQ:PL	0/1:14,5:19:99:149,0,517
1	1018144	.	T	C	24.78	LowQual	AC=1;AF=0.500;AN=2;BaseQRankSum=0.480;ClippingRankSum=0.480;DP=10;FS=0.000;MLEAC=1;MLEAF=0.500;MQ=60.00;MQ0=0;MQRankSum=-1.271;QD=2.48;ReadPosRankSum=-0.480	GT:AD:DP:GQ:PL	0/1:8,2:10:53:53,0,300
1	1035414	.	T	C	52.79	PASS	AC=1;AF=0.500;AN=2;BaseQRankSum=0.736;ClippingRankSum=-0.736;DP=3;FS=4.771;MLEAC=1;MLEAF=0.500;MQ=60.00;MQ0=0;MQRankSum=0.736;QD=17.60;ReadPosRankSum=0.736	GT:AD:DP:GQ:PL	0/1:1,2:3:22:81,0,22
1	1048099	.	T	C	94.85	PASS	AC=1;AF=0.500;AN=2;BaseQRankSum=0.727;ClippingRankSum=0.727;DP=4;FS=0.000;MLEAC=1;MLEAF=0.500;MQ=60.00;MQ0=0;MQRankSum=0.727;QD=23.71;ReadPosRankSum=0.727	GT:AD:DP:GQ:PL	0/1:1,3:4:17:123,0,17
1	1156878	.	T	C	52.77	PASS	AC=1;AF=0.500;AN=2;BaseQRankSum=0.736;ClippingRankSum=-0.736;DP=3;FS=0.000;MLEAC=1;MLEAF=0.500;MQ=60.00;MQ0=0;MQRankSum=0.736;QD=17.59;ReadPosRankSum=0.736	GT:AD:DP:GQ:PL	0/1:1,2:3:32:81,0,32
1	1158631	.	A	G	1934.77	PASS	AC=2;AF=1.00;AN=2;DP=48;FS=0.000;MLEAC=2;MLEAF=1.00;MQ=60.00;MQ0=0;QD=24.46	GT:AD:DP:GQ:PL	1/1:0,46:46:99:1963,138,0
1	1196863	.	T	C	62.74	PASS	AC=2;AF=1.00;AN=2;DP=2;FS=0.000;MLEAC=2;MLEAF=1.00;MQ=60.00;MQ0=0;QD=31.37	GT:AD:DP:GQ:PL	1/1:0,2:2:6:90,6,0
1	1215445	.	A	G	46.77	PASS	AC=1;AF=0.500;AN=2;BaseQRankSum=0.736;ClippingRankSum=0.736;DP=3;FS=4.771;MLEAC=1;MLEAF=0.500;MQ=60.00;MQ0=0;MQRankSum=0.736;QD=15.59;ReadPosRankSum=0.736	GT:AD:DP:GQ:PL	0/1:1,2:3:33:75,0,33
1	1229538	.	C	T	289.77	PASS	AC=1;AF=0.500;AN=2;BaseQRankSum=0.825;ClippingRankSum=0.289;DP=12;FS=3.090;MLEAC=1;MLEAF=0.500;MQ=60.00;MQ0=0;MQRankSum=0.000;QD=24.15;ReadPosRankSum=0.289	GT:AD:DP:GQ:PL	0/1:4,8:12:99:318,0,129
1	1241800	.	A	G	97.28	PASS	AC=2;AF=1.00;AN=2;DP=3;FS=0.000;MLEAC=2;MLEAF=1.00;MQ=60.00;MQ0=0;QD=32.43	GT:AD:DP:GQ:PL	1/1:0,3:3:9:125,9,0
1	1242707	.	A	G	57.74	PASS	AC=2;AF=1.00;AN=2;DP=2;FS=0.000;MLEAC=2;MLEAF=1.00;MQ=60.00;MQ0=0;QD=28.87	GT:AD:DP:GQ:PL	1/1:0,2:2:6:85,6,0
1	1247494	.	T	C	1388.77	PASS	AC=2;AF=1.00;AN=2;DP=33;FS=0.000;MLEAC=2;MLEAF=1.00;MQ=60.00;MQ0=0;QD=29.57	GT:AD:DP:GQ:PL	1/1:0,33:33:99:1417,99,0
1	1249187	.	G	A	1966.77	PASS	AC=2;AF=1.00;AN=2;DP=47;FS=0.000;MLEAC=2;MLEAF=1.00;MQ=60.00;MQ0=0;QD=30.41	GT:AD:DP:GQ:PL	1/1:0,47:47:99:1995,141,0
1	1252723	.	T	C	38.77	PASS	AC=1;AF=0.500;AN=2;BaseQRankSum=-0.922;ClippingRankSum=0.922;DP=7;FS=3.680;MLEAC=1;MLEAF=0.500;MQ=60.00;MQ0=0;MQRankSum=0.198;QD=5.54;ReadPosRankSum=-0.922	GT:AD:DP:GQ:PL	0/1:5,2:7:67:67,0,197
1	1253386	.	T	C	76.77	PASS	AC=1;AF=0.500;AN=2;BaseQRankSum=0.358;ClippingRankSum=1.231;DP=5;FS=0.000;MLEAC=1;MLEAF=0.500;MQ=60.00;MQ0=0;MQRankSum=0.358;QD=15.35;ReadPosRankSum=-1.231	GT:AD:DP:GQ:PL	0/1:2,3:5:61:105,0,61
1	1253944	.	T	C	48.77	PASS	AC=1;AF=0.500;AN=2;BaseQRankSum=0.000;ClippingRankSum=0.000;DP=4;FS=0.000;MLEAC=1;MLEAF=0.500;MQ=60.00;MQ0=0;MQRankSum=0.000;QD=12.19;ReadPosRankSum=0.000	GT:AD:DP:GQ:PL	0/1:2,2:4:76:77,0,76
1	1254136	.	G	A	261.80	PASS	AC=2;AF=1.00;AN=2;DP=7;FS=0.000;MLEAC=2;MLEAF=1.00;MQ=60.00;MQ0=0;QD=30.59	GT:AD:DP:GQ:PL	1/1:0,7:7:21:290,21,0
1	1254436	.	A	G	495.77	PASS	AC=2;AF=1.00;AN=2;DP=9;FS=0.000;MLEAC=2;MLEAF=1.00;MQ=60.00;MQ0=0;QD=26.30	GT:AD:DP:GQ:PL	1/1:0,9:9:36:524,36,0
1	1254443	.	G	A	495.77	PASS	AC=2;AF=1.00;AN=2;DP=10;FS=0.000;MLEAC=2;MLEAF=1.00;MQ=60.00;MQ0=0;QD=30.78	GT:AD:DP:GQ:PL	1/1:0,10:10:36:524,36,0
1	1254841	.	C	G	2116.77	PASS	AC=2;AF=1.00;AN=2;DP=50;FS=0.000;MLEAC=2;MLEAF=1.00;MQ=60.00;MQ0=0;QD=32.72	GT:AD:DP:GQ:PL	1/1:0,50:50:99:2145,150,0
1	1255287	.	C	T	59.74	PASS	AC=2;AF=1.00;AN=2;DP=2;FS=0.000;MLEAC=2;MLEAF=1.00;MQ=60.00;MQ0=0;QD=29.87	GT:AD:DP:GQ:PL	1/1:0,2:2:6:87,6,0
1	1257593	.	A	G	52.74	PASS	AC=2;AF=1.00;AN=2;DP=2;FS=0.000;MLEAC=2;MLEAF=1.00;MQ=60.00;MQ0=0;QD=26.37	GT:AD:DP:GQ:PL	1/1:0,2:2:6:80,6,0
1	1262966	.	C	T	732.77	PASS	AC=2;AF=1.00;AN=2;DP=19;FS=0.000;MLEAC=2;MLEAF=1.00;MQ=60.00;MQ0=0;QD=32.68	GT:AD:DP:GQ:PL	1/1:0,19:19:57:761,57,0
1	1263144	.	G	A	574.77	PASS	AC=2;AF=1.00;AN=2;DP=16;FS=0.000;MLEAC=2;MLEAF=1.00;MQ=60.00;MQ0=0;QD=28.05	GT:AD:DP:GQ:PL	1/1:0,16:16:48:603,48,0
1	1263362	.	G	A	1075.77	PASS	AC=2;AF=1.00;AN=2;DP=26;FS=0.000;MLEAC=2;MLEAF=1.00;MQ=60.00;MQ0=0;QD=29.70	GT:AD:DP:GQ:PL	1/1:0,26:26:78:1104,78,0
1	1263457	.	T	C	1050.77	PASS	AC=2;AF=1.00;AN=2;DP=26;FS=0.000;MLEAC=2;MLEAF=1.00;MQ=60.00;MQ0=0;QD=30.93	GT:AD:DP:GQ:PL	1/1:0,26:26:78:1079,78,0
1	1271175	.	A	G	1705.77	PASS	AC=2;AF=1.00;AN=2;DP=41;FS=0.000;MLEAC=2;MLEAF=1.00;MQ=60.00;MQ0=0;QD=30.23	GT:AD:DP:GQ:PL	1/1:0,41:41:99:1734,123,0
1	1273116	.	A	G	48.74	PASS	AC=2;AF=1.00;AN=2;DP=2;FS=0.000;MLEAC=2;MLEAF=1.00;MQ=60.00;MQ0=0;QD=24.37	GT:AD:DP:GQ:PL	1/1:0,2:2:6:76,6,0
1	1274242	.	A	G	92.28	PASS	AC=2;AF=1.00;AN=2;DP=3;FS=0.000;MLEAC=2;MLEAF=1.00;MQ=60.00;MQ0=0;QD=30.76	GT:AD:DP:GQ:PL	1/1:0,3:3:9:120,9,0
1	1277533	.	T	C	1964.77	PASS	AC=2;AF=1.00;AN=2;DP=51;FS=0.000;MLEAC=2;MLEAF=1.00;MQ=60.00;MQ0=0;QD=33.98	GT:AD:DP:GQ:PL	1/1:0,47:47:99:1993,141,0
1	1280014	.	A	G	54.74	PASS	AC=2;AF=1.00;AN=2;DP=2;FS=0.000;MLEAC=2;MLEAF=1.00;MQ=60.00;MQ0=0;QD=27.37	GT:AD:DP:GQ:PL	1/1:0,2:2:6:82,6,0
1	1284490	.	G	A	637.77	PASS	AC=2;AF=1.00;AN=2;DP=16;FS=0.000;MLEAC=2;MLEAF=1.00;MQ=60.00;MQ0=0;QD=27.87	GT:AD:DP:GQ:PL	1/1:0,16:16:48:666,48,0
1	1286897	.	G	C	62.74	PASS	AC=2;AF=1.00;AN=2;DP=2;FS=0.000;MLEAC=2;MLEAF=1.00;MQ=60.00;MQ0=0;QD=31.37	GT:AD:DP:GQ:PL	1/1:0,2:2:6:90,6,0
1	1286967	.	A	G	234.84	PASS	AC=2;AF=1.00;AN=2;DP=6;FS=0.000;MLEAC=2;MLEAF=1.00;MQ=60.00;MQ0=0;QD=30.74	GT:AD:DP:GQ:PL	1/1:0,6:6:18:263,18,0
1	1287040	.	T	C	178.90	PASS	AC=2;AF=1.00;AN=2;DP=5;FS=0.000;MLEAC=2;MLEAF=1.00;MQ=60.00;MQ0=0;QD=28.35	GT:AD:DP:GQ:PL	1/1:0,5:5:15:207,15,0
1	1287127	.	G	A	235.84	PASS	AC=2;AF=1.00;AN=2;DP=6;FS=0.000;MLEAC=2;MLEAF=1.00;MQ=60.00;MQ0=0;QD=27.67	GT:AD:DP:GQ:PL	1/1:0,6:6:18:264,18,0
1	1287922	.	G	A	312.78	PASS	AC=2;AF=1.00;AN=2;DP=8;FS=0.000;MLEAC=2;MLEAF=1.00;MQ=60.00;MQ0=0;QD=30.61	GT:AD:DP:GQ:PL	1/1:0,8:8:24:341,24,0
1	1288471	.	C	T	179.90	PASS	AC=2;AF=1.00;AN=2;DP=5;FS=0.000;MLEAC=2;MLEAF=1.00;MQ=60.00;MQ0=0;QD=29.99	GT:AD:DP:GQ:PL	1/1:0,5:5:15:208,15,0
1	1288583	.	C	G	226.84	PASS	AC=2;AF=1.00;AN=2;DP=6;FS=0.000;MLEAC=2;MLEAF=1.00;MQ=60.00;MQ0=0;QD=28.01	GT:AD:DP:GQ:PL	1/1:0,6:6:18:255,18,0
1	1289911	.	G	A	98.28	PASS	AC=2;AF=1.00;AN=2;DP=3;FS=0.000;MLEAC=2;MLEAF=1.00;MQ=60.00;MQ0=0;QD=32.76	GT:AD:DP:GQ:PL	1/1:0,3:3:9:126,9,0
1	1294287	.	C	A	35.74	PASS	AC=2;AF=1.00;AN=2;DP=2;FS=0.000;MLEAC=2;MLEAF=1.00;MQ=60.00;MQ0=0;QD=17.87	GT:AD:DP:GQ:PL	1/1:0,2:2:6:63,6,0
1	1309942	.	C	T	162.77	PASS	AC=1;AF=0.500;AN=2;BaseQRankSum=1.517;ClippingRankSum=-0.684;DP=8;FS=8.451;MLEAC=1;MLEAF=0.500;MQ=60.00;MQ0=0;MQRankSum=0.956;QD=20.35;ReadPosRankSum=1.221	GT:AD:DP:GQ:PL	0/1:3,5:8:93:191,0,93
1	1310074	.	C	G	97.28	PASS	AC=2;AF=1.00;AN=2;DP=3;FS=0.000;MLEAC=2;MLEAF=1.00;MQ=60.00;MQ0=0;QD=32.43	GT:AD:DP:GQ:PL	1/1:0,3:3:9:125,9,0
1	1310668	.	A	C	94.28	PASS	AC=2;AF=1.00;AN=2;DP=3;FS=0.000;MLEAC=2;MLEAF=1.00;MQ=60.00;MQ0=0;QD=31.43	GT:AD:DP:GQ:PL	1/1:0,3:3:9:122,9,0
1	1343155	.	A	G	86.78	PASS	AC=1;AF=0.500;AN=2;BaseQRankSum=0.727;ClippingRankSum=0.727;DP=4;FS=0.000;MLEAC=1;MLEAF=0.500;MQ=60.00;MQ0=0;MQRankSum=-0.727;QD=21.70;ReadPosRankSum=0.727	GT:AD:DP:GQ:PL	0/1:1,3:4:25:115,0,25
1	1344254	.	A	G	43.77	PASS	AC=1;AF=0.500;AN=2;BaseQRankSum=1.380;ClippingRankSum=-0.720;DP=6;FS=0.000;MLEAC=1;MLEAF=0.500;MQ=60.00;MQ0=0;MQRankSum=-0.720;QD=7.29;ReadPosRankSum=0.720	GT:AD:DP:GQ:PL	0/1:4,2:6:72:72,0,200
1	1344255	.	A	G	173.78	PASS	AC=1;AF=0.500;AN=2;BaseQRankSum=0.736;ClippingRankSum=0.736;DP=6;FS=0.000;MLEAC=1;MLEAF=0.500;MQ=60.00;MQ0=0;MQRankSum=0.736;QD=28.96;ReadPosRankSum=0.736	GT:AD:DP:GQ:PL	0/1:1,5:6:27:202,0,27
1	1383710	.	A	G	43.77	PASS	AC=1;AF=0.500;AN=2;BaseQRankSum=0.736;ClippingRankSum=0.736;DP=3;FS=0.000;MLEAC=1;MLEAF=0.500;MQ=60.00;MQ0=0;MQRankSum=-0.736;QD=14.59;ReadPosRankSum=-0.736	GT:AD:DP:GQ:PL	0/1:1,2:3:72:72,0,77
1	1383713	.	A	G	43.77	PASS	AC=1;AF=0.500;AN=2;BaseQRankSum=0.804;ClippingRankSum=0.804;DP=2;FS=0.000;MLEAC=1;MLEAF=0.500;MQ=60.00;MQ0=0;MQRankSum=0.804;QD=21.88;ReadPosRankSum=0.804	GT:AD:DP:GQ:PL	0/1:1,1:2:72:72,0,77
1	1383857	.	A	G	18.59	LowQual	AC=2;AF=1.00;AN=2;DP=1;FS=0.000;MLEAC=2;MLEAF=1.00;MQ=60.00;MQ0=0;QD=18.59	GT:AD:DP:GQ:PL	1/1:0,1:1:3:45,3,0
1	1383866	.	A	G	18.59	LowQual	AC=2;AF=1.00;AN=2;DP=1;FS=0.000;MLEAC=2;MLEAF=1.00;MQ=60.00;MQ0=0;QD=18.59	GT:AD:DP:GQ:PL	1/1:0,1:1:3:45,3,0
1	1404990	.	A	G	26.78	LowQual	AC=1;AF=0.500;AN=2;BaseQRankSum=-1.231;ClippingRankSum=-1.231;DP=5;FS=0.000;MLEAC=1;MLEAF=0.500;MQ=60.00;MQ0=0;MQRankSum=1.231;QD=5.36;ReadPosRankSum=1.231	GT:AD:DP:GQ:PL	0/1:3,2:5:55:55,0,143
1	1404991	.	A	G	136.80	PASS	AC=1;AF=0.500;AN=2;BaseQRankSum=0.731;ClippingRankSum=-0.731;DP=5;FS=0.000;MLEAC=1;MLEAF=0.500;MQ=60.00;MQ0=0;MQRankSum=0.731;QD=27.36;ReadPosRankSum=0.731	GT:AD:DP:GQ:PL	0/1:1,4:5:21:165,0,21
1	1413350	.	C	T	141.77	PASS	AC=1;AF=0.500;AN=2;BaseQRankSum=-1.608;ClippingRankSum=0.784;DP=20;FS=4.738;MLEAC=1;MLEAF=0.500;MQ=60.00;MQ0=0;MQRankSum=0.041;QD=7.09;ReadPosRankSum=0.041	GT:AD:DP:GQ:PL	0/1:14,6:20:99:170,0,1842
1	1413365	.	C	T	141.77	PASS	AC=1;AF=0.500;AN=2;BaseQRankSum=-2.180;ClippingRankSum=-1.174;DP=19;FS=0.000;MLEAC=1;MLEAF=0.500;MQ=60.00;MQ0=0;MQRankSum=-1.174;QD=7.46;ReadPosRankSum=-0.280	GT:AD:DP:GQ:PL	0/1:16,3:19:99:170,0,1842
1	1413367	.	C	T	141.77	PASS	AC=1;AF=0.500;AN=2;BaseQRankSum=-1.066;ClippingRankSum=-1.303;DP=18;FS=0.000;MLEAC=1;MLEAF=0.500;MQ=60.00;MQ0=0;MQRankSum=-0.474;QD=7.88;ReadPosRankSum=-0.948	GT:AD:DP:GQ:PL	0/1:15,3:18:99:170,0,1842
1	1418488	.	A	G	34.77	PASS	AC=1;AF=0.500;AN=2;BaseQRankSum=1.179;ClippingRankSum=-0.762;DP=9;FS=0.000;MLEAC=1;MLEAF=0.500;MQ=60.00;MQ0=0;MQRankSum=-0.762;QD=3.86;ReadPosRankSum=0.067	GT:AD:DP:GQ:PL	0/1:7,2:9:63:63,0,266
1	1418977	.	A	G	83.77	PASS	AC=1;AF=0.500;AN=2;BaseQRankSum=0.000;ClippingRankSum=-0.937;DP=7;FS=8.451;MLEAC=1;MLEAF=0.500;MQ=60.00;MQ0=0;MQRankSum=1.754;QD=11.97;ReadPosRankSum=-0.550	GT:AD:DP:GQ:PL	0/1:4,3:7:99:112,0,154
1	1419060	.	A	G	74.77	PASS	AC=1;AF=0.500;AN=2;BaseQRankSum=0.296;ClippingRankSum=0.296;DP=11;FS=3.233;MLEAC=1;MLEAF=0.500;MQ=60.00;MQ0=0;MQRankSum=-0.546;QD=6.80;ReadPosRankSum=0.296	GT:AD:DP:GQ:PL	0/1:7,3:10:99:103,0,407
1	1419061	.	A	G	254.77	PASS	AC=1;AF=0.500;AN=2;BaseQRankSum=-0.546;ClippingRankSum=-0.296;DP=11;FS=0.000;MLEAC=1;MLEAF=0.500;MQ=60.00;MQ0=0;MQRankSum=0.546;QD=23.16;ReadPosRankSum=0.296	GT:AD:DP:GQ:PL	0/1:3,7:10:99:283,0,105
1	1419690	.	A	G	29.77	LowQual	AC=1;AF=0.500;AN=2;BaseQRankSum=-1.380;ClippingRankSum=1.380;DP=6;FS=3.979;MLEAC=1;MLEAF=0.500;MQ=60.00;MQ0=0;MQRankSum=0.720;QD=4.96;ReadPosRankSum=0.720	GT:AD:DP:GQ:PL	0/1:4,2:6:58:58,0,150
1	1419700	.	A	G	39.77	PASS	AC=1;AF=0.500;AN=2;BaseQRankSum=1.495;ClippingRankSum=-1.495;DP=7;FS=3.680;MLEAC=1;MLEAF=0.500;MQ=60.00;MQ0=0;MQRankSum=0.922;QD=5.68;ReadPosRankSum=-0.198	GT:AD:DP:GQ:PL	0/1:5,2:7:68:68,0,187
1	1419743	.	A	G	36.77	PASS	AC=1;AF=0.500;AN=2;BaseQRankSum=1.067;ClippingRankSum=-1.589;DP=8;FS=0.000;MLEAC=1;MLEAF=0.500;MQ=60.00;MQ0=0;MQRankSum=0.572;QD=4.60;ReadPosRankSum=0.000	GT:AD:DP:GQ:PL	0/1:6,2:8:65:65,0,197
1	1419746	.	A	G	257.80	PASS	AC=2;AF=1.00;AN=2;DP=7;FS=0.000;MLEAC=2;MLEAF=1.00;MQ=60.00;MQ0=0;QD=30.99	GT:AD:DP:GQ:PL	1/1:0,7:7:21:286,21,0
1	1419768	.	A	G	62.74	PASS	AC=2;AF=1.00;AN=2;DP=2;FS=0.000;MLEAC=2;MLEAF=1.00;MQ=60.00;MQ0=0;QD=31.37	GT:AD:DP:GQ:PL	1/1:0,2:2:6:90,6,0
1	1419773	.	A	G	62.74	PASS	AC=2;AF=1.00;AN=2;DP=2;FS=0.000;MLEAC=2;MLEAF=1.00;MQ=60.00;MQ0=0;QD=31.37	GT:AD:DP:GQ:PL	1/1:0,2:2:6:90,6,0
1	1419948	.	A	G	28.77	LowQual	AC=1;AF=0.500;AN=2;BaseQRankSum=1.061;ClippingRankSum=-1.768;DP=11;FS=0.000;MLEAC=1;MLEAF=0.500;MQ=60.00;MQ0=0;MQRankSum=-0.118;QD=2.62;ReadPosRankSum=1.532	GT:AD:DP:GQ:PL	0/1:9,2:11:57:57,0,348
1	1431165	.	C	T	735.77	PASS	AC=1;AF=0.500;AN=2;BaseQRankSum=-0.547;ClippingRankSum=-0.163;DP=38;FS=0.000;MLEAC=1;MLEAF=0.500;MQ=60.00;MQ0=0;MQRankSum=-0.429;QD=19.36;ReadPosRankSum=-0.103	GT:AD:DP:GQ:PL	0/1:16,22:38:99:764,0,524
1	1457136	.	A	G	46.77	PASS	AC=1;AF=0.500;AN=2;BaseQRankSum=1.026;ClippingRankSum=-1.026;DP=4;FS=0.000;MLEAC=1;MLEAF=0.500;MQ=60.00;MQ0=0;MQRankSum=0.000;QD=11.69;ReadPosRankSum=1.026	GT:AD:DP:GQ:PL	0/1:2,2:4:73:75,0,73
1	1464158	.	C	T	73.77	PASS	AC=1;AF=0.500;AN=2;BaseQRankSum=-1.683;ClippingRankSum=1.001;DP=9;FS=0.000;MLEAC=1;MLEAF=0.500;MQ=60.00;MQ0=0;MQRankSum=-0.248;QD=8.20;ReadPosRankSum=-1.203	GT:AD:DP:GQ:PL	0/1:6,3:9:99:102,0,244
1	1469501	.	C	T	94.77	PASS	AC=1;AF=0.500;AN=2;BaseQRankSum=-0.144;ClippingRankSum=1.010;DP=29;FS=0.000;MLEAC=1;MLEAF=0.500;MQ=60.00;MQ0=0;MQRankSum=0.433;QD=3.27;ReadPosRankSum=-0.895	GT:AD:DP:GQ:PL	0/1:24,5:29:99:123,0,915
1	1477244	.	T	C	205.77	PASS	AC=1;AF=0.500;AN=2;BaseQRankSum=0.591;ClippingRankSum=0.161;DP=39;FS=3.633;MLEAC=1;MLEAF=0.500;MQ=60.00;MQ0=0;MQRankSum=0.197;QD=5.28;ReadPosRankSum=-0.125	GT:AD:DP:GQ:PL	0/1:30,8:38:99:234,0,1167
1	1479333	.	A	G	345.77	PASS	AC=1;AF=0.500;AN=2;BaseQRankSum=-0.395;ClippingRankSum=-0.288;DP=76;FS=0.000;MLEAC=1;MLEAF=0.500;MQ=60.00;MQ0=0;MQRankSum=0.288;QD=4.55;ReadPosRankSum=-0.007	GT:AD:DP:GQ:PL	0/1:62,14:76:99:374,0,2479
1	1549354	.	G	A	102.28	PASS	AC=2;AF=1.00;AN=2;DP=3;FS=0.000;MLEAC=2;MLEAF=1.00;MQ=60.00;MQ0=0;QD=34.09	GT:AD:DP:GQ:PL	1/1:0,3:3:9:130,9,0
1	1549720	.	C	T	95.28	PASS	AC=2;AF=1.00;AN=2;DP=3;FS=0.000;MLEAC=2;MLEAF=1.00;MQ=60.00;MQ0=0;QD=31.76	GT:AD:DP:GQ:PL	1/1:0,3:3:9:123,9,0
1	1550702	.	A	G	135.77	PASS	AC=1;AF=0.500;AN=2;BaseQRankSum=0.731;ClippingRankSum=0.731;DP=5;FS=0.000;MLEAC=1;MLEAF=0.500;MQ=60.00;MQ0=0;MQRankSum=-0.731;QD=27.15;ReadPosRankSum=0.731	GT:AD:DP:GQ:PL	0/1:1,4:5:31:164,0,31
1	1551428	.	C	T	197.89	PASS	AC=1;AF=0.500;AN=2;BaseQRankSum=0.747;ClippingRankSum=0.747;DP=8;FS=0.000;MLEAC=1;MLEAF=0.500;MQ=60.00;MQ0=0;MQRankSum=0.747;QD=24.74;ReadPosRankSum=-0.747	GT:AD:DP:GQ:PL	0/1:1,7:8:2:224,0,2
1	1551927	.	T	C	332.77	PASS	AC=1;AF=0.500;AN=2;BaseQRankSum=0.306;ClippingRankSum=-2.633;DP=15;FS=0.000;MLEAC=1;MLEAF=0.500;MQ=60.00;MQ0=0;MQRankSum=-0.796;QD=22.18;ReadPosRankSum=2.143	GT:AD:DP:GQ:PL	0/1:5,10:15:99:361,0,156
1	1553498	.	G	A	60.74	PASS	AC=2;AF=1.00;AN=2;DP=2;FS=0.000;MLEAC=2;MLEAF=1.00;MQ=60.00;MQ0=0;QD=30.37	GT:AD:DP:GQ:PL	1/1:0,2:2:6:88,6,0
1	1558792	.	T	C	167.90	PASS	AC=2;AF=1.00;AN=2;DP=5;FS=0.000;MLEAC=2;MLEAF=1.00;MQ=60.00;MQ0=0;QD=33.58	GT:AD:DP:GQ:PL	1/1:0,5:5:15:196,15,0
1	1588670	.	G	A	50.74	PASS	AC=2;AF=1.00;AN=2;DP=2;FS=0.000;MLEAC=2;MLEAF=1.00;MQ=60.00;MQ0=0;QD=25.37	GT:AD:DP:GQ:PL	1/1:0,2:2:6:78,6,0
1	1590526	.	G	C	57.74	PASS	AC=2;AF=1.00;AN=2;DP=2;FS=0.000;MLEAC=2;MLEAF=1.00;MQ=60.00;MQ0=0;QD=28.87	GT:AD:DP:GQ:PL	1/1:0,2:2:6:85,6,0
1	1590613	.	G	C	45.77	PASS	AC=1;AF=0.500;AN=2;BaseQRankSum=-1.026;ClippingRankSum=1.026;DP=4;FS=0.000;MLEAC=1;MLEAF=0.500;MQ=60.00;MQ0=0;MQRankSum=0.000;QD=11.44;ReadPosRankSum=1.026	GT:AD:DP:GQ:PL	0/1:2,2:4:74:74,0,79
1	1594315	.	C	T	415.77	PASS	AC=2;AF=1.00;AN=2;DP=11;FS=0.000;MLEAC=2;MLEAF=1.00;MQ=60.00;MQ0=0;QD=28.81	GT:AD:DP:GQ:PL	1/1:0,11:11:33:444,33,0
1	1594977	.	T	C	79.77	PASS	AC=1;AF=0.500;AN=2;BaseQRankSum=1.683;ClippingRankSum=-0.573;DP=9;FS=0.000;MLEAC=1;MLEAF=0.500;MQ=60.00;MQ0=0;MQRankSum=-0.248;QD=8.86;ReadPosRankSum=1.203	GT:AD:DP:GQ:PL	0/1:6,3:9:99:108,0,234
1	1595006	.	T	C	194.77	PASS	AC=1;AF=0.500;AN=2;BaseQRankSum=0.760;ClippingRankSum=-0.760;DP=21;FS=1.833;MLEAC=1;MLEAF=0.500;MQ=60.00;MQ0=0;MQRankSum=-0.181;QD=9.27;ReadPosRankSum=0.036	GT:AD:DP:GQ:PL	0/1:13,8:21:99:223,0,486
1	1595074	.	T	C	141.77	PASS	AC=1;AF=0.500;AN=2;BaseQRankSum=0.306;ClippingRankSum=-0.429;DP=15;FS=0.000;MLEAC=1;MLEAF=0.500;MQ=60.00;MQ0=0;MQRankSum=0.306;QD=9.45;ReadPosRankSum=1.041	GT:AD:DP:GQ:PL	0/1:10,5:15:99:170,0,395
1	1595137	.	T	C	16.86	LowQual;my_snp_filter	AC=1;AF=0.500;AN=2;BaseQRankSum=1.953;ClippingRankSum=0.425;DP=15;FS=2.808;MLEAC=1;MLEAF=0.500;MQ=60.00;MQ0=0;MQRankSum=0.085;QD=1.12;ReadPosRankSum=0.594	GT:AD:DP:GQ:PL	0/1:13,2:15:45:45,0,510
1	1595198	.	A	G	669.77	PASS	AC=2;AF=1.00;AN=2;DP=17;FS=0.000;MLEAC=2;MLEAF=1.00;MQ=60.00;MQ0=0;QD=32.49	GT:AD:DP:GQ:PL	1/1:0,17:17:51:698,51,0
1	1595540	.	T	C	84.77	PASS	AC=1;AF=0.500;AN=2;BaseQRankSum=1.120;ClippingRankSum=-0.672;DP=21;FS=2.197;MLEAC=1;MLEAF=0.500;MQ=60.00;MQ0=0;MQRankSum=1.567;QD=4.04;ReadPosRankSum=0.493	GT:AD:DP:GQ:PL	0/1:17,4:21:99:113,0,656
1	1596974	.	C	T	1009.77	PASS	AC=2;AF=1.00;AN=2;DP=24;FS=0.000;MLEAC=2;MLEAF=1.00;MQ=60.00;MQ0=0;QD=28.08	GT:AD:DP:GQ:PL	1/1:0,24:24:72:1038,72,0
1	1596994	.	C	T	228.77	PASS	AC=1;AF=0.500;AN=2;BaseQRankSum=-2.361;ClippingRankSum=0.417;DP=26;FS=4.178;MLEAC=1;MLEAF=0.500;MQ=60.00;MQ0=0;MQRankSum=0.528;QD=8.80;ReadPosRankSum=-0.028	GT:AD:DP:GQ:PL	0/1:18,8:26:99:257,0,701
1	1599161	.	A	G	51.74	PASS	AC=2;AF=1.00;AN=2;DP=2;FS=0.000;MLEAC=2;MLEAF=1.00;MQ=60.00;MQ0=0;QD=25.87	GT:AD:DP:GQ:PL	1/1:0,2:2:6:79,6,0
1	1599888	.	A	G	309.77	PASS	AC=1;AF=0.500;AN=2;BaseQRankSum=-0.825;ClippingRankSum=2.003;DP=11;FS=0.000;MLEAC=1;MLEAF=0.500;MQ=60.00;MQ0=0;MQRankSum=-1.061;QD=28.16;ReadPosRankSum=-1.061	GT:AD:DP:GQ:PL	0/1:2,9:11:52:338,0,52
1	1602536	.	G	C	58.74	PASS	AC=2;AF=1.00;AN=2;DP=2;FS=0.000;MLEAC=2;MLEAF=1.00;MQ=60.00;MQ0=0;QD=29.37	GT:AD:DP:GQ:PL	1/1:0,2:2:6:86,6,0
1	1602587	.	C	T	83.28	PASS	AC=2;AF=1.00;AN=2;DP=3;FS=0.000;MLEAC=2;MLEAF=1.00;MQ=60.00;MQ0=0;QD=27.76	GT:AD:DP:GQ:PL	1/1:0,3:3:9:111,9,0
1	1603236	.	G	A	62.74	PASS	AC=2;AF=1.00;AN=2;DP=2;FS=0.000;MLEAC=2;MLEAF=1.00;MQ=60.00;MQ0=0;QD=31.37	GT:AD:DP:GQ:PL	1/1:0,2:2:6:90,6,0
1	1647814	.	T	C	1399.77	PASS	AC=1;AF=0.500;AN=2;BaseQRankSum=0.201;ClippingRankSum=0.749;DP=51;FS=6.481;MLEAC=1;MLEAF=0.500;MQ=60.00;MQ0=0;MQRankSum=-0.454;QD=27.45;ReadPosRankSum=-0.559	GT:AD:DP:GQ:PL	0/1:14,37:51:99:1428,0,438
1	1647871	.	T	C	1364.77	PASS	AC=1;AF=0.500;AN=2;BaseQRankSum=1.367;ClippingRankSum=-0.786;DP=44;FS=0.000;MLEAC=1;MLEAF=0.500;MQ=60.00;MQ0=0;MQRankSum=-0.611;QD=31.02;ReadPosRankSum=1.804	GT:AD:DP:GQ:PL	0/1:9,35:44:99:1393,0,257
1	1649392	.	C	T	96.28	PASS	AC=2;AF=1.00;AN=2;DP=3;FS=0.000;MLEAC=2;MLEAF=1.00;MQ=60.00;MQ0=0;QD=32.09	GT:AD:DP:GQ:PL	1/1:0,3:3:9:124,9,0
1	1650807	.	T	C	369.77	PASS	AC=1;AF=0.500;AN=2;BaseQRankSum=0.778;ClippingRankSum=1.713;DP=14;FS=0.000;MLEAC=1;MLEAF=0.500;MQ=60.00;MQ0=0;MQRankSum=-0.467;QD=26.41;ReadPosRankSum=1.557	GT:AD:DP:GQ:PL	0/1:3,11:14:99:398,0,492
1	1650832	.	A	G	310.77	PASS	AC=1;AF=0.500;AN=2;BaseQRankSum=2.264;ClippingRankSum=-1.085;DP=23;FS=0.000;MLEAC=1;MLEAF=0.500;MQ=60.00;MQ0=0;MQRankSum=0.217;QD=13.51;ReadPosRankSum=0.589	GT:AD:DP:GQ:PL	0/1:13,10:23:99:339,0,1441
1	1650845	.	G	A	413.77	PASS	AC=1;AF=0.500;AN=2;BaseQRankSum=-0.375;ClippingRankSum=-2.021;DP=40;FS=0.000;MLEAC=1;MLEAF=0.500;MQ=60.00;MQ0=0;MQRankSum=-0.347;QD=10.34;ReadPosRankSum=1.126	GT:AD:DP:GQ:PL	0/1:27,13:40:99:442,0,1485
1	1653046	.	T	A	345.77	PASS	AC=1;AF=0.500;AN=2;BaseQRankSum=2.137;ClippingRankSum=1.025;DP=24;FS=0.000;MLEAC=1;MLEAF=0.500;MQ=60.00;MQ0=0;MQRankSum=0.381;QD=14.41;ReadPosRankSum=1.083	GT:AD:DP:GQ:PL	0/1:14,10:24:99:374,0,522
1	1660043	.	T	A	86.28	PASS	AC=2;AF=1.00;AN=2;DP=3;FS=0.000;MLEAC=2;MLEAF=1.00;MQ=60.00;MQ0=0;QD=28.76	GT:AD:DP:GQ:PL	1/1:0,3:3:9:114,9,0
1	1660110	.	C	A	107.28	PASS	AC=2;AF=1.00;AN=2;DP=3;FS=0.000;MLEAC=2;MLEAF=1.00;MQ=60.00;MQ0=0;QD=28.94	GT:AD:DP:GQ:PL	1/1:0,3:3:9:135,9,0
1	1660726	.	T	C	1127.77	PASS	AC=2;AF=1.00;AN=2;DP=23;FS=0.000;MLEAC=2;MLEAF=1.00;MQ=60.00;MQ0=0;QD=24.37	GT:AD:DP:GQ:PL	1/1:0,23:23:78:1156,78,0
1	1660735	.	T	C	1127.77	PASS	AC=2;AF=1.00;AN=2;DP=21;FS=0.000;MLEAC=2;MLEAF=1.00;MQ=60.00;MQ0=0;QD=27.33	GT:AD:DP:GQ:PL	1/1:0,21:21:78:1156,78,0
1	1662428	.	A	G	56.74	PASS	AC=2;AF=1.00;AN=2;DP=2;FS=0.000;MLEAC=2;MLEAF=1.00;MQ=60.00;MQ0=0;QD=28.37	GT:AD:DP:GQ:PL	1/1:0,2:2:6:84,6,0
1	1662895	.	A	G	60.74	PASS	AC=2;AF=1.00;AN=2;DP=2;FS=0.000;MLEAC=2;MLEAF=1.00;MQ=60.00;MQ0=0;QD=30.37	GT:AD:DP:GQ:PL	1/1:0,2:2:6:88,6,0
1	1663851	.	G	C	148.03	PASS	AC=2;AF=1.00;AN=2;DP=4;FS=0.000;MLEAC=2;MLEAF=1.00;MQ=60.00;MQ0=0;QD=24.27	GT:AD:DP:GQ:PL	1/1:0,4:4:12:176,12,0
1	1663861	.	G	A	148.03	PASS	AC=2;AF=1.00;AN=2;DP=3;FS=0.000;MLEAC=2;MLEAF=1.00;MQ=60.00;MQ0=0;QD=34.27	GT:AD:DP:GQ:PL	1/1:0,3:3:12:176,12,0
1	1664019	.	T	C	61.74	PASS	AC=2;AF=1.00;AN=2;DP=2;FS=0.000;MLEAC=2;MLEAF=1.00;MQ=60.00;MQ0=0;QD=30.87	GT:AD:DP:GQ:PL	1/1:0,2:2:6:89,6,0
1	1667323	.	C	T	44.77	PASS	AC=1;AF=0.500;AN=2;BaseQRankSum=0.736;ClippingRankSum=-0.736;DP=3;FS=4.771;MLEAC=1;MLEAF=0.500;MQ=60.00;MQ0=0;MQRankSum=-0.736;QD=14.92;ReadPosRankSum=0.736	GT:AD:DP:GQ:PL	0/1:1,2:3:28:73,0,28
1	1683900	.	G	A	979.77	PASS	AC=1;AF=0.500;AN=2;BaseQRankSum=1.322;ClippingRankSum=0.091;DP=32;FS=3.952;MLEAC=1;MLEAF=0.500;MQ=60.00;MQ0=0;MQRankSum=1.048;QD=30.62;ReadPosRankSum=-0.091	GT:AD:DP:GQ:PL	0/1:7,25:32:99:1008,0,205
1	1684169	.	C	G	836.77	PASS	AC=1;AF=0.500;AN=2;BaseQRankSum=0.637;ClippingRankSum=0.025;DP=29;FS=0.000;MLEAC=1;MLEAF=0.500;MQ=60.00;MQ0=0;MQRankSum=0.178;QD=28.85;ReadPosRankSum=0.178	GT:AD:DP:GQ:PL	0/1:7,22:29:99:865,0,214
1	1684472	.	C	T	834.77	PASS	AC=1;AF=0.500;AN=2;BaseQRankSum=-1.180;ClippingRankSum=0.083;DP=37;FS=3.053;MLEAC=1;MLEAF=0.500;MQ=60.00;MQ0=0;MQRankSum=-2.044;QD=22.56;ReadPosRankSum=0.714	GT:AD:DP:GQ:PL	0/1:11,26:37:99:863,0,344
1	1685213	.	C	G	105.28	PASS	AC=2;AF=1.00;AN=2;DP=3;FS=0.000;MLEAC=2;MLEAF=1.00;MQ=60.00;MQ0=0;QD=30.78	GT:AD:DP:GQ:PL	1/1:0,3:3:9:133,9,0
1	1686040	.	G	T	359.77	PASS	AC=1;AF=0.500;AN=2;BaseQRankSum=1.232;ClippingRankSum=-2.396;DP=43;FS=7.319;MLEAC=1;MLEAF=0.500;MQ=60.00;MQ0=0;MQRankSum=-1.692;QD=8.37;ReadPosRankSum=2.180	GT:AD:DP:GQ:PL	0/1:31,12:43:99:388,0,1168
1	1687152	.	G	A	62.74	PASS	AC=2;AF=1.00;AN=2;DP=2;FS=0.000;MLEAC=2;MLEAF=1.00;MQ=60.00;MQ0=0;QD=31.37	GT:AD:DP:GQ:PL	1/1:0,2:2:6:90,6,0
1	1687482	.	G	T	78.77	PASS	AC=1;AF=0.500;AN=2;BaseQRankSum=0.727;ClippingRankSum=0.727;DP=4;FS=0.000;MLEAC=1;MLEAF=0.500;MQ=60.00;MQ0=0;MQRankSum=0.727;QD=19.69;ReadPosRankSum=0.727	GT:AD:DP:GQ:PL	0/1:1,3:4:33:107,0,33
1	1688192	.	A	G	214.84	PASS	AC=2;AF=1.00;AN=2;DP=6;FS=0.000;MLEAC=2;MLEAF=1.00;MQ=60.00;MQ0=0;QD=36.72	GT:AD:DP:GQ:PL	1/1:0,6:6:18:243,18,0
1	1689762	.	T	C	10.20	LowQual	AC=1;AF=0.500;AN=2;BaseQRankSum=0.804;ClippingRankSum=0.804;DP=2;FS=0.000;MLEAC=1;MLEAF=0.500;MQ=60.00;MQ0=0;MQRankSum=0.804;QD=5.10;ReadPosRankSum=0.804	GT:AD:DP:GQ:PL	0/1:1,1:2:37:38,0,37
1	1691050	.	C	T	18.59	LowQual	AC=2;AF=1.00;AN=2;DP=1;FS=0.000;MLEAC=2;MLEAF=1.00;MQ=60.00;MQ0=0;QD=18.59	GT:AD:DP:GQ:PL	1/1:0,1:1:3:45,3,0
1	1718642	.	C	A	51.77	PASS	AC=1;AF=0.500;AN=2;BaseQRankSum=-0.736;ClippingRankSum=0.736;DP=3;FS=0.000;MLEAC=1;MLEAF=0.500;MQ=60.00;MQ0=0;MQRankSum=-0.736;QD=17.26;ReadPosRankSum=0.736	GT:AD:DP:GQ:PL	0/1:1,2:3:36:80,0,36
1	1849529	.	A	G	140.03	PASS	AC=2;AF=1.00;AN=2;DP=4;FS=0.000;MLEAC=2;MLEAF=1.00;MQ=60.00;MQ0=0;QD=32.43	GT:AD:DP:GQ:PL	1/1:0,4:4:12:168,12,0
1	1987993	.	T	C	53.77	my_snp_filter	AC=1;AF=0.500;AN=2;BaseQRankSum=-1.058;ClippingRankSum=-0.853;DP=27;FS=0.000;MLEAC=1;MLEAF=0.500;MQ=60.00;MQ0=0;MQRankSum=-1.467;QD=1.99;ReadPosRankSum=1.194	GT:AD:DP:GQ:PL	0/1:23,4:27:82:82,0,906
1	2041155	.	C	T	48.74	PASS	AC=2;AF=1.00;AN=2;DP=2;FS=0.000;MLEAC=2;MLEAF=1.00;MQ=60.00;MQ0=0;QD=24.37	GT:AD:DP:GQ:PL	1/1:0,2:2:6:76,6,0
1	2116287	.	C	T	171.78	PASS	AC=1;AF=0.500;AN=2;BaseQRankSum=0.736;ClippingRankSum=0.736;DP=6;FS=0.000;MLEAC=1;MLEAF=0.500;MQ=60.00;MQ0=0;MQRankSum=0.736;QD=28.63;ReadPosRankSum=-0.736	GT:AD:DP:GQ:PL	0/1:1,5:6:25:200,0,25
1	2119833	.	A	G	62.74	PASS	AC=2;AF=1.00;AN=2;DP=2;FS=0.000;MLEAC=2;MLEAF=1.00;MQ=60.00;MQ0=0;QD=31.37	GT:AD:DP:GQ:PL	1/1:0,2:2:6:90,6,0
1	2120625	.	C	A	14.68	LowQual	AC=2;AF=1.00;AN=2;DP=1;FS=0.000;MLEAC=2;MLEAF=1.00;MQ=60.00;MQ0=0;QD=14.68	GT:AD:DP:GQ:PL	1/1:0,1:1:3:41,3,0
1	2121118	.	C	T	662.77	PASS	AC=2;AF=1.00;AN=2;DP=18;FS=0.000;MLEAC=2;MLEAF=1.00;MQ=60.00;MQ0=0;QD=30.86	GT:AD:DP:GQ:PL	1/1:0,18:18:54:691,54,0
1	2122507	.	A	G	62.74	PASS	AC=2;AF=1.00;AN=2;DP=2;FS=0.000;MLEAC=2;MLEAF=1.00;MQ=60.00;MQ0=0;QD=31.37	GT:AD:DP:GQ:PL	1/1:0,2:2:6:90,6,0
1	2125172	.	G	A	212.77	PASS	AC=1;AF=0.500;AN=2;BaseQRankSum=-0.019;ClippingRankSum=-0.628;DP=36;FS=9.839;MLEAC=1;MLEAF=0.500;MQ=60.00;MQ0=0;MQRankSum=-0.666;QD=5.91;ReadPosRankSum=1.084	GT:AD:DP:GQ:PL	0/1:28,8:36:99:241,0,1105
1	2126139	.	C	G	599.77	PASS	AC=2;AF=1.00;AN=2;DP=16;FS=0.000;MLEAC=2;MLEAF=1.00;MQ=60.00;MQ0=0;QD=25.38	GT:AD:DP:GQ:PL	1/1:0,16:16:48:628,48,0
1	2240006	.	T	C	701.77	PASS	AC=2;AF=1.00;AN=2;DP=17;FS=0.000;MLEAC=2;MLEAF=1.00;MQ=60.00;MQ0=0;QD=30.59	GT:AD:DP:GQ:PL	1/1:0,17:17:51:730,51,0
1	2286127	.	G	C	142.03	PASS	AC=2;AF=1.00;AN=2;DP=4;FS=0.000;MLEAC=2;MLEAF=1.00;MQ=60.00;MQ0=0;QD=27.02	GT:AD:DP:GQ:PL	1/1:0,4:4:12:170,12,0
1	2297994	.	G	C	101.28	PASS	AC=2;AF=1.00;AN=2;DP=3;FS=0.000;MLEAC=2;MLEAF=1.00;MQ=60.00;MQ0=0;QD=33.76	GT:AD:DP:GQ:PL	1/1:0,3:3:9:129,9,0
1	2298202	.	T	C	93.77	PASS	AC=1;AF=0.500;AN=2;BaseQRankSum=0.727;ClippingRankSum=0.727;DP=4;FS=0.000;MLEAC=1;MLEAF=0.500;MQ=60.00;MQ0=0;MQRankSum=0.727;QD=23.44;ReadPosRankSum=-0.727	GT:AD:DP:GQ:PL	0/1:1,3:4:34:122,0,34
1	2298254	.	T	C	107.28	PASS	AC=2;AF=1.00;AN=2;DP=3;FS=0.000;MLEAC=2;MLEAF=1.00;MQ=60.00;MQ0=0;QD=33.12	GT:AD:DP:GQ:PL	1/1:0,3:3:9:135,9,0
1	2298255	.	A	G	107.28	PASS	AC=2;AF=1.00;AN=2;DP=3;FS=0.000;MLEAC=2;MLEAF=1.00;MQ=60.00;MQ0=0;QD=26.54	GT:AD:DP:GQ:PL	1/1:0,3:3:9:135,9,0
1	2299627	.	T	C	178.90	PASS	AC=2;AF=1.00;AN=2;DP=5;FS=0.000;MLEAC=2;MLEAF=1.00;MQ=60.00;MQ0=0;QD=26.46	GT:AD:DP:GQ:PL	1/1:0,5:5:15:207,15,0
1	2299912	.	T	C	137.03	PASS	AC=2;AF=1.00;AN=2;DP=4;FS=0.000;MLEAC=2;MLEAF=1.00;MQ=60.00;MQ0=0;QD=34.26	GT:AD:DP:GQ:PL	1/1:0,4:4:12:165,12,0
1	2300546	.	T	C	49.77	PASS	AC=1;AF=0.500;AN=2;BaseQRankSum=0.736;ClippingRankSum=-0.736;DP=3;FS=0.000;MLEAC=1;MLEAF=0.500;MQ=60.00;MQ0=0;MQRankSum=0.736;QD=16.59;ReadPosRankSum=0.736	GT:AD:DP:GQ:PL	0/1:1,2:3:33:78,0,33
1	2300557	.	G	A	104.28	PASS	AC=2;AF=1.00;AN=2;DP=3;FS=0.000;MLEAC=2;MLEAF=1.00;MQ=60.00;MQ0=0;QD=34.76	GT:AD:DP:GQ:PL	1/1:0,3:3:9:132,9,0
1	2303284	.	T	C	12.48	LowQual	AC=1;AF=0.500;AN=2;BaseQRankSum=0.804;ClippingRankSum=0.804;DP=2;FS=0.000;MLEAC=1;MLEAF=0.500;MQ=60.00;MQ0=0;MQRankSum=0.804;QD=6.24;ReadPosRankSum=0.804	GT:AD:DP:GQ:PL	0/1:1,1:2:4:39,0,4
1	2324008	.	C	T	294.78	PASS	AC=2;AF=1.00;AN=2;DP=8;FS=0.000;MLEAC=2;MLEAF=1.00;MQ=60.00;MQ0=0;QD=25.75	GT:AD:DP:GQ:PL	1/1:0,8:8:24:323,24,0
1	2326009	.	G	A	275.80	PASS	AC=2;AF=1.00;AN=2;DP=7;FS=0.000;MLEAC=2;MLEAF=1.00;MQ=60.00;MQ0=0;QD=29.78	GT:AD:DP:GQ:PL	1/1:0,7:7:21:304,21,0
1	2326812	.	A	G	152.03	PASS	AC=2;AF=1.00;AN=2;DP=4;FS=0.000;MLEAC=2;MLEAF=1.00;MQ=60.00;MQ0=0;QD=22.43	GT:AD:DP:GQ:PL	1/1:0,4:4:12:180,12,0
1	2328714	.	A	G	104.28	PASS	AC=2;AF=1.00;AN=2;DP=3;FS=0.000;MLEAC=2;MLEAF=1.00;MQ=60.00;MQ0=0;QD=34.76	GT:AD:DP:GQ:PL	1/1:0,3:3:9:132,9,0
1	2329808	.	A	G	104.28	PASS	AC=2;AF=1.00;AN=2;DP=3;FS=0.000;MLEAC=2;MLEAF=1.00;MQ=60.00;MQ0=0;QD=34.76	GT:AD:DP:GQ:PL	1/1:0,3:3:9:132,9,0
1	2332391	.	C	T	62.74	PASS	AC=2;AF=1.00;AN=2;DP=2;FS=0.000;MLEAC=2;MLEAF=1.00;MQ=60.00;MQ0=0;QD=31.37	GT:AD:DP:GQ:PL	1/1:0,2:2:6:90,6,0
1	2332988	.	T	C	147.03	PASS	AC=2;AF=1.00;AN=2;DP=4;FS=0.000;MLEAC=2;MLEAF=1.00;MQ=60.00;MQ0=0;QD=25.23	GT:AD:DP:GQ:PL	1/1:0,4:4:12:175,12,0
1	2333031	.	G	A	59.74	PASS	AC=2;AF=1.00;AN=2;DP=2;FS=0.000;MLEAC=2;MLEAF=1.00;MQ=60.00;MQ0=0;QD=29.87	GT:AD:DP:GQ:PL	1/1:0,2:2:6:87,6,0
1	2335676	.	A	G	483.77	PASS	AC=2;AF=1.00;AN=2;DP=12;FS=0.000;MLEAC=2;MLEAF=1.00;MQ=60.00;MQ0=0;QD=34.37	GT:AD:DP:GQ:PL	1/1:0,12:12:36:512,36,0
1	2337537	.	C	G	58.74	PASS	AC=2;AF=1.00;AN=2;DP=2;FS=0.000;MLEAC=2;MLEAF=1.00;MQ=60.00;MQ0=0;QD=29.37	GT:AD:DP:GQ:PL	1/1:0,2:2:6:86,6,0
1	2339115	.	T	C	59.74	PASS	AC=2;AF=1.00;AN=2;DP=2;FS=0.000;MLEAC=2;MLEAF=1.00;MQ=60.00;MQ0=0;QD=29.87	GT:AD:DP:GQ:PL	1/1:0,2:2:6:87,6,0
1	2339139	.	G	A	99.28	PASS	AC=2;AF=1.00;AN=2;DP=3;FS=0.000;MLEAC=2;MLEAF=1.00;MQ=60.00;MQ0=0;QD=33.09	GT:AD:DP:GQ:PL	1/1:0,3:3:9:127,9,0
1	2339395	.	A	G	48.74	PASS	AC=2;AF=1.00;AN=2;DP=2;FS=0.000;MLEAC=2;MLEAF=1.00;MQ=60.00;MQ0=0;QD=24.37	GT:AD:DP:GQ:PL	1/1:0,2:2:6:76,6,0
1	2340200	.	T	C	738.77	PASS	AC=2;AF=1.00;AN=2;DP=18;FS=0.000;MLEAC=2;MLEAF=1.00;MQ=60.00;MQ0=0;QD=35.85	GT:AD:DP:GQ:PL	1/1:0,18:18:54:767,54,0
1	2441358	.	T	C	301.77	PASS	AC=1;AF=0.500;AN=2;BaseQRankSum=1.413;ClippingRankSum=1.589;DP=18;FS=0.000;MLEAC=1;MLEAF=0.500;MQ=60.00;MQ0=0;MQRankSum=-0.706;QD=16.76;ReadPosRankSum=-0.883	GT:AD:DP:GQ:PL	0/1:9,9:18:99:330,0,307
1	2452569	.	T	C	772.77	PASS	AC=2;AF=1.00;AN=2;BaseQRankSum=1.569;ClippingRankSum=-0.908;DP=21;FS=5.441;MLEAC=2;MLEAF=1.00;MQ=60.00;MQ0=0;MQRankSum=-0.908;QD=28.71;ReadPosRankSum=0.248	GT:AD:DP:GQ:PL	1/1:1,20:21:35:801,35,0
1	2521102	.	C	T	516.77	PASS	AC=1;AF=0.500;AN=2;BaseQRankSum=-0.033;ClippingRankSum=-1.236;DP=23;FS=0.000;MLEAC=1;MLEAF=0.500;MQ=60.00;MQ0=0;MQRankSum=-0.969;QD=22.47;ReadPosRankSum=1.102	GT:AD:DP:GQ:PL	0/1:7,16:23:99:545,0,205
1	2521430	.	C	T	843.77	PASS	AC=2;AF=1.00;AN=2;DP=20;FS=0.000;MLEAC=2;MLEAF=1.00;MQ=60.00;MQ0=0;QD=31.23	GT:AD:DP:GQ:PL	1/1:0,20:20:60:872,60,0
1	3383898	.	A	G	541.77	PASS	AC=2;AF=1.00;AN=2;DP=15;FS=0.000;MLEAC=2;MLEAF=1.00;MQ=60.00;MQ0=0;QD=30.75	GT:AD:DP:GQ:PL	1/1:0,13:13:39:570,39,0
1	3389727	.	C	T	846.77	PASS	AC=2;AF=1.00;AN=2;DP=22;FS=0.000;MLEAC=2;MLEAF=1.00;MQ=60.00;MQ0=0;QD=28.47	GT:AD:DP:GQ:PL	1/1:0,22:22:66:875,66,0
1	3394640	.	A	G	254.80	PASS	AC=2;AF=1.00;AN=2;DP=7;FS=0.000;MLEAC=2;MLEAF=1.00;MQ=60.00;MQ0=0;QD=35.55	GT:AD:DP:GQ:PL	1/1:0,7:7:21:283,21,0
1	3394674	.	T	C	251.80	PASS	AC=2;AF=1.00;AN=2;DP=7;FS=0.000;MLEAC=2;MLEAF=1.00;MQ=60.00;MQ0=0;QD=32.95	GT:AD:DP:GQ:PL	1/1:0,7:7:21:280,21,0
1	3395039	.	G	A	432.77	PASS	AC=2;AF=1.00;AN=2;DP=11;FS=0.000;MLEAC=2;MLEAF=1.00;MQ=60.00;MQ0=0;QD=30.16	GT:AD:DP:GQ:PL	1/1:0,11:11:33:461,33,0
1	3397188	.	T	C	866.77	PASS	AC=2;AF=1.00;AN=2;DP=21;FS=0.000;MLEAC=2;MLEAF=1.00;MQ=60.00;MQ0=0;QD=29.67	GT:AD:DP:GQ:PL	1/1:0,21:21:63:895,63,0
1	3397455	.	G	A	508.77	PASS	AC=2;AF=1.00;AN=2;DP=13;FS=0.000;MLEAC=2;MLEAF=1.00;MQ=60.00;MQ0=0;QD=34.84	GT:AD:DP:GQ:PL	1/1:0,13:13:39:537,39,0
1	3397564	.	C	T	355.78	PASS	AC=2;AF=1.00;AN=2;DP=9;FS=0.000;MLEAC=2;MLEAF=1.00;MQ=60.00;MQ0=0;QD=31.46	GT:AD:DP:GQ:PL	1/1:0,9:9:27:384,27,0
1	3402233	.	C	T	58.74	PASS	AC=2;AF=1.00;AN=2;DP=2;FS=0.000;MLEAC=2;MLEAF=1.00;MQ=60.00;MQ0=0;QD=29.37	GT:AD:DP:GQ:PL	1/1:0,2:2:6:86,6,0
1	3414105	.	C	T	228.77	PASS	AC=1;AF=0.500;AN=2;BaseQRankSum=0.067;ClippingRankSum=0.762;DP=9;FS=3.010;MLEAC=1;MLEAF=0.500;MQ=60.00;MQ0=0;MQRankSum=0.762;QD=25.42;ReadPosRankSum=-0.762	GT:AD:DP:GQ:PL	0/1:2,7:9:55:257,0,55
1	3416449	.	C	A	915.77	PASS	AC=1;AF=0.500;AN=2;BaseQRankSum=1.632;ClippingRankSum=-0.805;DP=32;FS=3.764;MLEAC=1;MLEAF=0.500;MQ=60.00;MQ0=0;MQRankSum=-0.675;QD=28.62;ReadPosRankSum=0.936	GT:AD:DP:GQ:PL	0/1:8,24:32:99:944,0,234
1	3416758	.	A	G	196.77	PASS	AC=1;AF=0.500;AN=2;BaseQRankSum=-1.067;ClippingRankSum=0.572;DP=8;FS=3.332;MLEAC=1;MLEAF=0.500;MQ=60.00;MQ0=0;MQRankSum=-0.572;QD=24.60;ReadPosRankSum=-0.572	GT:AD:DP:GQ:PL	0/1:2,6:8:61:225,0,61
1	3417131	.	A	G	374.77	PASS	AC=1;AF=0.500;AN=2;BaseQRankSum=2.051;ClippingRankSum=0.354;DP=14;FS=2.363;MLEAC=1;MLEAF=0.500;MQ=60.00;MQ0=0;MQRankSum=-0.354;QD=26.77;ReadPosRankSum=-0.495	GT:AD:DP:GQ:PL	0/1:4,10:14:99:403,0,129
1	3417960	.	G	A	319.77	PASS	AC=1;AF=0.500;AN=2;BaseQRankSum=-0.185;ClippingRankSum=0.740;DP=12;FS=0.000;MLEAC=1;MLEAF=0.500;MQ=60.00;MQ0=0;MQRankSum=-0.370;QD=26.65;ReadPosRankSum=-0.740	GT:AD:DP:GQ:PL	0/1:3,9:12:95:348,0,95
1	3418171	.	A	G	331.78	PASS	AC=2;AF=1.00;AN=2;DP=9;FS=0.000;MLEAC=2;MLEAF=1.00;MQ=60.00;MQ0=0;QD=31.05	GT:AD:DP:GQ:PL	1/1:0,9:9:27:360,27,0
1	3423633	.	A	G	241.80	PASS	AC=2;AF=1.00;AN=2;DP=7;FS=0.000;MLEAC=2;MLEAF=1.00;MQ=60.00;MQ0=0;QD=34.54	GT:AD:DP:GQ:PL	1/1:0,7:7:21:270,21,0
1	3428160	.	T	G	315.77	PASS	AC=1;AF=0.500;AN=2;BaseQRankSum=1.271;ClippingRankSum=-1.127;DP=28;FS=19.456;MLEAC=1;MLEAF=0.500;MQ=60.00;MQ0=0;MQRankSum=0.503;QD=11.28;ReadPosRankSum=1.271	GT:AD:DP:GQ:PL	0/1:18,10:28:99:344,0,662
1	3428424	.	G	T	52.77	PASS	AC=1;AF=0.500;AN=2;BaseQRankSum=0.736;ClippingRankSum=-0.736;DP=3;FS=0.000;MLEAC=1;MLEAF=0.500;MQ=60.00;MQ0=0;MQRankSum=0.736;QD=17.59;ReadPosRankSum=-0.736	GT:AD:DP:GQ:PL	0/1:1,2:3:79:81,0,79
1	3428428	.	C	T	52.77	PASS	AC=1;AF=0.500;AN=2;BaseQRankSum=-0.736;ClippingRankSum=-0.736;DP=3;FS=0.000;MLEAC=1;MLEAF=0.500;MQ=60.00;MQ0=0;MQRankSum=-0.736;QD=17.59;ReadPosRankSum=0.736	GT:AD:DP:GQ:PL	0/1:1,2:3:79:81,0,79
1	3428608	.	G	A	277.77	PASS	AC=1;AF=0.500;AN=2;BaseQRankSum=-0.712;ClippingRankSum=-1.552;DP=35;FS=8.346;MLEAC=1;MLEAF=0.500;MQ=60.00;MQ0=0;MQRankSum=0.018;QD=7.94;ReadPosRankSum=1.187	GT:AD:DP:GQ:PL	0/1:25,10:35:99:306,0,949
1	3441382	.	C	T	242.82	PASS	AC=1;AF=0.500;AN=2;BaseQRankSum=0.747;ClippingRankSum=-0.747;DP=8;FS=0.000;MLEAC=1;MLEAF=0.500;MQ=60.00;MQ0=0;MQRankSum=-0.747;QD=30.35;ReadPosRankSum=0.747	GT:AD:DP:GQ:PL	0/1:1,7:8:19:271,0,19
1	3447914	.	G	C	235.77	PASS	AC=1;AF=0.500;AN=2;BaseQRankSum=1.214;ClippingRankSum=-2.166;DP=10;FS=5.229;MLEAC=1;MLEAF=0.500;MQ=60.00;MQ0=0;MQRankSum=0.546;QD=23.58;ReadPosRankSum=2.166	GT:AD:DP:GQ:PL	0/1:3,7:10:64:264,0,64
1	3450536	.	C	T	60.74	PASS	AC=2;AF=1.00;AN=2;DP=2;FS=0.000;MLEAC=2;MLEAF=1.00;MQ=60.00;MQ0=0;QD=30.37	GT:AD:DP:GQ:PL	1/1:0,2:2:6:88,6,0
1	3496479	.	T	C	232.84	PASS	AC=2;AF=1.00;AN=2;DP=6;FS=0.000;MLEAC=2;MLEAF=1.00;MQ=60.00;MQ0=0;QD=33.19	GT:AD:DP:GQ:PL	1/1:0,6:6:18:261,18,0
1	3545612	.	A	G	961.77	PASS	AC=2;AF=1.00;AN=2;DP=23;FS=0.000;MLEAC=2;MLEAF=1.00;MQ=60.00;MQ0=0;QD=29.85	GT:AD:DP:GQ:PL	1/1:0,23:23:69:990,69,0
1	3548136	.	T	C	975.77	PASS	AC=2;AF=1.00;AN=2;DP=24;FS=0.000;MLEAC=2;MLEAF=1.00;MQ=60.00;MQ0=0;QD=35.43	GT:AD:DP:GQ:PL	1/1:0,24:24:72:1004,72,0
1	3553789	.	T	C	59.74	PASS	AC=2;AF=1.00;AN=2;DP=2;FS=0.000;MLEAC=2;MLEAF=1.00;MQ=60.00;MQ0=0;QD=29.87	GT:AD:DP:GQ:PL	1/1:0,2:2:6:87,6,0
1	3649562	.	G	A	52.74	PASS	AC=2;AF=1.00;AN=2;DP=2;FS=0.000;MLEAC=2;MLEAF=1.00;MQ=60.00;MQ0=0;QD=26.37	GT:AD:DP:GQ:PL	1/1:0,2:2:6:80,6,0
1	3655676	.	C	T	72.77	PASS	AC=1;AF=0.500;AN=2;BaseQRankSum=1.203;ClippingRankSum=1.422;DP=9;FS=0.000;MLEAC=1;MLEAF=0.500;MQ=60.00;MQ0=0;MQRankSum=0.573;QD=8.09;ReadPosRankSum=-1.422	GT:AD:DP:GQ:PL	0/1:6,3:9:99:101,0,208
1	3659657	.	G	A	444.77	PASS	AC=1;AF=0.500;AN=2;BaseQRankSum=0.938;ClippingRankSum=-0.217;DP=15;FS=0.000;MLEAC=1;MLEAF=0.500;MQ=60.00;MQ0=0;MQRankSum=-0.217;QD=29.65;ReadPosRankSum=-0.217	GT:AD:DP:GQ:PL	0/1:3,12:15:79:473,0,79
1	3659742	.	C	T	248.77	PASS	AC=1;AF=0.500;AN=2;BaseQRankSum=1.214;ClippingRankSum=-1.386;DP=10;FS=0.000;MLEAC=1;MLEAF=0.500;MQ=60.00;MQ0=0;MQRankSum=0.546;QD=24.88;ReadPosRankSum=0.296	GT:AD:DP:GQ:PL	0/1:3,7:10:99:277,0,100
1	3662845	.	A	G	140.77	PASS	AC=1;AF=0.500;AN=2;BaseQRankSum=0.000;ClippingRankSum=-0.729;DP=9;FS=0.000;MLEAC=1;MLEAF=0.500;MQ=60.00;MQ0=0;MQRankSum=-1.307;QD=15.64;ReadPosRankSum=0.729	GT:AD:DP:GQ:PL	0/1:4,5:9:99:169,0,130
1	3663057	.	A	T	316.78	PASS	AC=2;AF=1.00;AN=2;DP=8;FS=0.000;MLEAC=2;MLEAF=1.00;MQ=60.00;MQ0=0;QD=25.66	GT:AD:DP:GQ:PL	1/1:0,8:8:24:345,24,0
1	3663641	.	C	T	86.80	PASS	AC=1;AF=0.500;AN=2;BaseQRankSum=0.727;ClippingRankSum=-0.727;DP=4;FS=0.000;MLEAC=1;MLEAF=0.500;MQ=60.00;MQ0=0;MQRankSum=0.727;QD=21.70;ReadPosRankSum=0.727	GT:AD:DP:GQ:PL	0/1:1,3:4:21:115,0,21
1	3700216	.	C	T	57.74	PASS	AC=2;AF=1.00;AN=2;DP=2;FS=0.000;MLEAC=2;MLEAF=1.00;MQ=60.00;MQ0=0;QD=28.87	GT:AD:DP:GQ:PL	1/1:0,2:2:6:85,6,0
1	3702940	.	T	C	15.65	LowQual	AC=2;AF=1.00;AN=2;DP=1;FS=0.000;MLEAC=2;MLEAF=1.00;MQ=60.00;MQ0=0;QD=15.65	GT:AD:DP:GQ:PL	1/1:0,1:1:3:42,3,0
1	3703337	.	G	C	224.84	PASS	AC=2;AF=1.00;AN=2;DP=6;FS=0.000;MLEAC=2;MLEAF=1.00;MQ=60.00;MQ0=0;QD=29.60	GT:AD:DP:GQ:PL	1/1:0,6:6:18:253,18,0
1	3729587	.	A	G	46.96	PASS	AC=2;AF=1.00;AN=2;DP=4;FS=0.000;MLEAC=2;MLEAF=1.00;MQ=60.00;MQ0=0;QD=11.74	GT:AD:DP:GQ:PL	1/1:0,2:2:5:74,5,0
1	3730250	.	T	C	17.61	LowQual	AC=2;AF=1.00;AN=2;DP=1;FS=0.000;MLEAC=2;MLEAF=1.00;MQ=60.00;MQ0=0;QD=17.61	GT:AD:DP:GQ:PL	1/1:0,1:1:3:44,3,0
1	3730400	.	T	C	84.78	PASS	AC=1;AF=0.500;AN=2;BaseQRankSum=0.727;ClippingRankSum=0.727;DP=4;FS=0.000;MLEAC=1;MLEAF=0.500;MQ=60.00;MQ0=0;MQRankSum=0.727;QD=21.19;ReadPosRankSum=0.727	GT:AD:DP:GQ:PL	0/1:1,3:4:26:113,0,26
1	3730435	.	T	C	238.84	PASS	AC=2;AF=1.00;AN=2;DP=6;FS=0.000;MLEAC=2;MLEAF=1.00;MQ=60.00;MQ0=0;QD=24.68	GT:AD:DP:GQ:PL	1/1:0,6:6:18:267,18,0
1	3737540	.	A	G	40.74	PASS	AC=2;AF=1.00;AN=2;DP=2;FS=0.000;MLEAC=2;MLEAF=1.00;MQ=60.00;MQ0=0;QD=20.37	GT:AD:DP:GQ:PL	1/1:0,2:2:6:68,6,0
1	3741211	.	T	C	62.74	PASS	AC=2;AF=1.00;AN=2;DP=2;FS=0.000;MLEAC=2;MLEAF=1.00;MQ=60.00;MQ0=0;QD=31.37	GT:AD:DP:GQ:PL	1/1:0,2:2:6:90,6,0
1	3745924	.	G	A	743.77	PASS	AC=2;AF=1.00;AN=2;DP=20;FS=0.000;MLEAC=2;MLEAF=1.00;MQ=60.00;MQ0=0;QD=27.71	GT:AD:DP:GQ:PL	1/1:0,20:20:59:772,59,0
1	3800242	.	A	G	309.78	PASS	AC=2;AF=1.00;AN=2;DP=8;FS=0.000;MLEAC=2;MLEAF=1.00;MQ=60.00;MQ0=0;QD=34.07	GT:AD:DP:GQ:PL	1/1:0,8:8:24:338,24,0
1	3801320	.	A	T	75.77	PASS	AC=1;AF=0.500;AN=2;BaseQRankSum=0.727;ClippingRankSum=0.727;DP=4;FS=0.000;MLEAC=1;MLEAF=0.500;MQ=60.00;MQ0=0;MQRankSum=0.727;QD=18.94;ReadPosRankSum=-0.727	GT:AD:DP:GQ:PL	0/1:1,3:4:33:104,0,33
1	3806074	.	G	A	296.78	PASS	AC=2;AF=1.00;AN=2;DP=8;FS=0.000;MLEAC=2;MLEAF=1.00;MQ=60.00;MQ0=0;QD=30.14	GT:AD:DP:GQ:PL	1/1:0,8:8:24:325,24,0
1	3807593	.	G	C	920.77	PASS	AC=2;AF=1.00;AN=2;DP=22;FS=0.000;MLEAC=2;MLEAF=1.00;MQ=60.00;MQ0=0;QD=30.86	GT:AD:DP:GQ:PL	1/1:0,22:22:66:949,66,0
1	3808171	.	T	C	57.74	PASS	AC=2;AF=1.00;AN=2;DP=2;FS=0.000;MLEAC=2;MLEAF=1.00;MQ=60.00;MQ0=0;QD=28.87	GT:AD:DP:GQ:PL	1/1:0,2:2:6:85,6,0
1	3809299	.	T	A	100.28	PASS	AC=2;AF=1.00;AN=2;DP=3;FS=0.000;MLEAC=2;MLEAF=1.00;MQ=60.00;MQ0=0;QD=33.43	GT:AD:DP:GQ:PL	1/1:0,3:3:9:128,9,0
1	3812848	.	C	G	62.74	PASS	AC=2;AF=1.00;AN=2;DP=2;FS=0.000;MLEAC=2;MLEAF=1.00;MQ=60.00;MQ0=0;QD=31.37	GT:AD:DP:GQ:PL	1/1:0,2:2:6:90,6,0
1	5486898	.	A	C	152.03	PASS	AC=2;AF=1.00;AN=2;DP=4;FS=0.000;MLEAC=2;MLEAF=1.00;MQ=60.00;MQ0=0;QD=29.45	GT:AD:DP:GQ:PL	1/1:0,4:4:12:180,12,0
1	5489963	.	G	C	246.77	PASS	AC=1;AF=0.500;AN=2;BaseQRankSum=0.067;ClippingRankSum=-1.666;DP=9;FS=7.782;MLEAC=1;MLEAF=0.500;MQ=60.00;MQ0=0;MQRankSum=1.666;QD=27.42;ReadPosRankSum=1.666	GT:AD:DP:GQ:PL	0/1:2,7:9:43:275,0,43
1	5491501	.	G	A	182.84	PASS	AC=2;AF=1.00;AN=2;DP=6;FS=0.000;MLEAC=2;MLEAF=1.00;MQ=60.00;MQ0=0;QD=30.47	GT:AD:DP:GQ:PL	1/1:0,6:6:18:211,18,0
1	5492043	.	C	A	94.28	PASS	AC=2;AF=1.00;AN=2;DP=3;FS=0.000;MLEAC=2;MLEAF=1.00;MQ=60.00;MQ0=0;QD=31.43	GT:AD:DP:GQ:PL	1/1:0,3:3:9:122,9,0
1	5492697	.	G	C	269.80	PASS	AC=2;AF=1.00;AN=2;DP=7;FS=0.000;MLEAC=2;MLEAF=1.00;MQ=60.00;MQ0=0;QD=26.12	GT:AD:DP:GQ:PL	1/1:0,7:7:21:298,21,0
1	5492764	.	G	A	79.77	PASS	AC=1;AF=0.500;AN=2;BaseQRankSum=0.406;ClippingRankSum=-0.406;DP=6;FS=0.000;MLEAC=1;MLEAF=0.500;MQ=60.00;MQ0=0;MQRankSum=0.406;QD=13.29;ReadPosRankSum=0.406	GT:AD:DP:GQ:PL	0/1:3,3:6:99:108,0,103
1	5492983	.	T	C	193.90	PASS	AC=2;AF=1.00;AN=2;DP=5;FS=0.000;MLEAC=2;MLEAF=1.00;MQ=60.00;MQ0=0;QD=25.51	GT:AD:DP:GQ:PL	1/1:0,5:5:15:222,15,0
1	5492991	.	C	T	193.90	PASS	AC=2;AF=1.00;AN=2;DP=4;FS=0.000;MLEAC=2;MLEAF=1.00;MQ=60.00;MQ0=0;QD=31.41	GT:AD:DP:GQ:PL	1/1:0,4:4:15:222,15,0
1	5509412	.	C	G	153.77	PASS	AC=1;AF=0.500;AN=2;BaseQRankSum=-0.143;ClippingRankSum=0.143;DP=11;FS=0.000;MLEAC=1;MLEAF=0.500;MQ=60.00;MQ0=0;MQRankSum=0.717;QD=13.98;ReadPosRankSum=0.143	GT:AD:DP:GQ:PL	0/1:6,5:11:99:182,0,227
1	5926507	.	T	C	273.80	PASS	AC=2;AF=1.00;AN=2;DP=7;FS=0.000;MLEAC=2;MLEAF=1.00;MQ=60.00;MQ0=0;QD=30.91	GT:AD:DP:GQ:PL	1/1:0,7:7:21:302,21,0
1	5937168	.	G	A	85.77	PASS	AC=1;AF=0.500;AN=2;BaseQRankSum=1.231;ClippingRankSum=0.358;DP=5;FS=3.979;MLEAC=1;MLEAF=0.500;MQ=60.00;MQ0=0;MQRankSum=0.358;QD=17.15;ReadPosRankSum=0.358	GT:AD:DP:GQ:PL	0/1:2,3:5:61:114,0,61
1	5940243	.	G	A	95.28	PASS	AC=2;AF=1.00;AN=2;DP=3;FS=0.000;MLEAC=2;MLEAF=1.00;MQ=60.00;MQ0=0;QD=31.76	GT:AD:DP:GQ:PL	1/1:0,3:3:9:123,9,0
1	6142308	.	T	C	134.03	PASS	AC=2;AF=1.00;AN=2;DP=4;FS=0.000;MLEAC=2;MLEAF=1.00;MQ=60.00;MQ0=0;QD=33.51	GT:AD:DP:GQ:PL	1/1:0,4:4:12:162,12,0
1	6160563	.	A	G	101.28	PASS	AC=2;AF=1.00;AN=2;DP=3;FS=0.000;MLEAC=2;MLEAF=1.00;MQ=60.00;MQ0=0;QD=33.76	GT:AD:DP:GQ:PL	1/1:0,3:3:9:129,9,0
1	6160698	.	A	G	57.74	PASS	AC=2;AF=1.00;AN=2;DP=2;FS=0.000;MLEAC=2;MLEAF=1.00;MQ=60.00;MQ0=0;QD=28.87	GT:AD:DP:GQ:PL	1/1:0,2:2:6:85,6,0
1	6160876	.	A	G	94.90	PASS	AC=1;AF=0.500;AN=2;BaseQRankSum=0.727;ClippingRankSum=0.727;DP=4;FS=6.021;MLEAC=1;MLEAF=0.500;MQ=60.00;MQ0=0;MQRankSum=-0.727;QD=23.73;ReadPosRankSum=0.727	GT:AD:DP:GQ:PL	0/1:1,3:4:15:123,0,15
1	6160958	.	A	G	106.28	PASS	AC=2;AF=1.00;AN=2;DP=3;FS=0.000;MLEAC=2;MLEAF=1.00;MQ=60.00;MQ0=0;QD=32.06	GT:AD:DP:GQ:PL	1/1:0,3:3:9:134,9,0
1	6244864	.	A	G	57.74	PASS	AC=2;AF=1.00;AN=2;DP=2;FS=0.000;MLEAC=2;MLEAF=1.00;MQ=60.00;MQ0=0;QD=28.87	GT:AD:DP:GQ:PL	1/1:0,2:2:6:85,6,0
1	6259090	.	C	T	44.77	PASS	AC=1;AF=0.500;AN=2;BaseQRankSum=-1.026;ClippingRankSum=-1.026;DP=4;FS=0.000;MLEAC=1;MLEAF=0.500;MQ=60.00;MQ0=0;MQRankSum=-1.026;QD=11.19;ReadPosRankSum=1.026	GT:AD:DP:GQ:PL	0/1:2,2:4:73:73,0,73
1	6259130	.	A	G	104.28	PASS	AC=2;AF=1.00;AN=2;DP=3;FS=0.000;MLEAC=2;MLEAF=1.00;MQ=60.00;MQ0=0;QD=34.76	GT:AD:DP:GQ:PL	1/1:0,3:3:9:132,9,0
1	6278414	.	A	G	268.80	PASS	AC=2;AF=1.00;AN=2;DP=7;FS=0.000;MLEAC=2;MLEAF=1.00;MQ=60.00;MQ0=0;QD=31.12	GT:AD:DP:GQ:PL	1/1:0,7:7:21:297,21,0
1	6279370	.	G	C	268.80	PASS	AC=2;AF=1.00;AN=2;DP=7;FS=0.000;MLEAC=2;MLEAF=1.00;MQ=60.00;MQ0=0;QD=29.50	GT:AD:DP:GQ:PL	1/1:0,7:7:21:297,21,0
1	6282208	.	T	C	46.77	PASS	AC=1;AF=0.500;AN=2;BaseQRankSum=0.404;ClippingRankSum=0.404;DP=16;FS=0.000;MLEAC=1;MLEAF=0.500;MQ=60.00;MQ0=0;MQRankSum=0.538;QD=2.92;ReadPosRankSum=-0.538	GT:AD:DP:GQ:PL	0/1:13,3:16:75:75,0,477
1	6282224	.	T	C	315.78	PASS	AC=2;AF=1.00;AN=2;DP=8;FS=0.000;MLEAC=2;MLEAF=1.00;MQ=60.00;MQ0=0;QD=35.68	GT:AD:DP:GQ:PL	1/1:0,8:8:24:344,24,0
1	6282587	.	T	C	83.77	PASS	AC=1;AF=0.500;AN=2;BaseQRankSum=-0.788;ClippingRankSum=0.424;DP=16;FS=0.000;MLEAC=1;MLEAF=0.500;MQ=60.00;MQ0=0;MQRankSum=0.910;QD=5.24;ReadPosRankSum=-0.182	GT:AD:DP:GQ:PL	0/1:12,4:16:99:112,0,435
1	6283244	.	T	C	136.77	PASS	AC=1;AF=0.500;AN=2;BaseQRankSum=-0.689;ClippingRankSum=0.135;DP=12;FS=0.000;MLEAC=1;MLEAF=0.500;MQ=60.00;MQ0=0;MQRankSum=0.135;QD=11.40;ReadPosRankSum=-1.635	GT:AD:DP:GQ:PL	0/1:7,5:12:99:165,0,261
1	6308695	.	A	G	125.77	PASS	AC=1;AF=0.500;AN=2;BaseQRankSum=1.754;ClippingRankSum=-0.937;DP=7;FS=0.000;MLEAC=1;MLEAF=0.500;MQ=60.00;MQ0=0;MQRankSum=-0.550;QD=17.97;ReadPosRankSum=0.937	GT:AD:DP:GQ:PL	0/1:3,4:7:99:154,0,99
1	6309319	.	C	G	49.77	PASS	AC=1;AF=0.500;AN=2;BaseQRankSum=0.736;ClippingRankSum=0.736;DP=3;FS=0.000;MLEAC=1;MLEAF=0.500;MQ=60.00;MQ0=0;MQRankSum=0.736;QD=16.59;ReadPosRankSum=-0.736	GT:AD:DP:GQ:PL	0/1:1,2:3:33:78,0,33
1	6313519	.	T	C	55.74	PASS	AC=2;AF=1.00;AN=2;DP=2;FS=0.000;MLEAC=2;MLEAF=1.00;MQ=60.00;MQ0=0;QD=27.87	GT:AD:DP:GQ:PL	1/1:0,2:2:6:83,6,0
1	6314822	.	T	C	82.77	PASS	AC=1;AF=0.500;AN=2;BaseQRankSum=-0.727;ClippingRankSum=-0.727;DP=4;FS=0.000;MLEAC=1;MLEAF=0.500;MQ=60.00;MQ0=0;MQRankSum=0.727;QD=20.69;ReadPosRankSum=0.727	GT:AD:DP:GQ:PL	0/1:1,3:4:34:111,0,34
1	6581877	.	G	A	122.77	PASS	AC=1;AF=0.500;AN=2;BaseQRankSum=0.720;ClippingRankSum=0.000;DP=6;FS=3.979;MLEAC=1;MLEAF=0.500;MQ=60.00;MQ0=0;MQRankSum=0.720;QD=20.46;ReadPosRankSum=0.000	GT:AD:DP:GQ:PL	0/1:2,4:6:53:151,0,53
1	6583270	.	C	G	43.77	PASS	AC=1;AF=0.500;AN=2;BaseQRankSum=0.358;ClippingRankSum=0.358;DP=5;FS=0.000;MLEAC=1;MLEAF=0.500;MQ=60.00;MQ0=0;MQRankSum=0.358;QD=8.75;ReadPosRankSum=-0.358	GT:AD:DP:GQ:PL	0/1:3,2:5:72:72,0,114
1	6583701	.	T	C	131.03	PASS	AC=2;AF=1.00;AN=2;DP=4;FS=0.000;MLEAC=2;MLEAF=1.00;MQ=60.00;MQ0=0;QD=32.76	GT:AD:DP:GQ:PL	1/1:0,4:4:12:159,12,0
1	6584024	.	A	G	231.84	PASS	AC=2;AF=1.00;AN=2;DP=6;FS=0.000;MLEAC=2;MLEAF=1.00;MQ=60.00;MQ0=0;QD=32.10	GT:AD:DP:GQ:PL	1/1:0,6:6:18:260,18,0
1	6584045	.	C	G	79.77	PASS	AC=1;AF=0.500;AN=2;BaseQRankSum=0.550;ClippingRankSum=-0.550;DP=7;FS=0.000;MLEAC=1;MLEAF=0.500;MQ=60.00;MQ0=0;MQRankSum=0.550;QD=11.40;ReadPosRankSum=1.754	GT:AD:DP:GQ:PL	0/1:4,3:7:99:108,0,150
1	6584101	.	A	G	173.79	PASS	AC=1;AF=0.500;AN=2;BaseQRankSum=0.736;ClippingRankSum=0.736;DP=6;FS=0.000;MLEAC=1;MLEAF=0.500;MQ=60.00;MQ0=0;MQRankSum=0.736;QD=28.97;ReadPosRankSum=0.736	GT:AD:DP:GQ:PL	0/1:1,5:6:22:202,0,22
1	6584657	.	T	C	51.78	PASS	AC=1;AF=0.500;AN=2;BaseQRankSum=0.736;ClippingRankSum=-0.736;DP=3;FS=4.771;MLEAC=1;MLEAF=0.500;MQ=60.00;MQ0=0;MQRankSum=0.736;QD=17.26;ReadPosRankSum=0.736	GT:AD:DP:GQ:PL	0/1:1,2:3:26:80,0,26
1	6585804	.	C	T	126.77	PASS	AC=1;AF=0.500;AN=2;BaseQRankSum=1.380;ClippingRankSum=-1.380;DP=6;FS=4.771;MLEAC=1;MLEAF=0.500;MQ=60.00;MQ0=0;MQRankSum=-1.380;QD=21.13;ReadPosRankSum=1.380	GT:AD:DP:GQ:PL	0/1:2,4:6:59:155,0,59
1	6607199	.	T	C	61.74	PASS	AC=2;AF=1.00;AN=2;DP=2;FS=0.000;MLEAC=2;MLEAF=1.00;MQ=60.00;MQ0=0;QD=30.87	GT:AD:DP:GQ:PL	1/1:0,2:2:6:89,6,0
1	6614391	.	A	C	98.28	PASS	AC=2;AF=1.00;AN=2;DP=3;FS=0.000;MLEAC=2;MLEAF=1.00;MQ=60.00;MQ0=0;QD=32.76	GT:AD:DP:GQ:PL	1/1:0,3:3:9:126,9,0
1	6614415	.	A	G	95.28	PASS	AC=2;AF=1.00;AN=2;DP=3;FS=0.000;MLEAC=2;MLEAF=1.00;MQ=60.00;MQ0=0;QD=31.76	GT:AD:DP:GQ:PL	1/1:0,3:3:9:123,9,0
1	6614535	.	G	A	81.28	PASS	AC=2;AF=1.00;AN=2;DP=3;FS=0.000;MLEAC=2;MLEAF=1.00;MQ=60.00;MQ0=0;QD=27.09	GT:AD:DP:GQ:PL	1/1:0,3:3:9:109,9,0
1	6645867	.	G	A	57.74	PASS	AC=2;AF=1.00;AN=2;DP=2;FS=0.000;MLEAC=2;MLEAF=1.00;MQ=60.00;MQ0=0;QD=28.87	GT:AD:DP:GQ:PL	1/1:0,2:2:6:85,6,0
1	6659505	.	G	A	674.77	PASS	AC=2;AF=1.00;AN=2;DP=17;FS=0.000;MLEAC=2;MLEAF=1.00;MQ=60.00;MQ0=0;QD=31.29	GT:AD:DP:GQ:PL	1/1:0,17:17:51:703,51,0
1	6675489	.	A	G	99.28	PASS	AC=2;AF=1.00;AN=2;DP=3;FS=0.000;MLEAC=2;MLEAF=1.00;MQ=60.00;MQ0=0;QD=33.09	GT:AD:DP:GQ:PL	1/1:0,3:3:9:127,9,0
1	6681744	.	C	T	482.77	PASS	AC=2;AF=1.00;AN=2;DP=13;FS=0.000;MLEAC=2;MLEAF=1.00;MQ=60.00;MQ0=0;QD=34.88	GT:AD:DP:GQ:PL	1/1:0,13:13:39:511,39,0
1	6683240	.	G	A	398.77	PASS	AC=2;AF=1.00;AN=2;DP=10;FS=0.000;MLEAC=2;MLEAF=1.00;MQ=60.00;MQ0=0;QD=31.42	GT:AD:DP:GQ:PL	1/1:0,10:10:30:427,30,0
1	6694574	.	G	A	1045.77	PASS	AC=2;AF=1.00;AN=2;DP=26;FS=0.000;MLEAC=2;MLEAF=1.00;MQ=60.00;MQ0=0;QD=32.49	GT:AD:DP:GQ:PL	1/1:0,26:26:78:1074,78,0
1	6694980	.	G	A	1340.77	PASS	AC=2;AF=1.00;AN=2;DP=32;FS=0.000;MLEAC=2;MLEAF=1.00;MQ=60.00;MQ0=0;QD=33.87	GT:AD:DP:GQ:PL	1/1:0,32:32:96:1369,96,0
1	6695123	.	C	T	905.77	PASS	AC=2;AF=1.00;AN=2;DP=22;FS=0.000;MLEAC=2;MLEAF=1.00;MQ=60.00;MQ0=0;QD=31.63	GT:AD:DP:GQ:PL	1/1:0,22:22:66:934,66,0
1	6695244	.	A	G	969.77	PASS	AC=2;AF=1.00;AN=2;DP=23;FS=0.000;MLEAC=2;MLEAF=1.00;MQ=60.00;MQ0=0;QD=27.70	GT:AD:DP:GQ:PL	1/1:0,23:23:69:998,69,0
1	6695331	.	G	T	1018.77	PASS	AC=2;AF=1.00;AN=2;DP=24;FS=0.000;MLEAC=2;MLEAF=1.00;MQ=60.00;MQ0=0;QD=25.75	GT:AD:DP:GQ:PL	1/1:0,24:24:72:1047,72,0
1	6704635	.	A	G	1185.77	PASS	AC=2;AF=1.00;AN=2;DP=28;FS=0.000;MLEAC=2;MLEAF=1.00;MQ=60.00;MQ0=0;QD=29.88	GT:AD:DP:GQ:PL	1/1:0,28:28:84:1214,84,0
1	6707094	.	T	C	38.77	PASS	AC=1;AF=0.500;AN=2;BaseQRankSum=0.358;ClippingRankSum=0.358;DP=5;FS=0.000;MLEAC=1;MLEAF=0.500;MQ=60.00;MQ0=0;MQRankSum=0.358;QD=7.75;ReadPosRankSum=-0.358	GT:AD:DP:GQ:PL	0/1:3,2:5:67:67,0,112
1	6709610	.	T	C	175.90	PASS	AC=2;AF=1.00;AN=2;DP=5;FS=0.000;MLEAC=2;MLEAF=1.00;MQ=60.00;MQ0=0;QD=34.79	GT:AD:DP:GQ:PL	1/1:0,5:5:15:204,15,0
1	6710277	.	T	C	33.77	PASS	AC=1;AF=0.500;AN=2;BaseQRankSum=0.762;ClippingRankSum=-1.179;DP=9;FS=0.000;MLEAC=1;MLEAF=0.500;MQ=60.00;MQ0=0;MQRankSum=1.179;QD=3.75;ReadPosRankSum=1.666	GT:AD:DP:GQ:PL	0/1:7,2:9:62:62,0,260
1	6710574	.	T	C	18.59	LowQual	AC=2;AF=1.00;AN=2;DP=1;FS=0.000;MLEAC=2;MLEAF=1.00;MQ=60.00;MQ0=0;QD=18.59	GT:AD:DP:GQ:PL	1/1:0,1:1:3:45,3,0
1	6711146	.	T	C	190.90	PASS	AC=2;AF=1.00;AN=2;DP=5;FS=0.000;MLEAC=2;MLEAF=1.00;MQ=60.00;MQ0=0;QD=26.83	GT:AD:DP:GQ:PL	1/1:0,5:5:15:219,15,0
1	6713282	.	A	G	16.63	LowQual	AC=2;AF=1.00;AN=2;DP=1;FS=0.000;MLEAC=2;MLEAF=1.00;MQ=60.00;MQ0=0;QD=16.63	GT:AD:DP:GQ:PL	1/1:0,1:1:3:43,3,0
1	7761001	.	G	A	100.28	PASS	AC=2;AF=1.00;AN=2;DP=3;FS=0.000;MLEAC=2;MLEAF=1.00;MQ=60.00;MQ0=0;QD=33.43	GT:AD:DP:GQ:PL	1/1:0,3:3:9:128,9,0
1	7827441	.	T	A	127.77	PASS	AC=1;AF=0.500;AN=2;BaseQRankSum=0.720;ClippingRankSum=0.000;DP=6;FS=3.979;MLEAC=1;MLEAF=0.500;MQ=60.00;MQ0=0;MQRankSum=-0.720;QD=21.29;ReadPosRankSum=0.000	GT:AD:DP:GQ:PL	0/1:2,4:6:57:156,0,57
1	7829226	.	A	G	105.28	PASS	AC=2;AF=1.00;AN=2;DP=3;FS=0.000;MLEAC=2;MLEAF=1.00;MQ=60.00;MQ0=0;QD=31.96	GT:AD:DP:GQ:PL	1/1:0,3:3:9:133,9,0
1	7832212	.	C	T	342.78	PASS	AC=2;AF=1.00;AN=2;DP=9;FS=0.000;MLEAC=2;MLEAF=1.00;MQ=60.00;MQ0=0;QD=31.84	GT:AD:DP:GQ:PL	1/1:0,9:9:27:371,27,0
1	7832289	.	A	T	229.84	PASS	AC=2;AF=1.00;AN=2;DP=6;FS=0.000;MLEAC=2;MLEAF=1.00;MQ=60.00;MQ0=0;QD=29.26	GT:AD:DP:GQ:PL	1/1:0,6:6:18:258,18,0
1	7837842	.	T	C	62.74	PASS	AC=2;AF=1.00;AN=2;DP=2;FS=0.000;MLEAC=2;MLEAF=1.00;MQ=60.00;MQ0=0;QD=31.37	GT:AD:DP:GQ:PL	1/1:0,2:2:6:90,6,0
1	7840926	.	G	C	1583.77	PASS	AC=2;AF=1.00;AN=2;DP=37;FS=0.000;MLEAC=2;MLEAF=1.00;MQ=60.00;MQ0=0;QD=32.26	GT:AD:DP:GQ:PL	1/1:0,37:37:99:1612,111,0
1	7841330	.	G	A	252.77	PASS	AC=1;AF=0.500;AN=2;BaseQRankSum=0.667;ClippingRankSum=0.303;DP=33;FS=3.387;MLEAC=1;MLEAF=0.500;MQ=60.00;MQ0=0;MQRankSum=-0.424;QD=7.66;ReadPosRankSum=-0.667	GT:AD:DP:GQ:PL	0/1:24,9:33:99:281,0,923
1	7870048	.	T	C	216.84	PASS	AC=2;AF=1.00;AN=2;DP=6;FS=0.000;MLEAC=2;MLEAF=1.00;MQ=60.00;MQ0=0;QD=33.24	GT:AD:DP:GQ:PL	1/1:0,6:6:18:245,18,0
1	7870144	.	A	C	57.74	PASS	AC=2;AF=1.00;AN=2;DP=2;FS=0.000;MLEAC=2;MLEAF=1.00;MQ=60.00;MQ0=0;QD=28.87	GT:AD:DP:GQ:PL	1/1:0,2:2:6:85,6,0
1	7887493	.	T	C	133.03	PASS	AC=2;AF=1.00;AN=2;DP=4;FS=0.000;MLEAC=2;MLEAF=1.00;MQ=60.00;MQ0=0;QD=33.26	GT:AD:DP:GQ:PL	1/1:0,4:4:12:161,12,0
1	7890117	.	T	C	197.77	PASS	AC=1;AF=0.500;AN=2;BaseQRankSum=-1.568;ClippingRankSum=1.036;DP=10;FS=0.000;MLEAC=1;MLEAF=0.500;MQ=60.00;MQ0=0;MQRankSum=-1.866;QD=19.78;ReadPosRankSum=-0.633	GT:AD:DP:GQ:PL	0/1:4,6:10:99:226,0,150
1	7904247	.	C	T	140.03	PASS	AC=2;AF=1.00;AN=2;DP=4;FS=0.000;MLEAC=2;MLEAF=1.00;MQ=60.00;MQ0=0;QD=27.96	GT:AD:DP:GQ:PL	1/1:0,4:4:12:168,12,0
1	7904475	.	G	A	62.74	PASS	AC=2;AF=1.00;AN=2;DP=2;FS=0.000;MLEAC=2;MLEAF=1.00;MQ=60.00;MQ0=0;QD=31.37	GT:AD:DP:GQ:PL	1/1:0,2:2:6:90,6,0
1	8021778	.	T	C	180.77	PASS	AC=1;AF=0.500;AN=2;BaseQRankSum=0.265;ClippingRankSum=0.702;DP=43;FS=0.000;MLEAC=1;MLEAF=0.500;MQ=60.00;MQ0=0;MQRankSum=-0.765;QD=4.20;ReadPosRankSum=0.796	GT:AD:DP:GQ:PL	0/1:35,8:43:99:209,0,1345
1	8050299	.	C	A	107.28	PASS	AC=2;AF=1.00;AN=2;DP=3;FS=0.000;MLEAC=2;MLEAF=1.00;MQ=60.00;MQ0=0;QD=32.84	GT:AD:DP:GQ:PL	1/1:0,3:3:9:135,9,0
1	8050308	.	C	A	107.28	PASS	AC=2;AF=1.00;AN=2;DP=3;FS=0.000;MLEAC=2;MLEAF=1.00;MQ=60.00;MQ0=0;QD=33.35	GT:AD:DP:GQ:PL	1/1:0,3:3:9:135,9,0
1	8072466	.	C	T	592.77	PASS	AC=1;AF=0.500;AN=2;BaseQRankSum=0.486;ClippingRankSum=-1.283;DP=86;FS=3.522;MLEAC=1;MLEAF=0.500;MQ=60.00;MQ0=0;MQRankSum=-0.128;QD=6.89;ReadPosRankSum=1.467	GT:AD:DP:GQ:PL	0/1:66,20:86:99:621,0,2621
1	8074419	.	G	T	2558.77	PASS	AC=1;AF=0.500;AN=2;BaseQRankSum=-0.967;ClippingRankSum=0.182;DP=83;FS=2.245;MLEAC=1;MLEAF=0.500;MQ=60.00;MQ0=0;MQRankSum=-2.149;QD=30.83;ReadPosRankSum=-0.812	GT:AD:DP:GQ:PL	0/1:18,65:83:99:2587,0,552
1	8076085	.	G	T	99.77	PASS	AC=1;AF=0.500;AN=2;BaseQRankSum=0.182;ClippingRankSum=-0.910;DP=16;FS=0.000;MLEAC=1;MLEAF=0.500;MQ=60.00;MQ0=0;MQRankSum=-0.061;QD=6.24;ReadPosRankSum=0.788	GT:AD:DP:GQ:PL	0/1:12,4:16:99:128,0,453
1	8078061	.	A	T	117.73	PASS	AC=1;AF=0.500;AN=2;BaseQRankSum=-0.573;ClippingRankSum=0.248;DP=10;FS=0.000;MLEAC=1;MLEAF=0.500;MQ=60.00;MQ0=0;MQRankSum=-0.573;QD=11.77;ReadPosRankSum=1.422	GT:AD:DP:GQ:PL	0/1:3,6:9:99:155,0,109
1	8078835	.	G	A	10.20	LowQual;my_snp_filter	AC=1;AF=0.500;AN=2;BaseQRankSum=0.691;ClippingRankSum=-0.888;DP=14;FS=3.123;MLEAC=1;MLEAF=0.500;MQ=60.00;MQ0=0;MQRankSum=1.086;QD=0.73;ReadPosRankSum=-0.691	GT:AD:DP:GQ:PL	0/1:11,2:13:38:38,0,413
1	8084051	.	C	T	160.77	PASS	AC=1;AF=0.500;AN=2;BaseQRankSum=1.134;ClippingRankSum=-1.977;DP=12;FS=0.000;MLEAC=1;MLEAF=0.500;MQ=60.00;MQ0=0;MQRankSum=0.831;QD=13.40;ReadPosRankSum=2.141	GT:AD:DP:GQ:PL	0/1:7,5:12:99:189,0,276
1	8084213	.	C	T	165.77	PASS	AC=1;AF=0.500;AN=2;BaseQRankSum=1.813;ClippingRankSum=-0.795;DP=25;FS=0.000;MLEAC=1;MLEAF=0.500;MQ=60.00;MQ0=0;MQRankSum=-0.032;QD=6.63;ReadPosRankSum=0.604	GT:AD:DP:GQ:PL	0/1:19,6:25:99:194,0,743
1	8184495	.	G	C	58.74	PASS	AC=2;AF=1.00;AN=2;DP=2;FS=0.000;MLEAC=2;MLEAF=1.00;MQ=60.00;MQ0=0;QD=29.37	GT:AD:DP:GQ:PL	1/1:0,2:2:6:86,6,0
1	8185656	.	G	A	16.63	LowQual	AC=2;AF=1.00;AN=2;DP=1;FS=0.000;MLEAC=2;MLEAF=1.00;MQ=60.00;MQ0=0;QD=16.63	GT:AD:DP:GQ:PL	1/1:0,1:1:3:43,3,0
1	8214803	.	G	T	61.74	PASS	AC=2;AF=1.00;AN=2;DP=2;FS=0.000;MLEAC=2;MLEAF=1.00;MQ=60.00;MQ0=0;QD=30.87	GT:AD:DP:GQ:PL	1/1:0,2:2:6:89,6,0
1	8412935	.	C	T	191.77	PASS	AC=1;AF=0.500;AN=2;BaseQRankSum=-0.858;ClippingRankSum=-1.007;DP=21;FS=4.612;MLEAC=1;MLEAF=0.500;MQ=60.00;MQ0=0;MQRankSum=0.560;QD=9.13;ReadPosRankSum=-1.306	GT:AD:DP:GQ:PL	0/1:14,7:21:99:220,0,492
1	8412989	.	A	G	662.77	PASS	AC=2;AF=1.00;AN=2;DP=16;FS=0.000;MLEAC=2;MLEAF=1.00;MQ=60.00;MQ0=0;QD=25.06	GT:AD:DP:GQ:PL	1/1:0,16:16:48:691,48,0
1	8413317	.	A	C	263.77	PASS	AC=1;AF=0.500;AN=2;BaseQRankSum=-0.382;ClippingRankSum=0.000;DP=11;FS=3.090;MLEAC=1;MLEAF=0.500;MQ=60.00;MQ0=0;MQRankSum=0.000;QD=23.98;ReadPosRankSum=-0.382	GT:AD:DP:GQ:PL	0/1:3,8:11:91:292,0,91
1	8413839	.	A	G	367.77	PASS	AC=1;AF=0.500;AN=2;BaseQRankSum=-1.362;ClippingRankSum=0.702;DP=19;FS=1.871;MLEAC=1;MLEAF=0.500;MQ=60.00;MQ0=0;MQRankSum=0.537;QD=19.36;ReadPosRankSum=-0.619	GT:AD:DP:GQ:PL	0/1:8,11:19:99:396,0,284
1	8418644	.	C	A	802.77	PASS	AC=2;AF=1.00;AN=2;DP=17;FS=0.000;MLEAC=2;MLEAF=1.00;MQ=60.00;MQ0=0;QD=33.14	GT:AD:DP:GQ:PL	1/1:0,17:17:54:831,54,0
1	8418650	.	T	C	802.77	PASS	AC=2;AF=1.00;AN=2;DP=17;FS=0.000;MLEAC=2;MLEAF=1.00;MQ=60.00;MQ0=0;QD=34.28	GT:AD:DP:GQ:PL	1/1:0,17:17:54:831,54,0
1	8421092	.	C	T	114.77	PASS	AC=1;AF=0.500;AN=2;BaseQRankSum=-0.139;ClippingRankSum=0.509;DP=19;FS=4.713;MLEAC=1;MLEAF=0.500;MQ=60.00;MQ0=0;MQRankSum=0.602;QD=6.04;ReadPosRankSum=-0.602	GT:AD:DP:GQ:PL	0/1:14,5:19:99:143,0,507
1	8421203	.	T	C	651.77	PASS	AC=2;AF=1.00;AN=2;DP=16;FS=0.000;MLEAC=2;MLEAF=1.00;MQ=60.00;MQ0=0;QD=33.14	GT:AD:DP:GQ:PL	1/1:0,16:16:48:680,48,0
1	8425900	.	T	C	491.77	PASS	AC=1;AF=0.500;AN=2;BaseQRankSum=1.435;ClippingRankSum=-1.435;DP=19;FS=4.713;MLEAC=1;MLEAF=0.500;MQ=60.00;MQ0=0;MQRankSum=-0.417;QD=25.88;ReadPosRankSum=1.250	GT:AD:DP:GQ:PL	0/1:5,14:19:99:520,0,114
1	8925929	.	A	G	84.28	PASS	AC=2;AF=1.00;AN=2;DP=3;FS=0.000;MLEAC=2;MLEAF=1.00;MQ=60.00;MQ0=0;QD=28.09	GT:AD:DP:GQ:PL	1/1:0,3:3:9:112,9,0
1	8930369	.	T	C	190.90	PASS	AC=2;AF=1.00;AN=2;DP=5;FS=0.000;MLEAC=2;MLEAF=1.00;MQ=60.00;MQ0=0;QD=25.95	GT:AD:DP:GQ:PL	1/1:0,5:5:15:219,15,0
1	8930385	.	G	A	146.03	PASS	AC=2;AF=1.00;AN=2;DP=4;FS=0.000;MLEAC=2;MLEAF=1.00;MQ=60.00;MQ0=0;QD=28.75	GT:AD:DP:GQ:PL	1/1:0,4:4:12:174,12,0
1	8931149	.	C	T	59.77	PASS	AC=1;AF=0.500;AN=2;BaseQRankSum=-1.294;ClippingRankSum=-1.664;DP=12;FS=0.000;MLEAC=1;MLEAF=0.500;MQ=60.00;MQ0=0;MQRankSum=-0.370;QD=4.98;ReadPosRankSum=1.479	GT:AD:DP:GQ:PL	0/1:9,3:12:88:88,0,358
1	8931463	.	T	C	361.78	PASS	AC=2;AF=1.00;AN=2;DP=9;FS=0.000;MLEAC=2;MLEAF=1.00;MQ=60.00;MQ0=0;QD=24.48	GT:AD:DP:GQ:PL	1/1:0,9:9:27:390,27,0
1	9160958	.	T	C	32.77	PASS	AC=1;AF=0.500;AN=2;BaseQRankSum=-0.572;ClippingRankSum=1.589;DP=8;FS=3.332;MLEAC=1;MLEAF=0.500;MQ=60.00;MQ0=0;MQRankSum=1.067;QD=4.10;ReadPosRankSum=-1.589	GT:AD:DP:GQ:PL	0/1:6,2:8:61:61,0,233
1	9161231	.	T	C	10.20	LowQual	AC=1;AF=0.500;AN=2;BaseQRankSum=0.804;ClippingRankSum=0.804;DP=2;FS=0.000;MLEAC=1;MLEAF=0.500;MQ=60.00;MQ0=0;MQRankSum=0.804;QD=5.10;ReadPosRankSum=0.804	GT:AD:DP:GQ:PL	0/1:1,1:2:36:38,0,36
1	9161245	.	T	C	50.77	PASS	AC=1;AF=0.500;AN=2;BaseQRankSum=0.736;ClippingRankSum=0.736;DP=3;FS=0.000;MLEAC=1;MLEAF=0.500;MQ=60.00;MQ0=0;MQRankSum=0.736;QD=16.92;ReadPosRankSum=0.736	GT:AD:DP:GQ:PL	0/1:1,2:3:32:79,0,32
1	9161550	.	G	A	563.77	PASS	AC=2;AF=1.00;AN=2;DP=14;FS=0.000;MLEAC=2;MLEAF=1.00;MQ=60.00;MQ0=0;QD=26.93	GT:AD:DP:GQ:PL	1/1:0,14:14:42:592,42,0
1	9161619	.	C	T	449.77	PASS	AC=2;AF=1.00;AN=2;DP=11;FS=0.000;MLEAC=2;MLEAF=1.00;MQ=60.00;MQ0=0;QD=28.02	GT:AD:DP:GQ:PL	1/1:0,11:11:33:478,33,0
1	9161668	.	T	C	576.77	PASS	AC=2;AF=1.00;AN=2;DP=14;FS=0.000;MLEAC=2;MLEAF=1.00;MQ=60.00;MQ0=0;QD=33.08	GT:AD:DP:GQ:PL	1/1:0,14:14:42:605,42,0
1	9162051	.	C	T	584.77	PASS	AC=2;AF=1.00;AN=2;DP=14;FS=0.000;MLEAC=2;MLEAF=1.00;MQ=60.00;MQ0=0;QD=27.96	GT:AD:DP:GQ:PL	1/1:0,14:14:42:613,42,0
1	9162185	.	T	G	339.78	PASS	AC=2;AF=1.00;AN=2;DP=9;FS=0.000;MLEAC=2;MLEAF=1.00;MQ=60.00;MQ0=0;QD=30.54	GT:AD:DP:GQ:PL	1/1:0,9:9:27:368,27,0
1	9162361	.	T	C	52.77	PASS	AC=1;AF=0.500;AN=2;BaseQRankSum=-0.736;ClippingRankSum=0.736;DP=3;FS=4.771;MLEAC=1;MLEAF=0.500;MQ=60.00;MQ0=0;MQRankSum=-0.736;QD=17.59;ReadPosRankSum=-0.736	GT:AD:DP:GQ:PL	0/1:1,2:3:81:81,0,82
1	9162362	.	T	C	52.77	PASS	AC=1;AF=0.500;AN=2;BaseQRankSum=0.736;ClippingRankSum=-0.736;DP=3;FS=4.771;MLEAC=1;MLEAF=0.500;MQ=60.00;MQ0=0;MQRankSum=-0.736;QD=17.59;ReadPosRankSum=-0.736	GT:AD:DP:GQ:PL	0/1:1,2:3:81:81,0,82
1	9163387	.	T	C	62.74	PASS	AC=2;AF=1.00;AN=2;DP=2;FS=0.000;MLEAC=2;MLEAF=1.00;MQ=60.00;MQ0=0;QD=31.37	GT:AD:DP:GQ:PL	1/1:0,2:2:6:90,6,0
1	9163839	.	A	G	262.80	PASS	AC=2;AF=1.00;AN=2;DP=7;FS=0.000;MLEAC=2;MLEAF=1.00;MQ=60.00;MQ0=0;QD=31.61	GT:AD:DP:GQ:PL	1/1:0,7:7:21:291,21,0
1	9164133	.	G	A	430.77	PASS	AC=2;AF=1.00;AN=2;DP=11;FS=0.000;MLEAC=2;MLEAF=1.00;MQ=60.00;MQ0=0;QD=30.57	GT:AD:DP:GQ:PL	1/1:0,11:11:33:459,33,0
1	9164200	.	G	A	227.84	PASS	AC=2;AF=1.00;AN=2;DP=6;FS=0.000;MLEAC=2;MLEAF=1.00;MQ=60.00;MQ0=0;QD=28.87	GT:AD:DP:GQ:PL	1/1:0,6:6:18:256,18,0
1	9188967	.	G	C	45.77	PASS	AC=1;AF=0.500;AN=2;BaseQRankSum=-0.358;ClippingRankSum=-1.231;DP=5;FS=0.000;MLEAC=1;MLEAF=0.500;MQ=60.00;MQ0=0;MQRankSum=0.358;QD=9.15;ReadPosRankSum=0.358	GT:AD:DP:GQ:PL	0/1:3,2:5:74:74,0,109
1	9209078	.	T	C	80.77	PASS	AC=1;AF=0.500;AN=2;BaseQRankSum=-0.727;ClippingRankSum=0.727;DP=4;FS=0.000;MLEAC=1;MLEAF=0.500;MQ=60.00;MQ0=0;MQRankSum=0.727;QD=20.19;ReadPosRankSum=0.727	GT:AD:DP:GQ:PL	0/1:1,3:4:34:109,0,34
1	9243811	.	G	T	29.77	LowQual	AC=1;AF=0.500;AN=2;BaseQRankSum=0.067;ClippingRankSum=1.179;DP=9;FS=0.000;MLEAC=1;MLEAF=0.500;MQ=60.00;MQ0=0;MQRankSum=0.067;QD=3.31;ReadPosRankSum=-1.179	GT:AD:DP:GQ:PL	0/1:7,2:9:58:58,0,279
1	9254287	.	T	C	58.74	PASS	AC=2;AF=1.00;AN=2;DP=2;FS=0.000;MLEAC=2;MLEAF=1.00;MQ=60.00;MQ0=0;QD=29.37	GT:AD:DP:GQ:PL	1/1:0,2:2:6:86,6,0
1	9296165	.	A	G	57.74	PASS	AC=2;AF=1.00;AN=2;DP=2;FS=0.000;MLEAC=2;MLEAF=1.00;MQ=60.00;MQ0=0;QD=28.87	GT:AD:DP:GQ:PL	1/1:0,2:2:6:85,6,0
1	9322884	.	G	A	147.03	PASS	AC=2;AF=1.00;AN=2;DP=4;FS=0.000;MLEAC=2;MLEAF=1.00;MQ=60.00;MQ0=0;QD=32.08	GT:AD:DP:GQ:PL	1/1:0,4:4:12:175,12,0
1	9323910	.	G	A	286.77	PASS	AC=1;AF=0.500;AN=2;BaseQRankSum=-0.694;ClippingRankSum=0.694;DP=13;FS=0.000;MLEAC=1;MLEAF=0.500;MQ=60.00;MQ0=0;MQRankSum=1.774;QD=22.06;ReadPosRankSum=-0.386	GT:AD:DP:GQ:PL	0/1:4,9:13:99:315,0,137
1	9328213	.	A	G	23.79	LowQual;my_snp_filter	AC=1;AF=0.500;AN=2;BaseQRankSum=1.611;ClippingRankSum=0.537;DP=12;FS=8.195;MLEAC=1;MLEAF=0.500;MQ=60.00;MQ0=0;MQRankSum=0.752;QD=1.98;ReadPosRankSum=1.182	GT:AD:DP:GQ:PL	0/1:10,2:12:52:52,0,379
1	9328242	.	A	G	79.77	PASS	AC=1;AF=0.500;AN=2;BaseQRankSum=0.573;ClippingRankSum=-0.573;DP=9;FS=0.000;MLEAC=1;MLEAF=0.500;MQ=60.00;MQ0=0;MQRankSum=-0.573;QD=8.86;ReadPosRankSum=0.573	GT:AD:DP:GQ:PL	0/1:6,3:9:99:108,0,446
1	9328243	.	A	G	79.77	PASS	AC=1;AF=0.500;AN=2;BaseQRankSum=0.573;ClippingRankSum=-0.248;DP=9;FS=0.000;MLEAC=1;MLEAF=0.500;MQ=60.00;MQ0=0;MQRankSum=0.248;QD=8.86;ReadPosRankSum=0.248	GT:AD:DP:GQ:PL	0/1:6,3:9:99:108,0,446
1	9353122	.	C	G	209.77	PASS	AC=1;AF=0.500;AN=2;BaseQRankSum=-0.762;ClippingRankSum=1.179;DP=9;FS=6.532;MLEAC=1;MLEAF=0.500;MQ=60.00;MQ0=0;MQRankSum=0.762;QD=23.31;ReadPosRankSum=-0.762	GT:AD:DP:GQ:PL	0/1:2,7:9:55:238,0,55
1	9416346	.	C	T	95.77	PASS	AC=1;AF=0.500;AN=2;BaseQRankSum=0.457;ClippingRankSum=-0.588;DP=15;FS=0.000;MLEAC=1;MLEAF=0.500;MQ=60.00;MQ0=0;MQRankSum=-0.196;QD=6.38;ReadPosRankSum=0.457	GT:AD:DP:GQ:PL	0/1:11,4:15:99:124,0,403
1	9427869	.	G	A	220.77	PASS	AC=1;AF=0.500;AN=2;BaseQRankSum=-0.380;ClippingRankSum=-0.549;DP=19;FS=2.199;MLEAC=1;MLEAF=0.500;MQ=60.00;MQ0=0;MQRankSum=-0.718;QD=11.62;ReadPosRankSum=0.465	GT:AD:DP:GQ:PL	0/1:12,7:19:99:249,0,464
1	9428769	.	G	A	322.78	PASS	AC=2;AF=1.00;AN=2;DP=9;FS=0.000;MLEAC=2;MLEAF=1.00;MQ=60.00;MQ0=0;QD=27.72	GT:AD:DP:GQ:PL	1/1:0,9:9:27:351,27,0
1	9599648	.	C	T	381.77	PASS	AC=2;AF=1.00;AN=2;DP=10;FS=0.000;MLEAC=2;MLEAF=1.00;MQ=60.00;MQ0=0;QD=34.65	GT:AD:DP:GQ:PL	1/1:0,10:10:30:410,30,0
1	9633465	.	A	G	397.77	PASS	AC=1;AF=0.500;AN=2;BaseQRankSum=0.566;ClippingRankSum=-1.586;DP=16;FS=0.000;MLEAC=1;MLEAF=0.500;MQ=60.00;MQ0=0;MQRankSum=-0.566;QD=24.86;ReadPosRankSum=-0.680	GT:AD:DP:GQ:PL	0/1:5,11:16:99:426,0,169
1	9633723	.	A	G	62.74	PASS	AC=2;AF=1.00;AN=2;DP=2;FS=0.000;MLEAC=2;MLEAF=1.00;MQ=60.00;MQ0=0;QD=31.37	GT:AD:DP:GQ:PL	1/1:0,2:2:6:90,6,0
1	9642043	.	A	G	46.77	PASS	AC=1;AF=0.500;AN=2;BaseQRankSum=-0.736;ClippingRankSum=-0.736;DP=3;FS=0.000;MLEAC=1;MLEAF=0.500;MQ=60.00;MQ0=0;MQRankSum=-0.736;QD=15.59;ReadPosRankSum=-0.736	GT:AD:DP:GQ:PL	0/1:1,2:3:37:75,0,37
1	9642075	.	A	G	50.74	PASS	AC=2;AF=1.00;AN=2;DP=2;FS=0.000;MLEAC=2;MLEAF=1.00;MQ=60.00;MQ0=0;QD=25.37	GT:AD:DP:GQ:PL	1/1:0,2:2:6:78,6,0
1	9655965	.	C	T	235.77	PASS	AC=1;AF=0.500;AN=2;BaseQRankSum=0.546;ClippingRankSum=0.546;DP=10;FS=0.000;MLEAC=1;MLEAF=0.500;MQ=60.00;MQ0=0;MQRankSum=-1.580;QD=23.58;ReadPosRankSum=1.214	GT:AD:DP:GQ:PL	0/1:3,7:10:95:264,0,95
1	9661351	.	C	A	111.77	PASS	AC=1;AF=0.500;AN=2;BaseQRankSum=-0.937;ClippingRankSum=1.754;DP=7;FS=0.000;MLEAC=1;MLEAF=0.500;MQ=60.00;MQ0=0;MQRankSum=-0.550;QD=15.97;ReadPosRankSum=-1.754	GT:AD:DP:GQ:PL	0/1:3,4:7:99:140,0,107
1	9673701	.	A	C	161.77	PASS	AC=1;AF=0.500;AN=2;BaseQRankSum=0.198;ClippingRankSum=-0.198;DP=7;FS=8.451;MLEAC=1;MLEAF=0.500;MQ=60.00;MQ0=0;MQRankSum=0.198;QD=23.11;ReadPosRankSum=0.198	GT:AD:DP:GQ:PL	0/1:2,5:7:64:190,0,64
1	9673779	.	C	A	37.77	PASS	AC=1;AF=0.500;AN=2;BaseQRankSum=0.736;ClippingRankSum=0.736;DP=3;FS=0.000;MLEAC=1;MLEAF=0.500;MQ=60.00;MQ0=0;MQRankSum=0.736;QD=12.59;ReadPosRankSum=0.736	GT:AD:DP:GQ:PL	0/1:1,2:3:32:66,0,32
1	9677002	.	C	T	49.74	PASS	AC=2;AF=1.00;AN=2;DP=2;FS=0.000;MLEAC=2;MLEAF=1.00;MQ=60.00;MQ0=0;QD=24.87	GT:AD:DP:GQ:PL	1/1:0,2:2:6:77,6,0
1	9789891	.	T	C	415.77	PASS	AC=1;AF=0.500;AN=2;BaseQRankSum=-0.833;ClippingRankSum=-0.181;DP=21;FS=0.000;MLEAC=1;MLEAF=0.500;MQ=60.00;MQ0=0;MQRankSum=-1.557;QD=19.80;ReadPosRankSum=0.326	GT:AD:DP:GQ:PL	0/1:8,13:21:99:444,0,275
1	9883878	.	T	C	838.77	PASS	AC=2;AF=1.00;AN=2;DP=21;FS=0.000;MLEAC=2;MLEAF=1.00;MQ=60.00;MQ0=0;QD=30.48	GT:AD:DP:GQ:PL	1/1:0,21:21:63:867,63,0
1	9908515	.	A	G	624.77	PASS	AC=2;AF=1.00;AN=2;DP=15;FS=0.000;MLEAC=2;MLEAF=1.00;MQ=60.00;MQ0=0;QD=26.27	GT:AD:DP:GQ:PL	1/1:0,15:15:45:653,45,0
1	9970204	.	G	A	420.77	PASS	AC=1;AF=0.500;AN=2;BaseQRankSum=1.804;ClippingRankSum=-0.505;DP=15;FS=0.000;MLEAC=1;MLEAF=0.500;MQ=60.00;MQ0=0;MQRankSum=1.371;QD=28.05;ReadPosRankSum=0.505	GT:AD:DP:GQ:PL	0/1:3,12:15:41:449,0,41
1	9986710	.	G	A	97.28	PASS	AC=2;AF=1.00;AN=2;DP=3;FS=0.000;MLEAC=2;MLEAF=1.00;MQ=60.00;MQ0=0;QD=32.43	GT:AD:DP:GQ:PL	1/1:0,3:3:9:125,9,0
1	9987007	.	C	T	39.77	PASS	AC=1;AF=0.500;AN=2;BaseQRankSum=0.000;ClippingRankSum=-1.026;DP=4;FS=0.000;MLEAC=1;MLEAF=0.500;MQ=60.00;MQ0=0;MQRankSum=-1.026;QD=9.94;ReadPosRankSum=1.026	GT:AD:DP:GQ:PL	0/1:2,2:4:68:68,0,77
1	9988749	.	T	C	83.77	PASS	AC=1;AF=0.500;AN=2;BaseQRankSum=0.406;ClippingRankSum=0.406;DP=6;FS=0.000;MLEAC=1;MLEAF=0.500;MQ=60.00;MQ0=0;MQRankSum=0.406;QD=13.96;ReadPosRankSum=-0.406	GT:AD:DP:GQ:PL	0/1:3,3:6:99:112,0,115
1	9988760	.	T	C	32.77	PASS	AC=1;AF=0.500;AN=2;BaseQRankSum=0.000;ClippingRankSum=-1.380;DP=6;FS=0.000;MLEAC=1;MLEAF=0.500;MQ=60.00;MQ0=0;MQRankSum=-0.720;QD=5.46;ReadPosRankSum=0.720	GT:AD:DP:GQ:PL	0/1:4,2:6:61:61,0,145
1	9988809	.	T	C	49.77	PASS	AC=1;AF=0.500;AN=2;BaseQRankSum=0.736;ClippingRankSum=-0.736;DP=3;FS=0.000;MLEAC=1;MLEAF=0.500;MQ=60.00;MQ0=0;MQRankSum=-0.736;QD=16.59;ReadPosRankSum=-0.736	GT:AD:DP:GQ:PL	0/1:1,2:3:34:78,0,34
1	9989081	.	G	A	63.77	PASS	AC=1;AF=0.500;AN=2;BaseQRankSum=0.423;ClippingRankSum=-1.268;DP=13;FS=0.000;MLEAC=1;MLEAF=0.500;MQ=60.00;MQ0=0;MQRankSum=0.085;QD=4.91;ReadPosRankSum=1.268	GT:AD:DP:GQ:PL	0/1:10,3:13:92:92,0,375
1	10003320	.	G	A	679.82	PASS	AC=1;AF=0.500;AN=2;BaseQRankSum=0.819;ClippingRankSum=0.945;DP=20;FS=0.000;MLEAC=1;MLEAF=0.500;MQ=60.00;MQ0=0;MQRankSum=0.945;QD=33.99;ReadPosRankSum=1.197	GT:AD:DP:GQ:PL	0/1:2,18:20:19:708,0,19
1	10044059	.	A	G	22.79	LowQual;my_snp_filter	AC=1;AF=0.500;AN=2;BaseQRankSum=1.086;ClippingRankSum=-0.888;DP=13;FS=3.736;MLEAC=1;MLEAF=0.500;MQ=60.00;MQ0=0;MQRankSum=-1.283;QD=1.75;ReadPosRankSum=0.691	GT:AD:DP:GQ:PL	0/1:11,2:13:51:51,0,408
1	10044271	.	A	G	52.77	PASS	AC=1;AF=0.500;AN=2;BaseQRankSum=-0.736;ClippingRankSum=0.736;DP=3;FS=0.000;MLEAC=1;MLEAF=0.500;MQ=60.00;MQ0=0;MQRankSum=0.736;QD=17.59;ReadPosRankSum=0.736	GT:AD:DP:GQ:PL	0/1:1,2:3:79:81,0,79
1	10044272	.	A	G	52.77	PASS	AC=1;AF=0.500;AN=2;BaseQRankSum=0.736;ClippingRankSum=0.736;DP=3;FS=0.000;MLEAC=1;MLEAF=0.500;MQ=60.00;MQ0=0;MQRankSum=0.736;QD=17.59;ReadPosRankSum=-0.736	GT:AD:DP:GQ:PL	0/1:1,2:3:79:81,0,79
1	10045290	.	G	A	127.77	PASS	AC=1;AF=0.500;AN=2;BaseQRankSum=1.380;ClippingRankSum=0.720;DP=6;FS=0.000;MLEAC=1;MLEAF=0.500;MQ=60.00;MQ0=0;MQRankSum=0.720;QD=21.29;ReadPosRankSum=0.000	GT:AD:DP:GQ:PL	0/1:2,4:6:51:156,0,51
1	10093457	.	C	T	67.77	PASS	AC=1;AF=0.500;AN=2;BaseQRankSum=-1.531;ClippingRankSum=-1.531;DP=11;FS=3.090;MLEAC=1;MLEAF=0.500;MQ=60.00;MQ0=0;MQRankSum=-0.715;QD=6.16;ReadPosRankSum=0.978	GT:AD:DP:GQ:PL	0/1:8,3:11:96:96,0,322
1	10238770	.	A	G	142.77	PASS	AC=1;AF=0.500;AN=2;BaseQRankSum=-1.408;ClippingRankSum=0.306;DP=15;FS=5.497;MLEAC=1;MLEAF=0.500;MQ=60.00;MQ0=0;MQRankSum=-0.796;QD=9.52;ReadPosRankSum=-0.184	GT:AD:DP:GQ:PL	0/1:10,5:15:99:171,0,403
1	10243596	.	T	C	146.03	PASS	AC=2;AF=1.00;AN=2;DP=4;FS=0.000;MLEAC=2;MLEAF=1.00;MQ=60.00;MQ0=0;QD=34.76	GT:AD:DP:GQ:PL	1/1:0,4:4:12:174,12,0
1	10318652	.	C	G	531.77	PASS	AC=1;AF=0.500;AN=2;BaseQRankSum=-0.693;ClippingRankSum=-0.315;DP=17;FS=2.392;MLEAC=1;MLEAF=0.500;MQ=60.00;MQ0=0;MQRankSum=0.315;QD=31.28;ReadPosRankSum=0.189	GT:AD:DP:GQ:PL	0/1:3,14:17:81:560,0,81
1	10366692	.	C	G	293.78	PASS	AC=2;AF=1.00;AN=2;DP=8;FS=0.000;MLEAC=2;MLEAF=1.00;MQ=60.00;MQ0=0;QD=32.28	GT:AD:DP:GQ:PL	1/1:0,8:8:24:322,24,0
1	10367424	.	G	A	48.77	PASS	AC=1;AF=0.500;AN=2;BaseQRankSum=0.736;ClippingRankSum=0.736;DP=3;FS=4.771;MLEAC=1;MLEAF=0.500;MQ=60.00;MQ0=0;MQRankSum=0.736;QD=16.26;ReadPosRankSum=0.736	GT:AD:DP:GQ:PL	0/1:1,2:3:33:77,0,33
1	10368099	.	A	G	67.77	PASS	AC=1;AF=0.500;AN=2;BaseQRankSum=0.000;ClippingRankSum=-0.566;DP=11;FS=2.632;MLEAC=1;MLEAF=0.500;MQ=60.00;MQ0=0;MQRankSum=1.708;QD=6.16;ReadPosRankSum=-0.566	GT:AD:DP:GQ:PL	0/1:8,3:11:96:96,0,308
1	10402874	.	A	G	185.90	PASS	AC=2;AF=1.00;AN=2;DP=5;FS=0.000;MLEAC=2;MLEAF=1.00;MQ=60.00;MQ0=0;QD=30.17	GT:AD:DP:GQ:PL	1/1:0,5:5:15:214,15,0
1	10435324	.	C	A	324.77	PASS	AC=1;AF=0.500;AN=2;BaseQRankSum=0.849;ClippingRankSum=-1.157;DP=13;FS=6.929;MLEAC=1;MLEAF=0.500;MQ=60.00;MQ0=0;MQRankSum=1.157;QD=24.98;ReadPosRankSum=0.540	GT:AD:DP:GQ:PL	0/1:4,9:13:99:353,0,129
1	10436924	.	C	T	33.73	PASS	AC=1;AF=0.500;AN=2;BaseQRankSum=-0.406;ClippingRankSum=0.406;DP=10;FS=0.000;MLEAC=1;MLEAF=0.500;MQ=60.00;MQ0=0;MQRankSum=0.988;QD=3.37;ReadPosRankSum=-1.537	GT:AD:DP:GQ:PL	0/1:4,6:10:99:184,0,105
1	10438687	.	C	T	481.77	PASS	AC=2;AF=1.00;AN=2;DP=12;FS=0.000;MLEAC=2;MLEAF=1.00;MQ=60.00;MQ0=0;QD=30.62	GT:AD:DP:GQ:PL	1/1:0,12:12:36:510,36,0
1	10438892	.	G	A	49.77	PASS	AC=1;AF=0.500;AN=2;BaseQRankSum=1.026;ClippingRankSum=-1.026;DP=4;FS=0.000;MLEAC=1;MLEAF=0.500;MQ=60.00;MQ0=0;MQRankSum=0.000;QD=12.44;ReadPosRankSum=0.000	GT:AD:DP:GQ:PL	0/1:2,2:4:41:78,0,41
1	10438966	.	A	G	138.77	PASS	AC=1;AF=0.500;AN=2;BaseQRankSum=0.736;ClippingRankSum=-0.736;DP=6;FS=0.000;MLEAC=1;MLEAF=0.500;MQ=60.00;MQ0=0;MQRankSum=-0.736;QD=23.13;ReadPosRankSum=0.736	GT:AD:DP:GQ:PL	0/1:1,5:6:28:167,0,28
1	10446596	.	G	T	61.74	PASS	AC=2;AF=1.00;AN=2;DP=2;FS=0.000;MLEAC=2;MLEAF=1.00;MQ=60.00;MQ0=0;QD=30.87	GT:AD:DP:GQ:PL	1/1:0,2:2:6:89,6,0
1	10460485	.	T	C	1973.77	PASS	AC=1;AF=0.500;AN=2;BaseQRankSum=2.277;ClippingRankSum=0.369;DP=69;FS=5.436;MLEAC=1;MLEAF=0.500;MQ=60.00;MQ0=0;MQRankSum=-0.450;QD=28.61;ReadPosRankSum=-0.007	GT:AD:DP:GQ:PL	0/1:19,50:69:99:2002,0,632
1	10461177	.	A	G	62.74	PASS	AC=2;AF=1.00;AN=2;DP=2;FS=0.000;MLEAC=2;MLEAF=1.00;MQ=60.00;MQ0=0;QD=31.37	GT:AD:DP:GQ:PL	1/1:0,2:2:6:90,6,0
1	10470846	.	G	T	60.74	PASS	AC=2;AF=1.00;AN=2;DP=2;FS=0.000;MLEAC=2;MLEAF=1.00;MQ=60.00;MQ0=0;QD=30.37	GT:AD:DP:GQ:PL	1/1:0,2:2:6:88,6,0
1	10471789	.	A	T	189.90	PASS	AC=2;AF=1.00;AN=2;DP=5;FS=0.000;MLEAC=2;MLEAF=1.00;MQ=60.00;MQ0=0;QD=35.52	GT:AD:DP:GQ:PL	1/1:0,5:5:15:218,15,0
1	10472026	.	C	A	149.03	PASS	AC=2;AF=1.00;AN=2;DP=4;FS=0.000;MLEAC=2;MLEAF=1.00;MQ=60.00;MQ0=0;QD=32.26	GT:AD:DP:GQ:PL	1/1:0,4:4:12:177,12,0
1	10472848	.	C	G	148.03	PASS	AC=2;AF=1.00;AN=2;DP=4;FS=0.000;MLEAC=2;MLEAF=1.00;MQ=60.00;MQ0=0;QD=27.60	GT:AD:DP:GQ:PL	1/1:0,4:4:12:176,12,0
1	10473196	.	C	T	2400.77	PASS	AC=1;AF=0.500;AN=2;BaseQRankSum=2.103;ClippingRankSum=-0.817;DP=77;FS=1.113;MLEAC=1;MLEAF=0.500;MQ=60.00;MQ0=0;MQRankSum=0.341;QD=31.18;ReadPosRankSum=0.855	GT:AD:DP:GQ:PL	0/1:15,62:77:99:2429,0,385
1	10480446	.	C	T	15.88	LowQual;my_snp_filter	AC=1;AF=0.500;AN=2;BaseQRankSum=-0.091;ClippingRankSum=-0.274;DP=14;FS=4.027;MLEAC=1;MLEAF=0.500;MQ=60.00;MQ0=0;MQRankSum=0.822;QD=1.13;ReadPosRankSum=-0.091	GT:AD:DP:GQ:PL	0/1:12,2:14:44:44,0,350
1	10490881	.	G	A	39.74	PASS	AC=2;AF=1.00;AN=2;DP=2;FS=0.000;MLEAC=2;MLEAF=1.00;MQ=60.00;MQ0=0;QD=19.87	GT:AD:DP:GQ:PL	1/1:0,2:2:6:67,6,0
1	10492684	.	C	T	16.63	LowQual	AC=2;AF=1.00;AN=2;DP=1;FS=0.000;MLEAC=2;MLEAF=1.00;MQ=60.00;MQ0=0;QD=16.63	GT:AD:DP:GQ:PL	1/1:0,1:1:3:43,3,0
1	10502710	.	A	G	145.03	PASS	AC=2;AF=1.00;AN=2;DP=4;FS=0.000;MLEAC=2;MLEAF=1.00;MQ=60.00;MQ0=0;QD=31.71	GT:AD:DP:GQ:PL	1/1:0,4:4:12:173,12,0
1	10515414	.	T	C	58.74	PASS	AC=2;AF=1.00;AN=2;DP=2;FS=0.000;MLEAC=2;MLEAF=1.00;MQ=60.00;MQ0=0;QD=29.37	GT:AD:DP:GQ:PL	1/1:0,2:2:6:86,6,0
1	10516290	.	A	G	59.74	PASS	AC=2;AF=1.00;AN=2;DP=2;FS=0.000;MLEAC=2;MLEAF=1.00;MQ=60.00;MQ0=0;QD=29.87	GT:AD:DP:GQ:PL	1/1:0,2:2:6:87,6,0
1	10517273	.	T	C	227.84	PASS	AC=2;AF=1.00;AN=2;DP=6;FS=0.000;MLEAC=2;MLEAF=1.00;MQ=60.00;MQ0=0;QD=34.71	GT:AD:DP:GQ:PL	1/1:0,6:6:18:256,18,0
1	10517300	.	T	C	102.77	PASS	AC=1;AF=0.500;AN=2;BaseQRankSum=-0.536;ClippingRankSum=1.468;DP=12;FS=0.000;MLEAC=1;MLEAF=0.500;MQ=60.00;MQ0=0;MQRankSum=0.929;QD=8.56;ReadPosRankSum=-1.239	GT:AD:DP:GQ:PL	0/1:8,4:12:99:131,0,402
1	10517306	.	T	C	16.86	LowQual;my_snp_filter	AC=1;AF=0.500;AN=2;BaseQRankSum=1.783;ClippingRankSum=-1.953;DP=15;FS=0.000;MLEAC=1;MLEAF=0.500;MQ=60.00;MQ0=0;MQRankSum=-0.255;QD=1.12;ReadPosRankSum=2.123	GT:AD:DP:GQ:PL	0/1:13,2:15:45:45,0,632
1	10517313	.	T	C	212.77	PASS	AC=1;AF=0.500;AN=2;BaseQRankSum=-0.634;ClippingRankSum=-1.141;DP=19;FS=1.871;MLEAC=1;MLEAF=0.500;MQ=60.00;MQ0=0;MQRankSum=0.634;QD=11.20;ReadPosRankSum=0.803	GT:AD:DP:GQ:PL	0/1:12,7:19:99:241,0,466
1	10517314	.	T	C	118.77	PASS	AC=1;AF=0.500;AN=2;BaseQRankSum=-0.698;ClippingRankSum=-1.309;DP=20;FS=0.000;MLEAC=1;MLEAF=0.500;MQ=60.00;MQ0=0;MQRankSum=0.611;QD=5.94;ReadPosRankSum=0.000	GT:AD:DP:GQ:PL	0/1:15,5:20:99:147,0,580
1	10517352	.	T	C	33.77	my_snp_filter	AC=1;AF=0.500;AN=2;BaseQRankSum=2.200;ClippingRankSum=-0.287;DP=23;FS=5.643;MLEAC=1;MLEAF=0.500;MQ=60.00;MQ0=0;MQRankSum=-0.861;QD=1.47;ReadPosRankSum=-0.096	GT:AD:DP:GQ:PL	0/1:19,3:22:62:62,0,796
1	10517422	.	T	G	740.77	PASS	AC=2;AF=1.00;AN=2;DP=18;FS=0.000;MLEAC=2;MLEAF=1.00;MQ=60.00;MQ0=0;QD=27.74	GT:AD:DP:GQ:PL	1/1:0,18:18:54:769,54,0
1	10517456	.	T	C	136.77	PASS	AC=1;AF=0.500;AN=2;BaseQRankSum=0.000;ClippingRankSum=-0.680;DP=16;FS=0.000;MLEAC=1;MLEAF=0.500;MQ=60.00;MQ0=0;MQRankSum=-0.680;QD=8.55;ReadPosRankSum=0.793	GT:AD:DP:GQ:PL	0/1:11,5:16:99:165,0,396
1	10517595	.	T	C	46.77	PASS	AC=1;AF=0.500;AN=2;BaseQRankSum=1.231;ClippingRankSum=0.358;DP=5;FS=0.000;MLEAC=1;MLEAF=0.500;MQ=60.00;MQ0=0;MQRankSum=-0.358;QD=9.35;ReadPosRankSum=-0.358	GT:AD:DP:GQ:PL	0/1:3,2:5:75:75,0,88
1	10517992	.	T	C	71.77	PASS	AC=1;AF=0.500;AN=2;BaseQRankSum=1.386;ClippingRankSum=0.817;DP=26;FS=0.000;MLEAC=1;MLEAF=0.500;MQ=60.00;MQ0=0;MQRankSum=-1.812;QD=2.76;ReadPosRankSum=0.533	GT:AD:DP:GQ:PL	0/1:22,4:26:99:100,0,870
1	10518037	.	T	C	120.77	PASS	AC=1;AF=0.500;AN=2;BaseQRankSum=0.611;ClippingRankSum=0.611;DP=21;FS=4.593;MLEAC=1;MLEAF=0.500;MQ=60.00;MQ0=0;MQRankSum=0.698;QD=5.75;ReadPosRankSum=0.349	GT:AD:DP:GQ:PL	0/1:15,5:20:99:149,0,577
1	10518052	.	T	C	137.77	PASS	AC=1;AF=0.500;AN=2;BaseQRankSum=-2.895;ClippingRankSum=-0.223;DP=25;FS=1.799;MLEAC=1;MLEAF=0.500;MQ=60.00;MQ0=0;MQRankSum=0.223;QD=5.51;ReadPosRankSum=-1.623	GT:AD:DP:GQ:PL	0/1:19,6:25:99:166,0,760
1	10518101	.	T	C	83.77	PASS	AC=1;AF=0.500;AN=2;BaseQRankSum=0.582;ClippingRankSum=-0.313;DP=21;FS=0.000;MLEAC=1;MLEAF=0.500;MQ=60.00;MQ0=0;MQRankSum=0.045;QD=3.99;ReadPosRankSum=-1.388	GT:AD:DP:GQ:PL	0/1:17,4:21:99:112,0,679
1	10518596	.	C	T	100.28	PASS	AC=2;AF=1.00;AN=2;DP=3;FS=0.000;MLEAC=2;MLEAF=1.00;MQ=60.00;MQ0=0;QD=33.43	GT:AD:DP:GQ:PL	1/1:0,3:3:9:128,9,0
1	10518756	.	T	C	22.79	LowQual	AC=1;AF=0.500;AN=2;BaseQRankSum=0.118;ClippingRankSum=-0.354;DP=11;FS=0.000;MLEAC=1;MLEAF=0.500;MQ=60.00;MQ0=0;MQRankSum=0.354;QD=2.07;ReadPosRankSum=-0.118	GT:AD:DP:GQ:PL	0/1:9,2:11:51:51,0,711
1	10518760	.	T	C	22.79	LowQual	AC=1;AF=0.500;AN=2;BaseQRankSum=-0.825;ClippingRankSum=0.354;DP=11;FS=0.000;MLEAC=1;MLEAF=0.500;MQ=60.00;MQ0=0;MQRankSum=1.296;QD=2.07;ReadPosRankSum=0.118	GT:AD:DP:GQ:PL	0/1:9,2:11:51:51,0,711
1	10518976	.	T	C	37.77	my_snp_filter	AC=1;AF=0.500;AN=2;BaseQRankSum=1.141;ClippingRankSum=-0.137;DP=23;FS=2.521;MLEAC=1;MLEAF=0.500;MQ=60.00;MQ0=0;MQRankSum=1.780;QD=1.64;ReadPosRankSum=0.137	GT:AD:DP:GQ:PL	0/1:20,3:23:66:66,0,801
1	10519090	.	C	T	51.77	PASS	AC=1;AF=0.500;AN=2;BaseQRankSum=-0.736;ClippingRankSum=0.736;DP=3;FS=0.000;MLEAC=1;MLEAF=0.500;MQ=60.00;MQ0=0;MQRankSum=-0.736;QD=17.26;ReadPosRankSum=-0.736	GT:AD:DP:GQ:PL	0/1:1,2:3:37:80,0,37
1	10519982	.	T	C	116.77	PASS	AC=1;AF=0.500;AN=2;BaseQRankSum=-0.633;ClippingRankSum=-0.365;DP=10;FS=0.000;MLEAC=1;MLEAF=0.500;MQ=60.00;MQ0=0;MQRankSum=0.633;QD=11.68;ReadPosRankSum=-0.633	GT:AD:DP:GQ:PL	0/1:6,4:10:99:145,0,228
1	10520180	.	T	C	61.96	PASS	AC=2;AF=1.00;AN=2;DP=3;FS=0.000;MLEAC=2;MLEAF=1.00;MQ=60.00;MQ0=0;QD=20.65	GT:AD:DP:GQ:PL	1/1:0,2:2:5:89,5,0
1	10520190	.	T	C	61.96	PASS	AC=2;AF=1.00;AN=2;DP=3;FS=0.000;MLEAC=2;MLEAF=1.00;MQ=60.00;MQ0=0;QD=20.65	GT:AD:DP:GQ:PL	1/1:0,2:2:5:89,5,0
1	10520202	.	T	C	23.79	LowQual	AC=1;AF=0.500;AN=2;BaseQRankSum=0.000;ClippingRankSum=0.480;DP=10;FS=0.000;MLEAC=1;MLEAF=0.500;MQ=60.00;MQ0=0;MQRankSum=1.271;QD=2.38;ReadPosRankSum=0.000	GT:AD:DP:GQ:PL	0/1:8,2:10:52:52,0,300
1	10520370	.	T	C	29.77	LowQual	AC=1;AF=0.500;AN=2;BaseQRankSum=0.922;ClippingRankSum=-0.198;DP=7;FS=0.000;MLEAC=1;MLEAF=0.500;MQ=60.00;MQ0=0;MQRankSum=0.922;QD=4.25;ReadPosRankSum=0.198	GT:AD:DP:GQ:PL	0/1:5,2:7:58:58,0,326
1	10520378	.	T	C	125.77	PASS	AC=1;AF=0.500;AN=2;BaseQRankSum=1.638;ClippingRankSum=0.000;DP=8;FS=0.000;MLEAC=1;MLEAF=0.500;MQ=60.00;MQ0=0;MQRankSum=-0.922;QD=15.72;ReadPosRankSum=0.421	GT:AD:DP:GQ:PL	0/1:4,4:8:99:154,0,127
1	10520532	.	T	C	19.81	LowQual;my_snp_filter	AC=1;AF=0.500;AN=2;BaseQRankSum=-0.544;ClippingRankSum=-0.627;DP=26;FS=0.000;MLEAC=1;MLEAF=0.500;MQ=60.00;MQ0=0;MQRankSum=-0.042;QD=0.76;ReadPosRankSum=0.125	GT:AD:DP:GQ:PL	0/1:22,3:25:48:48,0,846
1	10520814	.	T	C	41.77	PASS	AC=1;AF=0.500;AN=2;BaseQRankSum=1.231;ClippingRankSum=0.358;DP=5;FS=0.000;MLEAC=1;MLEAF=0.500;MQ=60.00;MQ0=0;MQRankSum=0.358;QD=8.35;ReadPosRankSum=0.358	GT:AD:DP:GQ:PL	0/1:3,2:5:70:70,0,106
1	10521200	.	T	C	155.77	PASS	AC=1;AF=0.500;AN=2;BaseQRankSum=1.309;ClippingRankSum=-2.793;DP=12;FS=15.563;MLEAC=1;MLEAF=0.500;MQ=60.00;MQ0=0;MQRankSum=-1.000;QD=12.98;ReadPosRankSum=-1.461	GT:AD:DP:GQ:PL	0/1:7,5:12:99:184,0,256
1	10521237	.	T	C	19.81	LowQual;my_snp_filter	AC=1;AF=0.500;AN=2;BaseQRankSum=-1.480;ClippingRankSum=-0.691;DP=13;FS=0.000;MLEAC=1;MLEAF=0.500;MQ=60.00;MQ0=0;MQRankSum=-2.073;QD=1.52;ReadPosRankSum=-1.283	GT:AD:DP:GQ:PL	0/1:11,2:13:48:48,0,922
1	10521238	.	T	C	19.81	LowQual;my_snp_filter	AC=1;AF=0.500;AN=2;BaseQRankSum=-0.691;ClippingRankSum=0.099;DP=13;FS=3.123;MLEAC=1;MLEAF=0.500;MQ=60.00;MQ0=0;MQRankSum=-1.283;QD=1.52;ReadPosRankSum=-1.678	GT:AD:DP:GQ:PL	0/1:11,2:13:48:48,0,922
1	10596341	.	C	T	918.77	PASS	AC=2;AF=1.00;AN=2;DP=22;FS=0.000;MLEAC=2;MLEAF=1.00;MQ=60.00;MQ0=0;QD=29.28	GT:AD:DP:GQ:PL	1/1:0,22:22:66:947,66,0
1	10689924	.	C	T	665.77	PASS	AC=1;AF=0.500;AN=2;BaseQRankSum=-0.037;ClippingRankSum=-1.304;DP=23;FS=9.368;MLEAC=1;MLEAF=0.500;MQ=60.00;MQ0=0;MQRankSum=-1.006;QD=28.95;ReadPosRankSum=-1.081	GT:AD:DP:GQ:PL	0/1:5,18:23:99:694,0,133
1	10698555	.	G	C	83.77	PASS	AC=1;AF=0.500;AN=2;BaseQRankSum=1.231;ClippingRankSum=-0.358;DP=5;FS=3.979;MLEAC=1;MLEAF=0.500;MQ=60.00;MQ0=0;MQRankSum=0.358;QD=16.75;ReadPosRankSum=0.358	GT:AD:DP:GQ:PL	0/1:2,3:5:46:112,0,46
1	10708142	.	A	G	420.77	PASS	AC=1;AF=0.500;AN=2;BaseQRankSum=-1.189;ClippingRankSum=-0.079;DP=20;FS=17.788;MLEAC=1;MLEAF=0.500;MQ=60.00;MQ0=0;MQRankSum=-0.158;QD=21.04;ReadPosRankSum=0.000	GT:AD:DP:GQ:PL	0/1:7,13:20:99:449,0,230
1	10709441	.	C	T	300.77	PASS	AC=1;AF=0.500;AN=2;BaseQRankSum=-0.118;ClippingRankSum=-1.296;DP=11;FS=0.000;MLEAC=1;MLEAF=0.500;MQ=60.00;MQ0=0;MQRankSum=-0.589;QD=27.34;ReadPosRankSum=1.061	GT:AD:DP:GQ:PL	0/1:2,9:11:46:329,0,46
1	10713765	.	T	C	281.77	PASS	AC=1;AF=0.500;AN=2;BaseQRankSum=-2.000;ClippingRankSum=-0.133;DP=14;FS=2.363;MLEAC=1;MLEAF=0.500;MQ=60.00;MQ0=0;MQRankSum=-0.933;QD=20.13;ReadPosRankSum=0.000	GT:AD:DP:GQ:PL	0/1:5,9:14:99:310,0,172
1	10722066	.	C	T	54.74	PASS	AC=2;AF=1.00;AN=2;DP=2;FS=0.000;MLEAC=2;MLEAF=1.00;MQ=60.00;MQ0=0;QD=27.37	GT:AD:DP:GQ:PL	1/1:0,2:2:6:82,6,0
1	11079077	.	A	G	97.28	PASS	AC=2;AF=1.00;AN=2;DP=3;FS=0.000;MLEAC=2;MLEAF=1.00;MQ=60.00;MQ0=0;QD=32.43	GT:AD:DP:GQ:PL	1/1:0,3:3:9:125,9,0
1	11114706	.	G	A	30.77	my_snp_filter	AC=1;AF=0.500;AN=2;BaseQRankSum=-0.579;ClippingRankSum=-0.277;DP=36;FS=0.000;MLEAC=1;MLEAF=0.500;MQ=60.00;MQ0=0;MQRankSum=-0.579;QD=0.85;ReadPosRankSum=0.629	GT:AD:DP:GQ:PL	0/1:32,4:36:59:59,0,1311
1	11119899	.	T	C	1394.77	PASS	AC=2;AF=1.00;AN=2;DP=35;FS=0.000;MLEAC=2;MLEAF=1.00;MQ=60.00;MQ0=0;QD=30.09	GT:AD:DP:GQ:PL	1/1:0,35:35:99:1423,105,0
1	11127764	.	C	A	59.74	PASS	AC=2;AF=1.00;AN=2;DP=2;FS=0.000;MLEAC=2;MLEAF=1.00;MQ=60.00;MQ0=0;QD=29.87	GT:AD:DP:GQ:PL	1/1:0,2:2:6:87,6,0
1	11128001	.	A	G	60.74	PASS	AC=2;AF=1.00;AN=2;DP=2;FS=0.000;MLEAC=2;MLEAF=1.00;MQ=60.00;MQ0=0;QD=30.37	GT:AD:DP:GQ:PL	1/1:0,2:2:6:88,6,0
1	11128654	.	G	A	102.28	PASS	AC=2;AF=1.00;AN=2;DP=3;FS=0.000;MLEAC=2;MLEAF=1.00;MQ=60.00;MQ0=0;QD=34.09	GT:AD:DP:GQ:PL	1/1:0,3:3:9:130,9,0
1	11129848	.	A	G	105.28	PASS	AC=2;AF=1.00;AN=2;DP=3;FS=0.000;MLEAC=2;MLEAF=1.00;MQ=60.00;MQ0=0;QD=36.88	GT:AD:DP:GQ:PL	1/1:0,3:3:9:133,9,0
1	11131433	.	T	C	55.74	PASS	AC=2;AF=1.00;AN=2;DP=2;FS=0.000;MLEAC=2;MLEAF=1.00;MQ=60.00;MQ0=0;QD=27.87	GT:AD:DP:GQ:PL	1/1:0,2:2:6:83,6,0
1	11132217	.	G	A	1443.77	PASS	AC=2;AF=1.00;AN=2;DP=34;FS=0.000;MLEAC=2;MLEAF=1.00;MQ=60.00;MQ0=0;QD=33.04	GT:AD:DP:GQ:PL	1/1:0,34:34:99:1472,102,0
1	11132541	.	G	C	54.74	PASS	AC=2;AF=1.00;AN=2;DP=2;FS=0.000;MLEAC=2;MLEAF=1.00;MQ=60.00;MQ0=0;QD=27.37	GT:AD:DP:GQ:PL	1/1:0,2:2:6:82,6,0
1	11132638	.	G	T	18.59	LowQual	AC=2;AF=1.00;AN=2;DP=1;FS=0.000;MLEAC=2;MLEAF=1.00;MQ=60.00;MQ0=0;QD=18.59	GT:AD:DP:GQ:PL	1/1:0,1:1:3:45,3,0
1	11132965	.	G	C	72.28	PASS	AC=2;AF=1.00;AN=2;DP=3;FS=0.000;MLEAC=2;MLEAF=1.00;MQ=60.00;MQ0=0;QD=24.09	GT:AD:DP:GQ:PL	1/1:0,3:3:9:100,9,0
1	11141187	.	C	G	1019.77	PASS	AC=2;AF=1.00;AN=2;DP=24;FS=0.000;MLEAC=2;MLEAF=1.00;MQ=60.00;MQ0=0;QD=30.66	GT:AD:DP:GQ:PL	1/1:0,24:24:72:1048,72,0
1	11177481	.	A	G	62.74	PASS	AC=2;AF=1.00;AN=2;DP=2;FS=0.000;MLEAC=2;MLEAF=1.00;MQ=60.00;MQ0=0;QD=31.37	GT:AD:DP:GQ:PL	1/1:0,2:2:6:90,6,0
1	11177489	.	A	G	62.74	PASS	AC=2;AF=1.00;AN=2;DP=2;FS=0.000;MLEAC=2;MLEAF=1.00;MQ=60.00;MQ0=0;QD=31.37	GT:AD:DP:GQ:PL	1/1:0,2:2:6:90,6,0
1	11205058	.	C	T	802.77	PASS	AC=2;AF=1.00;AN=2;DP=20;FS=0.000;MLEAC=2;MLEAF=1.00;MQ=60.00;MQ0=0;QD=33.43	GT:AD:DP:GQ:PL	1/1:0,20:20:60:831,60,0
1	11288758	.	G	A	885.77	PASS	AC=2;AF=1.00;AN=2;DP=21;FS=0.000;MLEAC=2;MLEAF=1.00;MQ=60.00;MQ0=0;QD=28.79	GT:AD:DP:GQ:PL	1/1:0,21:21:63:914,63,0
1	11301714	.	A	G	596.77	PASS	AC=2;AF=1.00;AN=2;DP=15;FS=0.000;MLEAC=2;MLEAF=1.00;MQ=60.00;MQ0=0;QD=29.00	GT:AD:DP:GQ:PL	1/1:0,15:15:45:625,45,0
1	11322565	.	C	G	254.80	PASS	AC=2;AF=1.00;AN=2;DP=7;FS=0.000;MLEAC=2;MLEAF=1.00;MQ=60.00;MQ0=0;QD=32.66	GT:AD:DP:GQ:PL	1/1:0,7:7:21:283,21,0
1	11714981	.	A	G	188.90	PASS	AC=2;AF=1.00;AN=2;DP=5;FS=0.000;MLEAC=2;MLEAF=1.00;MQ=60.00;MQ0=0;QD=26.26	GT:AD:DP:GQ:PL	1/1:0,5:5:15:217,15,0
1	11799228	.	T	A	62.74	PASS	AC=2;AF=1.00;AN=2;DP=2;FS=0.000;MLEAC=2;MLEAF=1.00;MQ=60.00;MQ0=0;QD=31.37	GT:AD:DP:GQ:PL	1/1:0,2:2:6:90,6,0
1	11806851	.	G	T	94.28	PASS	AC=2;AF=1.00;AN=2;DP=3;FS=0.000;MLEAC=2;MLEAF=1.00;MQ=60.00;MQ0=0;QD=31.43	GT:AD:DP:GQ:PL	1/1:0,3:3:9:122,9,0
1	11807426	.	C	T	185.90	PASS	AC=2;AF=1.00;AN=2;DP=5;FS=0.000;MLEAC=2;MLEAF=1.00;MQ=60.00;MQ0=0;QD=31.29	GT:AD:DP:GQ:PL	1/1:0,5:5:15:214,15,0
1	11810674	.	G	A	276.77	PASS	AC=1;AF=0.500;AN=2;BaseQRankSum=0.154;ClippingRankSum=0.266;DP=44;FS=0.000;MLEAC=1;MLEAF=0.500;MQ=60.00;MQ0=0;MQRankSum=1.106;QD=6.29;ReadPosRankSum=1.386	GT:AD:DP:GQ:PL	0/1:34,10:44:99:305,0,1353
1	11810691	.	C	T	215.77	PASS	AC=1;AF=0.500;AN=2;BaseQRankSum=-0.370;ClippingRankSum=-0.291;DP=48;FS=0.000;MLEAC=1;MLEAF=0.500;MQ=60.00;MQ0=0;MQRankSum=-0.106;QD=4.50;ReadPosRankSum=-0.079	GT:AD:DP:GQ:PL	0/1:39,9:48:99:244,0,1553
1	11810765	.	T	A	527.77	PASS	AC=2;AF=1.00;AN=2;BaseQRankSum=1.531;ClippingRankSum=-1.327;DP=17;FS=0.000;MLEAC=2;MLEAF=1.00;MQ=60.00;MQ0=0;MQRankSum=-0.306;QD=31.05;ReadPosRankSum=0.714	GT:AD:DP:GQ:PL	1/1:1,16:17:40:556,40,0
1	11812127	.	G	A	57.74	PASS	AC=2;AF=1.00;AN=2;DP=2;FS=0.000;MLEAC=2;MLEAF=1.00;MQ=60.00;MQ0=0;QD=28.87	GT:AD:DP:GQ:PL	1/1:0,2:2:6:85,6,0
1	11813874	.	C	G	59.74	PASS	AC=2;AF=1.00;AN=2;DP=2;FS=0.000;MLEAC=2;MLEAF=1.00;MQ=60.00;MQ0=0;QD=29.87	GT:AD:DP:GQ:PL	1/1:0,2:2:6:87,6,0
1	11814631	.	A	G	31.77	PASS	AC=1;AF=0.500;AN=2;BaseQRankSum=-0.922;ClippingRankSum=1.495;DP=7;FS=0.000;MLEAC=1;MLEAF=0.500;MQ=60.00;MQ0=0;MQRankSum=-1.495;QD=4.54;ReadPosRankSum=-1.495	GT:AD:DP:GQ:PL	0/1:5,2:7:60:60,0,196
1	11846252	.	G	A	457.77	PASS	AC=2;AF=1.00;AN=2;DP=12;FS=0.000;MLEAC=2;MLEAF=1.00;MQ=60.00;MQ0=0;QD=35.40	GT:AD:DP:GQ:PL	1/1:0,12:12:36:486,36,0
1	11846447	.	G	A	191.90	PASS	AC=2;AF=1.00;AN=2;DP=5;FS=0.000;MLEAC=2;MLEAF=1.00;MQ=60.00;MQ0=0;QD=30.26	GT:AD:DP:GQ:PL	1/1:0,5:5:15:220,15,0
1	11846742	.	C	T	64.77	PASS	AC=1;AF=0.500;AN=2;BaseQRankSum=-1.099;ClippingRankSum=-1.099;DP=13;FS=6.929;MLEAC=1;MLEAF=0.500;MQ=60.00;MQ0=0;MQRankSum=-1.437;QD=4.98;ReadPosRankSum=0.930	GT:AD:DP:GQ:PL	0/1:10,3:13:93:93,0,394
1	11847759	.	C	T	254.77	PASS	AC=1;AF=0.500;AN=2;BaseQRankSum=-0.589;ClippingRankSum=1.061;DP=11;FS=7.404;MLEAC=1;MLEAF=0.500;MQ=60.00;MQ0=0;MQRankSum=-0.118;QD=23.16;ReadPosRankSum=-0.118	GT:AD:DP:GQ:PL	0/1:2,9:11:51:283,0,51
1	11847772	.	G	T	19.81	LowQual;my_snp_filter	AC=1;AF=0.500;AN=2;BaseQRankSum=1.552;ClippingRankSum=-1.917;DP=14;FS=3.358;MLEAC=1;MLEAF=0.500;MQ=60.00;MQ0=0;MQRankSum=0.639;QD=1.42;ReadPosRankSum=1.369	GT:AD:DP:GQ:PL	0/1:12,2:14:48:48,0,468
1	11847861	.	G	A	208.77	PASS	AC=1;AF=0.500;AN=2;BaseQRankSum=-0.953;ClippingRankSum=1.270;DP=16;FS=12.208;MLEAC=1;MLEAF=0.500;MQ=60.00;MQ0=0;MQRankSum=-0.106;QD=13.05;ReadPosRankSum=0.106	GT:AD:DP:GQ:PL	0/1:9,7:16:99:237,0,347
1	11847902	.	C	A	31.77	my_snp_filter	AC=1;AF=0.500;AN=2;BaseQRankSum=-1.185;ClippingRankSum=0.711;DP=18;FS=2.772;MLEAC=1;MLEAF=0.500;MQ=60.00;MQ0=0;MQRankSum=-0.237;QD=1.77;ReadPosRankSum=-1.422	GT:AD:DP:GQ:PL	0/1:15,3:18:60:60,0,598
1	11848879	.	A	G	221.84	PASS	AC=2;AF=1.00;AN=2;DP=6;FS=0.000;MLEAC=2;MLEAF=1.00;MQ=60.00;MQ0=0;QD=26.64	GT:AD:DP:GQ:PL	1/1:0,6:6:18:250,18,0
1	11848972	.	G	A	160.77	PASS	AC=1;AF=0.500;AN=2;BaseQRankSum=0.000;ClippingRankSum=-0.876;DP=9;FS=0.000;MLEAC=1;MLEAF=0.500;MQ=60.00;MQ0=0;MQRankSum=-0.729;QD=17.86;ReadPosRankSum=0.876	GT:AD:DP:GQ:PL	0/1:4,5:9:99:189,0,139
1	11849447	.	A	G	349.78	PASS	AC=2;AF=1.00;AN=2;DP=9;FS=0.000;MLEAC=2;MLEAF=1.00;MQ=60.00;MQ0=0;QD=27.68	GT:AD:DP:GQ:PL	1/1:0,9:9:27:378,27,0
1	11850365	.	T	G	382.77	PASS	AC=1;AF=0.500;AN=2;BaseQRankSum=0.955;ClippingRankSum=-0.553;DP=17;FS=17.561;MLEAC=1;MLEAF=0.500;MQ=60.00;MQ0=0;MQRankSum=0.452;QD=22.52;ReadPosRankSum=0.452	GT:AD:DP:GQ:PL	0/1:6,11:17:99:411,0,186
1	11850927	.	C	T	19.81	LowQual;my_snp_filter	AC=1;AF=0.500;AN=2;BaseQRankSum=-0.825;ClippingRankSum=-0.118;DP=11;FS=12.632;MLEAC=1;MLEAF=0.500;MQ=60.00;MQ0=0;MQRankSum=-1.532;QD=1.80;ReadPosRankSum=0.118	GT:AD:DP:GQ:PL	0/1:9,2:11:48:48,0,357
1	11854457	.	G	A	350.78	PASS	AC=2;AF=1.00;AN=2;DP=9;FS=0.000;MLEAC=2;MLEAF=1.00;MQ=60.00;MQ0=0;QD=31.88	GT:AD:DP:GQ:PL	1/1:0,9:9:27:379,27,0
1	11854476	.	T	G	114.77	PASS	AC=1;AF=0.500;AN=2;BaseQRankSum=0.876;ClippingRankSum=-0.876;DP=9;FS=0.000;MLEAC=1;MLEAF=0.500;MQ=60.00;MQ0=0;MQRankSum=0.361;QD=12.75;ReadPosRankSum=1.652	GT:AD:DP:GQ:PL	0/1:5,4:9:99:143,0,174
1	11863057	.	G	A	99.77	PASS	AC=1;AF=0.500;AN=2;BaseQRankSum=-0.278;ClippingRankSum=0.278;DP=11;FS=0.000;MLEAC=1;MLEAF=0.500;MQ=60.00;MQ0=0;MQRankSum=-0.896;QD=9.07;ReadPosRankSum=0.000	GT:AD:DP:GQ:PL	0/1:7,4:11:99:128,0,264
1	11884555	.	A	G	97.28	PASS	AC=2;AF=1.00;AN=2;DP=3;FS=0.000;MLEAC=2;MLEAF=1.00;MQ=60.00;MQ0=0;QD=32.43	GT:AD:DP:GQ:PL	1/1:0,3:3:9:125,9,0
1	11979909	.	T	C	53.77	PASS	AC=1;AF=0.500;AN=2;BaseQRankSum=0.945;ClippingRankSum=0.819;DP=17;FS=0.000;MLEAC=1;MLEAF=0.500;MQ=60.00;MQ0=0;MQRankSum=0.567;QD=3.16;ReadPosRankSum=-1.071	GT:AD:DP:GQ:PL	0/1:14,3:17:82:82,0,542
1	12052405	.	G	A	86.28	PASS	AC=2;AF=1.00;AN=2;DP=3;FS=0.000;MLEAC=2;MLEAF=1.00;MQ=60.00;MQ0=0;QD=28.76	GT:AD:DP:GQ:PL	1/1:0,3:3:9:114,9,0
1	12066684	.	C	T	410.77	PASS	AC=1;AF=0.500;AN=2;BaseQRankSum=-0.270;ClippingRankSum=-0.688;DP=59;FS=0.000;MLEAC=1;MLEAF=0.500;MQ=60.00;MQ0=0;MQRankSum=1.314;QD=6.96;ReadPosRankSum=0.531	GT:AD:DP:GQ:PL	0/1:44,15:59:99:439,0,1771
1	12082926	.	A	G	892.77	PASS	AC=1;AF=0.500;AN=2;BaseQRankSum=1.158;ClippingRankSum=-0.727;DP=29;FS=2.133;MLEAC=1;MLEAF=0.500;MQ=60.00;MQ0=0;MQRankSum=0.027;QD=30.79;ReadPosRankSum=0.942	GT:AD:DP:GQ:PL	0/1:6,23:29:99:921,0,170
1	12401868	.	A	C	99.77	PASS	AC=1;AF=0.500;AN=2;BaseQRankSum=-0.071;ClippingRankSum=-0.778;DP=14;FS=0.000;MLEAC=1;MLEAF=0.500;MQ=60.00;MQ0=0;MQRankSum=-0.636;QD=7.13;ReadPosRankSum=0.495	GT:AD:DP:GQ:PL	0/1:10,4:14:99:128,0,386
1	12567232	.	A	G	100.28	PASS	AC=2;AF=1.00;AN=2;DP=3;FS=0.000;MLEAC=2;MLEAF=1.00;MQ=60.00;MQ0=0;QD=33.43	GT:AD:DP:GQ:PL	1/1:0,3:3:9:128,9,0
1	12569358	.	C	T	34.77	PASS	AC=1;AF=0.500;AN=2;BaseQRankSum=1.179;ClippingRankSum=0.762;DP=9;FS=0.000;MLEAC=1;MLEAF=0.500;MQ=60.00;MQ0=0;MQRankSum=-1.179;QD=3.86;ReadPosRankSum=-0.762	GT:AD:DP:GQ:PL	0/1:7,2:9:63:63,0,265
1	12570225	.	T	A	13.95	LowQual;my_snp_filter	AC=1;AF=0.500;AN=2;BaseQRankSum=-0.425;ClippingRankSum=0.425;DP=15;FS=3.136;MLEAC=1;MLEAF=0.500;MQ=60.00;MQ0=0;MQRankSum=1.274;QD=0.93;ReadPosRankSum=-0.594	GT:AD:DP:GQ:PL	0/1:13,2:15:42:42,0,899
1	12570226	.	C	A	13.95	LowQual;my_snp_filter	AC=1;AF=0.500;AN=2;BaseQRankSum=0.091;ClippingRankSum=0.639;DP=14;FS=2.963;MLEAC=1;MLEAF=0.500;MQ=60.00;MQ0=0;MQRankSum=1.917;QD=1.00;ReadPosRankSum=-0.456	GT:AD:DP:GQ:PL	0/1:12,2:14:42:42,0,899
1	12628188	.	T	C	2228.77	PASS	AC=1;AF=0.500;AN=2;BaseQRankSum=1.406;ClippingRankSum=-2.322;DP=80;FS=3.437;MLEAC=1;MLEAF=0.500;MQ=60.00;MQ0=0;MQRankSum=0.264;QD=27.86;ReadPosRankSum=2.344	GT:AD:DP:GQ:PL	0/1:22,58:80:99:2257,0,698
1	12630634	.	T	G	59.74	PASS	AC=2;AF=1.00;AN=2;DP=2;FS=0.000;MLEAC=2;MLEAF=1.00;MQ=60.00;MQ0=0;QD=29.87	GT:AD:DP:GQ:PL	1/1:0,2:2:6:87,6,0
1	12630700	.	C	T	107.28	PASS	AC=2;AF=1.00;AN=2;DP=3;FS=0.000;MLEAC=2;MLEAF=1.00;MQ=60.00;MQ0=0;QD=32.56	GT:AD:DP:GQ:PL	1/1:0,3:3:9:135,9,0
1	12630786	.	T	C	106.28	PASS	AC=2;AF=1.00;AN=2;DP=3;FS=0.000;MLEAC=2;MLEAF=1.00;MQ=60.00;MQ0=0;QD=27.91	GT:AD:DP:GQ:PL	1/1:0,3:3:9:134,9,0
1	12632992	.	A	G	46.79	PASS	AC=1;AF=0.500;AN=2;BaseQRankSum=0.736;ClippingRankSum=0.736;DP=3;FS=4.771;MLEAC=1;MLEAF=0.500;MQ=60.00;MQ0=0;MQRankSum=0.736;QD=15.60;ReadPosRankSum=0.736	GT:AD:DP:GQ:PL	0/1:1,2:3:22:75,0,22
1	12633405	.	A	G	136.03	PASS	AC=2;AF=1.00;AN=2;DP=4;FS=0.000;MLEAC=2;MLEAF=1.00;MQ=60.00;MQ0=0;QD=34.01	GT:AD:DP:GQ:PL	1/1:0,4:4:12:164,12,0
1	12634185	.	G	A	107.28	PASS	AC=2;AF=1.00;AN=2;DP=3;FS=0.000;MLEAC=2;MLEAF=1.00;MQ=60.00;MQ0=0;QD=32.91	GT:AD:DP:GQ:PL	1/1:0,3:3:9:135,9,0
1	12635605	.	A	C	175.90	PASS	AC=2;AF=1.00;AN=2;DP=5;FS=0.000;MLEAC=2;MLEAF=1.00;MQ=60.00;MQ0=0;QD=28.77	GT:AD:DP:GQ:PL	1/1:0,5:5:15:204,15,0
1	12638345	.	C	A	187.90	PASS	AC=2;AF=1.00;AN=2;DP=5;FS=0.000;MLEAC=2;MLEAF=1.00;MQ=60.00;MQ0=0;QD=32.78	GT:AD:DP:GQ:PL	1/1:0,5:5:15:216,15,0
1	12638964	.	T	C	2915.77	PASS	AC=2;AF=1.00;AN=2;DP=68;FS=0.000;MLEAC=2;MLEAF=1.00;MQ=60.00;MQ0=0;QD=29.05	GT:AD:DP:GQ:PL	1/1:0,68:68:99:2944,205,0
1	12639018	.	C	T	78.77	PASS	AC=1;AF=0.500;AN=2;BaseQRankSum=-0.550;ClippingRankSum=1.754;DP=7;FS=3.680;MLEAC=1;MLEAF=0.500;MQ=60.00;MQ0=0;MQRankSum=-0.937;QD=11.25;ReadPosRankSum=0.550	GT:AD:DP:GQ:PL	0/1:4,3:7:99:107,0,147
1	12639168	.	A	G	62.74	PASS	AC=2;AF=1.00;AN=2;DP=2;FS=0.000;MLEAC=2;MLEAF=1.00;MQ=60.00;MQ0=0;QD=31.37	GT:AD:DP:GQ:PL	1/1:0,2:2:6:90,6,0
1	12639226	.	C	T	85.77	PASS	AC=1;AF=0.500;AN=2;BaseQRankSum=-0.358;ClippingRankSum=-0.358;DP=5;FS=3.979;MLEAC=1;MLEAF=0.500;MQ=60.00;MQ0=0;MQRankSum=1.231;QD=17.15;ReadPosRankSum=-0.358	GT:AD:DP:GQ:PL	0/1:2,3:5:74:114,0,74
1	12640081	.	T	C	361.78	PASS	AC=2;AF=1.00;AN=2;DP=9;FS=0.000;MLEAC=2;MLEAF=1.00;MQ=60.00;MQ0=0;QD=26.76	GT:AD:DP:GQ:PL	1/1:0,9:9:27:390,27,0
1	12640127	.	G	A	238.84	PASS	AC=2;AF=1.00;AN=2;DP=6;FS=0.000;MLEAC=2;MLEAF=1.00;MQ=60.00;MQ0=0;QD=24.25	GT:AD:DP:GQ:PL	1/1:0,6:6:18:267,18,0
1	12640650	.	C	T	2023.77	PASS	AC=1;AF=0.500;AN=2;BaseQRankSum=2.507;ClippingRankSum=-2.007;DP=67;FS=0.000;MLEAC=1;MLEAF=0.500;MQ=60.00;MQ0=0;MQRankSum=-1.007;QD=30.21;ReadPosRankSum=1.904	GT:AD:DP:GQ:PL	0/1:16,51:67:99:2052,0,473
1	12642129	.	G	A	60.74	PASS	AC=2;AF=1.00;AN=2;DP=2;FS=0.000;MLEAC=2;MLEAF=1.00;MQ=60.00;MQ0=0;QD=30.37	GT:AD:DP:GQ:PL	1/1:0,2:2:6:88,6,0
1	12642456	.	T	A	59.74	PASS	AC=2;AF=1.00;AN=2;DP=2;FS=0.000;MLEAC=2;MLEAF=1.00;MQ=60.00;MQ0=0;QD=29.87	GT:AD:DP:GQ:PL	1/1:0,2:2:6:87,6,0
1	12644989	.	G	C	47.77	PASS	AC=1;AF=0.500;AN=2;BaseQRankSum=0.736;ClippingRankSum=0.736;DP=3;FS=0.000;MLEAC=1;MLEAF=0.500;MQ=60.00;MQ0=0;MQRankSum=0.736;QD=15.92;ReadPosRankSum=0.736	GT:AD:DP:GQ:PL	0/1:1,2:3:65:76,0,65
1	12644991	.	A	C	47.77	PASS	AC=1;AF=0.500;AN=2;BaseQRankSum=0.736;ClippingRankSum=0.736;DP=3;FS=0.000;MLEAC=1;MLEAF=0.500;MQ=60.00;MQ0=0;MQRankSum=-0.736;QD=15.92;ReadPosRankSum=-0.736	GT:AD:DP:GQ:PL	0/1:1,2:3:65:76,0,65
1	12652861	.	C	G	60.74	PASS	AC=2;AF=1.00;AN=2;DP=2;FS=0.000;MLEAC=2;MLEAF=1.00;MQ=60.00;MQ0=0;QD=30.37	GT:AD:DP:GQ:PL	1/1:0,2:2:6:88,6,0
1	12653199	.	A	G	100.28	PASS	AC=2;AF=1.00;AN=2;DP=3;FS=0.000;MLEAC=2;MLEAF=1.00;MQ=60.00;MQ0=0;QD=33.43	GT:AD:DP:GQ:PL	1/1:0,3:3:9:128,9,0
1	12657844	.	C	T	59.74	PASS	AC=2;AF=1.00;AN=2;DP=2;FS=0.000;MLEAC=2;MLEAF=1.00;MQ=60.00;MQ0=0;QD=29.87	GT:AD:DP:GQ:PL	1/1:0,2:2:6:87,6,0
1	12659408	.	G	A	11.12	LowQual	AC=1;AF=0.500;AN=2;BaseQRankSum=0.804;ClippingRankSum=0.804;DP=2;FS=0.000;MLEAC=1;MLEAF=0.500;MQ=60.00;MQ0=0;MQRankSum=0.804;QD=5.56;ReadPosRankSum=0.804	GT:AD:DP:GQ:PL	0/1:1,1:2:38:39,0,38
1	12663774	.	C	T	59.74	PASS	AC=2;AF=1.00;AN=2;DP=2;FS=0.000;MLEAC=2;MLEAF=1.00;MQ=60.00;MQ0=0;QD=29.87	GT:AD:DP:GQ:PL	1/1:0,2:2:6:87,6,0
1	12669452	.	C	T	59.74	PASS	AC=2;AF=1.00;AN=2;DP=2;FS=0.000;MLEAC=2;MLEAF=1.00;MQ=60.00;MQ0=0;QD=29.87	GT:AD:DP:GQ:PL	1/1:0,2:2:6:87,6,0
1	12671685	.	G	C	62.74	PASS	AC=2;AF=1.00;AN=2;DP=2;FS=0.000;MLEAC=2;MLEAF=1.00;MQ=60.00;MQ0=0;QD=31.37	GT:AD:DP:GQ:PL	1/1:0,2:2:6:90,6,0
1	12671703	.	T	C	89.28	PASS	AC=2;AF=1.00;AN=2;DP=3;FS=0.000;MLEAC=2;MLEAF=1.00;MQ=60.00;MQ0=0;QD=29.76	GT:AD:DP:GQ:PL	1/1:0,3:3:9:117,9,0
1	12672625	.	T	C	53.74	PASS	AC=2;AF=1.00;AN=2;DP=2;FS=0.000;MLEAC=2;MLEAF=1.00;MQ=60.00;MQ0=0;QD=26.87	GT:AD:DP:GQ:PL	1/1:0,2:2:6:81,6,0
1	12673602	.	C	T	45.77	PASS	AC=1;AF=0.500;AN=2;BaseQRankSum=0.736;ClippingRankSum=0.736;DP=3;FS=4.771;MLEAC=1;MLEAF=0.500;MQ=60.00;MQ0=0;MQRankSum=0.736;QD=15.26;ReadPosRankSum=0.736	GT:AD:DP:GQ:PL	0/1:1,2:3:36:74,0,36
1	12675268	.	A	G	58.74	PASS	AC=2;AF=1.00;AN=2;DP=2;FS=0.000;MLEAC=2;MLEAF=1.00;MQ=60.00;MQ0=0;QD=29.37	GT:AD:DP:GQ:PL	1/1:0,2:2:6:86,6,0
1	12676205	.	C	T	51.74	PASS	AC=2;AF=1.00;AN=2;DP=2;FS=0.000;MLEAC=2;MLEAF=1.00;MQ=60.00;MQ0=0;QD=25.87	GT:AD:DP:GQ:PL	1/1:0,2:2:6:79,6,0
1	12678741	.	T	C	376.74	PASS	AC=1;AF=0.500;AN=2;BaseQRankSum=1.423;ClippingRankSum=-1.739;DP=11;FS=5.643;MLEAC=1;MLEAF=0.500;MQ=60.00;MQ0=0;MQRankSum=-1.423;QD=34.25;ReadPosRankSum=1.423	GT:AD:DP:GQ:PL	0/1:1,10:11:6:404,0,6
1	12679850	.	T	C	107.28	PASS	AC=2;AF=1.00;AN=2;DP=3;FS=0.000;MLEAC=2;MLEAF=1.00;MQ=60.00;MQ0=0;QD=24.91	GT:AD:DP:GQ:PL	1/1:0,3:3:9:135,9,0
1	12682855	.	T	C	104.28	PASS	AC=2;AF=1.00;AN=2;DP=3;FS=0.000;MLEAC=2;MLEAF=1.00;MQ=60.00;MQ0=0;QD=34.76	GT:AD:DP:GQ:PL	1/1:0,3:3:9:132,9,0
1	12682909	.	A	G	93.28	PASS	AC=2;AF=1.00;AN=2;DP=3;FS=0.000;MLEAC=2;MLEAF=1.00;MQ=60.00;MQ0=0;QD=31.09	GT:AD:DP:GQ:PL	1/1:0,3:3:9:121,9,0
1	12686912	.	C	T	62.74	PASS	AC=2;AF=1.00;AN=2;DP=2;FS=0.000;MLEAC=2;MLEAF=1.00;MQ=60.00;MQ0=0;QD=31.37	GT:AD:DP:GQ:PL	1/1:0,2:2:6:90,6,0
1	13884138	.	C	T	61.74	PASS	AC=2;AF=1.00;AN=2;DP=2;FS=0.000;MLEAC=2;MLEAF=1.00;MQ=60.00;MQ0=0;QD=30.87	GT:AD:DP:GQ:PL	1/1:0,2:2:6:89,6,0
1	14105139	.	T	A	21.80	LowQual;my_snp_filter	AC=1;AF=0.500;AN=2;BaseQRankSum=-0.296;ClippingRankSum=0.731;DP=14;FS=2.730;MLEAC=1;MLEAF=0.500;MQ=60.00;MQ0=0;MQRankSum=0.296;QD=1.56;ReadPosRankSum=1.386	GT:AD:DP:GQ:PL	0/1:7,3:10:50:50,0,258
1	14105291	.	G	A	514.77	PASS	AC=1;AF=0.500;AN=2;BaseQRankSum=-0.496;ClippingRankSum=1.240;DP=14;FS=3.680;MLEAC=1;MLEAF=0.500;MQ=60.00;MQ0=0;MQRankSum=1.240;QD=34.18;ReadPosRankSum=-0.744	GT:AD:DP:GQ:PL	0/1:1,13:14:46:543,0,46
1	14105298	.	G	A	514.77	PASS	AC=1;AF=0.500;AN=2;BaseQRankSum=0.744;ClippingRankSum=1.488;DP=14;FS=3.680;MLEAC=1;MLEAF=0.500;MQ=60.00;MQ0=0;MQRankSum=-1.240;QD=28.70;ReadPosRankSum=-1.488	GT:AD:DP:GQ:PL	0/1:1,13:14:46:543,0,46
1	14105922	.	G	A	319.77	PASS	AC=1;AF=0.500;AN=2;BaseQRankSum=0.185;ClippingRankSum=-2.219;DP=12;FS=2.817;MLEAC=1;MLEAF=0.500;MQ=60.00;MQ0=0;MQRankSum=-0.370;QD=26.65;ReadPosRankSum=2.034	GT:AD:DP:GQ:PL	0/1:3,9:12:82:348,0,82
1	14106047	.	T	C	107.77	PASS	AC=1;AF=0.500;AN=2;BaseQRankSum=-0.536;ClippingRankSum=0.000;DP=12;FS=2.632;MLEAC=1;MLEAF=0.500;MQ=60.00;MQ0=0;MQRankSum=1.134;QD=8.98;ReadPosRankSum=-0.289	GT:AD:DP:GQ:PL	0/1:8,4:12:99:136,0,307
1	14109114	.	A	G	279.77	PASS	AC=1;AF=0.500;AN=2;BaseQRankSum=1.625;ClippingRankSum=-2.608;DP=14;FS=5.569;MLEAC=1;MLEAF=0.500;MQ=60.00;MQ0=0;MQRankSum=-0.965;QD=19.98;ReadPosRankSum=2.608	GT:AD:DP:GQ:PL	0/1:6,8:14:99:308,0,201
1	14143003	.	A	G	173.90	PASS	AC=2;AF=1.00;AN=2;DP=5;FS=0.000;MLEAC=2;MLEAF=1.00;MQ=60.00;MQ0=0;QD=34.78	GT:AD:DP:GQ:PL	1/1:0,5:5:15:202,15,0
1	14150709	.	C	T	102.28	PASS	AC=2;AF=1.00;AN=2;DP=2;FS=0.000;MLEAC=2;MLEAF=1.00;MQ=60.00;MQ0=0;QD=31.61	GT:AD:DP:GQ:PL	1/1:0,2:2:9:130,9,0
1	14150714	.	G	A	102.28	PASS	AC=2;AF=1.00;AN=2;DP=3;FS=0.000;MLEAC=2;MLEAF=1.00;MQ=60.00;MQ0=0;QD=34.09	GT:AD:DP:GQ:PL	1/1:0,3:3:9:130,9,0
1	15298139	.	C	G	61.74	PASS	AC=2;AF=1.00;AN=2;DP=2;FS=0.000;MLEAC=2;MLEAF=1.00;MQ=60.00;MQ0=0;QD=30.87	GT:AD:DP:GQ:PL	1/1:0,2:2:6:89,6,0
1	15389785	.	G	A	41.77	PASS	AC=1;AF=0.500;AN=2;BaseQRankSum=-1.026;ClippingRankSum=-1.026;DP=4;FS=0.000;MLEAC=1;MLEAF=0.500;MQ=60.00;MQ0=0;MQRankSum=-1.026;QD=10.44;ReadPosRankSum=1.026	GT:AD:DP:GQ:PL	0/1:2,2:4:70:70,0,76
1	15429233	.	A	G	62.74	PASS	AC=2;AF=1.00;AN=2;DP=2;FS=0.000;MLEAC=2;MLEAF=1.00;MQ=60.00;MQ0=0;QD=31.37	GT:AD:DP:GQ:PL	1/1:0,2:2:6:90,6,0
1	15436031	.	T	C	150.03	PASS	AC=2;AF=1.00;AN=2;DP=4;FS=0.000;MLEAC=2;MLEAF=1.00;MQ=60.00;MQ0=0;QD=30.65	GT:AD:DP:GQ:PL	1/1:0,4:4:12:178,12,0
1	15436121	.	G	A	11.83	LowQual	AC=2;AF=1.00;AN=2;DP=1;FS=0.000;MLEAC=2;MLEAF=1.00;MQ=60.00;MQ0=0;QD=11.83	GT:AD:DP:GQ:PL	1/1:0,1:1:3:38,3,0
1	15437457	.	A	G	60.74	PASS	AC=2;AF=1.00;AN=2;DP=2;FS=0.000;MLEAC=2;MLEAF=1.00;MQ=60.00;MQ0=0;QD=30.37	GT:AD:DP:GQ:PL	1/1:0,2:2:6:88,6,0
1	15441926	.	C	T	205.84	PASS	AC=2;AF=1.00;AN=2;DP=6;FS=0.000;MLEAC=2;MLEAF=1.00;MQ=60.00;MQ0=0;QD=34.31	GT:AD:DP:GQ:PL	1/1:0,6:6:18:234,18,0
1	15442795	.	T	C	52.77	PASS	AC=1;AF=0.500;AN=2;BaseQRankSum=0.736;ClippingRankSum=0.736;DP=3;FS=4.771;MLEAC=1;MLEAF=0.500;MQ=60.00;MQ0=0;MQRankSum=0.736;QD=17.59;ReadPosRankSum=0.736	GT:AD:DP:GQ:PL	0/1:1,2:3:37:81,0,37
1	15443368	.	A	G	270.80	PASS	AC=2;AF=1.00;AN=2;DP=7;FS=0.000;MLEAC=2;MLEAF=1.00;MQ=60.00;MQ0=0;QD=33.04	GT:AD:DP:GQ:PL	1/1:0,7:7:21:299,21,0
1	15443770	.	A	G	237.84	PASS	AC=2;AF=1.00;AN=2;DP=6;FS=0.000;MLEAC=2;MLEAF=1.00;MQ=60.00;MQ0=0;QD=36.32	GT:AD:DP:GQ:PL	1/1:0,6:6:18:266,18,0
1	15443898	.	G	A	81.77	PASS	AC=1;AF=0.500;AN=2;BaseQRankSum=0.358;ClippingRankSum=0.358;DP=5;FS=0.000;MLEAC=1;MLEAF=0.500;MQ=60.00;MQ0=0;MQRankSum=-0.358;QD=16.35;ReadPosRankSum=0.358	GT:AD:DP:GQ:PL	0/1:2,3:5:66:110,0,66
1	15444288	.	C	T	164.77	PASS	AC=1;AF=0.500;AN=2;BaseQRankSum=-0.729;ClippingRankSum=1.159;DP=9;FS=0.000;MLEAC=1;MLEAF=0.500;MQ=60.00;MQ0=0;MQRankSum=0.361;QD=18.31;ReadPosRankSum=-1.652	GT:AD:DP:GQ:PL	0/1:4,5:9:99:193,0,152
1	15445060	.	C	T	48.77	PASS	AC=1;AF=0.500;AN=2;BaseQRankSum=0.000;ClippingRankSum=0.000;DP=4;FS=0.000;MLEAC=1;MLEAF=0.500;MQ=60.00;MQ0=0;MQRankSum=1.026;QD=12.19;ReadPosRankSum=0.000	GT:AD:DP:GQ:PL	0/1:2,2:4:77:77,0,78
1	15445186	.	G	A	90.77	PASS	AC=1;AF=0.500;AN=2;BaseQRankSum=0.727;ClippingRankSum=0.727;DP=4;FS=0.000;MLEAC=1;MLEAF=0.500;MQ=60.00;MQ0=0;MQRankSum=0.727;QD=22.69;ReadPosRankSum=0.727	GT:AD:DP:GQ:PL	0/1:1,3:4:29:119,0,29
1	15447498	.	A	G	101.28	PASS	AC=2;AF=1.00;AN=2;DP=3;FS=0.000;MLEAC=2;MLEAF=1.00;MQ=60.00;MQ0=0;QD=33.76	GT:AD:DP:GQ:PL	1/1:0,3:3:9:129,9,0
1	15467215	.	C	G	59.74	PASS	AC=2;AF=1.00;AN=2;DP=2;FS=0.000;MLEAC=2;MLEAF=1.00;MQ=60.00;MQ0=0;QD=29.87	GT:AD:DP:GQ:PL	1/1:0,2:2:6:87,6,0
1	15479283	.	G	A	88.28	PASS	AC=2;AF=1.00;AN=2;DP=3;FS=0.000;MLEAC=2;MLEAF=1.00;MQ=60.00;MQ0=0;QD=29.43	GT:AD:DP:GQ:PL	1/1:0,3:3:9:116,9,0
1	15479577	.	C	G	138.03	PASS	AC=2;AF=1.00;AN=2;DP=4;FS=0.000;MLEAC=2;MLEAF=1.00;MQ=60.00;MQ0=0;QD=34.51	GT:AD:DP:GQ:PL	1/1:0,4:4:12:166,12,0
1	15480286	.	G	C	225.84	PASS	AC=2;AF=1.00;AN=2;DP=6;FS=0.000;MLEAC=2;MLEAF=1.00;MQ=60.00;MQ0=0;QD=31.43	GT:AD:DP:GQ:PL	1/1:0,6:6:18:254,18,0
1	15480405	.	T	C	349.77	PASS	AC=2;AF=1.00;AN=2;DP=10;FS=0.000;MLEAC=2;MLEAF=1.00;MQ=60.00;MQ0=0;QD=34.98	GT:AD:DP:GQ:PL	1/1:0,10:10:30:378,30,0
1	15485173	.	T	C	61.74	PASS	AC=2;AF=1.00;AN=2;DP=2;FS=0.000;MLEAC=2;MLEAF=1.00;MQ=60.00;MQ0=0;QD=30.87	GT:AD:DP:GQ:PL	1/1:0,2:2:6:89,6,0
1	15541537	.	C	T	547.77	PASS	AC=1;AF=0.500;AN=2;BaseQRankSum=-1.198;ClippingRankSum=2.608;DP=22;FS=7.140;MLEAC=1;MLEAF=0.500;MQ=60.00;MQ0=0;MQRankSum=0.564;QD=24.90;ReadPosRankSum=-2.679	GT:AD:DP:GQ:PL	0/1:7,15:22:99:576,0,243
1	15544623	.	T	C	56.74	PASS	AC=2;AF=1.00;AN=2;DP=2;FS=0.000;MLEAC=2;MLEAF=1.00;MQ=60.00;MQ0=0;QD=28.37	GT:AD:DP:GQ:PL	1/1:0,2:2:6:84,6,0
1	15546077	.	G	A	606.77	PASS	AC=1;AF=0.500;AN=2;BaseQRankSum=-1.334;ClippingRankSum=-0.614;DP=30;FS=3.541;MLEAC=1;MLEAF=0.500;MQ=60.00;MQ0=0;MQRankSum=1.122;QD=20.23;ReadPosRankSum=0.445	GT:AD:DP:GQ:PL	0/1:12,18:30:99:635,0,434
1	15700100	.	G	A	62.74	PASS	AC=2;AF=1.00;AN=2;DP=2;FS=0.000;MLEAC=2;MLEAF=1.00;MQ=60.00;MQ0=0;QD=31.37	GT:AD:DP:GQ:PL	1/1:0,2:2:6:90,6,0
1	15700104	.	C	T	62.74	PASS	AC=2;AF=1.00;AN=2;DP=2;FS=0.000;MLEAC=2;MLEAF=1.00;MQ=60.00;MQ0=0;QD=31.37	GT:AD:DP:GQ:PL	1/1:0,2:2:6:90,6,0
1	15755676	.	G	A	99.77	PASS	AC=1;AF=0.500;AN=2;BaseQRankSum=0.837;ClippingRankSum=-0.144;DP=29;FS=8.741;MLEAC=1;MLEAF=0.500;MQ=60.00;MQ0=0;MQRankSum=-0.606;QD=3.44;ReadPosRankSum=0.087	GT:AD:DP:GQ:PL	0/1:24,5:29:99:128,0,875
1	15832543	.	T	C	472.77	PASS	AC=2;AF=1.00;AN=2;DP=12;FS=0.000;MLEAC=2;MLEAF=1.00;MQ=60.00;MQ0=0;QD=27.82	GT:AD:DP:GQ:PL	1/1:0,12:12:36:501,36,0
1	15834297	.	G	A	57.74	PASS	AC=2;AF=1.00;AN=2;DP=2;FS=0.000;MLEAC=2;MLEAF=1.00;MQ=60.00;MQ0=0;QD=28.87	GT:AD:DP:GQ:PL	1/1:0,2:2:6:85,6,0
1	15844615	.	A	G	455.77	PASS	AC=2;AF=1.00;AN=2;DP=11;FS=0.000;MLEAC=2;MLEAF=1.00;MQ=60.00;MQ0=0;QD=27.50	GT:AD:DP:GQ:PL	1/1:0,11:11:33:484,33,0
1	15850603	.	G	A	172.77	PASS	AC=1;AF=0.500;AN=2;BaseQRankSum=0.194;ClippingRankSum=-1.097;DP=14;FS=0.000;MLEAC=1;MLEAF=0.500;MQ=60.00;MQ0=0;MQRankSum=1.485;QD=12.34;ReadPosRankSum=1.097	GT:AD:DP:GQ:PL	0/1:8,6:14:99:201,0,280
1	15850613	.	G	A	419.77	PASS	AC=2;AF=1.00;AN=2;DP=9;FS=0.000;MLEAC=2;MLEAF=1.00;MQ=60.00;MQ0=0;QD=29.74	GT:AD:DP:GQ:PL	1/1:0,9:9:33:448,33,0
1	15859483	.	G	C	101.28	PASS	AC=2;AF=1.00;AN=2;DP=3;FS=0.000;MLEAC=2;MLEAF=1.00;MQ=60.00;MQ0=0;QD=33.76	GT:AD:DP:GQ:PL	1/1:0,3:3:9:129,9,0
1	15894959	.	T	C	118.77	PASS	AC=1;AF=0.500;AN=2;BaseQRankSum=-0.937;ClippingRankSum=-0.550;DP=7;FS=3.136;MLEAC=1;MLEAF=0.500;MQ=60.00;MQ0=0;MQRankSum=-0.937;QD=16.97;ReadPosRankSum=0.000	GT:AD:DP:GQ:PL	0/1:3,4:7:99:147,0,112
1	15896199	.	G	A	37.77	PASS	AC=1;AF=0.500;AN=2;BaseQRankSum=0.198;ClippingRankSum=0.198;DP=7;FS=0.000;MLEAC=1;MLEAF=0.500;MQ=60.00;MQ0=0;MQRankSum=0.198;QD=5.40;ReadPosRankSum=-0.198	GT:AD:DP:GQ:PL	0/1:5,2:7:66:66,0,202
1	15896984	.	A	G	46.77	PASS	AC=1;AF=0.500;AN=2;BaseQRankSum=1.231;ClippingRankSum=-1.231;DP=5;FS=3.979;MLEAC=1;MLEAF=0.500;MQ=60.00;MQ0=0;MQRankSum=0.358;QD=9.35;ReadPosRankSum=1.231	GT:AD:DP:GQ:PL	0/1:3,2:5:75:75,0,115
1	15897020	.	C	T	129.77	PASS	AC=1;AF=0.500;AN=2;BaseQRankSum=-0.731;ClippingRankSum=0.731;DP=5;FS=0.000;MLEAC=1;MLEAF=0.500;MQ=60.00;MQ0=0;MQRankSum=0.731;QD=25.95;ReadPosRankSum=-0.731	GT:AD:DP:GQ:PL	0/1:1,4:5:30:158,0,30
1	15936703	.	A	G	191.90	PASS	AC=2;AF=1.00;AN=2;DP=5;FS=0.000;MLEAC=2;MLEAF=1.00;MQ=60.00;MQ0=0;QD=29.40	GT:AD:DP:GQ:PL	1/1:0,5:5:15:220,15,0
1	15986547	.	T	C	149.77	PASS	AC=1;AF=0.500;AN=2;BaseQRankSum=-0.466;ClippingRankSum=0.387;DP=11;FS=0.000;MLEAC=1;MLEAF=0.500;MQ=60.00;MQ0=0;MQRankSum=-1.031;QD=13.62;ReadPosRankSum=-0.143	GT:AD:DP:GQ:PL	0/1:6,5:11:99:178,0,222
1	15988702	.	T	C	54.77	PASS	AC=1;AF=0.500;AN=2;BaseQRankSum=-0.189;ClippingRankSum=-0.189;DP=17;FS=2.702;MLEAC=1;MLEAF=0.500;MQ=60.00;MQ0=0;MQRankSum=-0.189;QD=3.22;ReadPosRankSum=0.063	GT:AD:DP:GQ:PL	0/1:14,3:17:83:83,0,554
1	15988878	.	A	G	16.86	LowQual;my_snp_filter	AC=1;AF=0.500;AN=2;BaseQRankSum=0.639;ClippingRankSum=-0.822;DP=14;FS=0.000;MLEAC=1;MLEAF=0.500;MQ=60.00;MQ0=0;MQRankSum=-0.639;QD=1.20;ReadPosRankSum=1.187	GT:AD:DP:GQ:PL	0/1:12,2:14:45:45,0,453
1	15988957	.	G	A	446.77	PASS	AC=2;AF=1.00;AN=2;DP=11;FS=0.000;MLEAC=2;MLEAF=1.00;MQ=60.00;MQ0=0;QD=26.51	GT:AD:DP:GQ:PL	1/1:0,11:11:33:475,33,0
1	15989141	.	C	G	64.77	PASS	AC=1;AF=0.500;AN=2;BaseQRankSum=1.557;ClippingRankSum=-1.246;DP=14;FS=0.000;MLEAC=1;MLEAF=0.500;MQ=60.00;MQ0=0;MQRankSum=-0.311;QD=4.63;ReadPosRankSum=1.090	GT:AD:DP:GQ:PL	0/1:11,3:14:93:93,0,422
1	15989918	.	T	C	21.80	LowQual;my_snp_filter	AC=1;AF=0.500;AN=2;BaseQRankSum=1.480;ClippingRankSum=0.493;DP=13;FS=3.123;MLEAC=1;MLEAF=0.500;MQ=60.00;MQ0=0;MQRankSum=0.493;QD=1.68;ReadPosRankSum=-0.691	GT:AD:DP:GQ:PL	0/1:11,2:13:50:50,0,431
1	15990912	.	T	C	82.77	PASS	AC=1;AF=0.500;AN=2;BaseQRankSum=0.988;ClippingRankSum=0.988;DP=6;FS=3.979;MLEAC=1;MLEAF=0.500;MQ=60.00;MQ0=0;MQRankSum=0.406;QD=13.79;ReadPosRankSum=-0.406	GT:AD:DP:GQ:PL	0/1:3,3:6:99:111,0,108
1	15990983	.	T	G	139.77	PASS	AC=1;AF=0.500;AN=2;BaseQRankSum=-0.667;ClippingRankSum=-3.067;DP=14;FS=2.363;MLEAC=1;MLEAF=0.500;MQ=60.00;MQ0=0;MQRankSum=-1.600;QD=9.98;ReadPosRankSum=0.267	GT:AD:DP:GQ:PL	0/1:9,5:14:99:168,0,350
1	15993338	.	A	G	661.77	PASS	AC=2;AF=1.00;AN=2;DP=16;FS=0.000;MLEAC=2;MLEAF=1.00;MQ=60.00;MQ0=0;QD=34.95	GT:AD:DP:GQ:PL	1/1:0,16:16:48:690,48,0
1	15993514	.	C	T	18.82	LowQual;my_snp_filter	AC=1;AF=0.500;AN=2;BaseQRankSum=-0.322;ClippingRankSum=0.537;DP=12;FS=6.435;MLEAC=1;MLEAF=0.500;MQ=60.00;MQ0=0;MQRankSum=0.107;QD=1.57;ReadPosRankSum=-0.752	GT:AD:DP:GQ:PL	0/1:10,2:12:47:47,0,391
1	15993603	.	G	A	44.77	PASS	AC=1;AF=0.500;AN=2;BaseQRankSum=-1.026;ClippingRankSum=0.000;DP=4;FS=0.000;MLEAC=1;MLEAF=0.500;MQ=60.00;MQ0=0;MQRankSum=0.000;QD=11.19;ReadPosRankSum=0.000	GT:AD:DP:GQ:PL	0/1:2,2:4:73:73,0,78
1	16042766	.	T	C	111.77	PASS	AC=1;AF=0.500;AN=2;BaseQRankSum=1.841;ClippingRankSum=0.281;DP=28;FS=1.965;MLEAC=1;MLEAF=0.500;MQ=60.00;MQ0=0;MQRankSum=-1.654;QD=3.99;ReadPosRankSum=0.343	GT:AD:DP:GQ:PL	0/1:22,5:27:99:140,0,779
1	16044401	.	G	A	169.77	PASS	AC=1;AF=0.500;AN=2;BaseQRankSum=-0.066;ClippingRankSum=-1.431;DP=33;FS=4.232;MLEAC=1;MLEAF=0.500;MQ=60.00;MQ0=0;MQRankSum=-0.066;QD=5.14;ReadPosRankSum=-0.418	GT:AD:DP:GQ:PL	0/1:26,7:33:99:198,0,1002
1	16056364	.	G	A	264.77	PASS	AC=1;AF=0.500;AN=2;BaseQRankSum=1.264;ClippingRankSum=0.094;DP=35;FS=0.000;MLEAC=1;MLEAF=0.500;MQ=60.00;MQ0=0;MQRankSum=0.321;QD=7.56;ReadPosRankSum=-0.132	GT:AD:DP:GQ:PL	0/1:26,9:35:99:293,0,991
1	16060678	.	T	C	71.77	PASS	AC=1;AF=0.500;AN=2;BaseQRankSum=2.096;ClippingRankSum=-1.812;DP=26;FS=0.000;MLEAC=1;MLEAF=0.500;MQ=60.00;MQ0=0;MQRankSum=1.102;QD=2.76;ReadPosRankSum=1.670	GT:AD:DP:GQ:PL	0/1:22,4:26:99:100,0,856
1	16061035	.	G	C	139.77	PASS	AC=1;AF=0.500;AN=2;BaseQRankSum=-1.596;ClippingRankSum=0.980;DP=28;FS=0.000;MLEAC=1;MLEAF=0.500;MQ=60.00;MQ0=0;MQRankSum=1.260;QD=4.99;ReadPosRankSum=-1.092	GT:AD:DP:GQ:PL	0/1:22,6:28:99:168,0,870
1	16096934	.	C	T	411.77	PASS	AC=2;AF=1.00;AN=2;DP=11;FS=0.000;MLEAC=2;MLEAF=1.00;MQ=60.00;MQ0=0;QD=32.19	GT:AD:DP:GQ:PL	1/1:0,11:11:33:440,33,0
1	16111720	.	T	C	804.77	PASS	AC=2;AF=1.00;AN=2;DP=19;FS=0.000;MLEAC=2;MLEAF=1.00;MQ=60.00;MQ0=0;QD=33.18	GT:AD:DP:GQ:PL	1/1:0,19:19:57:833,57,0
1	16154733	.	A	T	391.77	PASS	AC=1;AF=0.500;AN=2;BaseQRankSum=1.044;ClippingRankSum=-1.393;DP=10;FS=0.000;MLEAC=1;MLEAF=0.500;MQ=60.00;MQ0=0;MQRankSum=-1.393;QD=30.77;ReadPosRankSum=-1.741	GT:AD:DP:GQ:PL	0/1:1,9:10:46:420,0,46
1	16154741	.	C	T	391.77	PASS	AC=1;AF=0.500;AN=2;BaseQRankSum=-1.448;ClippingRankSum=-1.159;DP=12;FS=0.000;MLEAC=1;MLEAF=0.500;MQ=60.00;MQ0=0;MQRankSum=0.290;QD=32.65;ReadPosRankSum=0.000	GT:AD:DP:GQ:PL	0/1:1,11:12:46:420,0,46
1	16154783	.	C	G	50.74	PASS	AC=2;AF=1.00;AN=2;DP=2;FS=0.000;MLEAC=2;MLEAF=1.00;MQ=60.00;MQ0=0;QD=25.37	GT:AD:DP:GQ:PL	1/1:0,2:2:6:78,6,0
1	16154784	.	A	T	50.74	PASS	AC=2;AF=1.00;AN=2;DP=2;FS=0.000;MLEAC=2;MLEAF=1.00;MQ=60.00;MQ0=0;QD=25.37	GT:AD:DP:GQ:PL	1/1:0,2:2:6:78,6,0
1	16160968	.	C	T	85.77	PASS	AC=1;AF=0.500;AN=2;BaseQRankSum=-0.421;ClippingRankSum=0.421;DP=8;FS=0.000;MLEAC=1;MLEAF=0.500;MQ=60.00;MQ0=0;MQRankSum=0.922;QD=10.72;ReadPosRankSum=-1.638	GT:AD:DP:GQ:PL	0/1:4,4:8:99:114,0,110
1	16162186	.	T	C	55.74	PASS	AC=2;AF=1.00;AN=2;DP=2;FS=0.000;MLEAC=2;MLEAF=1.00;MQ=60.00;MQ0=0;QD=27.87	GT:AD:DP:GQ:PL	1/1:0,2:2:6:83,6,0
1	16200163	.	A	G	320.77	PASS	AC=1;AF=0.500;AN=2;BaseQRankSum=0.914;ClippingRankSum=1.491;DP=17;FS=0.000;MLEAC=1;MLEAF=0.500;MQ=60.00;MQ0=0;MQRankSum=-1.780;QD=18.87;ReadPosRankSum=-1.395	GT:AD:DP:GQ:PL	0/1:8,9:17:99:349,0,304
1	16255644	.	C	T	144.77	PASS	AC=1;AF=0.500;AN=2;BaseQRankSum=-1.880;ClippingRankSum=-0.037;DP=22;FS=4.589;MLEAC=1;MLEAF=0.500;MQ=60.00;MQ0=0;MQRankSum=0.774;QD=6.58;ReadPosRankSum=0.922	GT:AD:DP:GQ:PL	0/1:16,6:22:99:173,0,623
1	16256007	.	T	C	636.77	PASS	AC=2;AF=1.00;AN=2;DP=15;FS=0.000;MLEAC=2;MLEAF=1.00;MQ=60.00;MQ0=0;QD=30.65	GT:AD:DP:GQ:PL	1/1:0,15:15:45:665,45,0
1	16259813	.	A	G	914.77	PASS	AC=2;AF=1.00;AN=2;DP=22;FS=0.000;MLEAC=2;MLEAF=1.00;MQ=60.00;MQ0=0;QD=28.97	GT:AD:DP:GQ:PL	1/1:0,22:22:66:943,66,0
1	16260916	.	C	T	208.77	PASS	AC=1;AF=0.500;AN=2;BaseQRankSum=-0.127;ClippingRankSum=0.634;DP=19;FS=1.830;MLEAC=1;MLEAF=0.500;MQ=60.00;MQ0=0;MQRankSum=-0.718;QD=10.99;ReadPosRankSum=-0.718	GT:AD:DP:GQ:PL	0/1:12,7:19:99:237,0,446
1	16265422	.	A	G	59.74	PASS	AC=2;AF=1.00;AN=2;DP=2;FS=0.000;MLEAC=2;MLEAF=1.00;MQ=60.00;MQ0=0;QD=29.87	GT:AD:DP:GQ:PL	1/1:0,2:2:6:87,6,0
1	16271260	.	G	A	230.77	PASS	AC=1;AF=0.500;AN=2;BaseQRankSum=-0.895;ClippingRankSum=1.214;DP=10;FS=0.000;MLEAC=1;MLEAF=0.500;MQ=60.00;MQ0=0;MQRankSum=-1.386;QD=23.08;ReadPosRankSum=-0.731	GT:AD:DP:GQ:PL	0/1:3,7:10:99:259,0,99
1	16272250	.	A	G	462.77	PASS	AC=2;AF=1.00;AN=2;DP=12;FS=0.000;MLEAC=2;MLEAF=1.00;MQ=60.00;MQ0=0;QD=30.67	GT:AD:DP:GQ:PL	1/1:0,12:12:36:491,36,0
1	16384499	.	C	A	96.77	PASS	AC=1;AF=0.500;AN=2;BaseQRankSum=-0.720;ClippingRankSum=0.000;DP=6;FS=0.000;MLEAC=1;MLEAF=0.500;MQ=60.00;MQ0=0;MQRankSum=-0.720;QD=16.13;ReadPosRankSum=0.000	GT:AD:DP:GQ:PL	0/1:2,4:6:63:125,0,63
1	16386416	.	G	A	69.77	PASS	AC=1;AF=0.500;AN=2;BaseQRankSum=0.358;ClippingRankSum=1.231;DP=5;FS=10.000;MLEAC=1;MLEAF=0.500;MQ=60.00;MQ0=0;MQRankSum=0.358;QD=13.95;ReadPosRankSum=-1.231	GT:AD:DP:GQ:PL	0/1:2,3:5:64:98,0,64
1	16388646	.	T	C	145.03	PASS	AC=2;AF=1.00;AN=2;DP=4;FS=0.000;MLEAC=2;MLEAF=1.00;MQ=60.00;MQ0=0;QD=26.91	GT:AD:DP:GQ:PL	1/1:0,4:4:12:173,12,0
1	16400072	.	G	C	44.74	PASS	AC=2;AF=1.00;AN=2;DP=2;FS=0.000;MLEAC=2;MLEAF=1.00;MQ=60.00;MQ0=0;QD=22.37	GT:AD:DP:GQ:PL	1/1:0,2:2:6:72,6,0
1	16451413	.	C	T	2507.77	PASS	AC=2;AF=1.00;AN=2;DP=59;FS=0.000;MLEAC=2;MLEAF=1.00;MQ=60.00;MQ0=0;QD=34.24	GT:AD:DP:GQ:PL	1/1:0,59:59:99:2536,178,0
1	16451767	.	G	A	1864.77	PASS	AC=1;AF=0.500;AN=2;BaseQRankSum=1.444;ClippingRankSum=-0.073;DP=63;FS=2.565;MLEAC=1;MLEAF=0.500;MQ=60.00;MQ0=0;MQRankSum=1.590;QD=29.60;ReadPosRankSum=-0.073	GT:AD:DP:GQ:PL	0/1:15,48:63:99:1893,0,449
1	16453171	.	C	T	123.77	PASS	AC=1;AF=0.500;AN=2;BaseQRankSum=1.380;ClippingRankSum=-0.720;DP=6;FS=0.000;MLEAC=1;MLEAF=0.500;MQ=60.00;MQ0=0;MQRankSum=-1.380;QD=20.63;ReadPosRankSum=0.000	GT:AD:DP:GQ:PL	0/1:2,4:6:54:152,0,54
1	16453216	.	T	A	61.74	PASS	AC=2;AF=1.00;AN=2;DP=2;FS=0.000;MLEAC=2;MLEAF=1.00;MQ=60.00;MQ0=0;QD=30.87	GT:AD:DP:GQ:PL	1/1:0,2:2:6:89,6,0
1	16455052	.	C	T	235.84	PASS	AC=2;AF=1.00;AN=2;DP=6;FS=0.000;MLEAC=2;MLEAF=1.00;MQ=60.00;MQ0=0;QD=27.48	GT:AD:DP:GQ:PL	1/1:0,6:6:18:264,18,0
1	16455143	.	T	C	140.03	PASS	AC=2;AF=1.00;AN=2;DP=4;FS=0.000;MLEAC=2;MLEAF=1.00;MQ=60.00;MQ0=0;QD=34.76	GT:AD:DP:GQ:PL	1/1:0,4:4:12:168,12,0
1	16475123	.	C	T	1691.77	PASS	AC=1;AF=0.500;AN=2;BaseQRankSum=0.236;ClippingRankSum=0.012;DP=49;FS=5.067;MLEAC=1;MLEAF=0.500;MQ=60.00;MQ0=0;MQRankSum=0.509;QD=34.53;ReadPosRankSum=-0.459	GT:AD:DP:GQ:PL	0/1:10,39:49:99:1720,0,701
1	16475126	.	C	T	1691.77	PASS	AC=1;AF=0.500;AN=2;BaseQRankSum=2.164;ClippingRankSum=-0.332;DP=51;FS=7.217;MLEAC=1;MLEAF=0.500;MQ=60.00;MQ0=0;MQRankSum=2.897;QD=33.17;ReadPosRankSum=0.584	GT:AD:DP:GQ:PL	0/1:11,40:51:99:1720,0,701
1	16524869	.	T	C	70.77	PASS	AC=1;AF=0.500;AN=2;BaseQRankSum=1.849;ClippingRankSum=-0.740;DP=12;FS=0.000;MLEAC=1;MLEAF=0.500;MQ=60.00;MQ0=0;MQRankSum=0.555;QD=5.90;ReadPosRankSum=0.555	GT:AD:DP:GQ:PL	0/1:9,3:12:99:99,0,350
1	16534646	.	C	G	52.77	PASS	AC=1;AF=0.500;AN=2;BaseQRankSum=0.736;ClippingRankSum=0.736;DP=3;FS=0.000;MLEAC=1;MLEAF=0.500;MQ=60.00;MQ0=0;MQRankSum=-0.736;QD=17.59;ReadPosRankSum=0.736	GT:AD:DP:GQ:PL	0/1:1,2:3:33:81,0,33
1	16542876	.	A	T	59.74	PASS	AC=2;AF=1.00;AN=2;DP=2;FS=0.000;MLEAC=2;MLEAF=1.00;MQ=60.00;MQ0=0;QD=29.87	GT:AD:DP:GQ:PL	1/1:0,2:2:6:87,6,0
1	16555882	.	C	T	87.77	PASS	AC=1;AF=0.500;AN=2;BaseQRankSum=-0.727;ClippingRankSum=-0.727;DP=4;FS=0.000;MLEAC=1;MLEAF=0.500;MQ=60.00;MQ0=0;MQRankSum=-0.727;QD=21.94;ReadPosRankSum=0.727	GT:AD:DP:GQ:PL	0/1:1,3:4:33:116,0,33
1	16556623	.	C	T	59.74	PASS	AC=2;AF=1.00;AN=2;DP=2;FS=0.000;MLEAC=2;MLEAF=1.00;MQ=60.00;MQ0=0;QD=29.87	GT:AD:DP:GQ:PL	1/1:0,2:2:6:87,6,0
1	16556647	.	C	G	42.77	PASS	AC=1;AF=0.500;AN=2;BaseQRankSum=1.026;ClippingRankSum=0.000;DP=4;FS=0.000;MLEAC=1;MLEAF=0.500;MQ=60.00;MQ0=0;MQRankSum=1.026;QD=10.69;ReadPosRankSum=0.000	GT:AD:DP:GQ:PL	0/1:2,2:4:36:71,0,36
1	16556786	.	C	T	122.77	PASS	AC=1;AF=0.500;AN=2;BaseQRankSum=0.550;ClippingRankSum=-0.550;DP=7;FS=8.451;MLEAC=1;MLEAF=0.500;MQ=60.00;MQ0=0;MQRankSum=-0.550;QD=17.54;ReadPosRankSum=0.550	GT:AD:DP:GQ:PL	0/1:3,4:7:99:151,0,106
1	16557507	.	T	C	47.77	PASS	AC=1;AF=0.500;AN=2;BaseQRankSum=0.000;ClippingRankSum=-1.026;DP=4;FS=0.000;MLEAC=1;MLEAF=0.500;MQ=60.00;MQ0=0;MQRankSum=-1.026;QD=11.94;ReadPosRankSum=1.026	GT:AD:DP:GQ:PL	0/1:2,2:4:75:76,0,75
1	16557691	.	T	C	144.03	PASS	AC=2;AF=1.00;AN=2;DP=4;FS=0.000;MLEAC=2;MLEAF=1.00;MQ=60.00;MQ0=0;QD=30.25	GT:AD:DP:GQ:PL	1/1:0,4:4:12:172,12,0
1	16558056	.	A	T	47.74	PASS	AC=2;AF=1.00;AN=2;DP=2;FS=0.000;MLEAC=2;MLEAF=1.00;MQ=60.00;MQ0=0;QD=23.87	GT:AD:DP:GQ:PL	1/1:0,2:2:6:75,6,0
1	16569760	.	T	A	107.28	PASS	AC=2;AF=1.00;AN=2;DP=3;FS=0.000;MLEAC=2;MLEAF=1.00;MQ=60.00;MQ0=0;QD=30.32	GT:AD:DP:GQ:PL	1/1:0,3:3:9:135,9,0
1	16574316	.	T	C	48.77	PASS	AC=1;AF=0.500;AN=2;BaseQRankSum=1.026;ClippingRankSum=-1.026;DP=4;FS=0.000;MLEAC=1;MLEAF=0.500;MQ=60.00;MQ0=0;MQRankSum=-1.026;QD=12.19;ReadPosRankSum=1.026	GT:AD:DP:GQ:PL	0/1:2,2:4:72:77,0,72
1	16576836	.	A	G	331.94	PASS	AC=1;AF=0.500;AN=2;BaseQRankSum=0.348;ClippingRankSum=1.044;DP=10;FS=0.000;MLEAC=1;MLEAF=0.500;MQ=60.00;MQ0=0;MQRankSum=-1.044;QD=33.19;ReadPosRankSum=-1.044	GT:AD:DP:GQ:PL	0/1:1,9:10:14:360,0,14
1	16577794	.	C	T	709.77	PASS	AC=1;AF=0.500;AN=2;BaseQRankSum=-0.585;ClippingRankSum=-1.704;DP=28;FS=4.301;MLEAC=1;MLEAF=0.500;MQ=60.00;MQ0=0;MQRankSum=-0.280;QD=25.35;ReadPosRankSum=1.449	GT:AD:DP:GQ:PL	0/1:8,20:28:99:738,0,244
1	16577908	.	G	C	557.77	PASS	AC=1;AF=0.500;AN=2;BaseQRankSum=0.352;ClippingRankSum=1.410;DP=22;FS=4.419;MLEAC=1;MLEAF=0.500;MQ=60.00;MQ0=0;MQRankSum=0.352;QD=25.35;ReadPosRankSum=-1.480	GT:AD:DP:GQ:PL	0/1:7,15:22:99:586,0,243
1	16722692	.	G	A	1307.77	PASS	AC=1;AF=0.500;AN=2;BaseQRankSum=1.637;ClippingRankSum=-0.890;DP=40;FS=0.000;MLEAC=1;MLEAF=0.500;MQ=60.00;MQ0=0;MQRankSum=1.495;QD=32.69;ReadPosRankSum=0.783	GT:AD:DP:GQ:PL	0/1:7,33:40:99:1336,0,163
1	16781447	.	A	G	50.77	PASS	AC=1;AF=0.500;AN=2;BaseQRankSum=0.736;ClippingRankSum=0.736;DP=3;FS=0.000;MLEAC=1;MLEAF=0.500;MQ=60.00;MQ0=0;MQRankSum=-0.736;QD=16.92;ReadPosRankSum=0.736	GT:AD:DP:GQ:PL	0/1:1,2:3:33:79,0,33
1	16786087	.	T	C	1037.77	PASS	AC=2;AF=1.00;AN=2;DP=25;FS=0.000;MLEAC=2;MLEAF=1.00;MQ=60.00;MQ0=0;QD=32.86	GT:AD:DP:GQ:PL	1/1:0,25:25:75:1066,75,0
1	16889138	.	T	C	283.77	PASS	AC=1;AF=0.500;AN=2;BaseQRankSum=-0.480;ClippingRankSum=-0.898;DP=10;FS=0.000;MLEAC=1;MLEAF=0.500;MQ=60.00;MQ0=0;MQRankSum=0.480;QD=28.38;ReadPosRankSum=-0.480	GT:AD:DP:GQ:PL	0/1:2,8:10:60:312,0,60
1	16889158	.	A	C	239.77	PASS	AC=1;AF=0.500;AN=2;BaseQRankSum=0.068;ClippingRankSum=-0.780;DP=14;FS=2.276;MLEAC=1;MLEAF=0.500;MQ=60.00;MQ0=0;MQRankSum=-0.421;QD=17.13;ReadPosRankSum=1.792	GT:AD:DP:GQ:PL	0/1:7,7:14:99:268,0,250
1	16889502	.	T	C	91.77	PASS	AC=1;AF=0.500;AN=2;BaseQRankSum=0.358;ClippingRankSum=-0.358;DP=5;FS=0.000;MLEAC=1;MLEAF=0.500;MQ=60.00;MQ0=0;MQRankSum=-0.358;QD=18.35;ReadPosRankSum=1.231	GT:AD:DP:GQ:PL	0/1:2,3:5:99:120,0,152
1	16889503	.	T	C	91.77	PASS	AC=1;AF=0.500;AN=2;BaseQRankSum=0.358;ClippingRankSum=1.231;DP=5;FS=0.000;MLEAC=1;MLEAF=0.500;MQ=60.00;MQ0=0;MQRankSum=0.358;QD=18.35;ReadPosRankSum=1.231	GT:AD:DP:GQ:PL	0/1:2,3:5:99:120,0,152
1	16889566	.	T	C	39.77	PASS	AC=1;AF=0.500;AN=2;BaseQRankSum=-1.231;ClippingRankSum=-0.358;DP=5;FS=3.979;MLEAC=1;MLEAF=0.500;MQ=60.00;MQ0=0;MQRankSum=1.231;QD=7.95;ReadPosRankSum=0.358	GT:AD:DP:GQ:PL	0/1:3,2:5:68:68,0,118
1	16889820	.	C	T	32.77	PASS	AC=1;AF=0.500;AN=2;BaseQRankSum=-0.922;ClippingRankSum=-1.495;DP=7;FS=8.451;MLEAC=1;MLEAF=0.500;MQ=60.00;MQ0=0;MQRankSum=-0.198;QD=4.68;ReadPosRankSum=0.922	GT:AD:DP:GQ:PL	0/1:5,2:7:61:61,0,187
1	16889985	.	T	C	150.77	PASS	AC=1;AF=0.500;AN=2;BaseQRankSum=-0.831;ClippingRankSum=-0.831;DP=12;FS=0.000;MLEAC=1;MLEAF=0.500;MQ=60.00;MQ0=0;MQRankSum=1.309;QD=12.56;ReadPosRankSum=0.831	GT:AD:DP:GQ:PL	0/1:7,5:12:99:179,0,267
1	16890484	.	G	C	112.77	PASS	AC=1;AF=0.500;AN=2;BaseQRankSum=-0.365;ClippingRankSum=-1.036;DP=10;FS=0.000;MLEAC=1;MLEAF=0.500;MQ=60.00;MQ0=0;MQRankSum=0.000;QD=11.28;ReadPosRankSum=1.447	GT:AD:DP:GQ:PL	0/1:6,4:10:99:141,0,224
1	16890671	.	T	C	79.77	PASS	AC=1;AF=0.500;AN=2;BaseQRankSum=-1.203;ClippingRankSum=0.248;DP=9;FS=0.000;MLEAC=1;MLEAF=0.500;MQ=60.00;MQ0=0;MQRankSum=-0.248;QD=8.86;ReadPosRankSum=0.248	GT:AD:DP:GQ:PL	0/1:6,3:9:99:108,0,489
1	16890672	.	G	A	79.77	PASS	AC=1;AF=0.500;AN=2;BaseQRankSum=-1.422;ClippingRankSum=0.248;DP=9;FS=0.000;MLEAC=1;MLEAF=0.500;MQ=60.00;MQ0=0;MQRankSum=-0.248;QD=8.86;ReadPosRankSum=0.573	GT:AD:DP:GQ:PL	0/1:6,3:9:99:108,0,489
1	16902856	.	C	T	80.77	PASS	AC=1;AF=0.500;AN=2;BaseQRankSum=0.128;ClippingRankSum=-1.575;DP=22;FS=2.262;MLEAC=1;MLEAF=0.500;MQ=60.00;MQ0=0;MQRankSum=-0.638;QD=3.67;ReadPosRankSum=1.830	GT:AD:DP:GQ:PL	0/1:18,4:22:99:109,0,670
1	16907328	.	G	T	209.77	PASS	AC=1;AF=0.500;AN=2;BaseQRankSum=0.573;ClippingRankSum=-0.573;DP=9;FS=0.000;MLEAC=1;MLEAF=0.500;MQ=60.00;MQ0=0;MQRankSum=2.054;QD=23.31;ReadPosRankSum=0.573	GT:AD:DP:GQ:PL	0/1:3,6:9:99:238,0,107
1	16909052	.	C	T	70.77	PASS	AC=1;AF=0.500;AN=2;BaseQRankSum=1.664;ClippingRankSum=-2.219;DP=12;FS=0.000;MLEAC=1;MLEAF=0.500;MQ=60.00;MQ0=0;MQRankSum=0.740;QD=5.90;ReadPosRankSum=0.000	GT:AD:DP:GQ:PL	0/1:9,3:12:99:99,0,361
1	16929327	.	C	T	43.77	PASS	AC=1;AF=0.500;AN=2;BaseQRankSum=0.358;ClippingRankSum=-0.358;DP=5;FS=0.000;MLEAC=1;MLEAF=0.500;MQ=60.00;MQ0=0;MQRankSum=0.358;QD=8.75;ReadPosRankSum=1.231	GT:AD:DP:GQ:PL	0/1:3,2:5:72:72,0,111
1	16932809	.	C	T	87.77	PASS	AC=1;AF=0.500;AN=2;BaseQRankSum=0.358;ClippingRankSum=-1.231;DP=5;FS=0.000;MLEAC=1;MLEAF=0.500;MQ=60.00;MQ0=0;MQRankSum=1.231;QD=17.55;ReadPosRankSum=1.231	GT:AD:DP:GQ:PL	0/1:2,3:5:74:116,0,74
1	16933156	.	C	A	43.77	PASS	AC=1;AF=0.500;AN=2;BaseQRankSum=-0.358;ClippingRankSum=-0.358;DP=5;FS=0.000;MLEAC=1;MLEAF=0.500;MQ=60.00;MQ0=0;MQRankSum=1.231;QD=8.75;ReadPosRankSum=0.358	GT:AD:DP:GQ:PL	0/1:3,2:5:72:72,0,118
1	16934905	.	A	G	59.74	PASS	AC=2;AF=1.00;AN=2;DP=2;FS=0.000;MLEAC=2;MLEAF=1.00;MQ=60.00;MQ0=0;QD=29.87	GT:AD:DP:GQ:PL	1/1:0,2:2:6:87,6,0
1	16939857	.	C	T	20.80	LowQual;my_snp_filter	AC=1;AF=0.500;AN=2;BaseQRankSum=-0.825;ClippingRankSum=0.354;DP=11;FS=0.000;MLEAC=1;MLEAF=0.500;MQ=60.00;MQ0=0;MQRankSum=-1.296;QD=1.89;ReadPosRankSum=0.118	GT:AD:DP:GQ:PL	0/1:9,2:11:49:49,0,344
1	16945227	.	G	T	50.77	PASS	AC=1;AF=0.500;AN=2;BaseQRankSum=-1.479;ClippingRankSum=-0.925;DP=12;FS=0.000;MLEAC=1;MLEAF=0.500;MQ=60.00;MQ0=0;MQRankSum=0.000;QD=4.23;ReadPosRankSum=0.740	GT:AD:DP:GQ:PL	0/1:9,3:12:79:79,0,343
1	16946562	.	C	A	36.77	PASS	AC=1;AF=0.500;AN=2;BaseQRankSum=0.358;ClippingRankSum=0.358;DP=5;FS=10.000;MLEAC=1;MLEAF=0.500;MQ=60.00;MQ0=0;MQRankSum=-1.231;QD=7.35;ReadPosRankSum=0.358	GT:AD:DP:GQ:PL	0/1:3,2:5:65:65,0,101
1	16946854	.	A	G	83.78	PASS	AC=1;AF=0.500;AN=2;BaseQRankSum=0.727;ClippingRankSum=-0.727;DP=4;FS=0.000;MLEAC=1;MLEAF=0.500;MQ=60.00;MQ0=0;MQRankSum=0.727;QD=20.94;ReadPosRankSum=0.727	GT:AD:DP:GQ:PL	0/1:1,3:4:26:112,0,26
1	16947837	.	T	C	157.77	PASS	AC=1;AF=0.500;AN=2;BaseQRankSum=-0.361;ClippingRankSum=0.361;DP=9;FS=2.808;MLEAC=1;MLEAF=0.500;MQ=60.00;MQ0=0;MQRankSum=0.361;QD=17.53;ReadPosRankSum=-0.361	GT:AD:DP:GQ:PL	0/1:4,5:9:99:186,0,141
1	16948178	.	G	A	45.77	PASS	AC=1;AF=0.500;AN=2;BaseQRankSum=0.736;ClippingRankSum=-0.736;DP=3;FS=0.000;MLEAC=1;MLEAF=0.500;MQ=60.00;MQ0=0;MQRankSum=0.736;QD=15.26;ReadPosRankSum=0.736	GT:AD:DP:GQ:PL	0/1:1,2:3:35:74,0,35
1	16949745	.	A	G	40.77	PASS	AC=1;AF=0.500;AN=2;BaseQRankSum=-0.720;ClippingRankSum=0.720;DP=6;FS=0.000;MLEAC=1;MLEAF=0.500;MQ=60.00;MQ0=0;MQRankSum=0.000;QD=6.79;ReadPosRankSum=-0.720	GT:AD:DP:GQ:PL	0/1:4,2:6:69:69,0,158
1	16949958	.	C	G	81.77	PASS	AC=1;AF=0.500;AN=2;BaseQRankSum=0.550;ClippingRankSum=-0.550;DP=7;FS=0.000;MLEAC=1;MLEAF=0.500;MQ=60.00;MQ0=0;MQRankSum=0.000;QD=11.68;ReadPosRankSum=0.550	GT:AD:DP:GQ:PL	0/1:4,3:7:99:110,0,151
1	16950708	.	T	G	174.90	PASS	AC=1;AF=0.500;AN=2;BaseQRankSum=0.736;ClippingRankSum=-0.736;DP=6;FS=0.000;MLEAC=1;MLEAF=0.500;MQ=60.00;MQ0=0;MQRankSum=-0.736;QD=29.15;ReadPosRankSum=0.736	GT:AD:DP:GQ:PL	0/1:1,5:6:15:203,0,15
1	16952481	.	A	G	280.77	PASS	AC=1;AF=0.500;AN=2;BaseQRankSum=-2.359;ClippingRankSum=-0.536;DP=12;FS=0.000;MLEAC=1;MLEAF=0.500;MQ=60.00;MQ0=0;MQRankSum=1.239;QD=23.40;ReadPosRankSum=-0.600	GT:AD:DP:GQ:PL	0/1:4,8:12:99:309,0,146
1	16957446	.	T	G	115.77	PASS	AC=1;AF=0.500;AN=2;BaseQRankSum=0.922;ClippingRankSum=-0.922;DP=8;FS=0.000;MLEAC=1;MLEAF=0.500;MQ=60.00;MQ0=0;MQRankSum=-0.922;QD=14.47;ReadPosRankSum=0.922	GT:AD:DP:GQ:PL	0/1:4,4:8:99:144,0,140
1	16959612	.	A	G	76.77	PASS	AC=1;AF=0.500;AN=2;BaseQRankSum=0.248;ClippingRankSum=0.573;DP=9;FS=2.808;MLEAC=1;MLEAF=0.500;MQ=60.00;MQ0=0;MQRankSum=1.203;QD=8.53;ReadPosRankSum=0.248	GT:AD:DP:GQ:PL	0/1:6,3:9:99:105,0,224
1	16959826	.	C	T	30.77	PASS	AC=1;AF=0.500;AN=2;BaseQRankSum=-1.380;ClippingRankSum=-0.720;DP=6;FS=0.000;MLEAC=1;MLEAF=0.500;MQ=60.00;MQ0=0;MQRankSum=-0.720;QD=5.13;ReadPosRankSum=1.380	GT:AD:DP:GQ:PL	0/1:4,2:6:59:59,0,148
1	16961588	.	A	G	25.78	LowQual	AC=1;AF=0.500;AN=2;BaseQRankSum=0.067;ClippingRankSum=-0.067;DP=9;FS=0.000;MLEAC=1;MLEAF=0.500;MQ=60.00;MQ0=0;MQRankSum=-0.067;QD=2.86;ReadPosRankSum=0.067	GT:AD:DP:GQ:PL	0/1:7,2:9:54:54,0,251
1	17017675	.	C	A	59.74	PASS	AC=2;AF=1.00;AN=2;DP=2;FS=0.000;MLEAC=2;MLEAF=1.00;MQ=60.00;MQ0=0;QD=29.87	GT:AD:DP:GQ:PL	1/1:0,2:2:6:87,6,0
1	17272769	.	G	A	79.77	PASS	AC=1;AF=0.500;AN=2;BaseQRankSum=1.517;ClippingRankSum=0.322;DP=8;FS=3.332;MLEAC=1;MLEAF=0.500;MQ=60.00;MQ0=0;MQRankSum=-0.684;QD=9.97;ReadPosRankSum=0.956	GT:AD:DP:GQ:PL	0/1:5,3:8:99:108,0,183
1	17272787	.	A	G	41.77	PASS	AC=1;AF=0.500;AN=2;BaseQRankSum=1.231;ClippingRankSum=1.231;DP=5;FS=3.979;MLEAC=1;MLEAF=0.500;MQ=60.00;MQ0=0;MQRankSum=0.358;QD=8.35;ReadPosRankSum=-1.231	GT:AD:DP:GQ:PL	0/1:3,2:5:70:70,0,102
1	17312743	.	C	T	699.77	PASS	AC=2;AF=1.00;AN=2;DP=21;FS=0.000;MLEAC=2;MLEAF=1.00;MQ=60.00;MQ0=0;QD=33.32	GT:AD:DP:GQ:PL	1/1:0,21:21:62:728,62,0
1	17313343	.	G	A	1026.77	PASS	AC=2;AF=1.00;AN=2;DP=26;FS=0.000;MLEAC=2;MLEAF=1.00;MQ=60.00;MQ0=0;QD=29.60	GT:AD:DP:GQ:PL	1/1:0,26:26:78:1055,78,0
1	17313654	.	C	T	1030.77	PASS	AC=2;AF=1.00;AN=2;BaseQRankSum=0.179;ClippingRankSum=-1.375;DP=29;FS=3.832;MLEAC=2;MLEAF=1.00;MQ=60.00;MQ0=0;MQRankSum=1.494;QD=29.24;ReadPosRankSum=1.255	GT:AD:DP:GQ:PL	1/1:1,28:29:48:1059,48,0
1	17314942	.	G	A	1201.77	PASS	AC=2;AF=1.00;AN=2;BaseQRankSum=1.398;ClippingRankSum=-1.733;DP=31;FS=3.452;MLEAC=2;MLEAF=1.00;MQ=60.00;MQ0=0;MQRankSum=1.286;QD=29.83;ReadPosRankSum=1.621	GT:AD:DP:GQ:PL	1/1:1,30:31:58:1230,58,0
1	17319011	.	G	A	993.77	PASS	AC=2;AF=1.00;AN=2;DP=25;FS=0.000;MLEAC=2;MLEAF=1.00;MQ=60.00;MQ0=0;QD=23.20	GT:AD:DP:GQ:PL	1/1:0,25:25:75:1022,75,0
1	17346404	.	A	T	51.70	PASS	AC=2;AF=1.00;AN=2;DP=3;FS=0.000;MLEAC=2;MLEAF=1.00;MQ=60.00;MQ0=0;QD=17.23	GT:AD:DP:GQ:PL	1/1:0,3:3:9:98,9,0
1	17347956	.	G	A	41.74	PASS	AC=2;AF=1.00;AN=2;DP=2;FS=0.000;MLEAC=2;MLEAF=1.00;MQ=60.00;MQ0=0;QD=20.87	GT:AD:DP:GQ:PL	1/1:0,2:2:6:69,6,0
1	17350943	.	A	G	16.63	LowQual	AC=2;AF=1.00;AN=2;DP=1;FS=0.000;MLEAC=2;MLEAF=1.00;MQ=60.00;MQ0=0;QD=16.63	GT:AD:DP:GQ:PL	1/1:0,1:1:3:43,3,0
1	17353988	.	T	G	62.74	PASS	AC=2;AF=1.00;AN=2;DP=2;FS=0.000;MLEAC=2;MLEAF=1.00;MQ=60.00;MQ0=0;QD=31.37	GT:AD:DP:GQ:PL	1/1:0,2:2:6:90,6,0
1	17380497	.	G	T	1023.77	PASS	AC=2;AF=1.00;AN=2;DP=27;FS=0.000;MLEAC=2;MLEAF=1.00;MQ=60.00;MQ0=0;QD=33.10	GT:AD:DP:GQ:PL	1/1:0,27:27:81:1052,81,0
1	17393709	.	G	A	322.77	PASS	AC=1;AF=0.500;AN=2;BaseQRankSum=-1.611;ClippingRankSum=-0.537;DP=12;FS=18.195;MLEAC=1;MLEAF=0.500;MQ=60.00;MQ0=0;MQRankSum=0.537;QD=26.90;ReadPosRankSum=0.322	GT:AD:DP:GQ:PL	0/1:2,10:12:99:351,0,227
1	17393718	.	G	A	322.77	PASS	AC=1;AF=0.500;AN=2;BaseQRankSum=-2.219;ClippingRankSum=0.361;DP=9;FS=21.004;MLEAC=1;MLEAF=0.500;MQ=60.00;MQ0=0;MQRankSum=0.729;QD=31.47;ReadPosRankSum=-0.729	GT:AD:DP:GQ:PL	0/1:4,5:9:99:351,0,227
1	17393722	.	G	A	322.77	PASS	AC=1;AF=0.500;AN=2;BaseQRankSum=-1.920;ClippingRankSum=-0.684;DP=8;FS=17.482;MLEAC=1;MLEAF=0.500;MQ=60.00;MQ0=0;MQRankSum=-1.920;QD=28.99;ReadPosRankSum=-0.684	GT:AD:DP:GQ:PL	0/1:5,3:8:99:351,0,227
1	17394048	.	T	A	1293.77	PASS	AC=2;AF=1.00;AN=2;DP=30;FS=0.000;MLEAC=2;MLEAF=1.00;MQ=60.00;MQ0=0;QD=34.69	GT:AD:DP:GQ:PL	1/1:0,30:30:90:1322,90,0
1	17394374	.	C	A	816.77	PASS	AC=2;AF=1.00;AN=2;DP=19;FS=0.000;MLEAC=2;MLEAF=1.00;MQ=60.00;MQ0=0;QD=26.31	GT:AD:DP:GQ:PL	1/1:0,19:19:57:845,57,0
1	17394613	.	T	C	1586.77	PASS	AC=2;AF=1.00;AN=2;DP=33;FS=0.000;MLEAC=2;MLEAF=1.00;MQ=60.00;MQ0=0;QD=27.74	GT:AD:DP:GQ:PL	1/1:0,33:33:99:1615,111,0
1	17394623	.	C	T	1586.77	PASS	AC=2;AF=1.00;AN=2;DP=30;FS=0.000;MLEAC=2;MLEAF=1.00;MQ=60.00;MQ0=0;QD=26.24	GT:AD:DP:GQ:PL	1/1:0,30:30:99:1615,111,0
1	17395480	.	G	A	1587.77	PASS	AC=2;AF=1.00;AN=2;DP=38;FS=0.000;MLEAC=2;MLEAF=1.00;MQ=60.00;MQ0=0;QD=32.65	GT:AD:DP:GQ:PL	1/1:0,38:38:99:1616,114,0
1	17395521	.	G	A	983.77	PASS	AC=2;AF=1.00;AN=2;DP=26;FS=0.000;MLEAC=2;MLEAF=1.00;MQ=60.00;MQ0=0;QD=28.27	GT:AD:DP:GQ:PL	1/1:0,26:26:78:1012,78,0
1	17396703	.	T	C	1305.77	PASS	AC=2;AF=1.00;AN=2;DP=31;FS=0.000;MLEAC=2;MLEAF=1.00;MQ=60.00;MQ0=0;QD=28.71	GT:AD:DP:GQ:PL	1/1:0,31:31:93:1334,93,0
1	17400966	.	G	A	18.59	LowQual	AC=2;AF=1.00;AN=2;DP=1;FS=0.000;MLEAC=2;MLEAF=1.00;MQ=60.00;MQ0=0;QD=18.59	GT:AD:DP:GQ:PL	1/1:0,1:1:3:45,3,0
1	17401848	.	T	C	60.74	PASS	AC=2;AF=1.00;AN=2;DP=2;FS=0.000;MLEAC=2;MLEAF=1.00;MQ=60.00;MQ0=0;QD=30.37	GT:AD:DP:GQ:PL	1/1:0,2:2:6:88,6,0
1	17402255	.	C	T	1010.77	PASS	AC=2;AF=1.00;AN=2;DP=27;FS=0.000;MLEAC=2;MLEAF=1.00;MQ=60.00;MQ0=0;QD=23.48	GT:AD:DP:GQ:PL	1/1:0,27:27:80:1039,80,0
1	17402347	.	C	T	59.74	PASS	AC=2;AF=1.00;AN=2;DP=2;FS=0.000;MLEAC=2;MLEAF=1.00;MQ=60.00;MQ0=0;QD=29.87	GT:AD:DP:GQ:PL	1/1:0,2:2:6:87,6,0
1	17405809	.	G	A	1276.77	PASS	AC=2;AF=1.00;AN=2;DP=31;FS=0.000;MLEAC=2;MLEAF=1.00;MQ=60.00;MQ0=0;QD=36.10	GT:AD:DP:GQ:PL	1/1:0,31:31:93:1305,93,0
1	17520008	.	A	G	103.28	PASS	AC=2;AF=1.00;AN=2;DP=3;FS=0.000;MLEAC=2;MLEAF=1.00;MQ=60.00;MQ0=0;QD=34.43	GT:AD:DP:GQ:PL	1/1:0,3:3:9:131,9,0
1	17521098	.	G	C	51.74	PASS	AC=2;AF=1.00;AN=2;DP=2;FS=0.000;MLEAC=2;MLEAF=1.00;MQ=60.00;MQ0=0;QD=25.87	GT:AD:DP:GQ:PL	1/1:0,2:2:6:79,6,0
1	17550303	.	T	C	250.77	PASS	AC=1;AF=0.500;AN=2;BaseQRankSum=1.179;ClippingRankSum=-1.666;DP=9;FS=10.792;MLEAC=1;MLEAF=0.500;MQ=60.00;MQ0=0;MQRankSum=0.762;QD=27.86;ReadPosRankSum=1.179	GT:AD:DP:GQ:PL	0/1:2,7:9:56:279,0,56
1	17550363	.	A	G	76.77	PASS	AC=1;AF=0.500;AN=2;BaseQRankSum=-1.214;ClippingRankSum=-0.731;DP=10;FS=0.000;MLEAC=1;MLEAF=0.500;MQ=60.00;MQ0=0;MQRankSum=-0.895;QD=7.68;ReadPosRankSum=-0.731	GT:AD:DP:GQ:PL	0/1:7,3:10:99:105,0,454
1	17550364	.	G	A	76.77	PASS	AC=1;AF=0.500;AN=2;BaseQRankSum=-0.895;ClippingRankSum=-0.731;DP=10;FS=0.000;MLEAC=1;MLEAF=0.500;MQ=60.00;MQ0=0;MQRankSum=-0.546;QD=7.68;ReadPosRankSum=-0.731	GT:AD:DP:GQ:PL	0/1:7,3:10:99:105,0,454
1	17550601	.	G	A	175.77	PASS	AC=1;AF=0.500;AN=2;BaseQRankSum=-0.736;ClippingRankSum=0.736;DP=6;FS=0.000;MLEAC=1;MLEAF=0.500;MQ=60.00;MQ0=0;MQRankSum=0.736;QD=29.30;ReadPosRankSum=-0.736	GT:AD:DP:GQ:PL	0/1:1,5:6:28:204,0,28
1	17552875	.	A	G	52.77	PASS	AC=1;AF=0.500;AN=2;BaseQRankSum=0.736;ClippingRankSum=-0.736;DP=3;FS=0.000;MLEAC=1;MLEAF=0.500;MQ=60.00;MQ0=0;MQRankSum=0.736;QD=17.59;ReadPosRankSum=0.736	GT:AD:DP:GQ:PL	0/1:1,2:3:35:81,0,35
1	17557133	.	A	C	880.77	PASS	AC=2;AF=1.00;AN=2;DP=21;FS=0.000;MLEAC=2;MLEAF=1.00;MQ=60.00;MQ0=0;QD=29.86	GT:AD:DP:GQ:PL	1/1:0,21:21:63:909,63,0
1	17557310	.	G	A	89.28	PASS	AC=2;AF=1.00;AN=2;DP=3;FS=0.000;MLEAC=2;MLEAF=1.00;MQ=60.00;MQ0=0;QD=29.76	GT:AD:DP:GQ:PL	1/1:0,3:3:9:117,9,0
1	17557426	.	C	G	52.74	PASS	AC=2;AF=1.00;AN=2;DP=2;FS=0.000;MLEAC=2;MLEAF=1.00;MQ=60.00;MQ0=0;QD=26.37	GT:AD:DP:GQ:PL	1/1:0,2:2:6:80,6,0
1	17557657	.	T	G	107.28	PASS	AC=2;AF=1.00;AN=2;DP=3;FS=0.000;MLEAC=2;MLEAF=1.00;MQ=60.00;MQ0=0;QD=27.61	GT:AD:DP:GQ:PL	1/1:0,3:3:9:135,9,0
1	17558122	.	G	A	55.74	PASS	AC=2;AF=1.00;AN=2;DP=2;FS=0.000;MLEAC=2;MLEAF=1.00;MQ=60.00;MQ0=0;QD=27.87	GT:AD:DP:GQ:PL	1/1:0,2:2:6:83,6,0
1	17558359	.	T	G	94.28	PASS	AC=2;AF=1.00;AN=2;DP=3;FS=0.000;MLEAC=2;MLEAF=1.00;MQ=60.00;MQ0=0;QD=31.43	GT:AD:DP:GQ:PL	1/1:0,3:3:9:122,9,0
1	17559196	.	T	C	57.74	PASS	AC=2;AF=1.00;AN=2;DP=2;FS=0.000;MLEAC=2;MLEAF=1.00;MQ=60.00;MQ0=0;QD=28.87	GT:AD:DP:GQ:PL	1/1:0,2:2:6:85,6,0
1	17559837	.	A	G	60.74	PASS	AC=2;AF=1.00;AN=2;DP=2;FS=0.000;MLEAC=2;MLEAF=1.00;MQ=60.00;MQ0=0;QD=30.37	GT:AD:DP:GQ:PL	1/1:0,2:2:6:88,6,0
1	17559907	.	T	C	62.74	PASS	AC=2;AF=1.00;AN=2;DP=2;FS=0.000;MLEAC=2;MLEAF=1.00;MQ=60.00;MQ0=0;QD=31.37	GT:AD:DP:GQ:PL	1/1:0,2:2:6:90,6,0
1	17560113	.	C	G	62.74	PASS	AC=2;AF=1.00;AN=2;DP=2;FS=0.000;MLEAC=2;MLEAF=1.00;MQ=60.00;MQ0=0;QD=31.37	GT:AD:DP:GQ:PL	1/1:0,2:2:6:90,6,0
1	17560123	.	T	C	62.74	PASS	AC=2;AF=1.00;AN=2;DP=2;FS=0.000;MLEAC=2;MLEAF=1.00;MQ=60.00;MQ0=0;QD=31.37	GT:AD:DP:GQ:PL	1/1:0,2:2:6:90,6,0
1	17560262	.	G	A	62.74	PASS	AC=2;AF=1.00;AN=2;DP=2;FS=0.000;MLEAC=2;MLEAF=1.00;MQ=60.00;MQ0=0;QD=31.37	GT:AD:DP:GQ:PL	1/1:0,2:2:6:90,6,0
1	17563967	.	T	C	23.79	LowQual	AC=1;AF=0.500;AN=2;BaseQRankSum=0.000;ClippingRankSum=-0.720;DP=6;FS=0.000;MLEAC=1;MLEAF=0.500;MQ=60.00;MQ0=0;MQRankSum=-0.720;QD=3.96;ReadPosRankSum=0.720	GT:AD:DP:GQ:PL	0/1:4,2:6:52:52,0,136
1	17564826	.	G	C	147.03	PASS	AC=2;AF=1.00;AN=2;DP=4;FS=0.000;MLEAC=2;MLEAF=1.00;MQ=60.00;MQ0=0;QD=29.62	GT:AD:DP:GQ:PL	1/1:0,4:4:12:175,12,0
1	17564895	.	G	C	107.28	PASS	AC=2;AF=1.00;AN=2;DP=3;FS=0.000;MLEAC=2;MLEAF=1.00;MQ=60.00;MQ0=0;QD=31.12	GT:AD:DP:GQ:PL	1/1:0,3:3:9:135,9,0
1	17568659	.	A	G	196.77	PASS	AC=1;AF=0.500;AN=2;BaseQRankSum=-1.493;ClippingRankSum=0.555;DP=13;FS=0.000;MLEAC=1;MLEAF=0.500;MQ=60.00;MQ0=0;MQRankSum=1.791;QD=15.14;ReadPosRankSum=-0.555	GT:AD:DP:GQ:PL	0/1:7,6:13:99:225,0,279
1	17569708	.	G	C	85.77	PASS	AC=1;AF=0.500;AN=2;BaseQRankSum=0.937;ClippingRankSum=0.937;DP=7;FS=8.451;MLEAC=1;MLEAF=0.500;MQ=60.00;MQ0=0;MQRankSum=0.550;QD=12.25;ReadPosRankSum=-1.300	GT:AD:DP:GQ:PL	0/1:4,3:7:99:114,0,156
1	17570466	.	T	C	28.77	LowQual	AC=1;AF=0.500;AN=2;BaseQRankSum=-0.480;ClippingRankSum=0.480;DP=10;FS=0.000;MLEAC=1;MLEAF=0.500;MQ=60.00;MQ0=0;MQRankSum=1.271;QD=2.88;ReadPosRankSum=-0.480	GT:AD:DP:GQ:PL	0/1:8,2:10:57:57,0,326
1	17575645	.	A	C	54.77	my_snp_filter	AC=1;AF=0.500;AN=2;BaseQRankSum=-0.285;ClippingRankSum=-1.550;DP=29;FS=0.000;MLEAC=1;MLEAF=0.500;MQ=60.00;MQ0=0;MQRankSum=-0.791;QD=1.89;ReadPosRankSum=1.486	GT:AD:DP:GQ:PL	0/1:25,4:29:83:83,0,978
1	17586134	.	A	G	42.77	my_snp_filter	AC=1;AF=0.500;AN=2;BaseQRankSum=0.979;ClippingRankSum=-0.776;DP=48;FS=0.000;MLEAC=1;MLEAF=0.500;MQ=60.00;MQ0=0;MQRankSum=-0.034;QD=0.89;ReadPosRankSum=0.776	GT:AD:DP:GQ:PL	0/1:43,5:48:71:71,0,1653
1	17586506	.	T	C	140.77	PASS	AC=1;AF=0.500;AN=2;BaseQRankSum=-0.817;ClippingRankSum=1.855;DP=13;FS=0.000;MLEAC=1;MLEAF=0.500;MQ=60.00;MQ0=0;MQRankSum=-0.533;QD=10.83;ReadPosRankSum=-1.991	GT:AD:DP:GQ:PL	0/1:8,5:13:99:169,0,281
1	17593316	.	G	A	152.77	PASS	AC=1;AF=0.500;AN=2;BaseQRankSum=-1.054;ClippingRankSum=0.490;DP=38;FS=0.000;MLEAC=1;MLEAF=0.500;MQ=60.00;MQ0=0;MQRankSum=-0.941;QD=4.02;ReadPosRankSum=-0.038	GT:AD:DP:GQ:PL	0/1:31,7:38:99:181,0,1263
1	17599525	.	T	G	400.77	PASS	AC=2;AF=1.00;AN=2;DP=10;FS=0.000;MLEAC=2;MLEAF=1.00;MQ=60.00;MQ0=0;QD=35.06	GT:AD:DP:GQ:PL	1/1:0,10:10:30:429,30,0
1	17602366	.	G	C	58.74	PASS	AC=2;AF=1.00;AN=2;DP=2;FS=0.000;MLEAC=2;MLEAF=1.00;MQ=60.00;MQ0=0;QD=29.37	GT:AD:DP:GQ:PL	1/1:0,2:2:6:86,6,0
1	17604760	.	T	C	143.03	PASS	AC=2;AF=1.00;AN=2;DP=4;FS=0.000;MLEAC=2;MLEAF=1.00;MQ=60.00;MQ0=0;QD=31.93	GT:AD:DP:GQ:PL	1/1:0,4:4:12:171,12,0
1	17609448	.	G	T	1267.77	PASS	AC=2;AF=1.00;AN=2;DP=30;FS=0.000;MLEAC=2;MLEAF=1.00;MQ=60.00;MQ0=0;QD=31.15	GT:AD:DP:GQ:PL	1/1:0,30:30:90:1296,90,0
1	17610602	.	A	C	381.77	PASS	AC=2;AF=1.00;AN=2;DP=10;FS=0.000;MLEAC=2;MLEAF=1.00;MQ=60.00;MQ0=0;QD=32.55	GT:AD:DP:GQ:PL	1/1:0,10:10:30:410,30,0
1	17733564	.	T	G	1085.77	PASS	AC=2;AF=1.00;AN=2;DP=26;FS=0.000;MLEAC=2;MLEAF=1.00;MQ=60.00;MQ0=0;QD=34.52	GT:AD:DP:GQ:PL	1/1:0,26:26:78:1114,78,0
1	17739313	.	T	G	59.74	PASS	AC=2;AF=1.00;AN=2;DP=2;FS=0.000;MLEAC=2;MLEAF=1.00;MQ=60.00;MQ0=0;QD=29.87	GT:AD:DP:GQ:PL	1/1:0,2:2:6:87,6,0
1	17739820	.	T	C	107.28	PASS	AC=2;AF=1.00;AN=2;DP=3;FS=0.000;MLEAC=2;MLEAF=1.00;MQ=60.00;MQ0=0;QD=37.93	GT:AD:DP:GQ:PL	1/1:0,3:3:9:135,9,0
1	17740357	.	G	A	103.28	PASS	AC=2;AF=1.00;AN=2;DP=3;FS=0.000;MLEAC=2;MLEAF=1.00;MQ=60.00;MQ0=0;QD=34.43	GT:AD:DP:GQ:PL	1/1:0,3:3:9:131,9,0
1	17741044	.	G	A	43.74	PASS	AC=2;AF=1.00;AN=2;DP=2;FS=0.000;MLEAC=2;MLEAF=1.00;MQ=60.00;MQ0=0;QD=21.87	GT:AD:DP:GQ:PL	1/1:0,2:2:6:71,6,0
1	17742209	.	T	C	50.74	PASS	AC=2;AF=1.00;AN=2;DP=2;FS=0.000;MLEAC=2;MLEAF=1.00;MQ=60.00;MQ0=0;QD=25.37	GT:AD:DP:GQ:PL	1/1:0,2:2:6:78,6,0
1	17743613	.	T	C	91.28	PASS	AC=2;AF=1.00;AN=2;DP=3;FS=0.000;MLEAC=2;MLEAF=1.00;MQ=60.00;MQ0=0;QD=30.43	GT:AD:DP:GQ:PL	1/1:0,3:3:9:119,9,0
1	17743669	.	C	T	56.74	PASS	AC=2;AF=1.00;AN=2;DP=2;FS=0.000;MLEAC=2;MLEAF=1.00;MQ=60.00;MQ0=0;QD=28.37	GT:AD:DP:GQ:PL	1/1:0,2:2:6:84,6,0
1	17744852	.	G	A	140.03	PASS	AC=2;AF=1.00;AN=2;DP=4;FS=0.000;MLEAC=2;MLEAF=1.00;MQ=60.00;MQ0=0;QD=29.29	GT:AD:DP:GQ:PL	1/1:0,4:4:12:168,12,0
1	17748027	.	A	G	187.90	PASS	AC=2;AF=1.00;AN=2;DP=5;FS=0.000;MLEAC=2;MLEAF=1.00;MQ=60.00;MQ0=0;QD=30.02	GT:AD:DP:GQ:PL	1/1:0,5:5:15:216,15,0
1	17750552	.	T	C	193.90	PASS	AC=2;AF=1.00;AN=2;DP=5;FS=0.000;MLEAC=2;MLEAF=1.00;MQ=60.00;MQ0=0;QD=35.50	GT:AD:DP:GQ:PL	1/1:0,5:5:15:222,15,0
1	17765484	.	T	C	86.28	PASS	AC=2;AF=1.00;AN=2;DP=3;FS=0.000;MLEAC=2;MLEAF=1.00;MQ=60.00;MQ0=0;QD=28.76	GT:AD:DP:GQ:PL	1/1:0,3:3:9:114,9,0
1	17765756	.	C	T	128.03	PASS	AC=2;AF=1.00;AN=2;DP=4;FS=0.000;MLEAC=2;MLEAF=1.00;MQ=60.00;MQ0=0;QD=32.01	GT:AD:DP:GQ:PL	1/1:0,4:4:12:156,12,0
1	17775242	.	C	A	55.74	PASS	AC=2;AF=1.00;AN=2;DP=2;FS=0.000;MLEAC=2;MLEAF=1.00;MQ=60.00;MQ0=0;QD=27.87	GT:AD:DP:GQ:PL	1/1:0,2:2:6:83,6,0
1	17982559	.	G	A	79.77	PASS	AC=1;AF=0.500;AN=2;BaseQRankSum=1.149;ClippingRankSum=-2.256;DP=22;FS=2.483;MLEAC=1;MLEAF=0.500;MQ=60.00;MQ0=0;MQRankSum=-0.128;QD=3.63;ReadPosRankSum=2.256	GT:AD:DP:GQ:PL	0/1:18,4:22:99:108,0,679
1	17991052	.	T	C	1007.77	PASS	AC=2;AF=1.00;AN=2;DP=25;FS=0.000;MLEAC=2;MLEAF=1.00;MQ=60.00;MQ0=0;QD=32.05	GT:AD:DP:GQ:PL	1/1:0,25:25:75:1036,75,0
1	18017558	.	A	G	55.74	PASS	AC=2;AF=1.00;AN=2;DP=2;FS=0.000;MLEAC=2;MLEAF=1.00;MQ=60.00;MQ0=0;QD=27.87	GT:AD:DP:GQ:PL	1/1:0,2:2:6:83,6,0
1	18019861	.	A	G	59.74	PASS	AC=2;AF=1.00;AN=2;DP=2;FS=0.000;MLEAC=2;MLEAF=1.00;MQ=60.00;MQ0=0;QD=29.87	GT:AD:DP:GQ:PL	1/1:0,2:2:6:87,6,0
1	18020298	.	A	G	60.74	PASS	AC=2;AF=1.00;AN=2;DP=2;FS=0.000;MLEAC=2;MLEAF=1.00;MQ=60.00;MQ0=0;QD=30.37	GT:AD:DP:GQ:PL	1/1:0,2:2:6:88,6,0
1	18021406	.	T	C	49.77	PASS	AC=1;AF=0.500;AN=2;BaseQRankSum=0.000;ClippingRankSum=0.000;DP=4;FS=0.000;MLEAC=1;MLEAF=0.500;MQ=60.00;MQ0=0;MQRankSum=1.026;QD=12.44;ReadPosRankSum=0.000	GT:AD:DP:GQ:PL	0/1:2,2:4:77:78,0,77
1	18023365	.	C	T	616.77	PASS	AC=1;AF=0.500;AN=2;BaseQRankSum=0.094;ClippingRankSum=0.894;DP=28;FS=9.047;MLEAC=1;MLEAF=0.500;MQ=60.00;MQ0=0;MQRankSum=-0.141;QD=22.03;ReadPosRankSum=-0.047	GT:AD:DP:GQ:PL	0/1:11,17:28:99:645,0,381
1	18023509	.	T	C	542.77	PASS	AC=1;AF=0.500;AN=2;BaseQRankSum=-1.129;ClippingRankSum=0.973;DP=21;FS=1.971;MLEAC=1;MLEAF=0.500;MQ=60.00;MQ0=0;MQRankSum=-1.051;QD=25.85;ReadPosRankSum=-1.207	GT:AD:DP:GQ:PL	0/1:6,15:21:99:571,0,206
1	18023690	.	A	G	348.77	PASS	AC=1;AF=0.500;AN=2;BaseQRankSum=-0.254;ClippingRankSum=-0.254;DP=13;FS=0.000;MLEAC=1;MLEAF=0.500;MQ=60.00;MQ0=0;MQRankSum=-0.761;QD=26.83;ReadPosRankSum=0.254	GT:AD:DP:GQ:PL	0/1:3,10:13:83:377,0,83
1	19198064	.	T	G	494.78	PASS	AC=1;AF=0.500;AN=2;BaseQRankSum=0.744;ClippingRankSum=0.496;DP=14;FS=0.000;MLEAC=1;MLEAF=0.500;MQ=60.00;MQ0=0;MQRankSum=-0.992;QD=25.40;ReadPosRankSum=1.240	GT:AD:DP:GQ:PL	0/1:1,13:14:0:520,0,0
1	19198100	.	C	G	361.77	PASS	AC=1;AF=0.500;AN=2;BaseQRankSum=0.429;ClippingRankSum=1.653;DP=15;FS=0.000;MLEAC=1;MLEAF=0.500;MQ=60.00;MQ0=0;MQRankSum=0.429;QD=24.12;ReadPosRankSum=1.041	GT:AD:DP:GQ:PL	0/1:5,10:15:99:390,0,171
1	19198141	.	T	C	561.77	PASS	AC=1;AF=0.500;AN=2;BaseQRankSum=-1.517;ClippingRankSum=0.290;DP=23;FS=4.304;MLEAC=1;MLEAF=0.500;MQ=60.00;MQ0=0;MQRankSum=0.161;QD=24.42;ReadPosRankSum=0.097	GT:AD:DP:GQ:PL	0/1:8,15:23:99:590,0,288
1	19198414	.	G	A	732.77	PASS	AC=1;AF=0.500;AN=2;BaseQRankSum=0.847;ClippingRankSum=-1.129;DP=28;FS=3.556;MLEAC=1;MLEAF=0.500;MQ=60.00;MQ0=0;MQRankSum=0.141;QD=26.17;ReadPosRankSum=0.988	GT:AD:DP:GQ:PL	0/1:11,17:28:99:761,0,816
1	19198418	.	C	T	732.77	PASS	AC=1;AF=0.500;AN=2;BaseQRankSum=0.115;ClippingRankSum=-0.619;DP=29;FS=1.585;MLEAC=1;MLEAF=0.500;MQ=60.00;MQ0=0;MQRankSum=0.115;QD=25.27;ReadPosRankSum=0.803	GT:AD:DP:GQ:PL	0/1:10,19:29:99:761,0,816
1	19198576	.	A	G	688.77	PASS	AC=1;AF=0.500;AN=2;BaseQRankSum=0.289;ClippingRankSum=0.116;DP=26;FS=0.000;MLEAC=1;MLEAF=0.500;MQ=60.00;MQ0=0;MQRankSum=1.965;QD=26.49;ReadPosRankSum=1.734	GT:AD:DP:GQ:PL	0/1:7,19:26:99:717,0,224
1	19198627	.	G	A	633.77	PASS	AC=1;AF=0.500;AN=2;BaseQRankSum=0.191;ClippingRankSum=0.508;DP=24;FS=1.641;MLEAC=1;MLEAF=0.500;MQ=60.00;MQ0=0;MQRankSum=0.572;QD=26.41;ReadPosRankSum=-1.270	GT:AD:DP:GQ:PL	0/1:7,17:24:99:662,0,219
1	19198895	.	A	G	447.77	PASS	AC=1;AF=0.500;AN=2;BaseQRankSum=0.421;ClippingRankSum=-1.452;DP=18;FS=2.218;MLEAC=1;MLEAF=0.500;MQ=60.00;MQ0=0;MQRankSum=-0.609;QD=24.88;ReadPosRankSum=0.983	GT:AD:DP:GQ:PL	0/1:6,12:18:99:476,0,203
1	19201956	.	A	G	588.77	PASS	AC=1;AF=0.500;AN=2;BaseQRankSum=-0.124;ClippingRankSum=-1.032;DP=21;FS=0.000;MLEAC=1;MLEAF=0.500;MQ=60.00;MQ0=0;MQRankSum=-0.784;QD=28.04;ReadPosRankSum=0.784	GT:AD:DP:GQ:PL	0/1:5,16:21:99:617,0,150
1	19202896	.	G	A	706.77	PASS	AC=1;AF=0.500;AN=2;BaseQRankSum=1.177;ClippingRankSum=-1.559;DP=25;FS=1.799;MLEAC=1;MLEAF=0.500;MQ=60.00;MQ0=0;MQRankSum=-0.414;QD=28.27;ReadPosRankSum=2.132	GT:AD:DP:GQ:PL	0/1:6,19:25:99:735,0,170
1	19202917	.	T	C	1013.77	PASS	AC=1;AF=0.500;AN=2;BaseQRankSum=1.316;ClippingRankSum=0.084;DP=28;FS=1.840;MLEAC=1;MLEAF=0.500;MQ=60.00;MQ0=0;MQRankSum=-0.252;QD=34.04;ReadPosRankSum=-1.428	GT:AD:DP:GQ:PL	0/1:6,22:28:99:1042,0,428
1	19202926	.	T	C	1013.77	PASS	AC=1;AF=0.500;AN=2;BaseQRankSum=-1.758;ClippingRankSum=-0.076;DP=29;FS=6.680;MLEAC=1;MLEAF=0.500;MQ=60.00;MQ0=0;MQRankSum=0.433;QD=34.96;ReadPosRankSum=-2.013	GT:AD:DP:GQ:PL	0/1:7,22:29:99:1042,0,428
1	19243589	.	A	G	137.03	PASS	AC=2;AF=1.00;AN=2;DP=4;FS=0.000;MLEAC=2;MLEAF=1.00;MQ=60.00;MQ0=0;QD=34.26	GT:AD:DP:GQ:PL	1/1:0,4:4:12:165,12,0
1	19244240	.	C	G	144.03	PASS	AC=2;AF=1.00;AN=2;DP=4;FS=0.000;MLEAC=2;MLEAF=1.00;MQ=60.00;MQ0=0;QD=32.05	GT:AD:DP:GQ:PL	1/1:0,4:4:12:172,12,0
1	19252241	.	G	A	92.28	PASS	AC=2;AF=1.00;AN=2;DP=3;FS=0.000;MLEAC=2;MLEAF=1.00;MQ=60.00;MQ0=0;QD=30.76	GT:AD:DP:GQ:PL	1/1:0,3:3:9:120,9,0
1	19275077	.	G	A	61.74	PASS	AC=2;AF=1.00;AN=2;DP=2;FS=0.000;MLEAC=2;MLEAF=1.00;MQ=60.00;MQ0=0;QD=30.87	GT:AD:DP:GQ:PL	1/1:0,2:2:6:89,6,0
1	19275793	.	C	A	107.28	PASS	AC=2;AF=1.00;AN=2;DP=3;FS=0.000;MLEAC=2;MLEAF=1.00;MQ=60.00;MQ0=0;QD=33.40	GT:AD:DP:GQ:PL	1/1:0,3:3:9:135,9,0
1	19282981	.	A	C	1191.77	PASS	AC=2;AF=1.00;AN=2;DP=30;FS=0.000;MLEAC=2;MLEAF=1.00;MQ=60.00;MQ0=0;QD=34.03	GT:AD:DP:GQ:PL	1/1:0,30:30:90:1220,90,0
1	19447752	.	G	T	177.77	PASS	AC=1;AF=0.500;AN=2;BaseQRankSum=-3.986;ClippingRankSum=0.540;DP=27;FS=49.305;MLEAC=1;MLEAF=0.500;MQ=60.00;MQ0=0;MQRankSum=0.694;QD=6.58;ReadPosRankSum=-0.540	GT:AD:DP:GQ:PL	0/1:18,9:27:99:206,0,694
1	19541367	.	T	C	89.28	PASS	AC=2;AF=1.00;AN=2;DP=3;FS=0.000;MLEAC=2;MLEAF=1.00;MQ=60.00;MQ0=0;QD=29.76	GT:AD:DP:GQ:PL	1/1:0,3:3:9:117,9,0
1	19542250	.	T	C	160.77	PASS	AC=1;AF=0.500;AN=2;BaseQRankSum=-0.198;ClippingRankSum=0.198;DP=7;FS=5.441;MLEAC=1;MLEAF=0.500;MQ=60.00;MQ0=0;MQRankSum=-1.495;QD=22.97;ReadPosRankSum=0.198	GT:AD:DP:GQ:PL	0/1:2,5:7:60:189,0,60
1	19542631	.	T	C	154.77	PASS	AC=1;AF=0.500;AN=2;BaseQRankSum=-0.322;ClippingRankSum=0.322;DP=8;FS=0.000;MLEAC=1;MLEAF=0.500;MQ=60.00;MQ0=0;MQRankSum=0.322;QD=19.35;ReadPosRankSum=-0.322	GT:AD:DP:GQ:PL	0/1:3,5:8:99:183,0,109
1	19542644	.	T	C	25.78	LowQual	AC=1;AF=0.500;AN=2;BaseQRankSum=-0.118;ClippingRankSum=-1.532;DP=11;FS=9.622;MLEAC=1;MLEAF=0.500;MQ=60.00;MQ0=0;MQRankSum=0.589;QD=2.34;ReadPosRankSum=0.118	GT:AD:DP:GQ:PL	0/1:9,2:11:54:54,0,358
1	19543247	.	T	C	43.77	PASS	AC=1;AF=0.500;AN=2;BaseQRankSum=1.380;ClippingRankSum=1.380;DP=6;FS=0.000;MLEAC=1;MLEAF=0.500;MQ=60.00;MQ0=0;MQRankSum=-0.720;QD=7.29;ReadPosRankSum=-1.380	GT:AD:DP:GQ:PL	0/1:4,2:6:72:72,0,327
1	19543249	.	T	C	43.77	PASS	AC=1;AF=0.500;AN=2;BaseQRankSum=0.720;ClippingRankSum=1.380;DP=6;FS=0.000;MLEAC=1;MLEAF=0.500;MQ=60.00;MQ0=0;MQRankSum=1.380;QD=7.29;ReadPosRankSum=-1.380	GT:AD:DP:GQ:PL	0/1:4,2:6:72:72,0,327
1	19543456	.	T	C	70.77	PASS	AC=1;AF=0.500;AN=2;BaseQRankSum=0.000;ClippingRankSum=0.550;DP=7;FS=3.136;MLEAC=1;MLEAF=0.500;MQ=60.00;MQ0=0;MQRankSum=0.550;QD=10.11;ReadPosRankSum=0.000	GT:AD:DP:GQ:PL	0/1:4,3:7:99:99,0,342
1	19543457	.	T	C	235.77	PASS	AC=1;AF=0.500;AN=2;BaseQRankSum=-0.742;ClippingRankSum=0.742;DP=7;FS=3.680;MLEAC=1;MLEAF=0.500;MQ=60.00;MQ0=0;MQRankSum=-0.742;QD=33.68;ReadPosRankSum=-0.742	GT:AD:DP:GQ:PL	0/1:1,6:7:99:264,0,175
1	19543459	.	T	C	235.77	PASS	AC=1;AF=0.500;AN=2;BaseQRankSum=0.742;ClippingRankSum=0.742;DP=7;FS=3.680;MLEAC=1;MLEAF=0.500;MQ=60.00;MQ0=0;MQRankSum=0.742;QD=33.68;ReadPosRankSum=-0.742	GT:AD:DP:GQ:PL	0/1:1,6:7:99:264,0,175
1	19543465	.	T	C	235.77	PASS	AC=1;AF=0.500;AN=2;BaseQRankSum=-0.573;ClippingRankSum=-0.573;DP=9;FS=0.000;MLEAC=1;MLEAF=0.500;MQ=60.00;MQ0=0;MQRankSum=1.001;QD=26.20;ReadPosRankSum=0.573	GT:AD:DP:GQ:PL	0/1:3,6:9:99:264,0,175
1	19543921	.	T	C	209.77	PASS	AC=1;AF=0.500;AN=2;BaseQRankSum=0.198;ClippingRankSum=-0.198;DP=7;FS=0.000;MLEAC=1;MLEAF=0.500;MQ=60.00;MQ0=0;MQRankSum=0.198;QD=29.97;ReadPosRankSum=0.198	GT:AD:DP:GQ:PL	0/1:2,5:7:61:238,0,61
1	19543931	.	T	C	71.77	PASS	AC=1;AF=0.500;AN=2;BaseQRankSum=-0.684;ClippingRankSum=0.684;DP=8;FS=3.332;MLEAC=1;MLEAF=0.500;MQ=60.00;MQ0=0;MQRankSum=0.322;QD=8.97;ReadPosRankSum=-0.684	GT:AD:DP:GQ:PL	0/1:5,3:8:99:100,0,271
1	19578192	.	G	A	652.77	PASS	AC=2;AF=1.00;AN=2;DP=16;FS=0.000;MLEAC=2;MLEAF=1.00;MQ=60.00;MQ0=0;QD=27.77	GT:AD:DP:GQ:PL	1/1:0,16:16:48:681,48,0
1	19585545	.	G	A	99.28	PASS	AC=2;AF=1.00;AN=2;DP=3;FS=0.000;MLEAC=2;MLEAF=1.00;MQ=60.00;MQ0=0;QD=33.09	GT:AD:DP:GQ:PL	1/1:0,3:3:9:127,9,0
1	19586437	.	A	G	34.77	my_snp_filter	AC=1;AF=0.500;AN=2;BaseQRankSum=0.867;ClippingRankSum=0.685;DP=23;FS=0.000;MLEAC=1;MLEAF=0.500;MQ=60.00;MQ0=0;MQRankSum=-0.137;QD=1.51;ReadPosRankSum=0.867	GT:AD:DP:GQ:PL	0/1:20,3:23:63:63,0,798
1	19586455	.	A	G	154.77	PASS	AC=1;AF=0.500;AN=2;BaseQRankSum=1.977;ClippingRankSum=0.529;DP=12;FS=0.000;MLEAC=1;MLEAF=0.500;MQ=60.00;MQ0=0;MQRankSum=0.135;QD=12.90;ReadPosRankSum=-0.529	GT:AD:DP:GQ:PL	0/1:7,5:12:99:183,0,290
1	19586458	.	A	G	421.74	PASS	AC=1;AF=0.500;AN=2;BaseQRankSum=1.107;ClippingRankSum=-1.107;DP=11;FS=0.000;MLEAC=1;MLEAF=0.500;MQ=60.00;MQ0=0;MQRankSum=0.791;QD=34.43;ReadPosRankSum=0.791	GT:AD:DP:GQ:PL	0/1:1,10:11:6:449,0,6
1	19588562	.	A	T	59.74	PASS	AC=2;AF=1.00;AN=2;DP=2;FS=0.000;MLEAC=2;MLEAF=1.00;MQ=60.00;MQ0=0;QD=29.87	GT:AD:DP:GQ:PL	1/1:0,2:2:6:87,6,0
1	19589204	.	A	G	47.74	PASS	AC=2;AF=1.00;AN=2;DP=2;FS=0.000;MLEAC=2;MLEAF=1.00;MQ=60.00;MQ0=0;QD=23.87	GT:AD:DP:GQ:PL	1/1:0,2:2:6:75,6,0
1	19590145	.	A	G	60.74	PASS	AC=2;AF=1.00;AN=2;DP=2;FS=0.000;MLEAC=2;MLEAF=1.00;MQ=60.00;MQ0=0;QD=30.37	GT:AD:DP:GQ:PL	1/1:0,2:2:6:88,6,0
1	19621380	.	T	C	18.59	LowQual	AC=2;AF=1.00;AN=2;DP=1;FS=0.000;MLEAC=2;MLEAF=1.00;MQ=60.00;MQ0=0;QD=18.59	GT:AD:DP:GQ:PL	1/1:0,1:1:3:45,3,0
1	19622375	.	A	T	97.28	PASS	AC=2;AF=1.00;AN=2;DP=3;FS=0.000;MLEAC=2;MLEAF=1.00;MQ=60.00;MQ0=0;QD=32.43	GT:AD:DP:GQ:PL	1/1:0,3:3:9:125,9,0
1	19638883	.	T	C	135.03	PASS	AC=2;AF=1.00;AN=2;DP=4;FS=0.000;MLEAC=2;MLEAF=1.00;MQ=60.00;MQ0=0;QD=33.76	GT:AD:DP:GQ:PL	1/1:0,4:4:12:163,12,0
1	19652063	.	G	A	552.77	PASS	AC=2;AF=1.00;AN=2;DP=14;FS=0.000;MLEAC=2;MLEAF=1.00;MQ=60.00;MQ0=0;QD=27.30	GT:AD:DP:GQ:PL	1/1:0,14:14:42:581,42,0
1	19655630	.	A	G	42.77	PASS	AC=1;AF=0.500;AN=2;BaseQRankSum=1.380;ClippingRankSum=-0.720;DP=6;FS=3.310;MLEAC=1;MLEAF=0.500;MQ=60.00;MQ0=0;MQRankSum=1.380;QD=7.13;ReadPosRankSum=0.720	GT:AD:DP:GQ:PL	0/1:4,2:6:71:71,0,151
1	19655734	.	G	A	142.03	PASS	AC=2;AF=1.00;AN=2;DP=4;FS=0.000;MLEAC=2;MLEAF=1.00;MQ=60.00;MQ0=0;QD=29.16	GT:AD:DP:GQ:PL	1/1:0,4:4:12:170,12,0
1	19669117	.	A	G	93.28	PASS	AC=2;AF=1.00;AN=2;DP=3;FS=0.000;MLEAC=2;MLEAF=1.00;MQ=60.00;MQ0=0;QD=31.09	GT:AD:DP:GQ:PL	1/1:0,3:3:9:121,9,0
1	19669618	.	A	G	59.74	PASS	AC=2;AF=1.00;AN=2;DP=2;FS=0.000;MLEAC=2;MLEAF=1.00;MQ=60.00;MQ0=0;QD=29.87	GT:AD:DP:GQ:PL	1/1:0,2:2:6:87,6,0
1	19669956	.	G	A	62.74	PASS	AC=2;AF=1.00;AN=2;DP=2;FS=0.000;MLEAC=2;MLEAF=1.00;MQ=60.00;MQ0=0;QD=31.37	GT:AD:DP:GQ:PL	1/1:0,2:2:6:90,6,0
1	19675561	.	C	T	95.28	PASS	AC=2;AF=1.00;AN=2;DP=3;FS=0.000;MLEAC=2;MLEAF=1.00;MQ=60.00;MQ0=0;QD=31.76	GT:AD:DP:GQ:PL	1/1:0,3:3:9:123,9,0
1	19677996	.	G	A	91.28	PASS	AC=2;AF=1.00;AN=2;DP=3;FS=0.000;MLEAC=2;MLEAF=1.00;MQ=60.00;MQ0=0;QD=30.43	GT:AD:DP:GQ:PL	1/1:0,3:3:9:119,9,0
1	19680391	.	G	A	102.28	PASS	AC=2;AF=1.00;AN=2;DP=3;FS=0.000;MLEAC=2;MLEAF=1.00;MQ=60.00;MQ0=0;QD=34.09	GT:AD:DP:GQ:PL	1/1:0,3:3:9:130,9,0
1	19680424	.	C	T	217.84	PASS	AC=2;AF=1.00;AN=2;DP=6;FS=0.000;MLEAC=2;MLEAF=1.00;MQ=60.00;MQ0=0;QD=24.94	GT:AD:DP:GQ:PL	1/1:0,6:6:18:246,18,0
1	19762906	.	G	A	62.74	PASS	AC=2;AF=1.00;AN=2;DP=2;FS=0.000;MLEAC=2;MLEAF=1.00;MQ=60.00;MQ0=0;QD=31.37	GT:AD:DP:GQ:PL	1/1:0,2:2:6:90,6,0
1	19762910	.	T	C	62.74	PASS	AC=2;AF=1.00;AN=2;DP=2;FS=0.000;MLEAC=2;MLEAF=1.00;MQ=60.00;MQ0=0;QD=31.37	GT:AD:DP:GQ:PL	1/1:0,2:2:6:90,6,0
1	19774133	.	C	T	60.74	PASS	AC=2;AF=1.00;AN=2;DP=2;FS=0.000;MLEAC=2;MLEAF=1.00;MQ=60.00;MQ0=0;QD=30.37	GT:AD:DP:GQ:PL	1/1:0,2:2:6:88,6,0
1	19801887	.	A	C	59.74	PASS	AC=2;AF=1.00;AN=2;DP=2;FS=0.000;MLEAC=2;MLEAF=1.00;MQ=60.00;MQ0=0;QD=29.87	GT:AD:DP:GQ:PL	1/1:0,2:2:6:87,6,0
1	19801898	.	A	G	62.74	PASS	AC=2;AF=1.00;AN=2;DP=2;FS=0.000;MLEAC=2;MLEAF=1.00;MQ=60.00;MQ0=0;QD=31.37	GT:AD:DP:GQ:PL	1/1:0,2:2:6:90,6,0
1	19943823	.	C	A	102.28	PASS	AC=2;AF=1.00;AN=2;DP=3;FS=0.000;MLEAC=2;MLEAF=1.00;MQ=60.00;MQ0=0;QD=34.09	GT:AD:DP:GQ:PL	1/1:0,3:3:9:130,9,0
1	19950062	.	T	C	138.77	PASS	AC=1;AF=0.500;AN=2;BaseQRankSum=-0.919;ClippingRankSum=-1.653;DP=15;FS=2.158;MLEAC=1;MLEAF=0.500;MQ=60.00;MQ0=0;MQRankSum=-0.919;QD=9.25;ReadPosRankSum=0.674	GT:AD:DP:GQ:PL	0/1:10,5:15:99:167,0,384
1	19953118	.	G	T	223.84	PASS	AC=2;AF=1.00;AN=2;DP=6;FS=0.000;MLEAC=2;MLEAF=1.00;MQ=60.00;MQ0=0;QD=28.68	GT:AD:DP:GQ:PL	1/1:0,6:6:18:252,18,0
1	19984461	.	C	T	234.80	PASS	AC=2;AF=1.00;AN=2;DP=7;FS=0.000;MLEAC=2;MLEAF=1.00;MQ=60.00;MQ0=0;QD=33.54	GT:AD:DP:GQ:PL	1/1:0,7:7:21:263,21,0
1	20020993	.	A	G	1006.77	PASS	AC=2;AF=1.00;AN=2;DP=23;FS=0.000;MLEAC=2;MLEAF=1.00;MQ=60.00;MQ0=0;QD=31.91	GT:AD:DP:GQ:PL	1/1:0,23:23:69:1035,69,0
1	20020994	.	C	T	1006.77	PASS	AC=2;AF=1.00;AN=2;DP=23;FS=0.000;MLEAC=2;MLEAF=1.00;MQ=60.00;MQ0=0;QD=37.31	GT:AD:DP:GQ:PL	1/1:0,23:23:69:1035,69,0
1	20073703	.	C	T	296.77	PASS	AC=1;AF=0.500;AN=2;BaseQRankSum=1.274;ClippingRankSum=-1.444;DP=25;FS=1.623;MLEAC=1;MLEAF=0.500;MQ=60.00;MQ0=0;MQRankSum=0.594;QD=11.87;ReadPosRankSum=0.878	GT:AD:DP:GQ:PL	0/1:16,9:25:99:325,0,577
1	20095951	.	T	C	58.74	PASS	AC=2;AF=1.00;AN=2;DP=2;FS=0.000;MLEAC=2;MLEAF=1.00;MQ=60.00;MQ0=0;QD=29.37	GT:AD:DP:GQ:PL	1/1:0,2:2:6:86,6,0
1	20097941	.	G	T	191.77	PASS	AC=1;AF=0.500;AN=2;BaseQRankSum=0.167;ClippingRankSum=0.702;DP=23;FS=4.619;MLEAC=1;MLEAF=0.500;MQ=60.00;MQ0=0;MQRankSum=0.702;QD=8.34;ReadPosRankSum=-0.568	GT:AD:DP:GQ:PL	0/1:16,7:23:99:220,0,578
1	20117992	.	A	G	62.74	PASS	AC=2;AF=1.00;AN=2;DP=2;FS=0.000;MLEAC=2;MLEAF=1.00;MQ=60.00;MQ0=0;QD=31.37	GT:AD:DP:GQ:PL	1/1:0,2:2:6:90,6,0
1	20238343	.	A	G	307.78	PASS	AC=2;AF=1.00;AN=2;DP=8;FS=0.000;MLEAC=2;MLEAF=1.00;MQ=60.00;MQ0=0;QD=32.30	GT:AD:DP:GQ:PL	1/1:0,8:8:24:336,24,0
1	20238466	.	A	G	356.78	PASS	AC=2;AF=1.00;AN=2;DP=9;FS=0.000;MLEAC=2;MLEAF=1.00;MQ=60.00;MQ0=0;QD=33.65	GT:AD:DP:GQ:PL	1/1:0,9:9:27:385,27,0
1	20480668	.	G	T	61.74	PASS	AC=2;AF=1.00;AN=2;DP=2;FS=0.000;MLEAC=2;MLEAF=1.00;MQ=60.00;MQ0=0;QD=30.87	GT:AD:DP:GQ:PL	1/1:0,2:2:6:89,6,0
1	20480840	.	C	G	450.77	PASS	AC=2;AF=1.00;AN=2;DP=11;FS=0.000;MLEAC=2;MLEAF=1.00;MQ=60.00;MQ0=0;QD=31.67	GT:AD:DP:GQ:PL	1/1:0,11:11:33:479,33,0
1	20482701	.	G	A	85.77	PASS	AC=1;AF=0.500;AN=2;BaseQRankSum=-0.406;ClippingRankSum=0.406;DP=6;FS=0.000;MLEAC=1;MLEAF=0.500;MQ=60.00;MQ0=0;MQRankSum=0.988;QD=14.29;ReadPosRankSum=0.406	GT:AD:DP:GQ:PL	0/1:3,3:6:99:114,0,113
1	20482752	.	C	T	164.77	PASS	AC=1;AF=0.500;AN=2;BaseQRankSum=-1.589;ClippingRankSum=1.067;DP=8;FS=0.000;MLEAC=1;MLEAF=0.500;MQ=60.00;MQ0=0;MQRankSum=1.067;QD=20.60;ReadPosRankSum=-0.572	GT:AD:DP:GQ:PL	0/1:2,6:8:64:193,0,64
1	20486451	.	C	T	400.77	PASS	AC=1;AF=0.500;AN=2;BaseQRankSum=-0.065;ClippingRankSum=-0.979;DP=15;FS=0.000;MLEAC=1;MLEAF=0.500;MQ=60.00;MQ0=0;MQRankSum=-0.588;QD=26.72;ReadPosRankSum=0.979	GT:AD:DP:GQ:PL	0/1:4,11:15:99:429,0,130
1	20811184	.	C	T	81.77	PASS	AC=1;AF=0.500;AN=2;BaseQRankSum=-0.727;ClippingRankSum=0.727;DP=4;FS=0.000;MLEAC=1;MLEAF=0.500;MQ=60.00;MQ0=0;MQRankSum=0.727;QD=20.44;ReadPosRankSum=0.727	GT:AD:DP:GQ:PL	0/1:1,3:4:33:110,0,33
1	20826243	.	C	T	651.77	PASS	AC=1;AF=0.500;AN=2;BaseQRankSum=-0.408;ClippingRankSum=-0.743;DP=28;FS=1.515;MLEAC=1;MLEAF=0.500;MQ=60.00;MQ0=0;MQRankSum=0.264;QD=23.28;ReadPosRankSum=0.647	GT:AD:DP:GQ:PL	0/1:10,18:28:99:680,0,324
1	20826910	.	G	A	783.77	PASS	AC=1;AF=0.500;AN=2;BaseQRankSum=0.754;ClippingRankSum=-0.754;DP=32;FS=0.000;MLEAC=1;MLEAF=0.500;MQ=60.00;MQ0=0;MQRankSum=-0.119;QD=24.49;ReadPosRankSum=0.595	GT:AD:DP:GQ:PL	0/1:11,21:32:99:812,0,358
1	20827031	.	A	G	597.77	PASS	AC=1;AF=0.500;AN=2;BaseQRankSum=-0.236;ClippingRankSum=0.236;DP=20;FS=0.000;MLEAC=1;MLEAF=0.500;MQ=60.00;MQ0=0;MQRankSum=0.331;QD=29.89;ReadPosRankSum=-0.709	GT:AD:DP:GQ:PL	0/1:4,16:20:99:626,0,112
1	20968011	.	A	G	57.74	PASS	AC=2;AF=1.00;AN=2;DP=2;FS=0.000;MLEAC=2;MLEAF=1.00;MQ=60.00;MQ0=0;QD=28.87	GT:AD:DP:GQ:PL	1/1:0,2:2:6:85,6,0
1	20968516	.	C	T	17.61	LowQual	AC=2;AF=1.00;AN=2;DP=1;FS=0.000;MLEAC=2;MLEAF=1.00;MQ=60.00;MQ0=0;QD=17.61	GT:AD:DP:GQ:PL	1/1:0,1:1:3:44,3,0
1	20969441	.	T	A	61.74	PASS	AC=2;AF=1.00;AN=2;DP=2;FS=0.000;MLEAC=2;MLEAF=1.00;MQ=60.00;MQ0=0;QD=30.87	GT:AD:DP:GQ:PL	1/1:0,2:2:6:89,6,0
1	20969690	.	G	A	105.28	PASS	AC=2;AF=1.00;AN=2;DP=3;FS=0.000;MLEAC=2;MLEAF=1.00;MQ=60.00;MQ0=0;QD=30.07	GT:AD:DP:GQ:PL	1/1:0,3:3:9:133,9,0
1	20975278	.	C	T	46.77	PASS	AC=1;AF=0.500;AN=2;BaseQRankSum=-1.026;ClippingRankSum=0.000;DP=4;FS=0.000;MLEAC=1;MLEAF=0.500;MQ=60.00;MQ0=0;MQRankSum=-1.026;QD=11.69;ReadPosRankSum=-1.026	GT:AD:DP:GQ:PL	0/1:2,2:4:75:75,0,79
1	20975992	.	T	C	42.77	PASS	AC=1;AF=0.500;AN=2;BaseQRankSum=1.026;ClippingRankSum=1.026;DP=4;FS=0.000;MLEAC=1;MLEAF=0.500;MQ=60.00;MQ0=0;MQRankSum=-1.026;QD=10.69;ReadPosRankSum=-1.026	GT:AD:DP:GQ:PL	0/1:2,2:4:68:71,0,68
1	20976075	.	T	C	62.74	PASS	AC=2;AF=1.00;AN=2;DP=2;FS=0.000;MLEAC=2;MLEAF=1.00;MQ=60.00;MQ0=0;QD=31.37	GT:AD:DP:GQ:PL	1/1:0,2:2:6:90,6,0
1	20976078	.	T	C	62.74	PASS	AC=2;AF=1.00;AN=2;DP=2;FS=0.000;MLEAC=2;MLEAF=1.00;MQ=60.00;MQ0=0;QD=31.37	GT:AD:DP:GQ:PL	1/1:0,2:2:6:90,6,0
1	20976589	.	C	T	59.74	PASS	AC=2;AF=1.00;AN=2;DP=2;FS=0.000;MLEAC=2;MLEAF=1.00;MQ=60.00;MQ0=0;QD=29.87	GT:AD:DP:GQ:PL	1/1:0,2:2:6:87,6,0
1	20976759	.	C	T	90.28	PASS	AC=2;AF=1.00;AN=2;DP=3;FS=0.000;MLEAC=2;MLEAF=1.00;MQ=60.00;MQ0=0;QD=30.09	GT:AD:DP:GQ:PL	1/1:0,3:3:9:118,9,0
1	20977000	.	A	C	440.77	PASS	AC=1;AF=0.500;AN=2;BaseQRankSum=0.803;ClippingRankSum=-0.547;DP=47;FS=0.000;MLEAC=1;MLEAF=0.500;MQ=60.00;MQ0=0;MQRankSum=-1.035;QD=9.38;ReadPosRankSum=0.547	GT:AD:DP:GQ:PL	0/1:33,14:47:99:469,0,1267
1	20977221	.	A	T	1100.77	PASS	AC=2;AF=1.00;AN=2;DP=26;FS=0.000;MLEAC=2;MLEAF=1.00;MQ=60.00;MQ0=0;QD=33.73	GT:AD:DP:GQ:PL	1/1:0,26:26:78:1129,78,0
1	20977365	.	C	G	1471.77	PASS	AC=2;AF=1.00;AN=2;DP=35;FS=0.000;MLEAC=2;MLEAF=1.00;MQ=60.00;MQ0=0;QD=33.37	GT:AD:DP:GQ:PL	1/1:0,35:35:99:1500,105,0
1	20977380	.	T	C	216.77	PASS	AC=1;AF=0.500;AN=2;BaseQRankSum=-0.061;ClippingRankSum=-1.157;DP=34;FS=3.675;MLEAC=1;MLEAF=0.500;MQ=60.00;MQ0=0;MQRankSum=0.142;QD=6.38;ReadPosRankSum=1.482	GT:AD:DP:GQ:PL	0/1:26,8:34:99:245,0,1019
1	20977449	.	G	T	620.77	PASS	AC=1;AF=0.500;AN=2;BaseQRankSum=1.046;ClippingRankSum=-1.214;DP=30;FS=14.824;MLEAC=1;MLEAF=0.500;MQ=60.00;MQ0=0;MQRankSum=-0.377;QD=20.69;ReadPosRankSum=0.419	GT:AD:DP:GQ:PL	0/1:13,17:30:99:649,0,475
1	20977748	.	T	G	17.84	LowQual;my_snp_filter	AC=1;AF=0.500;AN=2;BaseQRankSum=0.639;ClippingRankSum=-1.004;DP=14;FS=0.000;MLEAC=1;MLEAF=0.500;MQ=60.00;MQ0=0;MQRankSum=-0.091;QD=1.27;ReadPosRankSum=0.639	GT:AD:DP:GQ:PL	0/1:12,2:14:46:46,0,451
1	20978221	.	C	T	131.77	PASS	AC=1;AF=0.500;AN=2;BaseQRankSum=0.731;ClippingRankSum=0.731;DP=5;FS=0.000;MLEAC=1;MLEAF=0.500;MQ=60.00;MQ0=0;MQRankSum=0.731;QD=26.35;ReadPosRankSum=0.731	GT:AD:DP:GQ:PL	0/1:1,4:5:31:160,0,31
1	20978832	.	T	C	2488.77	PASS	AC=2;AF=1.00;AN=2;BaseQRankSum=0.346;ClippingRankSum=-1.732;DP=60;FS=0.000;MLEAC=2;MLEAF=1.00;MQ=60.00;MQ0=0;MQRankSum=0.520;QD=34.04;ReadPosRankSum=1.675	GT:AD:DP:GQ:PL	1/1:1,59:60:99:2517,146,0
1	20982631	.	G	A	2634.77	PASS	AC=2;AF=1.00;AN=2;BaseQRankSum=1.680;ClippingRankSum=-0.735;DP=66;FS=3.424;MLEAC=2;MLEAF=1.00;MQ=60.00;MQ0=0;MQRankSum=1.260;QD=26.69;ReadPosRankSum=0.630	GT:AD:DP:GQ:PL	1/1:1,65:66:99:2663,189,0
1	20983987	.	G	A	47.77	PASS	AC=1;AF=0.500;AN=2;BaseQRankSum=0.736;ClippingRankSum=0.736;DP=3;FS=0.000;MLEAC=1;MLEAF=0.500;MQ=60.00;MQ0=0;MQRankSum=0.736;QD=15.92;ReadPosRankSum=0.736	GT:AD:DP:GQ:PL	0/1:1,2:3:37:76,0,37
1	20987873	.	G	C	709.77	PASS	AC=2;AF=1.00;AN=2;DP=17;FS=0.000;MLEAC=2;MLEAF=1.00;MQ=60.00;MQ0=0;QD=29.01	GT:AD:DP:GQ:PL	1/1:0,17:17:51:738,51,0
1	21101163	.	A	G	565.77	PASS	AC=2;AF=1.00;AN=2;DP=14;FS=0.000;MLEAC=2;MLEAF=1.00;MQ=60.00;MQ0=0;QD=31.88	GT:AD:DP:GQ:PL	1/1:0,14:14:42:594,42,0
1	21101369	.	T	C	12.05	LowQual;my_snp_filter	AC=1;AF=0.500;AN=2;BaseQRankSum=-1.369;ClippingRankSum=0.091;DP=14;FS=3.256;MLEAC=1;MLEAF=0.500;MQ=60.00;MQ0=0;MQRankSum=-0.274;QD=0.86;ReadPosRankSum=-0.274	GT:AD:DP:GQ:PL	0/1:12,2:14:40:40,0,472
1	21101899	.	T	C	70.77	PASS	AC=1;AF=0.500;AN=2;BaseQRankSum=0.715;ClippingRankSum=1.531;DP=11;FS=7.404;MLEAC=1;MLEAF=0.500;MQ=60.00;MQ0=0;MQRankSum=-0.978;QD=6.43;ReadPosRankSum=-1.106	GT:AD:DP:GQ:PL	0/1:8,3:11:99:99,0,404
1	21101903	.	T	C	382.77	PASS	AC=1;AF=0.500;AN=2;BaseQRankSum=2.041;ClippingRankSum=0.967;DP=12;FS=0.000;MLEAC=1;MLEAF=0.500;MQ=60.00;MQ0=0;MQRankSum=-2.041;QD=31.90;ReadPosRankSum=-0.537	GT:AD:DP:GQ:PL	0/1:2,10:12:49:411,0,49
1	21120635	.	C	A	152.03	PASS	AC=2;AF=1.00;AN=2;DP=4;FS=0.000;MLEAC=2;MLEAF=1.00;MQ=60.00;MQ0=0;QD=29.46	GT:AD:DP:GQ:PL	1/1:0,4:4:12:180,12,0
1	21120640	.	G	A	152.03	PASS	AC=2;AF=1.00;AN=2;DP=4;FS=0.000;MLEAC=2;MLEAF=1.00;MQ=60.00;MQ0=0;QD=26.85	GT:AD:DP:GQ:PL	1/1:0,4:4:12:180,12,0
1	21120649	.	G	A	152.03	PASS	AC=2;AF=1.00;AN=2;DP=2;FS=0.000;MLEAC=2;MLEAF=1.00;MQ=60.00;MQ0=0;QD=22.97	GT:AD:DP:GQ:PL	1/1:0,2:2:12:180,12,0
1	21167404	.	A	G	1404.77	PASS	AC=2;AF=1.00;AN=2;DP=33;FS=0.000;MLEAC=2;MLEAF=1.00;MQ=60.00;MQ0=0;QD=33.79	GT:AD:DP:GQ:PL	1/1:0,33:33:99:1433,99,0
1	21256776	.	A	G	97.28	PASS	AC=2;AF=1.00;AN=2;DP=3;FS=0.000;MLEAC=2;MLEAF=1.00;MQ=60.00;MQ0=0;QD=32.43	GT:AD:DP:GQ:PL	1/1:0,3:3:9:125,9,0
1	21457532	.	A	G	60.74	PASS	AC=2;AF=1.00;AN=2;DP=2;FS=0.000;MLEAC=2;MLEAF=1.00;MQ=60.00;MQ0=0;QD=30.37	GT:AD:DP:GQ:PL	1/1:0,2:2:6:88,6,0
1	21544791	.	T	C	240.77	PASS	AC=1;AF=0.500;AN=2;BaseQRankSum=1.226;ClippingRankSum=0.215;DP=42;FS=0.000;MLEAC=1;MLEAF=0.500;MQ=60.00;MQ0=0;MQRankSum=-0.981;QD=5.73;ReadPosRankSum=-0.276	GT:AD:DP:GQ:PL	0/1:33,9:42:99:269,0,1283
1	21671943	.	T	G	827.77	PASS	AC=2;AF=1.00;AN=2;DP=20;FS=0.000;MLEAC=2;MLEAF=1.00;MQ=60.00;MQ0=0;QD=28.89	GT:AD:DP:GQ:PL	1/1:0,20:20:60:856,60,0
1	21672185	.	A	C	58.74	PASS	AC=2;AF=1.00;AN=2;DP=2;FS=0.000;MLEAC=2;MLEAF=1.00;MQ=60.00;MQ0=0;QD=29.37	GT:AD:DP:GQ:PL	1/1:0,2:2:6:86,6,0
1	21724634	.	G	A	196.90	PASS	AC=2;AF=1.00;AN=2;DP=5;FS=0.000;MLEAC=2;MLEAF=1.00;MQ=60.00;MQ0=0;QD=33.67	GT:AD:DP:GQ:PL	1/1:0,5:5:15:225,15,0
1	21724639	.	C	G	196.90	PASS	AC=2;AF=1.00;AN=2;DP=5;FS=0.000;MLEAC=2;MLEAF=1.00;MQ=60.00;MQ0=0;QD=28.27	GT:AD:DP:GQ:PL	1/1:0,5:5:15:225,15,0
1	21750970	.	T	A	62.74	PASS	AC=2;AF=1.00;AN=2;DP=2;FS=0.000;MLEAC=2;MLEAF=1.00;MQ=60.00;MQ0=0;QD=31.37	GT:AD:DP:GQ:PL	1/1:0,2:2:6:90,6,0
1	21798154	.	A	G	49.77	PASS	AC=1;AF=0.500;AN=2;BaseQRankSum=1.026;ClippingRankSum=-1.026;DP=4;FS=0.000;MLEAC=1;MLEAF=0.500;MQ=60.00;MQ0=0;MQRankSum=-1.026;QD=12.44;ReadPosRankSum=1.026	GT:AD:DP:GQ:PL	0/1:2,2:4:69:78,0,69
1	21929528	.	G	A	45.77	PASS	AC=1;AF=0.500;AN=2;BaseQRankSum=-1.026;ClippingRankSum=0.000;DP=4;FS=0.000;MLEAC=1;MLEAF=0.500;MQ=60.00;MQ0=0;MQRankSum=-1.026;QD=11.44;ReadPosRankSum=1.026	GT:AD:DP:GQ:PL	0/1:2,2:4:74:74,0,75
1	21940555	.	C	T	850.77	PASS	AC=2;AF=1.00;AN=2;DP=21;FS=0.000;MLEAC=2;MLEAF=1.00;MQ=60.00;MQ0=0;QD=34.13	GT:AD:DP:GQ:PL	1/1:0,21:21:63:879,63,0
1	22005665	.	C	T	164.90	PASS	AC=2;AF=1.00;AN=2;DP=5;FS=0.000;MLEAC=2;MLEAF=1.00;MQ=60.00;MQ0=0;QD=32.98	GT:AD:DP:GQ:PL	1/1:0,5:5:15:193,15,0
1	22051873	.	G	A	119.77	PASS	AC=1;AF=0.500;AN=2;BaseQRankSum=-0.731;ClippingRankSum=-0.731;DP=5;FS=3.979;MLEAC=1;MLEAF=0.500;MQ=60.00;MQ0=0;MQRankSum=-0.731;QD=23.95;ReadPosRankSum=0.731	GT:AD:DP:GQ:PL	0/1:1,4:5:31:148,0,31
1	22054427	.	C	A	82.79	PASS	AC=1;AF=0.500;AN=2;BaseQRankSum=0.727;ClippingRankSum=-0.727;DP=4;FS=0.000;MLEAC=1;MLEAF=0.500;MQ=60.00;MQ0=0;MQRankSum=0.727;QD=20.70;ReadPosRankSum=0.727	GT:AD:DP:GQ:PL	0/1:1,3:4:23:111,0,23
1	22149935	.	T	C	138.03	PASS	AC=2;AF=1.00;AN=2;DP=4;FS=0.000;MLEAC=2;MLEAF=1.00;MQ=60.00;MQ0=0;QD=34.51	GT:AD:DP:GQ:PL	1/1:0,4:4:12:166,12,0
1	22160020	.	C	T	39.74	PASS	AC=2;AF=1.00;AN=2;DP=2;FS=0.000;MLEAC=2;MLEAF=1.00;MQ=60.00;MQ0=0;QD=19.87	GT:AD:DP:GQ:PL	1/1:0,2:2:6:67,6,0
1	22199245	.	C	T	104.28	PASS	AC=2;AF=1.00;AN=2;DP=3;FS=0.000;MLEAC=2;MLEAF=1.00;MQ=60.00;MQ0=0;QD=34.76	GT:AD:DP:GQ:PL	1/1:0,3:3:9:132,9,0
1	22206942	.	G	A	186.90	PASS	AC=2;AF=1.00;AN=2;DP=5;FS=0.000;MLEAC=2;MLEAF=1.00;MQ=60.00;MQ0=0;QD=31.95	GT:AD:DP:GQ:PL	1/1:0,5:5:15:215,15,0
1	22207235	.	T	C	60.74	PASS	AC=2;AF=1.00;AN=2;DP=2;FS=0.000;MLEAC=2;MLEAF=1.00;MQ=60.00;MQ0=0;QD=30.37	GT:AD:DP:GQ:PL	1/1:0,2:2:6:88,6,0
1	22214046	.	C	T	89.77	PASS	AC=1;AF=0.500;AN=2;BaseQRankSum=0.727;ClippingRankSum=0.727;DP=4;FS=0.000;MLEAC=1;MLEAF=0.500;MQ=60.00;MQ0=0;MQRankSum=0.727;QD=22.44;ReadPosRankSum=0.727	GT:AD:DP:GQ:PL	0/1:1,3:4:28:118,0,28
1	22216574	.	C	A	95.28	PASS	AC=2;AF=1.00;AN=2;DP=3;FS=0.000;MLEAC=2;MLEAF=1.00;MQ=60.00;MQ0=0;QD=31.76	GT:AD:DP:GQ:PL	1/1:0,3:3:9:123,9,0
1	22216604	.	C	G	62.74	PASS	AC=2;AF=1.00;AN=2;DP=2;FS=0.000;MLEAC=2;MLEAF=1.00;MQ=60.00;MQ0=0;QD=31.37	GT:AD:DP:GQ:PL	1/1:0,2:2:6:90,6,0
1	22217108	.	G	A	97.28	PASS	AC=2;AF=1.00;AN=2;DP=3;FS=0.000;MLEAC=2;MLEAF=1.00;MQ=60.00;MQ0=0;QD=32.43	GT:AD:DP:GQ:PL	1/1:0,3:3:9:125,9,0
1	22352040	.	G	T	621.77	PASS	AC=2;AF=1.00;AN=2;DP=16;FS=0.000;MLEAC=2;MLEAF=1.00;MQ=60.00;MQ0=0;QD=34.29	GT:AD:DP:GQ:PL	1/1:0,16:16:48:650,48,0
1	22352179	.	A	C	61.74	PASS	AC=2;AF=1.00;AN=2;DP=2;FS=0.000;MLEAC=2;MLEAF=1.00;MQ=60.00;MQ0=0;QD=30.87	GT:AD:DP:GQ:PL	1/1:0,2:2:6:89,6,0
1	22353491	.	C	T	50.77	PASS	AC=1;AF=0.500;AN=2;BaseQRankSum=0.736;ClippingRankSum=0.736;DP=3;FS=0.000;MLEAC=1;MLEAF=0.500;MQ=60.00;MQ0=0;MQRankSum=0.736;QD=16.92;ReadPosRankSum=0.736	GT:AD:DP:GQ:PL	0/1:1,2:3:30:79,0,30
1	22353986	.	C	G	147.03	PASS	AC=2;AF=1.00;AN=2;DP=3;FS=0.000;MLEAC=2;MLEAF=1.00;MQ=60.00;MQ0=0;QD=28.37	GT:AD:DP:GQ:PL	1/1:0,3:3:12:175,12,0
1	22353989	.	C	G	147.03	PASS	AC=2;AF=1.00;AN=2;DP=4;FS=0.000;MLEAC=2;MLEAF=1.00;MQ=60.00;MQ0=0;QD=31.44	GT:AD:DP:GQ:PL	1/1:0,4:4:12:175,12,0
1	22356809	.	A	T	653.77	PASS	AC=2;AF=1.00;AN=2;DP=16;FS=0.000;MLEAC=2;MLEAF=1.00;MQ=60.00;MQ0=0;QD=31.84	GT:AD:DP:GQ:PL	1/1:0,16:16:48:682,48,0
1	22356888	.	G	A	731.77	PASS	AC=2;AF=1.00;AN=2;DP=18;FS=0.000;MLEAC=2;MLEAF=1.00;MQ=60.00;MQ0=0;QD=28.36	GT:AD:DP:GQ:PL	1/1:0,18:18:54:760,54,0
1	22356905	.	G	A	754.77	PASS	AC=2;AF=1.00;AN=2;DP=18;FS=0.000;MLEAC=2;MLEAF=1.00;MQ=60.00;MQ0=0;QD=33.16	GT:AD:DP:GQ:PL	1/1:0,18:18:54:783,54,0
1	22357217	.	G	T	759.77	PASS	AC=2;AF=1.00;AN=2;DP=19;FS=0.000;MLEAC=2;MLEAF=1.00;MQ=60.00;MQ0=0;QD=28.07	GT:AD:DP:GQ:PL	1/1:0,19:19:57:788,57,0
1	22357549	.	G	T	61.74	PASS	AC=2;AF=1.00;AN=2;DP=2;FS=0.000;MLEAC=2;MLEAF=1.00;MQ=60.00;MQ0=0;QD=30.87	GT:AD:DP:GQ:PL	1/1:0,2:2:6:89,6,0
1	22380237	.	T	C	55.74	PASS	AC=2;AF=1.00;AN=2;DP=2;FS=0.000;MLEAC=2;MLEAF=1.00;MQ=60.00;MQ0=0;QD=27.87	GT:AD:DP:GQ:PL	1/1:0,2:2:6:83,6,0
1	22390072	.	G	T	58.74	PASS	AC=2;AF=1.00;AN=2;DP=2;FS=0.000;MLEAC=2;MLEAF=1.00;MQ=60.00;MQ0=0;QD=29.37	GT:AD:DP:GQ:PL	1/1:0,2:2:6:86,6,0
1	22391784	.	G	C	62.74	PASS	AC=2;AF=1.00;AN=2;DP=2;FS=0.000;MLEAC=2;MLEAF=1.00;MQ=60.00;MQ0=0;QD=31.37	GT:AD:DP:GQ:PL	1/1:0,2:2:6:90,6,0
1	22394003	.	A	G	18.59	LowQual	AC=2;AF=1.00;AN=2;DP=1;FS=0.000;MLEAC=2;MLEAF=1.00;MQ=60.00;MQ0=0;QD=18.59	GT:AD:DP:GQ:PL	1/1:0,1:1:3:45,3,0
1	22441865	.	C	T	54.74	PASS	AC=2;AF=1.00;AN=2;DP=2;FS=0.000;MLEAC=2;MLEAF=1.00;MQ=60.00;MQ0=0;QD=27.37	GT:AD:DP:GQ:PL	1/1:0,2:2:6:82,6,0
1	22443887	.	G	T	41.77	PASS	AC=1;AF=0.500;AN=2;BaseQRankSum=0.736;ClippingRankSum=0.736;DP=3;FS=0.000;MLEAC=1;MLEAF=0.500;MQ=60.00;MQ0=0;MQRankSum=0.736;QD=13.92;ReadPosRankSum=0.736	GT:AD:DP:GQ:PL	0/1:1,2:3:30:70,0,30
1	22444490	.	A	C	61.74	PASS	AC=2;AF=1.00;AN=2;DP=2;FS=0.000;MLEAC=2;MLEAF=1.00;MQ=60.00;MQ0=0;QD=30.87	GT:AD:DP:GQ:PL	1/1:0,2:2:6:89,6,0
1	22444810	.	C	A	186.90	PASS	AC=2;AF=1.00;AN=2;DP=5;FS=0.000;MLEAC=2;MLEAF=1.00;MQ=60.00;MQ0=0;QD=32.37	GT:AD:DP:GQ:PL	1/1:0,5:5:15:215,15,0
1	22444859	.	T	G	143.03	PASS	AC=2;AF=1.00;AN=2;DP=4;FS=0.000;MLEAC=2;MLEAF=1.00;MQ=60.00;MQ0=0;QD=27.65	GT:AD:DP:GQ:PL	1/1:0,4:4:12:171,12,0
1	22445991	.	C	T	97.28	PASS	AC=2;AF=1.00;AN=2;DP=3;FS=0.000;MLEAC=2;MLEAF=1.00;MQ=60.00;MQ0=0;QD=32.43	GT:AD:DP:GQ:PL	1/1:0,3:3:9:125,9,0
1	22455142	.	G	A	62.74	PASS	AC=2;AF=1.00;AN=2;DP=2;FS=0.000;MLEAC=2;MLEAF=1.00;MQ=60.00;MQ0=0;QD=31.37	GT:AD:DP:GQ:PL	1/1:0,2:2:6:90,6,0
1	22817911	.	A	G	117.77	PASS	AC=1;AF=0.500;AN=2;BaseQRankSum=0.000;ClippingRankSum=0.000;DP=7;FS=3.136;MLEAC=1;MLEAF=0.500;MQ=60.00;MQ0=0;MQRankSum=0.550;QD=16.82;ReadPosRankSum=-1.754	GT:AD:DP:GQ:PL	0/1:3,4:7:99:146,0,99
1	22835677	.	A	G	87.77	PASS	AC=1;AF=0.500;AN=2;BaseQRankSum=1.537;ClippingRankSum=0.406;DP=6;FS=0.000;MLEAC=1;MLEAF=0.500;MQ=60.00;MQ0=0;MQRankSum=-0.988;QD=14.63;ReadPosRankSum=0.406	GT:AD:DP:GQ:PL	0/1:3,3:6:99:116,0,109
1	22846709	.	G	A	289.78	PASS	AC=2;AF=1.00;AN=2;DP=8;FS=0.000;MLEAC=2;MLEAF=1.00;MQ=60.00;MQ0=0;QD=34.09	GT:AD:DP:GQ:PL	1/1:0,8:8:24:318,24,0
1	22852715	.	G	C	254.77	PASS	AC=1;AF=0.500;AN=2;BaseQRankSum=-0.337;ClippingRankSum=-0.625;DP=17;FS=0.000;MLEAC=1;MLEAF=0.500;MQ=60.00;MQ0=0;MQRankSum=0.048;QD=14.99;ReadPosRankSum=0.241	GT:AD:DP:GQ:PL	0/1:9,8:17:99:283,0,325
1	22853141	.	G	A	284.77	PASS	AC=1;AF=0.500;AN=2;BaseQRankSum=2.680;ClippingRankSum=-0.533;DP=13;FS=2.276;MLEAC=1;MLEAF=0.500;MQ=60.00;MQ0=0;MQRankSum=-0.817;QD=21.91;ReadPosRankSum=0.533	GT:AD:DP:GQ:PL	0/1:5,8:13:99:313,0,159
1	22856601	.	T	C	410.77	PASS	AC=1;AF=0.500;AN=2;BaseQRankSum=1.875;ClippingRankSum=0.296;DP=13;FS=0.000;MLEAC=1;MLEAF=0.500;MQ=60.00;MQ0=0;MQRankSum=0.888;QD=31.60;ReadPosRankSum=-0.296	GT:AD:DP:GQ:PL	0/1:2,11:13:39:439,0,39
1	23219493	.	T	C	454.77	PASS	AC=2;AF=1.00;AN=2;DP=11;FS=0.000;MLEAC=2;MLEAF=1.00;MQ=60.00;MQ0=0;QD=26.23	GT:AD:DP:GQ:PL	1/1:0,11:11:33:483,33,0
1	23410742	.	A	C	75.77	PASS	AC=1;AF=0.500;AN=2;BaseQRankSum=1.203;ClippingRankSum=-0.573;DP=9;FS=6.455;MLEAC=1;MLEAF=0.500;MQ=60.00;MQ0=0;MQRankSum=0.248;QD=8.42;ReadPosRankSum=0.573	GT:AD:DP:GQ:PL	0/1:6,3:9:99:104,0,228
1	23413707	.	T	C	91.77	PASS	AC=1;AF=0.500;AN=2;BaseQRankSum=0.478;ClippingRankSum=-0.690;DP=18;FS=2.304;MLEAC=1;MLEAF=0.500;MQ=60.00;MQ0=0;MQRankSum=0.159;QD=5.10;ReadPosRankSum=0.584	GT:AD:DP:GQ:PL	0/1:14,4:18:99:120,0,541
1	23415102	.	T	C	84.77	PASS	AC=1;AF=0.500;AN=2;BaseQRankSum=0.553;ClippingRankSum=-0.894;DP=22;FS=5.780;MLEAC=1;MLEAF=0.500;MQ=60.00;MQ0=0;MQRankSum=0.724;QD=3.85;ReadPosRankSum=0.298	GT:AD:DP:GQ:PL	0/1:18,4:22:99:113,0,712
1	23415165	.	G	A	214.77	PASS	AC=1;AF=0.500;AN=2;BaseQRankSum=0.396;ClippingRankSum=0.079;DP=20;FS=0.000;MLEAC=1;MLEAF=0.500;MQ=60.00;MQ0=0;MQRankSum=-0.555;QD=10.74;ReadPosRankSum=-0.158	GT:AD:DP:GQ:PL	0/1:13,7:20:99:243,0,502
1	23415433	.	G	C	282.77	PASS	AC=1;AF=0.500;AN=2;BaseQRankSum=1.033;ClippingRankSum=-0.394;DP=28;FS=3.617;MLEAC=1;MLEAF=0.500;MQ=60.00;MQ0=0;MQRankSum=0.689;QD=10.10;ReadPosRankSum=0.541	GT:AD:DP:GQ:PL	0/1:19,9:28:99:311,0,694
1	23418153	.	C	T	190.77	PASS	AC=1;AF=0.500;AN=2;BaseQRankSum=0.648;ClippingRankSum=-0.530;DP=15;FS=5.426;MLEAC=1;MLEAF=0.500;MQ=60.00;MQ0=0;MQRankSum=-0.766;QD=12.72;ReadPosRankSum=0.412	GT:AD:DP:GQ:PL	0/1:9,6:15:99:219,0,345
1	23419261	.	G	A	22.79	LowQual;my_snp_filter	AC=1;AF=0.500;AN=2;BaseQRankSum=-1.722;ClippingRankSum=-0.670;DP=22;FS=5.643;MLEAC=1;MLEAF=0.500;MQ=60.00;MQ0=0;MQRankSum=-0.670;QD=1.04;ReadPosRankSum=0.191	GT:AD:DP:GQ:PL	0/1:19,3:22:51:51,0,705
1	23419374	.	G	T	184.77	PASS	AC=1;AF=0.500;AN=2;BaseQRankSum=1.200;ClippingRankSum=-0.800;DP=14;FS=0.000;MLEAC=1;MLEAF=0.500;MQ=60.00;MQ0=0;MQRankSum=1.733;QD=13.20;ReadPosRankSum=0.800	GT:AD:DP:GQ:PL	0/1:9,5:14:99:213,0,880
1	23419383	.	C	T	184.77	PASS	AC=1;AF=0.500;AN=2;BaseQRankSum=0.833;ClippingRankSum=-1.096;DP=19;FS=1.808;MLEAC=1;MLEAF=0.500;MQ=60.00;MQ0=0;MQRankSum=0.482;QD=9.72;ReadPosRankSum=0.833	GT:AD:DP:GQ:PL	0/1:13,6:19:99:213,0,880
1	23419855	.	T	C	187.77	PASS	AC=1;AF=0.500;AN=2;BaseQRankSum=0.951;ClippingRankSum=-2.060;DP=20;FS=4.481;MLEAC=1;MLEAF=0.500;MQ=60.00;MQ0=0;MQRankSum=1.981;QD=9.39;ReadPosRankSum=2.140	GT:AD:DP:GQ:PL	0/1:13,7:20:99:216,0,505
1	23492782	.	C	T	59.74	PASS	AC=2;AF=1.00;AN=2;DP=2;FS=0.000;MLEAC=2;MLEAF=1.00;MQ=60.00;MQ0=0;QD=29.87	GT:AD:DP:GQ:PL	1/1:0,2:2:6:87,6,0
1	23515824	.	T	C	11.12	LowQual	AC=1;AF=0.500;AN=2;BaseQRankSum=0.804;ClippingRankSum=0.804;DP=2;FS=0.000;MLEAC=1;MLEAF=0.500;MQ=60.00;MQ0=0;MQRankSum=0.804;QD=5.56;ReadPosRankSum=0.804	GT:AD:DP:GQ:PL	0/1:1,1:2:39:39,0,111
1	23515826	.	G	A	11.12	LowQual	AC=1;AF=0.500;AN=2;BaseQRankSum=0.804;ClippingRankSum=0.804;DP=2;FS=0.000;MLEAC=1;MLEAF=0.500;MQ=60.00;MQ0=0;MQRankSum=0.804;QD=5.56;ReadPosRankSum=0.804	GT:AD:DP:GQ:PL	0/1:1,1:2:39:39,0,111
1	23515836	.	T	C	11.12	LowQual	AC=1;AF=0.500;AN=2;BaseQRankSum=0.804;ClippingRankSum=0.804;DP=2;FS=0.000;MLEAC=1;MLEAF=0.500;MQ=60.00;MQ0=0;MQRankSum=0.804;QD=5.56;ReadPosRankSum=0.804	GT:AD:DP:GQ:PL	0/1:1,1:2:39:39,0,111
1	23611946	.	T	A	62.74	PASS	AC=2;AF=1.00;AN=2;DP=2;FS=0.000;MLEAC=2;MLEAF=1.00;MQ=60.00;MQ0=0;QD=31.37	GT:AD:DP:GQ:PL	1/1:0,2:2:6:90,6,0
1	23618624	.	T	A	60.74	PASS	AC=2;AF=1.00;AN=2;DP=2;FS=0.000;MLEAC=2;MLEAF=1.00;MQ=60.00;MQ0=0;QD=30.37	GT:AD:DP:GQ:PL	1/1:0,2:2:6:88,6,0
1	23619009	.	T	C	34.77	PASS	AC=1;AF=0.500;AN=2;BaseQRankSum=-1.231;ClippingRankSum=-0.358;DP=5;FS=0.000;MLEAC=1;MLEAF=0.500;MQ=60.00;MQ0=0;MQRankSum=1.231;QD=6.95;ReadPosRankSum=0.358	GT:AD:DP:GQ:PL	0/1:3,2:5:63:63,0,120
1	23632626	.	G	C	99.28	PASS	AC=2;AF=1.00;AN=2;DP=3;FS=0.000;MLEAC=2;MLEAF=1.00;MQ=60.00;MQ0=0;QD=33.09	GT:AD:DP:GQ:PL	1/1:0,3:3:9:127,9,0
1	23633278	.	G	A	106.28	PASS	AC=2;AF=1.00;AN=2;DP=3;FS=0.000;MLEAC=2;MLEAF=1.00;MQ=60.00;MQ0=0;QD=29.49	GT:AD:DP:GQ:PL	1/1:0,3:3:9:134,9,0
1	23640112	.	G	A	1110.77	PASS	AC=1;AF=0.500;AN=2;BaseQRankSum=-1.013;ClippingRankSum=-0.402;DP=39;FS=8.522;MLEAC=1;MLEAF=0.500;MQ=60.00;MQ0=0;MQRankSum=1.045;QD=28.48;ReadPosRankSum=0.499	GT:AD:DP:GQ:PL	0/1:10,29:39:99:1139,0,327
1	23686246	.	C	T	955.77	PASS	AC=2;AF=1.00;AN=2;DP=23;FS=0.000;MLEAC=2;MLEAF=1.00;MQ=60.00;MQ0=0;QD=30.84	GT:AD:DP:GQ:PL	1/1:0,23:23:69:984,69,0
1	23687827	.	T	C	408.77	PASS	AC=1;AF=0.500;AN=2;BaseQRankSum=-1.240;ClippingRankSum=0.979;DP=15;FS=0.000;MLEAC=1;MLEAF=0.500;MQ=60.00;MQ0=0;MQRankSum=-1.501;QD=27.25;ReadPosRankSum=-0.588	GT:AD:DP:GQ:PL	0/1:4,11:15:99:437,0,130
1	23688178	.	A	G	635.77	PASS	AC=2;AF=1.00;AN=2;DP=16;FS=0.000;MLEAC=2;MLEAF=1.00;MQ=60.00;MQ0=0;QD=26.80	GT:AD:DP:GQ:PL	1/1:0,16:16:48:664,48,0
1	23688933	.	A	G	120.77	PASS	AC=1;AF=0.500;AN=2;BaseQRankSum=-1.795;ClippingRankSum=-0.700;DP=26;FS=0.000;MLEAC=1;MLEAF=0.500;MQ=60.00;MQ0=0;MQRankSum=-0.335;QD=4.64;ReadPosRankSum=0.456	GT:AD:DP:GQ:PL	0/1:20,6:26:99:149,0,761
1	23689083	.	G	A	445.77	PASS	AC=1;AF=0.500;AN=2;BaseQRankSum=-0.685;ClippingRankSum=-0.474;DP=17;FS=5.315;MLEAC=1;MLEAF=0.500;MQ=60.00;MQ0=0;MQRankSum=1.423;QD=26.22;ReadPosRankSum=0.685	GT:AD:DP:GQ:PL	0/1:5,12:17:99:474,0,173
1	23694021	.	T	C	62.74	PASS	AC=2;AF=1.00;AN=2;DP=2;FS=0.000;MLEAC=2;MLEAF=1.00;MQ=60.00;MQ0=0;QD=31.37	GT:AD:DP:GQ:PL	1/1:0,2:2:6:90,6,0
1	23695275	.	G	T	62.74	PASS	AC=2;AF=1.00;AN=2;DP=2;FS=0.000;MLEAC=2;MLEAF=1.00;MQ=60.00;MQ0=0;QD=31.37	GT:AD:DP:GQ:PL	1/1:0,2:2:6:90,6,0
1	23696152	.	G	A	373.77	PASS	AC=2;AF=1.00;AN=2;DP=10;FS=0.000;MLEAC=2;MLEAF=1.00;MQ=60.00;MQ0=0;QD=34.54	GT:AD:DP:GQ:PL	1/1:0,10:10:30:402,30,0
1	23709869	.	T	C	61.74	PASS	AC=2;AF=1.00;AN=2;DP=2;FS=0.000;MLEAC=2;MLEAF=1.00;MQ=60.00;MQ0=0;QD=30.87	GT:AD:DP:GQ:PL	1/1:0,2:2:6:89,6,0
1	23755513	.	T	C	620.77	PASS	AC=2;AF=1.00;AN=2;DP=15;FS=0.000;MLEAC=2;MLEAF=1.00;MQ=60.00;MQ0=0;QD=34.81	GT:AD:DP:GQ:PL	1/1:0,15:15:45:649,45,0
1	23755716	.	T	C	974.77	PASS	AC=2;AF=1.00;AN=2;DP=23;FS=0.000;MLEAC=2;MLEAF=1.00;MQ=60.00;MQ0=0;QD=27.16	GT:AD:DP:GQ:PL	1/1:0,23:23:69:1003,69,0
1	23756155	.	T	C	533.77	PASS	AC=2;AF=1.00;AN=2;DP=13;FS=0.000;MLEAC=2;MLEAF=1.00;MQ=60.00;MQ0=0;QD=35.01	GT:AD:DP:GQ:PL	1/1:0,13:13:39:562,39,0
1	23763449	.	G	A	62.77	PASS	AC=1;AF=0.500;AN=2;BaseQRankSum=-1.754;ClippingRankSum=1.300;DP=7;FS=3.680;MLEAC=1;MLEAF=0.500;MQ=60.00;MQ0=0;MQRankSum=0.550;QD=8.97;ReadPosRankSum=-1.300	GT:AD:DP:GQ:PL	0/1:3,4:7:91:91,0,110
1	23810063	.	C	G	49.74	PASS	AC=2;AF=1.00;AN=2;DP=2;FS=0.000;MLEAC=2;MLEAF=1.00;MQ=60.00;MQ0=0;QD=24.87	GT:AD:DP:GQ:PL	1/1:0,2:2:6:77,6,0
1	23834486	.	G	A	86.77	PASS	AC=1;AF=0.500;AN=2;BaseQRankSum=1.537;ClippingRankSum=-1.537;DP=6;FS=0.000;MLEAC=1;MLEAF=0.500;MQ=60.00;MQ0=0;MQRankSum=-0.406;QD=14.46;ReadPosRankSum=1.537	GT:AD:DP:GQ:PL	0/1:3,3:6:99:115,0,107
1	23836364	.	A	G	36.77	PASS	AC=1;AF=0.500;AN=2;BaseQRankSum=-0.358;ClippingRankSum=1.231;DP=5;FS=0.000;MLEAC=1;MLEAF=0.500;MQ=60.00;MQ0=0;MQRankSum=-0.358;QD=7.35;ReadPosRankSum=-1.231	GT:AD:DP:GQ:PL	0/1:3,2:5:65:65,0,110
1	23847464	.	C	A	40.77	PASS	AC=1;AF=0.500;AN=2;BaseQRankSum=0.000;ClippingRankSum=-1.026;DP=4;FS=0.000;MLEAC=1;MLEAF=0.500;MQ=60.00;MQ0=0;MQRankSum=1.026;QD=10.19;ReadPosRankSum=1.026	GT:AD:DP:GQ:PL	0/1:2,2:4:69:69,0,73
1	23884661	.	G	A	1168.77	PASS	AC=2;AF=1.00;AN=2;DP=28;FS=0.000;MLEAC=2;MLEAF=1.00;MQ=60.00;MQ0=0;QD=27.41	GT:AD:DP:GQ:PL	1/1:0,28:28:84:1197,84,0
1	23885498	.	T	C	1761.77	PASS	AC=2;AF=1.00;AN=2;DP=43;FS=0.000;MLEAC=2;MLEAF=1.00;MQ=60.00;MQ0=0;QD=24.07	GT:AD:DP:GQ:PL	1/1:0,43:43:99:1790,129,0
1	24018277	.	C	G	96.28	PASS	AC=2;AF=1.00;AN=2;DP=3;FS=0.000;MLEAC=2;MLEAF=1.00;MQ=60.00;MQ0=0;QD=32.09	GT:AD:DP:GQ:PL	1/1:0,3:3:9:124,9,0
1	24020776	.	G	A	61.74	PASS	AC=2;AF=1.00;AN=2;DP=2;FS=0.000;MLEAC=2;MLEAF=1.00;MQ=60.00;MQ0=0;QD=30.87	GT:AD:DP:GQ:PL	1/1:0,2:2:6:89,6,0
1	24021737	.	C	T	115.77	PASS	AC=1;AF=0.500;AN=2;BaseQRankSum=-1.380;ClippingRankSum=0.720;DP=6;FS=11.761;MLEAC=1;MLEAF=0.500;MQ=60.00;MQ0=0;MQRankSum=0.000;QD=19.29;ReadPosRankSum=-0.720	GT:AD:DP:GQ:PL	0/1:2,4:6:73:144,0,73
1	24021843	.	C	A	365.78	PASS	AC=2;AF=1.00;AN=2;DP=9;FS=0.000;MLEAC=2;MLEAF=1.00;MQ=60.00;MQ0=0;QD=30.45	GT:AD:DP:GQ:PL	1/1:0,9:9:27:394,27,0
1	24022104	.	C	T	621.77	PASS	AC=2;AF=1.00;AN=2;DP=15;FS=0.000;MLEAC=2;MLEAF=1.00;MQ=60.00;MQ0=0;QD=29.99	GT:AD:DP:GQ:PL	1/1:0,15:15:45:650,45,0
1	24088128	.	G	A	174.77	PASS	AC=1;AF=0.500;AN=2;BaseQRankSum=0.219;ClippingRankSum=-0.395;DP=19;FS=0.000;MLEAC=1;MLEAF=0.500;MQ=60.00;MQ0=0;MQRankSum=0.219;QD=9.20;ReadPosRankSum=-0.044	GT:AD:DP:GQ:PL	0/1:13,6:19:99:203,0,492
1	24105533	.	T	C	55.74	PASS	AC=2;AF=1.00;AN=2;DP=2;FS=0.000;MLEAC=2;MLEAF=1.00;MQ=60.00;MQ0=0;QD=27.87	GT:AD:DP:GQ:PL	1/1:0,2:2:6:83,6,0
1	24114129	.	G	A	1627.77	PASS	AC=2;AF=1.00;AN=2;DP=38;FS=0.000;MLEAC=2;MLEAF=1.00;MQ=60.00;MQ0=0;QD=26.55	GT:AD:DP:GQ:PL	1/1:0,38:38:99:1656,114,0
1	24121601	.	C	T	945.77	PASS	AC=2;AF=1.00;AN=2;DP=23;FS=0.000;MLEAC=2;MLEAF=1.00;MQ=60.00;MQ0=0;QD=29.35	GT:AD:DP:GQ:PL	1/1:0,23:23:69:974,69,0
1	24128467	.	C	T	1110.77	PASS	AC=2;AF=1.00;AN=2;DP=27;FS=0.000;MLEAC=2;MLEAF=1.00;MQ=60.00;MQ0=0;QD=26.15	GT:AD:DP:GQ:PL	1/1:0,27:27:81:1139,81,0
1	24132785	.	C	T	62.74	PASS	AC=2;AF=1.00;AN=2;DP=2;FS=0.000;MLEAC=2;MLEAF=1.00;MQ=60.00;MQ0=0;QD=31.37	GT:AD:DP:GQ:PL	1/1:0,2:2:6:90,6,0
1	24134462	.	C	T	91.28	PASS	AC=2;AF=1.00;AN=2;DP=3;FS=0.000;MLEAC=2;MLEAF=1.00;MQ=60.00;MQ0=0;QD=30.43	GT:AD:DP:GQ:PL	1/1:0,3:3:9:119,9,0
1	24134721	.	T	C	2027.77	PASS	AC=2;AF=1.00;AN=2;DP=47;FS=0.000;MLEAC=2;MLEAF=1.00;MQ=60.00;MQ0=0;QD=31.68	GT:AD:DP:GQ:PL	1/1:0,47:47:99:2056,141,0
1	24135292	.	G	T	47.74	PASS	AC=2;AF=1.00;AN=2;DP=2;FS=0.000;MLEAC=2;MLEAF=1.00;MQ=60.00;MQ0=0;QD=23.87	GT:AD:DP:GQ:PL	1/1:0,2:2:6:75,6,0
1	24286897	.	C	T	133.03	PASS	AC=2;AF=1.00;AN=2;DP=4;FS=0.000;MLEAC=2;MLEAF=1.00;MQ=60.00;MQ0=0;QD=33.26	GT:AD:DP:GQ:PL	1/1:0,4:4:12:161,12,0
1	24286951	.	C	T	192.84	PASS	AC=2;AF=1.00;AN=2;DP=6;FS=0.000;MLEAC=2;MLEAF=1.00;MQ=60.00;MQ0=0;QD=32.14	GT:AD:DP:GQ:PL	1/1:0,6:6:18:221,18,0
1	24288476	.	T	C	1521.77	PASS	AC=2;AF=1.00;AN=2;DP=36;FS=0.000;MLEAC=2;MLEAF=1.00;MQ=60.00;MQ0=0;QD=34.31	GT:AD:DP:GQ:PL	1/1:0,36:36:99:1550,108,0
1	24289057	.	G	C	1113.77	PASS	AC=1;AF=0.500;AN=2;BaseQRankSum=1.466;ClippingRankSum=-2.123;DP=35;FS=4.353;MLEAC=1;MLEAF=0.500;MQ=60.00;MQ0=0;MQRankSum=-0.066;QD=31.82;ReadPosRankSum=2.210	GT:AD:DP:GQ:PL	0/1:6,29:35:99:1142,0,144
1	24291597	.	G	C	193.90	PASS	AC=2;AF=1.00;AN=2;DP=5;FS=0.000;MLEAC=2;MLEAF=1.00;MQ=60.00;MQ0=0;QD=26.44	GT:AD:DP:GQ:PL	1/1:0,5:5:15:222,15,0
1	24292140	.	G	A	90.28	PASS	AC=2;AF=1.00;AN=2;DP=3;FS=0.000;MLEAC=2;MLEAF=1.00;MQ=60.00;MQ0=0;QD=30.09	GT:AD:DP:GQ:PL	1/1:0,3:3:9:118,9,0
1	24292830	.	A	G	104.28	PASS	AC=2;AF=1.00;AN=2;DP=3;FS=0.000;MLEAC=2;MLEAF=1.00;MQ=60.00;MQ0=0;QD=34.76	GT:AD:DP:GQ:PL	1/1:0,3:3:9:132,9,0
1	24294249	.	C	T	404.77	PASS	AC=2;AF=1.00;AN=2;DP=10;FS=0.000;MLEAC=2;MLEAF=1.00;MQ=60.00;MQ0=0;QD=32.30	GT:AD:DP:GQ:PL	1/1:0,10:10:30:433,30,0
1	24294587	.	G	A	59.74	PASS	AC=2;AF=1.00;AN=2;DP=2;FS=0.000;MLEAC=2;MLEAF=1.00;MQ=60.00;MQ0=0;QD=29.87	GT:AD:DP:GQ:PL	1/1:0,2:2:6:87,6,0
1	24295233	.	T	C	60.74	PASS	AC=2;AF=1.00;AN=2;DP=2;FS=0.000;MLEAC=2;MLEAF=1.00;MQ=60.00;MQ0=0;QD=30.37	GT:AD:DP:GQ:PL	1/1:0,2:2:6:88,6,0
1	24296088	.	G	T	685.77	PASS	AC=2;AF=1.00;AN=2;DP=18;FS=0.000;MLEAC=2;MLEAF=1.00;MQ=60.00;MQ0=0;QD=30.00	GT:AD:DP:GQ:PL	1/1:0,18:18:54:714,54,0
1	24301721	.	T	C	496.77	PASS	AC=2;AF=1.00;AN=2;DP=12;FS=0.000;MLEAC=2;MLEAF=1.00;MQ=60.00;MQ0=0;QD=29.09	GT:AD:DP:GQ:PL	1/1:0,12:12:36:525,36,0
1	24302049	.	G	C	184.90	PASS	AC=2;AF=1.00;AN=2;DP=5;FS=0.000;MLEAC=2;MLEAF=1.00;MQ=60.00;MQ0=0;QD=25.10	GT:AD:DP:GQ:PL	1/1:0,5:5:15:213,15,0
1	24302765	.	T	C	272.80	PASS	AC=2;AF=1.00;AN=2;DP=7;FS=0.000;MLEAC=2;MLEAF=1.00;MQ=60.00;MQ0=0;QD=27.98	GT:AD:DP:GQ:PL	1/1:0,7:7:21:301,21,0
1	24668667	.	C	G	151.77	PASS	AC=1;AF=0.500;AN=2;BaseQRankSum=0.466;ClippingRankSum=-0.825;DP=11;FS=6.154;MLEAC=1;MLEAF=0.500;MQ=60.00;MQ0=0;MQRankSum=0.143;QD=13.80;ReadPosRankSum=0.825	GT:AD:DP:GQ:PL	0/1:6,5:11:99:180,0,203
1	24718079	.	C	A	129.03	PASS	AC=2;AF=1.00;AN=2;DP=4;FS=0.000;MLEAC=2;MLEAF=1.00;MQ=60.00;MQ0=0;QD=32.26	GT:AD:DP:GQ:PL	1/1:0,4:4:12:157,12,0
1	24740225	.	A	T	62.74	PASS	AC=2;AF=1.00;AN=2;DP=2;FS=0.000;MLEAC=2;MLEAF=1.00;MQ=60.00;MQ0=0;QD=31.37	GT:AD:DP:GQ:PL	1/1:0,2:2:6:90,6,0
1	24792617	.	T	A	146.03	PASS	AC=2;AF=1.00;AN=2;DP=4;FS=0.000;MLEAC=2;MLEAF=1.00;MQ=60.00;MQ0=0;QD=32.58	GT:AD:DP:GQ:PL	1/1:0,4:4:12:174,12,0
1	24796069	.	A	C	25.78	LowQual	AC=1;AF=0.500;AN=2;BaseQRankSum=0.589;ClippingRankSum=0.118;DP=11;FS=3.090;MLEAC=1;MLEAF=0.500;MQ=60.00;MQ0=0;MQRankSum=-1.061;QD=2.34;ReadPosRankSum=-0.354	GT:AD:DP:GQ:PL	0/1:9,2:11:54:54,0,352
1	24798001	.	G	A	263.80	PASS	AC=2;AF=1.00;AN=2;DP=7;FS=0.000;MLEAC=2;MLEAF=1.00;MQ=60.00;MQ0=0;QD=28.26	GT:AD:DP:GQ:PL	1/1:0,7:7:21:292,21,0
1	24798383	.	C	T	112.94	PASS	AC=2;AF=1.00;AN=2;DP=5;FS=0.000;MLEAC=2;MLEAF=1.00;MQ=60.00;MQ0=0;QD=22.59	GT:AD:DP:GQ:PL	1/1:0,5:5:14:141,14,0
1	24859617	.	G	A	424.77	PASS	AC=1;AF=0.500;AN=2;BaseQRankSum=-0.650;ClippingRankSum=0.650;DP=20;FS=0.000;MLEAC=1;MLEAF=0.500;MQ=60.00;MQ0=0;MQRankSum=-0.250;QD=21.24;ReadPosRankSum=0.750	GT:AD:DP:GQ:PL	0/1:4,15:19:99:453,0,109
1	24859665	.	G	A	303.77	PASS	AC=1;AF=0.500;AN=2;BaseQRankSum=-1.203;ClippingRankSum=1.780;DP=17;FS=5.315;MLEAC=1;MLEAF=0.500;MQ=60.00;MQ0=0;MQRankSum=-0.048;QD=17.87;ReadPosRankSum=-2.358	GT:AD:DP:GQ:PL	0/1:8,9:17:99:332,0,295
1	24861704	.	G	A	338.77	PASS	AC=1;AF=0.500;AN=2;BaseQRankSum=0.380;ClippingRankSum=-0.163;DP=16;FS=4.393;MLEAC=1;MLEAF=0.500;MQ=60.00;MQ0=0;MQRankSum=1.356;QD=21.17;ReadPosRankSum=-0.054	GT:AD:DP:GQ:PL	0/1:6,10:16:99:367,0,199
1	24862643	.	T	G	363.77	PASS	AC=1;AF=0.500;AN=2;BaseQRankSum=0.592;ClippingRankSum=1.099;DP=13;FS=0.000;MLEAC=1;MLEAF=0.500;MQ=60.00;MQ0=0;MQRankSum=-0.761;QD=27.98;ReadPosRankSum=-1.268	GT:AD:DP:GQ:PL	0/1:3,10:13:99:392,0,199
1	24862649	.	A	G	363.77	PASS	AC=1;AF=0.500;AN=2;BaseQRankSum=0.322;ClippingRankSum=0.322;DP=8;FS=0.000;MLEAC=1;MLEAF=0.500;MQ=60.00;MQ0=0;MQRankSum=-1.221;QD=29.65;ReadPosRankSum=0.322	GT:AD:DP:GQ:PL	0/1:3,5:8:99:392,0,199
1	24864000	.	A	T	73.77	PASS	AC=1;AF=0.500;AN=2;BaseQRankSum=0.804;ClippingRankSum=0.804;DP=2;FS=0.000;MLEAC=1;MLEAF=0.500;MQ=60.00;MQ0=0;MQRankSum=0.804;QD=35.51;ReadPosRankSum=0.804	GT:AD:DP:GQ:PL	0/1:1,1:2:66:102,0,66
1	24864008	.	A	G	73.77	PASS	AC=1;AF=0.500;AN=2;BaseQRankSum=-0.727;ClippingRankSum=0.727;DP=4;FS=0.000;MLEAC=1;MLEAF=0.500;MQ=60.00;MQ0=0;MQRankSum=0.727;QD=18.44;ReadPosRankSum=0.727	GT:AD:DP:GQ:PL	0/1:1,3:4:66:102,0,66
1	24989762	.	G	T	60.74	PASS	AC=2;AF=1.00;AN=2;DP=2;FS=0.000;MLEAC=2;MLEAF=1.00;MQ=60.00;MQ0=0;QD=30.37	GT:AD:DP:GQ:PL	1/1:0,2:2:6:88,6,0
1	25168124	.	G	C	1380.77	PASS	AC=1;AF=0.500;AN=2;BaseQRankSum=-0.175;ClippingRankSum=-1.397;DP=44;FS=3.627;MLEAC=1;MLEAF=0.500;MQ=60.00;MQ0=0;MQRankSum=-1.251;QD=31.38;ReadPosRankSum=1.164	GT:AD:DP:GQ:PL	0/1:9,35:44:99:1409,0,255
1	25169634	.	A	G	623.77	PASS	AC=1;AF=0.500;AN=2;BaseQRankSum=-0.335;ClippingRankSum=-0.070;DP=61;FS=5.891;MLEAC=1;MLEAF=0.500;MQ=60.00;MQ0=0;MQRankSum=-0.382;QD=10.23;ReadPosRankSum=0.023	GT:AD:DP:GQ:PL	0/1:42,19:61:99:652,0,1656
1	25169875	.	C	A	2227.77	PASS	AC=2;AF=1.00;AN=2;DP=52;FS=0.000;MLEAC=2;MLEAF=1.00;MQ=60.00;MQ0=0;QD=31.70	GT:AD:DP:GQ:PL	1/1:0,52:52:99:2256,157,0
1	25226142	.	C	A	158.77	PASS	AC=1;AF=0.500;AN=2;BaseQRankSum=0.198;ClippingRankSum=-0.198;DP=7;FS=0.000;MLEAC=1;MLEAF=0.500;MQ=60.00;MQ0=0;MQRankSum=0.922;QD=22.68;ReadPosRankSum=0.198	GT:AD:DP:GQ:PL	0/1:2,5:7:67:187,0,67
1	25570081	.	T	C	223.77	PASS	AC=1;AF=0.500;AN=2;BaseQRankSum=1.417;ClippingRankSum=0.361;DP=26;FS=1.757;MLEAC=1;MLEAF=0.500;MQ=60.00;MQ0=0;MQRankSum=-0.750;QD=8.61;ReadPosRankSum=-0.139	GT:AD:DP:GQ:PL	0/1:18,8:26:99:252,0,634
1	25678238	.	T	A	61.74	PASS	AC=2;AF=1.00;AN=2;DP=2;FS=0.000;MLEAC=2;MLEAF=1.00;MQ=60.00;MQ0=0;QD=30.87	GT:AD:DP:GQ:PL	1/1:0,2:2:6:89,6,0
1	25687742	.	C	T	37.77	my_snp_filter	AC=1;AF=0.500;AN=2;BaseQRankSum=2.145;ClippingRankSum=0.228;DP=23;FS=10.307;MLEAC=1;MLEAF=0.500;MQ=60.00;MQ0=0;MQRankSum=0.046;QD=1.64;ReadPosRankSum=-0.320	GT:AD:DP:GQ:PL	0/1:20,3:23:66:66,0,808
1	25688276	.	A	G	329.77	PASS	AC=1;AF=0.500;AN=2;BaseQRankSum=1.467;ClippingRankSum=-0.533;DP=14;FS=0.000;MLEAC=1;MLEAF=0.500;MQ=60.00;MQ0=0;MQRankSum=1.467;QD=23.55;ReadPosRankSum=0.400	GT:AD:DP:GQ:PL	0/1:5,9:14:99:358,0,172
1	25884492	.	G	A	107.28	PASS	AC=2;AF=1.00;AN=2;DP=2;FS=0.000;MLEAC=2;MLEAF=1.00;MQ=60.00;MQ0=0;QD=26.66	GT:AD:DP:GQ:PL	1/1:0,2:2:9:135,9,0
1	25884497	.	T	G	107.28	PASS	AC=2;AF=1.00;AN=2;DP=3;FS=0.000;MLEAC=2;MLEAF=1.00;MQ=60.00;MQ0=0;QD=27.16	GT:AD:DP:GQ:PL	1/1:0,3:3:9:135,9,0
1	25887525	.	G	A	59.74	PASS	AC=2;AF=1.00;AN=2;DP=2;FS=0.000;MLEAC=2;MLEAF=1.00;MQ=60.00;MQ0=0;QD=29.87	GT:AD:DP:GQ:PL	1/1:0,2:2:6:87,6,0
1	25889632	.	T	C	1424.77	PASS	AC=2;AF=1.00;AN=2;DP=34;FS=0.000;MLEAC=2;MLEAF=1.00;MQ=60.00;MQ0=0;QD=33.18	GT:AD:DP:GQ:PL	1/1:0,34:34:99:1453,102,0
1	25890189	.	A	G	1589.77	PASS	AC=2;AF=1.00;AN=2;DP=38;FS=0.000;MLEAC=2;MLEAF=1.00;MQ=60.00;MQ0=0;QD=28.81	GT:AD:DP:GQ:PL	1/1:0,38:38:99:1618,114,0
1	26127202	.	T	G	94.77	PASS	AC=1;AF=0.500;AN=2;BaseQRankSum=0.727;ClippingRankSum=0.727;DP=4;FS=0.000;MLEAC=1;MLEAF=0.500;MQ=60.00;MQ0=0;MQRankSum=0.727;QD=23.69;ReadPosRankSum=0.727	GT:AD:DP:GQ:PL	0/1:1,3:4:70:123,0,70
1	26127203	.	T	C	94.77	PASS	AC=1;AF=0.500;AN=2;BaseQRankSum=0.727;ClippingRankSum=0.727;DP=4;FS=0.000;MLEAC=1;MLEAF=0.500;MQ=60.00;MQ0=0;MQRankSum=0.727;QD=23.69;ReadPosRankSum=0.727	GT:AD:DP:GQ:PL	0/1:1,3:4:70:123,0,70
1	26128521	.	A	G	40.77	PASS	AC=1;AF=0.500;AN=2;BaseQRankSum=-0.358;ClippingRankSum=0.358;DP=5;FS=10.000;MLEAC=1;MLEAF=0.500;MQ=60.00;MQ0=0;MQRankSum=0.358;QD=8.15;ReadPosRankSum=0.358	GT:AD:DP:GQ:PL	0/1:3,2:5:69:69,0,114
1	26131375	.	A	G	137.03	PASS	AC=2;AF=1.00;AN=2;DP=4;FS=0.000;MLEAC=2;MLEAF=1.00;MQ=60.00;MQ0=0;QD=34.26	GT:AD:DP:GQ:PL	1/1:0,4:4:12:165,12,0
1	26131654	.	G	A	455.77	PASS	AC=1;AF=0.500;AN=2;BaseQRankSum=-0.745;ClippingRankSum=-1.798;DP=19;FS=7.521;MLEAC=1;MLEAF=0.500;MQ=60.00;MQ0=0;MQRankSum=-0.658;QD=23.99;ReadPosRankSum=2.149	GT:AD:DP:GQ:PL	0/1:6,13:19:99:484,0,203
1	26138262	.	T	C	605.77	PASS	AC=1;AF=0.500;AN=2;BaseQRankSum=-0.828;ClippingRankSum=-1.029;DP=27;FS=1.583;MLEAC=1;MLEAF=0.500;MQ=60.00;MQ0=0;MQRankSum=1.029;QD=22.44;ReadPosRankSum=1.029	GT:AD:DP:GQ:PL	0/1:10,17:27:99:634,0,356
1	26139879	.	C	G	48.74	PASS	AC=2;AF=1.00;AN=2;DP=2;FS=0.000;MLEAC=2;MLEAF=1.00;MQ=60.00;MQ0=0;QD=24.37	GT:AD:DP:GQ:PL	1/1:0,2:2:6:76,6,0
1	26140573	.	C	A	671.77	PASS	AC=1;AF=0.500;AN=2;BaseQRankSum=2.032;ClippingRankSum=-1.157;DP=28;FS=0.000;MLEAC=1;MLEAF=0.500;MQ=60.00;MQ0=0;MQRankSum=1.980;QD=23.99;ReadPosRankSum=1.054	GT:AD:DP:GQ:PL	0/1:9,18:27:99:700,0,278
1	26146514	.	G	C	491.77	PASS	AC=1;AF=0.500;AN=2;BaseQRankSum=-0.584;ClippingRankSum=-0.478;DP=18;FS=0.000;MLEAC=1;MLEAF=0.500;MQ=60.00;MQ0=0;MQRankSum=0.903;QD=27.32;ReadPosRankSum=-0.903	GT:AD:DP:GQ:PL	0/1:4,14:18:99:520,0,115
1	26150023	.	C	T	58.74	PASS	AC=2;AF=1.00;AN=2;DP=2;FS=0.000;MLEAC=2;MLEAF=1.00;MQ=60.00;MQ0=0;QD=29.37	GT:AD:DP:GQ:PL	1/1:0,2:2:6:86,6,0
1	26158962	.	A	G	523.77	PASS	AC=1;AF=0.500;AN=2;BaseQRankSum=0.619;ClippingRankSum=-0.701;DP=20;FS=8.038;MLEAC=1;MLEAF=0.500;MQ=60.00;MQ0=0;MQRankSum=0.454;QD=26.19;ReadPosRankSum=-1.196	GT:AD:DP:GQ:PL	0/1:6,14:20:99:552,0,196
1	26161037	.	G	C	246.77	PASS	AC=1;AF=0.500;AN=2;BaseQRankSum=2.166;ClippingRankSum=0.296;DP=10;FS=0.000;MLEAC=1;MLEAF=0.500;MQ=60.00;MQ0=0;MQRankSum=-0.731;QD=24.68;ReadPosRankSum=-0.296	GT:AD:DP:GQ:PL	0/1:3,7:10:89:275,0,89
1	26188625	.	G	T	48.74	PASS	AC=2;AF=1.00;AN=2;DP=2;FS=0.000;MLEAC=2;MLEAF=1.00;MQ=60.00;MQ0=0;QD=24.37	GT:AD:DP:GQ:PL	1/1:0,2:2:6:76,6,0
1	26226798	.	C	T	376.77	PASS	AC=1;AF=0.500;AN=2;BaseQRankSum=-0.254;ClippingRankSum=-2.620;DP=13;FS=3.041;MLEAC=1;MLEAF=0.500;MQ=60.00;MQ0=0;MQRankSum=-0.254;QD=28.98;ReadPosRankSum=2.451	GT:AD:DP:GQ:PL	0/1:3,10:13:90:405,0,90
1	26228409	.	A	G	54.74	PASS	AC=2;AF=1.00;AN=2;DP=2;FS=0.000;MLEAC=2;MLEAF=1.00;MQ=60.00;MQ0=0;QD=27.37	GT:AD:DP:GQ:PL	1/1:0,2:2:6:82,6,0
1	26283834	.	A	G	59.74	PASS	AC=2;AF=1.00;AN=2;DP=2;FS=0.000;MLEAC=2;MLEAF=1.00;MQ=60.00;MQ0=0;QD=29.87	GT:AD:DP:GQ:PL	1/1:0,2:2:6:87,6,0
1	26497340	.	A	C	540.77	PASS	AC=2;AF=1.00;AN=2;DP=13;FS=0.000;MLEAC=2;MLEAF=1.00;MQ=60.00;MQ0=0;QD=31.69	GT:AD:DP:GQ:PL	1/1:0,13:13:39:569,39,0
1	26511700	.	A	G	62.74	PASS	AC=2;AF=1.00;AN=2;DP=2;FS=0.000;MLEAC=2;MLEAF=1.00;MQ=60.00;MQ0=0;QD=31.37	GT:AD:DP:GQ:PL	1/1:0,2:2:6:90,6,0
1	26582091	.	G	A	193.77	PASS	AC=1;AF=0.500;AN=2;BaseQRankSum=-0.573;ClippingRankSum=1.001;DP=9;FS=0.000;MLEAC=1;MLEAF=0.500;MQ=60.00;MQ0=0;MQRankSum=0.573;QD=21.53;ReadPosRankSum=-0.573	GT:AD:DP:GQ:PL	0/1:3,6:9:99:222,0,102
1	26601385	.	G	A	105.28	PASS	AC=2;AF=1.00;AN=2;DP=3;FS=0.000;MLEAC=2;MLEAF=1.00;MQ=60.00;MQ0=0;QD=27.64	GT:AD:DP:GQ:PL	1/1:0,3:3:9:133,9,0
1	26603993	.	A	C	791.77	PASS	AC=2;AF=1.00;AN=2;DP=19;FS=0.000;MLEAC=2;MLEAF=1.00;MQ=60.00;MQ0=0;QD=27.05	GT:AD:DP:GQ:PL	1/1:0,19:19:57:820,57,0
1	26608814	.	A	G	440.77	PASS	AC=2;AF=1.00;AN=2;DP=10;FS=0.000;MLEAC=2;MLEAF=1.00;MQ=60.00;MQ0=0;QD=32.13	GT:AD:DP:GQ:PL	1/1:0,10:10:33:469,33,0
1	26608828	.	G	A	440.77	PASS	AC=2;AF=1.00;AN=2;DP=8;FS=0.000;MLEAC=2;MLEAF=1.00;MQ=60.00;MQ0=0;QD=30.17	GT:AD:DP:GQ:PL	1/1:0,8:8:33:469,33,0
1	26609259	.	C	T	341.77	PASS	AC=1;AF=0.500;AN=2;BaseQRankSum=-0.306;ClippingRankSum=-0.306;DP=15;FS=2.216;MLEAC=1;MLEAF=0.500;MQ=60.00;MQ0=0;MQRankSum=0.306;QD=22.78;ReadPosRankSum=-0.429	GT:AD:DP:GQ:PL	0/1:5,10:15:99:370,0,153
1	26610891	.	A	C	858.77	PASS	AC=2;AF=1.00;AN=2;DP=21;FS=0.000;MLEAC=2;MLEAF=1.00;MQ=60.00;MQ0=0;QD=28.07	GT:AD:DP:GQ:PL	1/1:0,21:21:63:887,63,0
1	26627478	.	T	C	155.85	PASS	AC=1;AF=0.500;AN=2;BaseQRankSum=-0.742;ClippingRankSum=-0.742;DP=7;FS=3.680;MLEAC=1;MLEAF=0.500;MQ=60.00;MQ0=0;MQRankSum=-0.742;QD=22.26;ReadPosRankSum=0.742	GT:AD:DP:GQ:PL	0/1:1,6:7:17:184,0,17
1	26654937	.	G	C	55.74	PASS	AC=2;AF=1.00;AN=2;DP=2;FS=0.000;MLEAC=2;MLEAF=1.00;MQ=60.00;MQ0=0;QD=27.87	GT:AD:DP:GQ:PL	1/1:0,2:2:6:83,6,0
1	26786627	.	G	A	395.77	PASS	AC=1;AF=0.500;AN=2;BaseQRankSum=0.065;ClippingRankSum=0.065;DP=17;FS=5.497;MLEAC=1;MLEAF=0.500;MQ=60.00;MQ0=0;MQRankSum=0.588;QD=23.28;ReadPosRankSum=-0.065	GT:AD:DP:GQ:PL	0/1:4,11:15:99:424,0,125
1	26796922	.	G	C	16.86	LowQual;my_snp_filter	AC=1;AF=0.500;AN=2;BaseQRankSum=-0.898;ClippingRankSum=-1.271;DP=10;FS=0.000;MLEAC=1;MLEAF=0.500;MQ=60.00;MQ0=0;MQRankSum=-1.271;QD=1.69;ReadPosRankSum=1.271	GT:AD:DP:GQ:PL	0/1:8,2:10:45:45,0,311
1	26797508	.	C	T	287.77	PASS	AC=1;AF=0.500;AN=2;BaseQRankSum=1.931;ClippingRankSum=0.382;DP=11;FS=0.000;MLEAC=1;MLEAF=0.500;MQ=60.00;MQ0=0;MQRankSum=0.715;QD=26.16;ReadPosRankSum=0.000	GT:AD:DP:GQ:PL	0/1:3,8:11:84:316,0,84
1	26801762	.	G	T	178.77	PASS	AC=1;AF=0.500;AN=2;BaseQRankSum=-0.893;ClippingRankSum=-0.584;DP=36;FS=31.584;MLEAC=1;MLEAF=0.500;MQ=60.00;MQ0=0;MQRankSum=0.549;QD=4.97;ReadPosRankSum=1.099	GT:AD:DP:GQ:PL	0/1:25,11:36:99:207,0,722
1	26856462	.	T	G	801.77	PASS	AC=2;AF=1.00;AN=2;DP=19;FS=0.000;MLEAC=2;MLEAF=1.00;MQ=60.00;MQ0=0;QD=35.59	GT:AD:DP:GQ:PL	1/1:0,19:19:57:830,57,0
1	26875433	.	A	G	61.74	PASS	AC=2;AF=1.00;AN=2;DP=2;FS=0.000;MLEAC=2;MLEAF=1.00;MQ=60.00;MQ0=0;QD=30.87	GT:AD:DP:GQ:PL	1/1:0,2:2:6:89,6,0
1	26879920	.	T	C	1066.77	PASS	AC=2;AF=1.00;AN=2;DP=25;FS=0.000;MLEAC=2;MLEAF=1.00;MQ=60.00;MQ0=0;QD=27.29	GT:AD:DP:GQ:PL	1/1:0,25:25:75:1095,75,0
1	26887592	.	T	C	758.77	PASS	AC=1;AF=0.500;AN=2;BaseQRankSum=0.212;ClippingRankSum=-0.495;DP=29;FS=3.744;MLEAC=1;MLEAF=0.500;MQ=60.00;MQ0=0;MQRankSum=-0.495;QD=26.16;ReadPosRankSum=-0.165	GT:AD:DP:GQ:PL	0/1:9,20:29:99:787,0,309
1	26900735	.	C	G	1184.77	PASS	AC=2;AF=1.00;AN=2;DP=28;FS=0.000;MLEAC=2;MLEAF=1.00;MQ=60.00;MQ0=0;QD=30.70	GT:AD:DP:GQ:PL	1/1:0,28:28:84:1213,84,0
1	26901090	.	C	T	992.77	PASS	AC=2;AF=1.00;AN=2;DP=24;FS=0.000;MLEAC=2;MLEAF=1.00;MQ=60.00;MQ0=0;QD=30.42	GT:AD:DP:GQ:PL	1/1:0,24:24:72:1021,72,0
1	26901319	.	G	A	1441.77	PASS	AC=2;AF=1.00;AN=2;DP=35;FS=0.000;MLEAC=2;MLEAF=1.00;MQ=60.00;MQ0=0;QD=26.08	GT:AD:DP:GQ:PL	1/1:0,35:35:99:1470,105,0
1	27107695	.	A	G	185.77	PASS	AC=1;AF=0.500;AN=2;BaseQRankSum=0.555;ClippingRankSum=-1.369;DP=13;FS=0.000;MLEAC=1;MLEAF=0.500;MQ=60.00;MQ0=0;MQRankSum=-1.093;QD=14.29;ReadPosRankSum=1.791	GT:AD:DP:GQ:PL	0/1:7,6:13:99:214,0,245
1	27108245	.	T	C	89.77	PASS	AC=1;AF=0.500;AN=2;BaseQRankSum=-0.450;ClippingRankSum=0.750;DP=19;FS=0.000;MLEAC=1;MLEAF=0.500;MQ=60.00;MQ0=0;MQRankSum=-0.150;QD=4.72;ReadPosRankSum=-0.250	GT:AD:DP:GQ:PL	0/1:15,4:19:99:118,0,612
1	27124545	.	A	G	46.77	PASS	AC=1;AF=0.500;AN=2;BaseQRankSum=0.358;ClippingRankSum=-1.231;DP=5;FS=0.000;MLEAC=1;MLEAF=0.500;MQ=60.00;MQ0=0;MQRankSum=-1.231;QD=9.35;ReadPosRankSum=1.231	GT:AD:DP:GQ:PL	0/1:3,2:5:75:75,0,119
1	27180829	.	A	C	212.77	PASS	AC=1;AF=0.500;AN=2;BaseQRankSum=-1.139;ClippingRankSum=0.250;DP=26;FS=1.757;MLEAC=1;MLEAF=0.500;MQ=60.00;MQ0=0;MQRankSum=-1.417;QD=8.18;ReadPosRankSum=-0.306	GT:AD:DP:GQ:PL	0/1:18,8:26:99:241,0,675
1	27181067	.	C	T	254.77	PASS	AC=1;AF=0.500;AN=2;BaseQRankSum=-1.417;ClippingRankSum=-1.644;DP=34;FS=0.000;MLEAC=1;MLEAF=0.500;MQ=60.00;MQ0=0;MQRankSum=0.586;QD=7.49;ReadPosRankSum=1.606	GT:AD:DP:GQ:PL	0/1:24,10:34:99:283,0,940
1	27190324	.	C	T	1015.77	PASS	AC=1;AF=0.500;AN=2;BaseQRankSum=0.394;ClippingRankSum=-0.177;DP=86;FS=0.863;MLEAC=1;MLEAF=0.500;MQ=60.00;MQ0=0;MQRankSum=-0.476;QD=11.81;ReadPosRankSum=0.403	GT:AD:DP:GQ:PL	0/1:56,30:86:99:1044,0,2162
1	27203000	.	T	C	62.74	PASS	AC=2;AF=1.00;AN=2;DP=2;FS=0.000;MLEAC=2;MLEAF=1.00;MQ=60.00;MQ0=0;QD=31.37	GT:AD:DP:GQ:PL	1/1:0,2:2:6:90,6,0
1	27204516	.	T	C	42.77	PASS	AC=1;AF=0.500;AN=2;BaseQRankSum=-1.231;ClippingRankSum=-0.358;DP=5;FS=3.979;MLEAC=1;MLEAF=0.500;MQ=60.00;MQ0=0;MQRankSum=-0.358;QD=8.55;ReadPosRankSum=0.358	GT:AD:DP:GQ:PL	0/1:3,2:5:71:71,0,118
1	27205044	.	T	C	76.77	PASS	AC=1;AF=0.500;AN=2;BaseQRankSum=0.000;ClippingRankSum=-0.550;DP=7;FS=0.000;MLEAC=1;MLEAF=0.500;MQ=60.00;MQ0=0;MQRankSum=0.550;QD=10.97;ReadPosRankSum=0.937	GT:AD:DP:GQ:PL	0/1:4,3:7:99:105,0,148
1	27205224	.	T	C	49.77	PASS	AC=1;AF=0.500;AN=2;BaseQRankSum=0.736;ClippingRankSum=-0.736;DP=3;FS=0.000;MLEAC=1;MLEAF=0.500;MQ=60.00;MQ0=0;MQRankSum=0.736;QD=16.59;ReadPosRankSum=0.736	GT:AD:DP:GQ:PL	0/1:1,2:3:35:78,0,35
1	27208108	.	T	C	47.77	PASS	AC=1;AF=0.500;AN=2;BaseQRankSum=1.026;ClippingRankSum=-1.026;DP=4;FS=0.000;MLEAC=1;MLEAF=0.500;MQ=60.00;MQ0=0;MQRankSum=1.026;QD=11.94;ReadPosRankSum=1.026	GT:AD:DP:GQ:PL	0/1:2,2:4:72:76,0,72
1	27210721	.	T	C	336.77	PASS	AC=1;AF=0.500;AN=2;BaseQRankSum=-0.089;ClippingRankSum=-1.830;DP=35;FS=1.421;MLEAC=1;MLEAF=0.500;MQ=60.00;MQ0=0;MQRankSum=-0.018;QD=9.62;ReadPosRankSum=1.617	GT:AD:DP:GQ:PL	0/1:24,11:35:99:365,0,923
1	27216669	.	G	A	258.77	PASS	AC=1;AF=0.500;AN=2;BaseQRankSum=0.578;ClippingRankSum=-0.666;DP=18;FS=0.000;MLEAC=1;MLEAF=0.500;MQ=60.00;MQ0=0;MQRankSum=-0.578;QD=14.38;ReadPosRankSum=0.489	GT:AD:DP:GQ:PL	0/1:10,8:18:99:287,0,357
1	27248283	.	C	G	180.77	PASS	AC=1;AF=0.500;AN=2;BaseQRankSum=0.216;ClippingRankSum=1.945;DP=35;FS=0.000;MLEAC=1;MLEAF=0.500;MQ=60.00;MQ0=0;MQRankSum=-1.041;QD=5.16;ReadPosRankSum=-1.984	GT:AD:DP:GQ:PL	0/1:27,8:35:99:209,0,987
1	27269788	.	C	T	49.77	PASS	AC=1;AF=0.500;AN=2;BaseQRankSum=0.000;ClippingRankSum=0.000;DP=4;FS=4.771;MLEAC=1;MLEAF=0.500;MQ=60.00;MQ0=0;MQRankSum=0.000;QD=12.44;ReadPosRankSum=0.000	GT:AD:DP:GQ:PL	0/1:2,2:4:74:78,0,74
1	27270350	.	G	A	18.59	LowQual	AC=2;AF=1.00;AN=2;DP=1;FS=0.000;MLEAC=2;MLEAF=1.00;MQ=60.00;MQ0=0;QD=18.59	GT:AD:DP:GQ:PL	1/1:0,1:1:3:45,3,0
1	27278573	.	T	C	107.77	PASS	AC=1;AF=0.500;AN=2;BaseQRankSum=0.343;ClippingRankSum=0.655;DP=27;FS=2.087;MLEAC=1;MLEAF=0.500;MQ=60.00;MQ0=0;MQRankSum=0.593;QD=3.99;ReadPosRankSum=-0.593	GT:AD:DP:GQ:PL	0/1:22,5:27:99:136,0,868
1	27312188	.	A	T	61.74	PASS	AC=2;AF=1.00;AN=2;DP=2;FS=0.000;MLEAC=2;MLEAF=1.00;MQ=60.00;MQ0=0;QD=30.87	GT:AD:DP:GQ:PL	1/1:0,2:2:6:89,6,0
1	27320356	.	T	C	57.74	PASS	AC=2;AF=1.00;AN=2;DP=2;FS=0.000;MLEAC=2;MLEAF=1.00;MQ=60.00;MQ0=0;QD=28.87	GT:AD:DP:GQ:PL	1/1:0,2:2:6:85,6,0
1	27321411	.	T	C	62.74	PASS	AC=2;AF=1.00;AN=2;DP=2;FS=0.000;MLEAC=2;MLEAF=1.00;MQ=60.00;MQ0=0;QD=31.37	GT:AD:DP:GQ:PL	1/1:0,2:2:6:90,6,0
1	27426796	.	T	C	561.77	PASS	AC=2;AF=1.00;AN=2;DP=15;FS=0.000;MLEAC=2;MLEAF=1.00;MQ=60.00;MQ0=0;QD=26.43	GT:AD:DP:GQ:PL	1/1:0,15:15:45:590,45,0
1	27427041	.	T	C	1123.77	PASS	AC=2;AF=1.00;AN=2;DP=27;FS=0.000;MLEAC=2;MLEAF=1.00;MQ=60.00;MQ0=0;QD=23.60	GT:AD:DP:GQ:PL	1/1:0,27:27:81:1152,81,0
1	27561359	.	T	C	118.03	PASS	AC=2;AF=1.00;AN=2;DP=4;FS=0.000;MLEAC=2;MLEAF=1.00;MQ=60.00;MQ0=0;QD=29.51	GT:AD:DP:GQ:PL	1/1:0,4:4:12:146,12,0
1	27580061	.	G	C	18.59	LowQual	AC=2;AF=1.00;AN=2;DP=1;FS=0.000;MLEAC=2;MLEAF=1.00;MQ=60.00;MQ0=0;QD=18.59	GT:AD:DP:GQ:PL	1/1:0,1:1:3:45,3,0
1	27652898	.	T	C	61.74	PASS	AC=2;AF=1.00;AN=2;DP=2;FS=0.000;MLEAC=2;MLEAF=1.00;MQ=60.00;MQ0=0;QD=30.87	GT:AD:DP:GQ:PL	1/1:0,2:2:6:89,6,0
1	27659965	.	C	T	62.74	PASS	AC=2;AF=1.00;AN=2;DP=2;FS=0.000;MLEAC=2;MLEAF=1.00;MQ=60.00;MQ0=0;QD=31.37	GT:AD:DP:GQ:PL	1/1:0,2:2:6:90,6,0
1	27662122	.	T	C	14.91	LowQual;my_snp_filter	AC=1;AF=0.500;AN=2;BaseQRankSum=1.114;ClippingRankSum=1.560;DP=28;FS=10.590;MLEAC=1;MLEAF=0.500;MQ=60.00;MQ0=0;MQRankSum=0.817;QD=0.53;ReadPosRankSum=-1.634	GT:AD:DP:GQ:PL	0/1:25,3:28:43:43,0,911
1	27670694	.	A	G	32.77	PASS	AC=1;AF=0.500;AN=2;BaseQRankSum=-1.495;ClippingRankSum=1.495;DP=7;FS=0.000;MLEAC=1;MLEAF=0.500;MQ=60.00;MQ0=0;MQRankSum=-0.922;QD=4.68;ReadPosRankSum=-1.495	GT:AD:DP:GQ:PL	0/1:5,2:7:61:61,0,205
1	27670734	.	A	G	60.74	PASS	AC=2;AF=1.00;AN=2;DP=2;FS=0.000;MLEAC=2;MLEAF=1.00;MQ=60.00;MQ0=0;QD=30.37	GT:AD:DP:GQ:PL	1/1:0,2:2:6:88,6,0
1	27671271	.	T	C	87.28	PASS	AC=2;AF=1.00;AN=2;DP=3;FS=0.000;MLEAC=2;MLEAF=1.00;MQ=60.00;MQ0=0;QD=29.09	GT:AD:DP:GQ:PL	1/1:0,3:3:9:115,9,0
1	27679287	.	T	A	81.77	PASS	AC=1;AF=0.500;AN=2;BaseQRankSum=0.727;ClippingRankSum=0.727;DP=4;FS=0.000;MLEAC=1;MLEAF=0.500;MQ=60.00;MQ0=0;MQRankSum=0.727;QD=20.44;ReadPosRankSum=0.727	GT:AD:DP:GQ:PL	0/1:1,3:4:33:110,0,33
1	27679692	.	A	G	166.77	PASS	AC=1;AF=0.500;AN=2;BaseQRankSum=-0.922;ClippingRankSum=-0.922;DP=7;FS=0.000;MLEAC=1;MLEAF=0.500;MQ=60.00;MQ0=0;MQRankSum=-0.198;QD=23.82;ReadPosRankSum=1.495	GT:AD:DP:GQ:PL	0/1:2,5:7:68:195,0,68
1	27679797	.	A	G	1361.77	PASS	AC=1;AF=0.500;AN=2;BaseQRankSum=0.706;ClippingRankSum=0.353;DP=44;FS=1.595;MLEAC=1;MLEAF=0.500;MQ=60.00;MQ0=0;MQRankSum=0.321;QD=30.95;ReadPosRankSum=1.412	GT:AD:DP:GQ:PL	0/1:7,37:44:99:1390,0,159
1	27709020	.	T	C	50.74	PASS	AC=2;AF=1.00;AN=2;DP=2;FS=0.000;MLEAC=2;MLEAF=1.00;MQ=60.00;MQ0=0;QD=25.37	GT:AD:DP:GQ:PL	1/1:0,2:2:6:78,6,0
1	27731033	.	T	C	379.77	PASS	AC=1;AF=0.500;AN=2;BaseQRankSum=1.272;ClippingRankSum=-0.488;DP=47;FS=0.000;MLEAC=1;MLEAF=0.500;MQ=60.00;MQ0=0;MQRankSum=1.225;QD=8.08;ReadPosRankSum=0.273	GT:AD:DP:GQ:PL	0/1:34,13:47:99:408,0,1218
1	27732910	.	C	T	146.77	PASS	AC=1;AF=0.500;AN=2;BaseQRankSum=-2.790;ClippingRankSum=0.287;DP=40;FS=3.546;MLEAC=1;MLEAF=0.500;MQ=60.00;MQ0=0;MQRankSum=-0.558;QD=3.67;ReadPosRankSum=-0.118	GT:AD:DP:GQ:PL	0/1:32,8:40:99:175,0,1292
1	27736478	.	T	C	876.77	PASS	AC=1;AF=0.500;AN=2;BaseQRankSum=2.246;ClippingRankSum=0.547;DP=35;FS=3.368;MLEAC=1;MLEAF=0.500;MQ=60.00;MQ0=0;MQRankSum=-0.811;QD=25.05;ReadPosRankSum=-0.321	GT:AD:DP:GQ:PL	0/1:9,26:35:99:905,0,185
1	27875824	.	C	T	441.77	PASS	AC=2;AF=1.00;AN=2;DP=11;FS=0.000;MLEAC=2;MLEAF=1.00;MQ=60.00;MQ0=0;QD=25.70	GT:AD:DP:GQ:PL	1/1:0,11:11:33:470,33,0
1	27876482	.	C	A	229.84	PASS	AC=2;AF=1.00;AN=2;DP=6;FS=0.000;MLEAC=2;MLEAF=1.00;MQ=60.00;MQ0=0;QD=31.00	GT:AD:DP:GQ:PL	1/1:0,6:6:18:258,18,0
1	27877418	.	G	A	95.77	PASS	AC=1;AF=0.500;AN=2;BaseQRankSum=0.919;ClippingRankSum=-1.485;DP=14;FS=5.021;MLEAC=1;MLEAF=0.500;MQ=60.00;MQ0=0;MQRankSum=-0.495;QD=6.84;ReadPosRankSum=1.202	GT:AD:DP:GQ:PL	0/1:10,4:14:99:124,0,352
1	27878147	.	G	A	79.77	PASS	AC=1;AF=0.500;AN=2;BaseQRankSum=2.054;ClippingRankSum=-1.683;DP=9;FS=0.000;MLEAC=1;MLEAF=0.500;MQ=60.00;MQ0=0;MQRankSum=-0.573;QD=8.86;ReadPosRankSum=2.054	GT:AD:DP:GQ:PL	0/1:6,3:9:99:108,0,228
1	27878162	.	C	T	113.77	PASS	AC=1;AF=0.500;AN=2;BaseQRankSum=-0.729;ClippingRankSum=-0.876;DP=9;FS=0.000;MLEAC=1;MLEAF=0.500;MQ=60.00;MQ0=0;MQRankSum=0.876;QD=12.64;ReadPosRankSum=-0.361	GT:AD:DP:GQ:PL	0/1:5,4:9:99:142,0,194
1	27993260	.	G	A	39.77	PASS	AC=1;AF=0.500;AN=2;BaseQRankSum=0.720;ClippingRankSum=0.720;DP=6;FS=4.771;MLEAC=1;MLEAF=0.500;MQ=60.00;MQ0=0;MQRankSum=-0.720;QD=6.63;ReadPosRankSum=-0.720	GT:AD:DP:GQ:PL	0/1:4,2:6:68:68,0,138
1	27993832	.	T	C	57.74	PASS	AC=2;AF=1.00;AN=2;DP=2;FS=0.000;MLEAC=2;MLEAF=1.00;MQ=60.00;MQ0=0;QD=28.87	GT:AD:DP:GQ:PL	1/1:0,2:2:6:85,6,0
1	27993846	.	A	G	105.28	PASS	AC=2;AF=1.00;AN=2;DP=3;FS=0.000;MLEAC=2;MLEAF=1.00;MQ=60.00;MQ0=0;QD=30.44	GT:AD:DP:GQ:PL	1/1:0,3:3:9:133,9,0
1	27996138	.	C	T	144.03	PASS	AC=2;AF=1.00;AN=2;DP=4;FS=0.000;MLEAC=2;MLEAF=1.00;MQ=60.00;MQ0=0;QD=26.06	GT:AD:DP:GQ:PL	1/1:0,4:4:12:172,12,0
1	27997135	.	G	A	88.77	PASS	AC=1;AF=0.500;AN=2;BaseQRankSum=0.727;ClippingRankSum=-0.727;DP=4;FS=0.000;MLEAC=1;MLEAF=0.500;MQ=60.00;MQ0=0;MQRankSum=0.727;QD=22.19;ReadPosRankSum=0.727	GT:AD:DP:GQ:PL	0/1:1,3:4:30:117,0,30
1	28004394	.	T	C	62.74	PASS	AC=2;AF=1.00;AN=2;DP=2;FS=0.000;MLEAC=2;MLEAF=1.00;MQ=60.00;MQ0=0;QD=31.37	GT:AD:DP:GQ:PL	1/1:0,2:2:6:90,6,0
1	28004395	.	T	A	62.74	PASS	AC=2;AF=1.00;AN=2;DP=2;FS=0.000;MLEAC=2;MLEAF=1.00;MQ=60.00;MQ0=0;QD=31.37	GT:AD:DP:GQ:PL	1/1:0,2:2:6:90,6,0
1	28145373	.	A	G	61.74	PASS	AC=2;AF=1.00;AN=2;DP=2;FS=0.000;MLEAC=2;MLEAF=1.00;MQ=60.00;MQ0=0;QD=30.87	GT:AD:DP:GQ:PL	1/1:0,2:2:6:89,6,0
1	28209362	.	T	C	174.90	PASS	AC=2;AF=1.00;AN=2;DP=3;FS=0.000;MLEAC=2;MLEAF=1.00;MQ=60.00;MQ0=0;QD=34.29	GT:AD:DP:GQ:PL	1/1:0,3:3:15:203,15,0
1	28209366	.	A	G	174.90	PASS	AC=2;AF=1.00;AN=2;DP=4;FS=0.000;MLEAC=2;MLEAF=1.00;MQ=60.00;MQ0=0;QD=31.11	GT:AD:DP:GQ:PL	1/1:0,4:4:15:203,15,0
1	28218100	.	T	C	82.77	PASS	AC=1;AF=0.500;AN=2;BaseQRankSum=-0.937;ClippingRankSum=-0.550;DP=7;FS=0.000;MLEAC=1;MLEAF=0.500;MQ=60.00;MQ0=0;MQRankSum=0.550;QD=11.82;ReadPosRankSum=0.550	GT:AD:DP:GQ:PL	0/1:4,3:7:99:111,0,154
1	28261593	.	T	C	532.77	PASS	AC=1;AF=0.500;AN=2;BaseQRankSum=1.577;ClippingRankSum=-0.296;DP=18;FS=0.000;MLEAC=1;MLEAF=0.500;MQ=60.00;MQ0=0;MQRankSum=-0.986;QD=29.60;ReadPosRankSum=0.887	GT:AD:DP:GQ:PL	0/1:5,13:18:99:561,0,356
1	28261600	.	A	C	532.77	PASS	AC=1;AF=0.500;AN=2;BaseQRankSum=-0.053;ClippingRankSum=0.158;DP=17;FS=0.000;MLEAC=1;MLEAF=0.500;MQ=60.00;MQ0=0;MQRankSum=1.107;QD=31.34;ReadPosRankSum=-0.264	GT:AD:DP:GQ:PL	0/1:5,12:17:99:561,0,356
1	28273422	.	A	C	61.74	PASS	AC=2;AF=1.00;AN=2;DP=2;FS=0.000;MLEAC=2;MLEAF=1.00;MQ=60.00;MQ0=0;QD=30.87	GT:AD:DP:GQ:PL	1/1:0,2:2:6:89,6,0
1	28282292	.	T	C	963.77	PASS	AC=2;AF=1.00;AN=2;DP=23;FS=0.000;MLEAC=2;MLEAF=1.00;MQ=60.00;MQ0=0;QD=28.88	GT:AD:DP:GQ:PL	1/1:0,23:23:69:992,69,0
1	28282819	.	T	C	181.90	PASS	AC=2;AF=1.00;AN=2;DP=5;FS=0.000;MLEAC=2;MLEAF=1.00;MQ=60.00;MQ0=0;QD=33.62	GT:AD:DP:GQ:PL	1/1:0,5:5:15:210,15,0
1	28285534	.	T	C	344.77	PASS	AC=2;AF=1.00;AN=2;DP=10;FS=0.000;MLEAC=2;MLEAF=1.00;MQ=60.00;MQ0=0;QD=34.48	GT:AD:DP:GQ:PL	1/1:0,10:10:29:373,29,0
1	28285632	.	A	T	234.84	PASS	AC=2;AF=1.00;AN=2;DP=6;FS=0.000;MLEAC=2;MLEAF=1.00;MQ=60.00;MQ0=0;QD=32.29	GT:AD:DP:GQ:PL	1/1:0,6:6:18:263,18,0
1	28290231	.	C	G	58.74	PASS	AC=2;AF=1.00;AN=2;DP=2;FS=0.000;MLEAC=2;MLEAF=1.00;MQ=60.00;MQ0=0;QD=29.37	GT:AD:DP:GQ:PL	1/1:0,2:2:6:86,6,0
1	28291363	.	C	T	59.74	PASS	AC=2;AF=1.00;AN=2;DP=2;FS=0.000;MLEAC=2;MLEAF=1.00;MQ=60.00;MQ0=0;QD=29.87	GT:AD:DP:GQ:PL	1/1:0,2:2:6:87,6,0
1	28293189	.	A	G	58.77	PASS	AC=1;AF=0.500;AN=2;BaseQRankSum=-0.423;ClippingRankSum=0.423;DP=13;FS=3.041;MLEAC=1;MLEAF=0.500;MQ=60.00;MQ0=0;MQRankSum=-0.085;QD=4.52;ReadPosRankSum=-0.085	GT:AD:DP:GQ:PL	0/1:10,3:13:87:87,0,405
1	28294051	.	T	C	144.03	PASS	AC=2;AF=1.00;AN=2;DP=4;FS=0.000;MLEAC=2;MLEAF=1.00;MQ=60.00;MQ0=0;QD=32.63	GT:AD:DP:GQ:PL	1/1:0,4:4:12:172,12,0
1	28298951	.	C	T	205.77	PASS	AC=1;AF=0.500;AN=2;BaseQRankSum=-1.067;ClippingRankSum=-1.589;DP=8;FS=3.680;MLEAC=1;MLEAF=0.500;MQ=60.00;MQ0=0;MQRankSum=1.067;QD=25.72;ReadPosRankSum=1.589	GT:AD:DP:GQ:PL	0/1:2,6:8:65:234,0,65
1	28422847	.	C	T	98.28	PASS	AC=2;AF=1.00;AN=2;DP=3;FS=0.000;MLEAC=2;MLEAF=1.00;MQ=60.00;MQ0=0;QD=32.76	GT:AD:DP:GQ:PL	1/1:0,3:3:9:126,9,0
1	28562676	.	A	G	572.77	PASS	AC=1;AF=0.500;AN=2;BaseQRankSum=0.378;ClippingRankSum=1.171;DP=33;FS=3.144;MLEAC=1;MLEAF=0.500;MQ=60.00;MQ0=0;MQRankSum=-0.594;QD=17.36;ReadPosRankSum=-0.558	GT:AD:DP:GQ:PL	0/1:16,17:33:99:601,0,586
1	28563084	.	C	T	86.77	PASS	AC=1;AF=0.500;AN=2;BaseQRankSum=-0.550;ClippingRankSum=0.937;DP=7;FS=0.000;MLEAC=1;MLEAF=0.500;MQ=60.00;MQ0=0;MQRankSum=-1.300;QD=12.40;ReadPosRankSum=-0.937	GT:AD:DP:GQ:PL	0/1:3,4:7:99:115,0,100
1	28564279	.	A	G	80.77	PASS	AC=1;AF=0.500;AN=2;BaseQRankSum=0.406;ClippingRankSum=-1.537;DP=6;FS=0.000;MLEAC=1;MLEAF=0.500;MQ=60.00;MQ0=0;MQRankSum=0.406;QD=13.46;ReadPosRankSum=0.406	GT:AD:DP:GQ:PL	0/1:3,3:6:99:109,0,108
1	28566608	.	G	T	59.74	PASS	AC=2;AF=1.00;AN=2;DP=2;FS=0.000;MLEAC=2;MLEAF=1.00;MQ=60.00;MQ0=0;QD=29.87	GT:AD:DP:GQ:PL	1/1:0,2:2:6:87,6,0
1	28566740	.	T	A	106.28	PASS	AC=2;AF=1.00;AN=2;DP=3;FS=0.000;MLEAC=2;MLEAF=1.00;MQ=60.00;MQ0=0;QD=30.73	GT:AD:DP:GQ:PL	1/1:0,3:3:9:134,9,0
1	28586984	.	T	C	51.74	PASS	AC=2;AF=1.00;AN=2;DP=2;FS=0.000;MLEAC=2;MLEAF=1.00;MQ=60.00;MQ0=0;QD=25.87	GT:AD:DP:GQ:PL	1/1:0,2:2:6:79,6,0
1	28604673	.	A	T	62.74	PASS	AC=2;AF=1.00;AN=2;DP=2;FS=0.000;MLEAC=2;MLEAF=1.00;MQ=60.00;MQ0=0;QD=31.37	GT:AD:DP:GQ:PL	1/1:0,2:2:6:90,6,0
1	28608720	.	C	T	1573.77	PASS	AC=1;AF=0.500;AN=2;BaseQRankSum=-0.810;ClippingRankSum=-2.030;DP=56;FS=21.197;MLEAC=1;MLEAF=0.500;MQ=60.00;MQ0=0;MQRankSum=-0.768;QD=28.10;ReadPosRankSum=1.778	GT:AD:DP:GQ:PL	0/1:11,44:55:99:1602,0,287
1	28661576	.	A	G	368.53	PASS	AC=1;AF=0.500;AN=2;BaseQRankSum=1.423;ClippingRankSum=-1.739;DP=11;FS=0.000;MLEAC=1;MLEAF=0.500;MQ=60.00;MQ0=0;MQRankSum=1.107;QD=33.50;ReadPosRankSum=1.423	GT:AD:DP:GQ:PL	0/1:1,10:11:3:395,0,3
1	28662072	.	A	G	42.77	PASS	AC=1;AF=0.500;AN=2;BaseQRankSum=0.000;ClippingRankSum=-1.380;DP=6;FS=0.000;MLEAC=1;MLEAF=0.500;MQ=60.00;MQ0=0;MQRankSum=0.000;QD=7.13;ReadPosRankSum=1.380	GT:AD:DP:GQ:PL	0/1:4,2:6:71:71,0,155
1	28662157	.	A	G	24.78	LowQual	AC=1;AF=0.500;AN=2;BaseQRankSum=0.067;ClippingRankSum=0.067;DP=9;FS=3.802;MLEAC=1;MLEAF=0.500;MQ=60.00;MQ0=0;MQRankSum=0.762;QD=2.75;ReadPosRankSum=0.067	GT:AD:DP:GQ:PL	0/1:7,2:9:53:53,0,259
1	28662186	.	A	G	31.77	PASS	AC=1;AF=0.500;AN=2;BaseQRankSum=-0.922;ClippingRankSum=0.198;DP=7;FS=0.000;MLEAC=1;MLEAF=0.500;MQ=60.00;MQ0=0;MQRankSum=-0.922;QD=4.54;ReadPosRankSum=-0.922	GT:AD:DP:GQ:PL	0/1:5,2:7:60:60,0,189
1	28662253	.	A	G	65.77	PASS	AC=1;AF=0.500;AN=2;BaseQRankSum=-0.296;ClippingRankSum=0.296;DP=10;FS=0.000;MLEAC=1;MLEAF=0.500;MQ=60.00;MQ0=0;MQRankSum=-0.546;QD=6.58;ReadPosRankSum=0.296	GT:AD:DP:GQ:PL	0/1:7,3:10:94:94,0,269
1	28824393	.	A	G	16.86	LowQual;my_snp_filter	AC=1;AF=0.500;AN=2;BaseQRankSum=0.456;ClippingRankSum=-1.187;DP=14;FS=0.000;MLEAC=1;MLEAF=0.500;MQ=60.00;MQ0=0;MQRankSum=0.639;QD=1.20;ReadPosRankSum=1.004	GT:AD:DP:GQ:PL	0/1:12,2:14:45:45,0,421
1	28824774	.	A	G	281.77	PASS	AC=1;AF=0.500;AN=2;BaseQRankSum=0.541;ClippingRankSum=-0.984;DP=28;FS=1.691;MLEAC=1;MLEAF=0.500;MQ=60.00;MQ0=0;MQRankSum=0.836;QD=10.06;ReadPosRankSum=0.836	GT:AD:DP:GQ:PL	0/1:19,9:28:99:310,0,749
1	28825331	.	A	G	254.77	PASS	AC=1;AF=0.500;AN=2;BaseQRankSum=0.625;ClippingRankSum=-0.818;DP=17;FS=5.315;MLEAC=1;MLEAF=0.500;MQ=60.00;MQ0=0;MQRankSum=-2.069;QD=14.99;ReadPosRankSum=-1.588	GT:AD:DP:GQ:PL	0/1:9,8:17:99:283,0,336
1	28825370	.	A	G	109.77	PASS	AC=1;AF=0.500;AN=2;BaseQRankSum=-0.077;ClippingRankSum=0.231;DP=13;FS=0.000;MLEAC=1;MLEAF=0.500;MQ=60.00;MQ0=0;MQRankSum=-1.620;QD=8.44;ReadPosRankSum=-1.003	GT:AD:DP:GQ:PL	0/1:9,4:13:99:138,0,338
1	28825486	.	A	G	87.78	PASS	AC=1;AF=0.500;AN=2;BaseQRankSum=0.727;ClippingRankSum=-0.727;DP=4;FS=0.000;MLEAC=1;MLEAF=0.500;MQ=60.00;MQ0=0;MQRankSum=0.727;QD=21.95;ReadPosRankSum=0.727	GT:AD:DP:GQ:PL	0/1:1,3:4:24:116,0,24
1	28825830	.	A	G	40.77	PASS	AC=1;AF=0.500;AN=2;BaseQRankSum=-0.358;ClippingRankSum=0.358;DP=5;FS=3.979;MLEAC=1;MLEAF=0.500;MQ=60.00;MQ0=0;MQRankSum=-1.231;QD=8.15;ReadPosRankSum=-0.358	GT:AD:DP:GQ:PL	0/1:3,2:5:69:69,0,111
1	28826015	.	A	G	12.05	LowQual;my_snp_filter	AC=1;AF=0.500;AN=2;BaseQRankSum=-1.283;ClippingRankSum=1.086;DP=13;FS=0.000;MLEAC=1;MLEAF=0.500;MQ=60.00;MQ0=0;MQRankSum=-0.691;QD=0.93;ReadPosRankSum=0.099	GT:AD:DP:GQ:PL	0/1:11,2:13:40:40,0,422
1	28826031	.	A	G	95.77	PASS	AC=1;AF=0.500;AN=2;BaseQRankSum=-0.065;ClippingRankSum=-1.240;DP=15;FS=6.286;MLEAC=1;MLEAF=0.500;MQ=60.00;MQ0=0;MQRankSum=1.371;QD=6.38;ReadPosRankSum=0.326	GT:AD:DP:GQ:PL	0/1:11,4:15:99:124,0,414
1	28826118	.	A	G	30.77	PASS	AC=1;AF=0.500;AN=2;BaseQRankSum=0.480;ClippingRankSum=0.000;DP=10;FS=4.228;MLEAC=1;MLEAF=0.500;MQ=60.00;MQ0=0;MQRankSum=-0.480;QD=3.08;ReadPosRankSum=1.733	GT:AD:DP:GQ:PL	0/1:8,2:10:59:59,0,318
1	28826190	.	A	G	437.77	PASS	AC=1;AF=0.500;AN=2;BaseQRankSum=-0.515;ClippingRankSum=-1.264;DP=18;FS=0.000;MLEAC=1;MLEAF=0.500;MQ=60.00;MQ0=0;MQRankSum=0.702;QD=24.32;ReadPosRankSum=0.890	GT:AD:DP:GQ:PL	0/1:6,12:18:99:466,0,207
1	28826250	.	A	G	47.77	PASS	AC=1;AF=0.500;AN=2;BaseQRankSum=0.391;ClippingRankSum=-0.503;DP=19;FS=0.000;MLEAC=1;MLEAF=0.500;MQ=60.00;MQ0=0;MQRankSum=-0.727;QD=2.51;ReadPosRankSum=0.503	GT:AD:DP:GQ:PL	0/1:16,3:19:76:76,0,611
1	28834616	.	A	C	36.77	PASS	AC=1;AF=0.500;AN=2;BaseQRankSum=0.198;ClippingRankSum=1.495;DP=7;FS=0.000;MLEAC=1;MLEAF=0.500;MQ=60.00;MQ0=0;MQRankSum=0.198;QD=5.25;ReadPosRankSum=-1.495	GT:AD:DP:GQ:PL	0/1:5,2:7:65:65,0,187
1	28835201	.	C	T	515.77	PASS	AC=1;AF=0.500;AN=2;BaseQRankSum=0.079;ClippingRankSum=-1.826;DP=16;FS=0.000;MLEAC=1;MLEAF=0.500;MQ=60.00;MQ0=0;MQRankSum=1.826;QD=32.24;ReadPosRankSum=1.508	GT:AD:DP:GQ:PL	0/1:2,14:16:36:544,0,36
1	28835363	.	C	A	1415.77	PASS	AC=1;AF=0.500;AN=2;BaseQRankSum=0.156;ClippingRankSum=1.830;DP=45;FS=6.278;MLEAC=1;MLEAF=0.500;MQ=60.00;MQ0=0;MQRankSum=-0.837;QD=31.46;ReadPosRankSum=-0.468	GT:AD:DP:GQ:PL	0/1:9,36:45:99:1444,0,257
1	28835847	.	A	G	84.77	PASS	AC=1;AF=0.500;AN=2;BaseQRankSum=0.778;ClippingRankSum=0.354;DP=35;FS=0.000;MLEAC=1;MLEAF=0.500;MQ=60.00;MQ0=0;MQRankSum=-1.061;QD=2.42;ReadPosRankSum=-0.306	GT:AD:DP:GQ:PL	0/1:30,5:35:99:113,0,1193
1	28836912	.	A	G	159.77	PASS	AC=1;AF=0.500;AN=2;BaseQRankSum=0.633;ClippingRankSum=0.300;DP=24;FS=8.098;MLEAC=1;MLEAF=0.500;MQ=60.00;MQ0=0;MQRankSum=0.433;QD=6.66;ReadPosRankSum=-0.367	GT:AD:DP:GQ:PL	0/1:18,6:24:99:188,0,717
1	28837443	.	T	C	95.28	PASS	AC=2;AF=1.00;AN=2;DP=3;FS=0.000;MLEAC=2;MLEAF=1.00;MQ=60.00;MQ0=0;QD=31.76	GT:AD:DP:GQ:PL	1/1:0,3:3:9:123,9,0
1	28866859	.	A	G	59.74	PASS	AC=2;AF=1.00;AN=2;DP=2;FS=0.000;MLEAC=2;MLEAF=1.00;MQ=60.00;MQ0=0;QD=29.87	GT:AD:DP:GQ:PL	1/1:0,2:2:6:87,6,0
1	28868945	.	A	G	18.59	LowQual	AC=2;AF=1.00;AN=2;DP=1;FS=0.000;MLEAC=2;MLEAF=1.00;MQ=60.00;MQ0=0;QD=18.59	GT:AD:DP:GQ:PL	1/1:0,1:1:3:45,3,0
1	28868946	.	A	G	18.59	LowQual	AC=2;AF=1.00;AN=2;DP=1;FS=0.000;MLEAC=2;MLEAF=1.00;MQ=60.00;MQ0=0;QD=18.59	GT:AD:DP:GQ:PL	1/1:0,1:1:3:45,3,0
1	28871042	.	A	G	51.77	PASS	AC=1;AF=0.500;AN=2;BaseQRankSum=0.736;ClippingRankSum=0.736;DP=3;FS=0.000;MLEAC=1;MLEAF=0.500;MQ=60.00;MQ0=0;MQRankSum=-0.736;QD=17.26;ReadPosRankSum=-0.736	GT:AD:DP:GQ:PL	0/1:1,2:3:32:80,0,32
1	28969539	.	A	C	199.77	PASS	AC=1;AF=0.500;AN=2;BaseQRankSum=1.057;ClippingRankSum=-1.551;DP=22;FS=0.000;MLEAC=1;MLEAF=0.500;MQ=60.00;MQ0=0;MQRankSum=0.775;QD=9.08;ReadPosRankSum=1.128	GT:AD:DP:GQ:PL	0/1:15,7:22:99:228,0,535
1	29063559	.	A	C	687.77	PASS	AC=2;AF=1.00;AN=2;DP=18;FS=0.000;MLEAC=2;MLEAF=1.00;MQ=60.00;MQ0=0;QD=31.99	GT:AD:DP:GQ:PL	1/1:0,18:18:54:716,54,0
1	29174286	.	T	C	100.28	PASS	AC=2;AF=1.00;AN=2;DP=3;FS=0.000;MLEAC=2;MLEAF=1.00;MQ=60.00;MQ0=0;QD=33.43	GT:AD:DP:GQ:PL	1/1:0,3:3:9:128,9,0
1	29309125	.	C	T	23.79	LowQual;my_snp_filter	AC=1;AF=0.500;AN=2;BaseQRankSum=-0.741;ClippingRankSum=2.329;DP=20;FS=0.000;MLEAC=1;MLEAF=0.500;MQ=60.00;MQ0=0;MQRankSum=1.059;QD=1.19;ReadPosRankSum=-0.423	GT:AD:DP:GQ:PL	0/1:17,3:20:52:52,0,699
1	29309138	.	T	C	628.81	PASS	AC=1;AF=0.500;AN=2;BaseQRankSum=2.178;ClippingRankSum=-2.318;DP=18;FS=0.000;MLEAC=1;MLEAF=0.500;MQ=60.00;MQ0=0;MQRankSum=-1.475;QD=34.93;ReadPosRankSum=2.178	GT:AD:DP:GQ:PL	0/1:2,16:18:20:657,0,20
1	29443675	.	T	C	450.77	PASS	AC=2;AF=1.00;AN=2;DP=11;FS=0.000;MLEAC=2;MLEAF=1.00;MQ=60.00;MQ0=0;QD=27.75	GT:AD:DP:GQ:PL	1/1:0,11:11:33:479,33,0
1	29443723	.	A	G	495.77	PASS	AC=2;AF=1.00;AN=2;DP=12;FS=0.000;MLEAC=2;MLEAF=1.00;MQ=60.00;MQ0=0;QD=30.95	GT:AD:DP:GQ:PL	1/1:0,12:12:36:524,36,0
1	29445227	.	T	C	283.77	PASS	AC=1;AF=0.500;AN=2;BaseQRankSum=1.733;ClippingRankSum=1.733;DP=10;FS=3.522;MLEAC=1;MLEAF=0.500;MQ=60.00;MQ0=0;MQRankSum=0.480;QD=28.38;ReadPosRankSum=-1.733	GT:AD:DP:GQ:PL	0/1:2,8:10:47:312,0,47
1	29445514	.	C	A	272.77	PASS	AC=1;AF=0.500;AN=2;BaseQRankSum=0.696;ClippingRankSum=-2.927;DP=13;FS=2.276;MLEAC=1;MLEAF=0.500;MQ=60.00;MQ0=0;MQRankSum=-0.533;QD=20.98;ReadPosRankSum=1.092	GT:AD:DP:GQ:PL	0/1:5,8:13:99:301,0,152
1	29445598	.	A	G	715.77	PASS	AC=1;AF=0.500;AN=2;BaseQRankSum=-0.102;ClippingRankSum=0.306;DP=25;FS=1.906;MLEAC=1;MLEAF=0.500;MQ=60.00;MQ0=0;MQRankSum=1.053;QD=28.63;ReadPosRankSum=-0.577	GT:AD:DP:GQ:PL	0/1:5,20:25:99:744,0,138
1	29475341	.	C	T	2566.77	PASS	AC=2;AF=1.00;AN=2;BaseQRankSum=0.615;ClippingRankSum=-0.447;DP=62;FS=3.153;MLEAC=2;MLEAF=1.00;MQ=60.00;MQ0=0;MQRankSum=-1.006;QD=28.41;ReadPosRankSum=-1.006	GT:AD:DP:GQ:PL	1/1:1,61:62:99:2595,144,0
1	29475394	.	C	G	2418.77	PASS	AC=2;AF=1.00;AN=2;DP=58;FS=0.000;MLEAC=2;MLEAF=1.00;MQ=60.00;MQ0=0;QD=31.67	GT:AD:DP:GQ:PL	1/1:0,58:58:99:2447,175,0
1	29475648	.	T	G	1994.77	PASS	AC=2;AF=1.00;AN=2;DP=48;FS=0.000;MLEAC=2;MLEAF=1.00;MQ=60.00;MQ0=0;QD=28.73	GT:AD:DP:GQ:PL	1/1:0,48:48:99:2023,144,0
1	29494019	.	C	T	36.77	PASS	AC=1;AF=0.500;AN=2;BaseQRankSum=-0.358;ClippingRankSum=0.358;DP=5;FS=3.979;MLEAC=1;MLEAF=0.500;MQ=60.00;MQ0=0;MQRankSum=1.231;QD=7.35;ReadPosRankSum=0.358	GT:AD:DP:GQ:PL	0/1:3,2:5:65:65,0,113
1	29497250	.	T	C	91.80	PASS	AC=1;AF=0.500;AN=2;BaseQRankSum=0.727;ClippingRankSum=-0.727;DP=4;FS=0.000;MLEAC=1;MLEAF=0.500;MQ=60.00;MQ0=0;MQRankSum=0.727;QD=22.95;ReadPosRankSum=0.727	GT:AD:DP:GQ:PL	0/1:1,3:4:21:120,0,21
1	29497820	.	C	T	147.03	PASS	AC=2;AF=1.00;AN=2;DP=4;FS=0.000;MLEAC=2;MLEAF=1.00;MQ=60.00;MQ0=0;QD=30.28	GT:AD:DP:GQ:PL	1/1:0,4:4:12:175,12,0
1	29499425	.	T	G	92.28	PASS	AC=2;AF=1.00;AN=2;DP=3;FS=0.000;MLEAC=2;MLEAF=1.00;MQ=60.00;MQ0=0;QD=30.76	GT:AD:DP:GQ:PL	1/1:0,3:3:9:120,9,0
1	29500125	.	T	C	18.59	LowQual	AC=2;AF=1.00;AN=2;DP=1;FS=0.000;MLEAC=2;MLEAF=1.00;MQ=60.00;MQ0=0;QD=18.59	GT:AD:DP:GQ:PL	1/1:0,1:1:3:45,3,0
1	29500815	.	T	C	284.80	PASS	AC=2;AF=1.00;AN=2;DP=7;FS=0.000;MLEAC=2;MLEAF=1.00;MQ=60.00;MQ0=0;QD=29.22	GT:AD:DP:GQ:PL	1/1:0,7:7:21:313,21,0
1	29500995	.	T	C	98.28	PASS	AC=2;AF=1.00;AN=2;DP=3;FS=0.000;MLEAC=2;MLEAF=1.00;MQ=60.00;MQ0=0;QD=32.76	GT:AD:DP:GQ:PL	1/1:0,3:3:9:126,9,0
1	29503214	.	G	A	101.28	PASS	AC=2;AF=1.00;AN=2;DP=3;FS=0.000;MLEAC=2;MLEAF=1.00;MQ=60.00;MQ0=0;QD=33.76	GT:AD:DP:GQ:PL	1/1:0,3:3:9:129,9,0
1	29507100	.	A	C	141.03	PASS	AC=2;AF=1.00;AN=2;DP=4;FS=0.000;MLEAC=2;MLEAF=1.00;MQ=60.00;MQ0=0;QD=28.29	GT:AD:DP:GQ:PL	1/1:0,4:4:12:169,12,0
1	29508350	.	C	T	579.77	PASS	AC=1;AF=0.500;AN=2;BaseQRankSum=1.370;ClippingRankSum=-1.370;DP=20;FS=0.000;MLEAC=1;MLEAF=0.500;MQ=60.00;MQ0=0;MQRankSum=-0.236;QD=28.99;ReadPosRankSum=1.181	GT:AD:DP:GQ:PL	0/1:4,16:20:87:608,0,87
1	29519665	.	T	C	36.77	PASS	AC=1;AF=0.500;AN=2;BaseQRankSum=-0.720;ClippingRankSum=-0.720;DP=6;FS=0.000;MLEAC=1;MLEAF=0.500;MQ=60.00;MQ0=0;MQRankSum=0.720;QD=6.13;ReadPosRankSum=0.720	GT:AD:DP:GQ:PL	0/1:4,2:6:65:65,0,154
1	29519778	.	T	G	311.78	PASS	AC=2;AF=1.00;AN=2;DP=8;FS=0.000;MLEAC=2;MLEAF=1.00;MQ=60.00;MQ0=0;QD=31.74	GT:AD:DP:GQ:PL	1/1:0,8:8:24:340,24,0
1	29529699	.	T	C	1104.77	PASS	AC=2;AF=1.00;AN=2;DP=26;FS=0.000;MLEAC=2;MLEAF=1.00;MQ=60.00;MQ0=0;QD=29.51	GT:AD:DP:GQ:PL	1/1:0,26:26:78:1133,78,0
1	29542637	.	A	G	1453.77	PASS	AC=2;AF=1.00;AN=2;DP=34;FS=0.000;MLEAC=2;MLEAF=1.00;MQ=60.00;MQ0=0;QD=29.97	GT:AD:DP:GQ:PL	1/1:0,34:34:99:1482,102,0
1	29549670	.	A	G	60.74	PASS	AC=2;AF=1.00;AN=2;DP=2;FS=0.000;MLEAC=2;MLEAF=1.00;MQ=60.00;MQ0=0;QD=30.37	GT:AD:DP:GQ:PL	1/1:0,2:2:6:88,6,0
1	29587407	.	A	C	319.77	PASS	AC=1;AF=0.500;AN=2;BaseQRankSum=-1.990;ClippingRankSum=-0.791;DP=28;FS=1.515;MLEAC=1;MLEAF=0.500;MQ=60.00;MQ0=0;MQRankSum=-0.024;QD=11.42;ReadPosRankSum=1.031	GT:AD:DP:GQ:PL	0/1:18,10:28:99:348,0,700
1	29609536	.	G	A	55.74	PASS	AC=2;AF=1.00;AN=2;DP=2;FS=0.000;MLEAC=2;MLEAF=1.00;MQ=60.00;MQ0=0;QD=27.87	GT:AD:DP:GQ:PL	1/1:0,2:2:6:83,6,0
1	29630455	.	C	T	617.77	PASS	AC=1;AF=0.500;AN=2;BaseQRankSum=1.509;ClippingRankSum=-1.024;DP=26;FS=0.000;MLEAC=1;MLEAF=0.500;MQ=60.00;MQ0=0;MQRankSum=-0.539;QD=23.76;ReadPosRankSum=1.024	GT:AD:DP:GQ:PL	0/1:9,17:26:99:646,0,292
1	29631909	.	A	G	880.77	PASS	AC=1;AF=0.500;AN=2;BaseQRankSum=1.132;ClippingRankSum=0.629;DP=32;FS=1.527;MLEAC=1;MLEAF=0.500;MQ=60.00;MQ0=0;MQRankSum=0.251;QD=27.52;ReadPosRankSum=-0.126	GT:AD:DP:GQ:PL	0/1:9,23:32:99:909,0,290
1	29649026	.	A	T	267.80	PASS	AC=2;AF=1.00;AN=2;DP=7;FS=0.000;MLEAC=2;MLEAF=1.00;MQ=60.00;MQ0=0;QD=29.52	GT:AD:DP:GQ:PL	1/1:0,7:7:21:296,21,0
1	29649320	.	T	G	106.28	PASS	AC=2;AF=1.00;AN=2;DP=3;FS=0.000;MLEAC=2;MLEAF=1.00;MQ=60.00;MQ0=0;QD=30.70	GT:AD:DP:GQ:PL	1/1:0,3:3:9:134,9,0
1	29649874	.	T	C	102.28	PASS	AC=2;AF=1.00;AN=2;DP=3;FS=0.000;MLEAC=2;MLEAF=1.00;MQ=60.00;MQ0=0;QD=34.09	GT:AD:DP:GQ:PL	1/1:0,3:3:9:130,9,0
1	29651053	.	A	T	56.74	PASS	AC=2;AF=1.00;AN=2;DP=2;FS=0.000;MLEAC=2;MLEAF=1.00;MQ=60.00;MQ0=0;QD=28.37	GT:AD:DP:GQ:PL	1/1:0,2:2:6:84,6,0
1	29651412	.	T	G	61.74	PASS	AC=2;AF=1.00;AN=2;DP=2;FS=0.000;MLEAC=2;MLEAF=1.00;MQ=60.00;MQ0=0;QD=30.87	GT:AD:DP:GQ:PL	1/1:0,2:2:6:89,6,0
1	31195108	.	G	A	57.74	PASS	AC=2;AF=1.00;AN=2;DP=2;FS=0.000;MLEAC=2;MLEAF=1.00;MQ=60.00;MQ0=0;QD=28.87	GT:AD:DP:GQ:PL	1/1:0,2:2:6:85,6,0
1	31198517	.	A	G	48.77	PASS	AC=1;AF=0.500;AN=2;BaseQRankSum=0.736;ClippingRankSum=0.736;DP=3;FS=0.000;MLEAC=1;MLEAF=0.500;MQ=60.00;MQ0=0;MQRankSum=-0.736;QD=16.26;ReadPosRankSum=-0.736	GT:AD:DP:GQ:PL	0/1:1,2:3:35:77,0,35
1	31198733	.	A	G	99.28	PASS	AC=2;AF=1.00;AN=2;DP=3;FS=0.000;MLEAC=2;MLEAF=1.00;MQ=60.00;MQ0=0;QD=33.09	GT:AD:DP:GQ:PL	1/1:0,3:3:9:127,9,0
1	31342590	.	G	T	785.77	PASS	AC=2;AF=1.00;AN=2;DP=20;FS=0.000;MLEAC=2;MLEAF=1.00;MQ=60.00;MQ0=0;QD=32.83	GT:AD:DP:GQ:PL	1/1:0,20:20:60:814,60,0
1	31344250	.	A	G	377.77	PASS	AC=2;AF=1.00;AN=2;DP=10;FS=0.000;MLEAC=2;MLEAF=1.00;MQ=60.00;MQ0=0;QD=31.99	GT:AD:DP:GQ:PL	1/1:0,10:10:30:406,30,0
1	31345747	.	C	T	292.78	PASS	AC=2;AF=1.00;AN=2;DP=8;FS=0.000;MLEAC=2;MLEAF=1.00;MQ=60.00;MQ0=0;QD=25.73	GT:AD:DP:GQ:PL	1/1:0,8:8:24:321,24,0
1	31347399	.	C	T	319.53	PASS	AC=1;AF=0.500;AN=2;BaseQRankSum=1.044;ClippingRankSum=-1.741;DP=10;FS=0.000;MLEAC=1;MLEAF=0.500;MQ=60.00;MQ0=0;MQRankSum=1.393;QD=31.95;ReadPosRankSum=1.393	GT:AD:DP:GQ:PL	0/1:1,9:10:3:346,0,3
1	31426815	.	A	G	65.77	my_snp_filter	AC=1;AF=0.500;AN=2;BaseQRankSum=-2.562;ClippingRankSum=1.327;DP=36;FS=2.010;MLEAC=1;MLEAF=0.500;MQ=60.00;MQ0=0;MQRankSum=-1.235;QD=1.83;ReadPosRankSum=-1.784	GT:AD:DP:GQ:PL	0/1:31,5:36:94:94,0,1225
1	31458249	.	T	C	44.77	PASS	AC=1;AF=0.500;AN=2;BaseQRankSum=1.026;ClippingRankSum=1.026;DP=4;FS=0.000;MLEAC=1;MLEAF=0.500;MQ=60.00;MQ0=0;MQRankSum=0.000;QD=11.19;ReadPosRankSum=0.000	GT:AD:DP:GQ:PL	0/1:2,2:4:67:73,0,67
1	31761989	.	G	A	59.74	PASS	AC=2;AF=1.00;AN=2;DP=2;FS=0.000;MLEAC=2;MLEAF=1.00;MQ=60.00;MQ0=0;QD=29.87	GT:AD:DP:GQ:PL	1/1:0,2:2:6:87,6,0
1	31837320	.	T	C	187.77	PASS	AC=1;AF=0.500;AN=2;BaseQRankSum=2.528;ClippingRankSum=0.118;DP=31;FS=6.958;MLEAC=1;MLEAF=0.500;MQ=60.00;MQ0=0;MQRankSum=-0.024;QD=6.06;ReadPosRankSum=-0.260	GT:AD:DP:GQ:PL	0/1:24,7:31:99:216,0,849
1	31886564	.	C	G	33.79	PASS	AC=1;AF=0.500;AN=2;BaseQRankSum=0.736;ClippingRankSum=0.736;DP=3;FS=4.771;MLEAC=1;MLEAF=0.500;MQ=60.00;MQ0=0;MQRankSum=0.736;QD=11.26;ReadPosRankSum=0.736	GT:AD:DP:GQ:PL	0/1:1,2:3:24:62,0,24
1	31886833	.	T	C	225.77	PASS	AC=1;AF=0.500;AN=2;BaseQRankSum=0.135;ClippingRankSum=1.461;DP=12;FS=2.398;MLEAC=1;MLEAF=0.500;MQ=60.00;MQ0=0;MQRankSum=0.135;QD=18.81;ReadPosRankSum=-0.380	GT:AD:DP:GQ:PL	0/1:5,7:12:99:254,0,174
1	31887505	.	G	A	209.77	PASS	AC=1;AF=0.500;AN=2;BaseQRankSum=-0.572;ClippingRankSum=1.067;DP=8;FS=0.000;MLEAC=1;MLEAF=0.500;MQ=60.00;MQ0=0;MQRankSum=-0.572;QD=26.22;ReadPosRankSum=-1.589	GT:AD:DP:GQ:PL	0/1:2,6:8:65:238,0,65
1	31888680	.	T	C	278.80	PASS	AC=2;AF=1.00;AN=2;DP=7;FS=0.000;MLEAC=2;MLEAF=1.00;MQ=60.00;MQ0=0;QD=32.11	GT:AD:DP:GQ:PL	1/1:0,7:7:21:307,21,0
1	31888836	.	T	C	126.77	PASS	AC=1;AF=0.500;AN=2;BaseQRankSum=0.000;ClippingRankSum=-0.720;DP=6;FS=0.000;MLEAC=1;MLEAF=0.500;MQ=60.00;MQ0=0;MQRankSum=1.380;QD=21.13;ReadPosRankSum=0.720	GT:AD:DP:GQ:PL	0/1:2,4:6:69:155,0,69
1	31889220	.	T	C	85.77	PASS	AC=1;AF=0.500;AN=2;BaseQRankSum=1.754;ClippingRankSum=-0.937;DP=7;FS=3.136;MLEAC=1;MLEAF=0.500;MQ=60.00;MQ0=0;MQRankSum=-0.550;QD=12.25;ReadPosRankSum=0.937	GT:AD:DP:GQ:PL	0/1:4,3:7:99:114,0,146
1	31892148	.	T	A	90.77	PASS	AC=1;AF=0.500;AN=2;BaseQRankSum=0.358;ClippingRankSum=-1.231;DP=5;FS=10.000;MLEAC=1;MLEAF=0.500;MQ=60.00;MQ0=0;MQRankSum=-0.358;QD=18.15;ReadPosRankSum=1.231	GT:AD:DP:GQ:PL	0/1:2,3:5:74:119,0,74
1	31892776	.	A	G	80.77	PASS	AC=1;AF=0.500;AN=2;BaseQRankSum=0.406;ClippingRankSum=0.406;DP=6;FS=0.000;MLEAC=1;MLEAF=0.500;MQ=60.00;MQ0=0;MQRankSum=0.406;QD=13.46;ReadPosRankSum=0.406	GT:AD:DP:GQ:PL	0/1:3,3:6:99:109,0,106
1	31892847	.	T	C	52.77	PASS	AC=1;AF=0.500;AN=2;BaseQRankSum=0.736;ClippingRankSum=0.736;DP=3;FS=0.000;MLEAC=1;MLEAF=0.500;MQ=60.00;MQ0=0;MQRankSum=0.736;QD=17.59;ReadPosRankSum=0.736	GT:AD:DP:GQ:PL	0/1:1,2:3:29:81,0,29
1	31892911	.	A	G	87.77	PASS	AC=1;AF=0.500;AN=2;BaseQRankSum=0.988;ClippingRankSum=-1.537;DP=6;FS=3.979;MLEAC=1;MLEAF=0.500;MQ=60.00;MQ0=0;MQRankSum=-0.406;QD=14.63;ReadPosRankSum=-0.406	GT:AD:DP:GQ:PL	0/1:3,3:6:99:116,0,106
1	31894402	.	G	A	31.77	PASS	AC=1;AF=0.500;AN=2;BaseQRankSum=1.271;ClippingRankSum=-1.733;DP=10;FS=0.000;MLEAC=1;MLEAF=0.500;MQ=60.00;MQ0=0;MQRankSum=0.000;QD=3.18;ReadPosRankSum=1.733	GT:AD:DP:GQ:PL	0/1:8,2:10:60:60,0,297
1	31894594	.	C	T	49.77	PASS	AC=1;AF=0.500;AN=2;BaseQRankSum=1.026;ClippingRankSum=0.000;DP=4;FS=0.000;MLEAC=1;MLEAF=0.500;MQ=60.00;MQ0=0;MQRankSum=-1.026;QD=12.44;ReadPosRankSum=0.000	GT:AD:DP:GQ:PL	0/1:2,2:4:72:78,0,72
1	31895394	.	T	C	39.77	PASS	AC=1;AF=0.500;AN=2;BaseQRankSum=-1.231;ClippingRankSum=1.231;DP=5;FS=0.000;MLEAC=1;MLEAF=0.500;MQ=60.00;MQ0=0;MQRankSum=0.358;QD=7.95;ReadPosRankSum=-1.231	GT:AD:DP:GQ:PL	0/1:3,2:5:68:68,0,118
1	31895931	.	A	G	122.85	PASS	AC=1;AF=0.500;AN=2;BaseQRankSum=0.731;ClippingRankSum=0.731;DP=5;FS=0.000;MLEAC=1;MLEAF=0.500;MQ=60.00;MQ0=0;MQRankSum=0.731;QD=24.57;ReadPosRankSum=-0.731	GT:AD:DP:GQ:PL	0/1:1,4:5:17:151,0,17
1	31897493	.	A	G	62.74	PASS	AC=2;AF=1.00;AN=2;DP=2;FS=0.000;MLEAC=2;MLEAF=1.00;MQ=60.00;MQ0=0;QD=31.37	GT:AD:DP:GQ:PL	1/1:0,2:2:6:90,6,0
1	31898234	.	T	C	788.77	PASS	AC=1;AF=0.500;AN=2;BaseQRankSum=-0.408;ClippingRankSum=-0.033;DP=87;FS=6.153;MLEAC=1;MLEAF=0.500;MQ=60.00;MQ0=0;MQRankSum=-1.083;QD=9.07;ReadPosRankSum=-0.839	GT:AD:DP:GQ:PL	0/1:62,25:87:99:817,0,2374
1	31899684	.	A	T	678.77	PASS	AC=2;AF=1.00;AN=2;DP=11;FS=0.000;MLEAC=2;MLEAF=1.00;MQ=60.00;MQ0=0;QD=29.52	GT:AD:DP:GQ:PL	1/1:0,11:11:51:707,51,0
1	31899704	.	C	T	678.77	PASS	AC=2;AF=1.00;AN=2;DP=11;FS=0.000;MLEAC=2;MLEAF=1.00;MQ=60.00;MQ0=0;QD=29.49	GT:AD:DP:GQ:PL	1/1:0,11:11:51:707,51,0
1	31900337	.	C	T	558.77	PASS	AC=2;AF=1.00;AN=2;DP=14;FS=0.000;MLEAC=2;MLEAF=1.00;MQ=60.00;MQ0=0;QD=28.83	GT:AD:DP:GQ:PL	1/1:0,14:14:42:587,42,0
1	31900443	.	T	A	323.77	PASS	AC=1;AF=0.500;AN=2;BaseQRankSum=-2.404;ClippingRankSum=-0.925;DP=12;FS=0.000;MLEAC=1;MLEAF=0.500;MQ=60.00;MQ0=0;MQRankSum=-0.555;QD=26.98;ReadPosRankSum=0.740	GT:AD:DP:GQ:PL	0/1:3,9:12:99:352,0,101
1	31900769	.	A	G	62.74	PASS	AC=2;AF=1.00;AN=2;DP=2;FS=0.000;MLEAC=2;MLEAF=1.00;MQ=60.00;MQ0=0;QD=31.37	GT:AD:DP:GQ:PL	1/1:0,2:2:6:90,6,0
1	31901450	.	T	C	28.77	LowQual	AC=1;AF=0.500;AN=2;BaseQRankSum=1.532;ClippingRankSum=-2.003;DP=11;FS=12.632;MLEAC=1;MLEAF=0.500;MQ=60.00;MQ0=0;MQRankSum=0.354;QD=2.62;ReadPosRankSum=1.296	GT:AD:DP:GQ:PL	0/1:9,2:11:57:57,0,689
1	31901459	.	G	C	293.77	PASS	AC=1;AF=0.500;AN=2;BaseQRankSum=-1.157;ClippingRankSum=-0.231;DP=13;FS=12.861;MLEAC=1;MLEAF=0.500;MQ=60.00;MQ0=0;MQRankSum=0.849;QD=22.60;ReadPosRankSum=0.077	GT:AD:DP:GQ:PL	0/1:4,9:13:99:322,0,221
1	31901652	.	T	G	127.79	PASS	AC=1;AF=0.500;AN=2;BaseQRankSum=0.731;ClippingRankSum=-0.731;DP=5;FS=0.000;MLEAC=1;MLEAF=0.500;MQ=60.00;MQ0=0;MQRankSum=0.731;QD=25.56;ReadPosRankSum=0.731	GT:AD:DP:GQ:PL	0/1:1,4:5:23:156,0,23
1	31902418	.	A	G	48.77	PASS	AC=1;AF=0.500;AN=2;BaseQRankSum=0.000;ClippingRankSum=0.000;DP=4;FS=0.000;MLEAC=1;MLEAF=0.500;MQ=60.00;MQ0=0;MQRankSum=1.026;QD=12.19;ReadPosRankSum=0.000	GT:AD:DP:GQ:PL	0/1:2,2:4:76:77,0,76
1	31904550	.	C	A	485.77	PASS	AC=1;AF=0.500;AN=2;BaseQRankSum=0.261;ClippingRankSum=-1.529;DP=21;FS=0.000;MLEAC=1;MLEAF=0.500;MQ=60.00;MQ0=0;MQRankSum=0.858;QD=23.13;ReadPosRankSum=2.201	GT:AD:DP:GQ:PL	0/1:7,14:21:99:514,0,212
1	31904584	.	T	C	749.77	PASS	AC=2;AF=1.00;AN=2;DP=18;FS=0.000;MLEAC=2;MLEAF=1.00;MQ=60.00;MQ0=0;QD=28.69	GT:AD:DP:GQ:PL	1/1:0,18:18:54:778,54,0
1	31904633	.	A	T	60.74	PASS	AC=2;AF=1.00;AN=2;DP=2;FS=0.000;MLEAC=2;MLEAF=1.00;MQ=60.00;MQ0=0;QD=30.37	GT:AD:DP:GQ:PL	1/1:0,2:2:6:88,6,0
1	31904642	.	A	T	60.74	PASS	AC=2;AF=1.00;AN=2;DP=1;FS=0.000;MLEAC=2;MLEAF=1.00;MQ=60.00;MQ0=0;QD=28.42	GT:AD:DP:GQ:PL	1/1:0,1:1:6:88,6,0
1	31905173	.	A	T	370.77	PASS	AC=1;AF=0.500;AN=2;BaseQRankSum=-0.311;ClippingRankSum=-1.401;DP=14;FS=0.000;MLEAC=1;MLEAF=0.500;MQ=60.00;MQ0=0;MQRankSum=-0.623;QD=26.48;ReadPosRankSum=1.246	GT:AD:DP:GQ:PL	0/1:3,11:14:82:399,0,82
1	31905730	.	T	C	505.77	PASS	AC=2;AF=1.00;AN=2;DP=13;FS=0.000;MLEAC=2;MLEAF=1.00;MQ=60.00;MQ0=0;QD=36.48	GT:AD:DP:GQ:PL	1/1:0,13:13:39:534,39,0
1	31906882	.	A	G	193.90	PASS	AC=2;AF=1.00;AN=2;DP=5;FS=0.000;MLEAC=2;MLEAF=1.00;MQ=60.00;MQ0=0;QD=31.22	GT:AD:DP:GQ:PL	1/1:0,5:5:15:222,15,0
1	31907102	.	A	G	2586.77	PASS	AC=2;AF=1.00;AN=2;DP=68;FS=0.000;MLEAC=2;MLEAF=1.00;MQ=60.00;MQ0=0;QD=29.33	GT:AD:DP:GQ:PL	1/1:0,68:68:99:2615,203,0
1	31907457	.	A	C,G	976.29	PASS	AC=1,1;AF=0.500,0.500;AN=2;DP=29;FS=0.000;MLEAC=1,1;MLEAF=0.500,0.500;MQ=60.00;MQ0=0;QD=33.67	GT:AD:DP:GQ:PL	1/2:0,14,15:29:99:1140,599,558,545,0,503
1	31923734	.	T	C	61.74	PASS	AC=2;AF=1.00;AN=2;DP=2;FS=0.000;MLEAC=2;MLEAF=1.00;MQ=60.00;MQ0=0;QD=30.87	GT:AD:DP:GQ:PL	1/1:0,2:2:6:89,6,0
1	31928303	.	T	C	106.28	PASS	AC=2;AF=1.00;AN=2;DP=3;FS=0.000;MLEAC=2;MLEAF=1.00;MQ=60.00;MQ0=0;QD=29.20	GT:AD:DP:GQ:PL	1/1:0,3:3:9:134,9,0
1	31934835	.	T	C	94.77	PASS	AC=1;AF=0.500;AN=2;BaseQRankSum=-0.727;ClippingRankSum=0.727;DP=4;FS=0.000;MLEAC=1;MLEAF=0.500;MQ=60.00;MQ0=0;MQRankSum=0.727;QD=23.69;ReadPosRankSum=0.727	GT:AD:DP:GQ:PL	0/1:1,3:4:79:123,0,79
1	31934836	.	T	C	94.77	PASS	AC=1;AF=0.500;AN=2;BaseQRankSum=-0.727;ClippingRankSum=0.727;DP=4;FS=0.000;MLEAC=1;MLEAF=0.500;MQ=60.00;MQ0=0;MQRankSum=0.727;QD=23.69;ReadPosRankSum=0.727	GT:AD:DP:GQ:PL	0/1:1,3:4:79:123,0,79
1	31935691	.	T	C	51.77	PASS	AC=1;AF=0.500;AN=2;BaseQRankSum=0.736;ClippingRankSum=0.736;DP=3;FS=0.000;MLEAC=1;MLEAF=0.500;MQ=60.00;MQ0=0;MQRankSum=0.736;QD=17.26;ReadPosRankSum=0.736	GT:AD:DP:GQ:PL	0/1:1,2:3:36:80,0,36
1	31942346	.	T	C	40.77	PASS	AC=1;AF=0.500;AN=2;BaseQRankSum=-1.026;ClippingRankSum=0.000;DP=4;FS=0.000;MLEAC=1;MLEAF=0.500;MQ=60.00;MQ0=0;MQRankSum=1.026;QD=10.19;ReadPosRankSum=0.000	GT:AD:DP:GQ:PL	0/1:2,2:4:69:69,0,79
1	31943149	.	T	C	11.12	LowQual	AC=1;AF=0.500;AN=2;BaseQRankSum=0.804;ClippingRankSum=0.804;DP=2;FS=0.000;MLEAC=1;MLEAF=0.500;MQ=60.00;MQ0=0;MQRankSum=0.804;QD=5.56;ReadPosRankSum=0.804	GT:AD:DP:GQ:PL	0/1:1,1:2:39:39,0,86
1	31943151	.	T	C	11.12	LowQual	AC=1;AF=0.500;AN=2;BaseQRankSum=0.804;ClippingRankSum=0.804;DP=2;FS=0.000;MLEAC=1;MLEAF=0.500;MQ=60.00;MQ0=0;MQRankSum=0.804;QD=5.56;ReadPosRankSum=0.804	GT:AD:DP:GQ:PL	0/1:1,1:2:39:39,0,86
1	31944076	.	C	T	473.77	PASS	AC=1;AF=0.500;AN=2;BaseQRankSum=-1.104;ClippingRankSum=-0.594;DP=15;FS=0.000;MLEAC=1;MLEAF=0.500;MQ=60.00;MQ0=0;MQRankSum=-0.085;QD=31.58;ReadPosRankSum=0.594	GT:AD:DP:GQ:PL	0/1:2,13:15:44:502,0,44
1	32034821	.	T	C	96.28	PASS	AC=2;AF=1.00;AN=2;DP=3;FS=0.000;MLEAC=2;MLEAF=1.00;MQ=60.00;MQ0=0;QD=32.09	GT:AD:DP:GQ:PL	1/1:0,3:3:9:124,9,0
1	32037738	.	G	A	58.74	PASS	AC=2;AF=1.00;AN=2;DP=2;FS=0.000;MLEAC=2;MLEAF=1.00;MQ=60.00;MQ0=0;QD=29.37	GT:AD:DP:GQ:PL	1/1:0,2:2:6:86,6,0
1	32048052	.	G	A	40.77	PASS	AC=1;AF=0.500;AN=2;BaseQRankSum=0.720;ClippingRankSum=0.720;DP=6;FS=3.979;MLEAC=1;MLEAF=0.500;MQ=60.00;MQ0=0;MQRankSum=0.720;QD=6.79;ReadPosRankSum=0.720	GT:AD:DP:GQ:PL	0/1:4,2:6:69:69,0,148
1	32048066	.	T	C	148.03	PASS	AC=2;AF=1.00;AN=2;DP=4;FS=0.000;MLEAC=2;MLEAF=1.00;MQ=60.00;MQ0=0;QD=31.53	GT:AD:DP:GQ:PL	1/1:0,4:4:12:176,12,0
1	32096265	.	A	G	791.77	PASS	AC=1;AF=0.500;AN=2;BaseQRankSum=-0.159;ClippingRankSum=0.318;DP=28;FS=4.301;MLEAC=1;MLEAF=0.500;MQ=60.00;MQ0=0;MQRankSum=0.265;QD=28.28;ReadPosRankSum=-0.531	GT:AD:DP:GQ:PL	0/1:7,21:28:99:820,0,217
1	32196647	.	C	G	96.28	PASS	AC=2;AF=1.00;AN=2;DP=3;FS=0.000;MLEAC=2;MLEAF=1.00;MQ=60.00;MQ0=0;QD=32.09	GT:AD:DP:GQ:PL	1/1:0,3:3:9:124,9,0
1	32264060	.	G	A	35.77	PASS	AC=1;AF=0.500;AN=2;BaseQRankSum=0.000;ClippingRankSum=0.000;DP=4;FS=0.000;MLEAC=1;MLEAF=0.500;MQ=60.00;MQ0=0;MQRankSum=0.000;QD=8.94;ReadPosRankSum=1.026	GT:AD:DP:GQ:PL	0/1:2,2:4:64:64,0,67
1	32557486	.	A	G	162.77	PASS	AC=1;AF=0.500;AN=2;BaseQRankSum=0.322;ClippingRankSum=0.322;DP=8;FS=0.000;MLEAC=1;MLEAF=0.500;MQ=60.00;MQ0=0;MQRankSum=0.956;QD=20.35;ReadPosRankSum=0.322	GT:AD:DP:GQ:PL	0/1:3,5:8:99:191,0,102
1	32567617	.	G	A	62.74	PASS	AC=2;AF=1.00;AN=2;DP=2;FS=0.000;MLEAC=2;MLEAF=1.00;MQ=60.00;MQ0=0;QD=31.37	GT:AD:DP:GQ:PL	1/1:0,2:2:6:90,6,0
1	32628926	.	G	A	52.74	PASS	AC=2;AF=1.00;AN=2;DP=2;FS=0.000;MLEAC=2;MLEAF=1.00;MQ=60.00;MQ0=0;QD=26.37	GT:AD:DP:GQ:PL	1/1:0,2:2:6:80,6,0
1	32637317	.	C	T	362.77	PASS	AC=1;AF=0.500;AN=2;BaseQRankSum=1.139;ClippingRankSum=-0.813;DP=16;FS=5.193;MLEAC=1;MLEAF=0.500;MQ=60.00;MQ0=0;MQRankSum=-0.380;QD=22.67;ReadPosRankSum=0.705	GT:AD:DP:GQ:PL	0/1:6,10:16:99:391,0,210
1	32638671	.	G	A	506.77	PASS	AC=1;AF=0.500;AN=2;BaseQRankSum=1.977;ClippingRankSum=-1.828;DP=21;FS=2.409;MLEAC=1;MLEAF=0.500;MQ=60.00;MQ0=0;MQRankSum=-1.679;QD=24.13;ReadPosRankSum=1.604	GT:AD:DP:GQ:PL	0/1:7,14:21:99:535,0,235
1	32661059	.	T	C	374.77	PASS	AC=1;AF=0.500;AN=2;BaseQRankSum=-0.152;ClippingRankSum=1.595;DP=20;FS=3.916;MLEAC=1;MLEAF=0.500;MQ=60.00;MQ0=0;MQRankSum=1.292;QD=18.74;ReadPosRankSum=-1.899	GT:AD:DP:GQ:PL	0/1:9,11:20:99:403,0,329
1	32673866	.	G	C	43.77	PASS	AC=1;AF=0.500;AN=2;BaseQRankSum=-1.026;ClippingRankSum=1.026;DP=4;FS=0.000;MLEAC=1;MLEAF=0.500;MQ=60.00;MQ0=0;MQRankSum=1.026;QD=10.94;ReadPosRankSum=-1.026	GT:AD:DP:GQ:PL	0/1:2,2:4:72:72,0,79
1	32695473	.	T	C	52.77	PASS	AC=1;AF=0.500;AN=2;BaseQRankSum=0.736;ClippingRankSum=-0.736;DP=3;FS=4.771;MLEAC=1;MLEAF=0.500;MQ=60.00;MQ0=0;MQRankSum=0.736;QD=17.59;ReadPosRankSum=0.736	GT:AD:DP:GQ:PL	0/1:1,2:3:36:81,0,36
1	32696628	.	A	C	34.77	PASS	AC=1;AF=0.500;AN=2;BaseQRankSum=-0.736;ClippingRankSum=0.736;DP=3;FS=0.000;MLEAC=1;MLEAF=0.500;MQ=60.00;MQ0=0;MQRankSum=0.736;QD=11.59;ReadPosRankSum=0.736	GT:AD:DP:GQ:PL	0/1:1,2:3:34:63,0,34
1	32705721	.	C	G	55.74	PASS	AC=2;AF=1.00;AN=2;DP=2;FS=0.000;MLEAC=2;MLEAF=1.00;MQ=60.00;MQ0=0;QD=27.87	GT:AD:DP:GQ:PL	1/1:0,2:2:6:83,6,0
1	32712450	.	G	A	103.28	PASS	AC=2;AF=1.00;AN=2;DP=3;FS=0.000;MLEAC=2;MLEAF=1.00;MQ=60.00;MQ0=0;QD=34.43	GT:AD:DP:GQ:PL	1/1:0,3:3:9:131,9,0
1	32831543	.	C	T	1488.77	PASS	AC=2;AF=1.00;AN=2;DP=35;FS=0.000;MLEAC=2;MLEAF=1.00;MQ=60.00;MQ0=0;QD=32.76	GT:AD:DP:GQ:PL	1/1:0,35:35:99:1517,105,0
1	33062048	.	A	G	59.74	PASS	AC=2;AF=1.00;AN=2;DP=2;FS=0.000;MLEAC=2;MLEAF=1.00;MQ=60.00;MQ0=0;QD=29.87	GT:AD:DP:GQ:PL	1/1:0,2:2:6:87,6,0
1	33065947	.	G	C	488.77	PASS	AC=2;AF=1.00;AN=2;DP=12;FS=0.000;MLEAC=2;MLEAF=1.00;MQ=60.00;MQ0=0;QD=26.50	GT:AD:DP:GQ:PL	1/1:0,12:12:36:517,36,0
1	33068776	.	A	G	52.77	PASS	AC=1;AF=0.500;AN=2;BaseQRankSum=0.736;ClippingRankSum=-0.736;DP=3;FS=0.000;MLEAC=1;MLEAF=0.500;MQ=60.00;MQ0=0;MQRankSum=0.736;QD=17.59;ReadPosRankSum=0.736	GT:AD:DP:GQ:PL	0/1:1,2:3:35:81,0,35
1	33091635	.	A	C	62.74	PASS	AC=2;AF=1.00;AN=2;DP=2;FS=0.000;MLEAC=2;MLEAF=1.00;MQ=60.00;MQ0=0;QD=31.37	GT:AD:DP:GQ:PL	1/1:0,2:2:6:90,6,0
1	33104198	.	T	A	49.74	PASS	AC=2;AF=1.00;AN=2;DP=2;FS=0.000;MLEAC=2;MLEAF=1.00;MQ=60.00;MQ0=0;QD=24.87	GT:AD:DP:GQ:PL	1/1:0,2:2:6:77,6,0
1	33133968	.	T	C	361.78	PASS	AC=2;AF=1.00;AN=2;DP=9;FS=0.000;MLEAC=2;MLEAF=1.00;MQ=60.00;MQ0=0;QD=29.90	GT:AD:DP:GQ:PL	1/1:0,9:9:27:390,27,0
1	33138516	.	A	C	62.74	PASS	AC=2;AF=1.00;AN=2;DP=2;FS=0.000;MLEAC=2;MLEAF=1.00;MQ=60.00;MQ0=0;QD=31.37	GT:AD:DP:GQ:PL	1/1:0,2:2:6:90,6,0
1	33139224	.	A	G	59.74	PASS	AC=2;AF=1.00;AN=2;DP=2;FS=0.000;MLEAC=2;MLEAF=1.00;MQ=60.00;MQ0=0;QD=29.87	GT:AD:DP:GQ:PL	1/1:0,2:2:6:87,6,0
1	33144627	.	A	G	18.59	LowQual	AC=2;AF=1.00;AN=2;DP=1;FS=0.000;MLEAC=2;MLEAF=1.00;MQ=60.00;MQ0=0;QD=18.59	GT:AD:DP:GQ:PL	1/1:0,1:1:3:45,3,0
1	33144640	.	A	G	15.65	LowQual	AC=2;AF=1.00;AN=2;DP=1;FS=0.000;MLEAC=2;MLEAF=1.00;MQ=60.00;MQ0=0;QD=15.65	GT:AD:DP:GQ:PL	1/1:0,1:1:3:42,3,0
1	33145742	.	A	G	1052.77	PASS	AC=2;AF=1.00;AN=2;DP=25;FS=0.000;MLEAC=2;MLEAF=1.00;MQ=60.00;MQ0=0;QD=26.71	GT:AD:DP:GQ:PL	1/1:0,25:25:75:1081,75,0
1	33146501	.	A	G	103.28	PASS	AC=2;AF=1.00;AN=2;DP=3;FS=0.000;MLEAC=2;MLEAF=1.00;MQ=60.00;MQ0=0;QD=34.43	GT:AD:DP:GQ:PL	1/1:0,3:3:9:131,9,0
1	33147143	.	C	T	230.84	PASS	AC=2;AF=1.00;AN=2;DP=6;FS=0.000;MLEAC=2;MLEAF=1.00;MQ=60.00;MQ0=0;QD=31.04	GT:AD:DP:GQ:PL	1/1:0,6:6:18:259,18,0
1	33148050	.	A	G	39.77	PASS	AC=1;AF=0.500;AN=2;BaseQRankSum=-1.026;ClippingRankSum=0.000;DP=4;FS=0.000;MLEAC=1;MLEAF=0.500;MQ=60.00;MQ0=0;MQRankSum=0.000;QD=9.94;ReadPosRankSum=0.000	GT:AD:DP:GQ:PL	0/1:2,2:4:68:68,0,79
1	33150597	.	C	T	62.74	PASS	AC=2;AF=1.00;AN=2;DP=2;FS=0.000;MLEAC=2;MLEAF=1.00;MQ=60.00;MQ0=0;QD=31.37	GT:AD:DP:GQ:PL	1/1:0,2:2:6:90,6,0
1	33150598	.	T	C	62.74	PASS	AC=2;AF=1.00;AN=2;DP=2;FS=0.000;MLEAC=2;MLEAF=1.00;MQ=60.00;MQ0=0;QD=31.37	GT:AD:DP:GQ:PL	1/1:0,2:2:6:90,6,0
1	33150865	.	G	A	100.28	PASS	AC=2;AF=1.00;AN=2;DP=3;FS=0.000;MLEAC=2;MLEAF=1.00;MQ=60.00;MQ0=0;QD=33.43	GT:AD:DP:GQ:PL	1/1:0,3:3:9:128,9,0
1	33150951	.	T	C	99.28	PASS	AC=2;AF=1.00;AN=2;DP=3;FS=0.000;MLEAC=2;MLEAF=1.00;MQ=60.00;MQ0=0;QD=33.09	GT:AD:DP:GQ:PL	1/1:0,3:3:9:127,9,0
1	33234136	.	T	C	138.03	PASS	AC=2;AF=1.00;AN=2;DP=4;FS=0.000;MLEAC=2;MLEAF=1.00;MQ=60.00;MQ0=0;QD=34.51	GT:AD:DP:GQ:PL	1/1:0,4:4:12:166,12,0
1	33234153	.	G	A	52.77	PASS	AC=1;AF=0.500;AN=2;BaseQRankSum=0.736;ClippingRankSum=-0.736;DP=3;FS=0.000;MLEAC=1;MLEAF=0.500;MQ=60.00;MQ0=0;MQRankSum=0.736;QD=17.59;ReadPosRankSum=0.736	GT:AD:DP:GQ:PL	0/1:1,2:3:37:81,0,37
1	33235626	.	G	A	1421.77	PASS	AC=1;AF=0.500;AN=2;BaseQRankSum=1.244;ClippingRankSum=-0.756;DP=49;FS=0.000;MLEAC=1;MLEAF=0.500;MQ=60.00;MQ0=0;MQRankSum=-1.058;QD=29.02;ReadPosRankSum=0.174	GT:AD:DP:GQ:PL	0/1:12,37:49:99:1450,0,360
1	33235651	.	A	G	147.77	PASS	AC=1;AF=0.500;AN=2;BaseQRankSum=-2.187;ClippingRankSum=-0.062;DP=51;FS=1.429;MLEAC=1;MLEAF=0.500;MQ=60.00;MQ0=0;MQRankSum=-0.062;QD=2.90;ReadPosRankSum=0.679	GT:AD:DP:GQ:PL	0/1:42,9:51:99:176,0,1646
1	33245802	.	C	G	914.77	PASS	AC=1;AF=0.500;AN=2;BaseQRankSum=0.481;ClippingRankSum=-1.731;DP=79;FS=8.085;MLEAC=1;MLEAF=0.500;MQ=60.00;MQ0=0;MQRankSum=0.770;QD=11.58;ReadPosRankSum=1.421	GT:AD:DP:GQ:PL	0/1:52,27:79:99:943,0,1993
1	33251739	.	T	C	107.28	PASS	AC=2;AF=1.00;AN=2;DP=3;FS=0.000;MLEAC=2;MLEAF=1.00;MQ=60.00;MQ0=0;QD=37.94	GT:AD:DP:GQ:PL	1/1:0,3:3:9:135,9,0
1	33259678	.	C	G	103.28	PASS	AC=2;AF=1.00;AN=2;DP=3;FS=0.000;MLEAC=2;MLEAF=1.00;MQ=60.00;MQ0=0;QD=34.43	GT:AD:DP:GQ:PL	1/1:0,3:3:9:131,9,0
1	33284498	.	A	G	15.65	LowQual	AC=2;AF=1.00;AN=2;DP=1;FS=0.000;MLEAC=2;MLEAF=1.00;MQ=60.00;MQ0=0;QD=15.65	GT:AD:DP:GQ:PL	1/1:0,1:1:3:42,3,0
1	33304189	.	A	G	58.74	PASS	AC=2;AF=1.00;AN=2;DP=2;FS=0.000;MLEAC=2;MLEAF=1.00;MQ=60.00;MQ0=0;QD=29.37	GT:AD:DP:GQ:PL	1/1:0,2:2:6:86,6,0
1	33314296	.	G	A	57.74	PASS	AC=2;AF=1.00;AN=2;DP=2;FS=0.000;MLEAC=2;MLEAF=1.00;MQ=60.00;MQ0=0;QD=28.87	GT:AD:DP:GQ:PL	1/1:0,2:2:6:85,6,0
1	33324136	.	T	C	219.78	PASS	AC=1;AF=0.500;AN=2;BaseQRankSum=0.742;ClippingRankSum=0.742;DP=7;FS=3.680;MLEAC=1;MLEAF=0.500;MQ=60.00;MQ0=0;MQRankSum=-0.742;QD=31.40;ReadPosRankSum=-0.742	GT:AD:DP:GQ:PL	0/1:1,6:7:25:248,0,25
1	33360343	.	G	A	176.77	PASS	AC=1;AF=0.500;AN=2;BaseQRankSum=1.464;ClippingRankSum=-1.876;DP=35;FS=14.973;MLEAC=1;MLEAF=0.500;MQ=60.00;MQ0=0;MQRankSum=-0.763;QD=5.05;ReadPosRankSum=1.918	GT:AD:DP:GQ:PL	0/1:28,7:35:99:205,0,1080
1	33402515	.	C	T	313.77	PASS	AC=1;AF=0.500;AN=2;BaseQRankSum=1.931;ClippingRankSum=-0.695;DP=46;FS=0.000;MLEAC=1;MLEAF=0.500;MQ=60.00;MQ0=0;MQRankSum=0.412;QD=6.82;ReadPosRankSum=1.056	GT:AD:DP:GQ:PL	0/1:35,11:46:99:342,0,1326
1	33402542	.	G	C	208.77	PASS	AC=1;AF=0.500;AN=2;BaseQRankSum=1.861;ClippingRankSum=-0.922;DP=39;FS=1.582;MLEAC=1;MLEAF=0.500;MQ=60.00;MQ0=0;MQRankSum=-1.478;QD=5.35;ReadPosRankSum=2.348	GT:AD:DP:GQ:PL	0/1:31,8:39:99:237,0,1125
1	33610037	.	T	C	105.28	PASS	AC=2;AF=1.00;AN=2;DP=3;FS=0.000;MLEAC=2;MLEAF=1.00;MQ=60.00;MQ0=0;QD=30.10	GT:AD:DP:GQ:PL	1/1:0,3:3:9:133,9,0
1	33611890	.	C	T	79.78	PASS	AC=1;AF=0.500;AN=2;BaseQRankSum=0.727;ClippingRankSum=-0.727;DP=4;FS=0.000;MLEAC=1;MLEAF=0.500;MQ=60.00;MQ0=0;MQRankSum=0.727;QD=19.94;ReadPosRankSum=0.727	GT:AD:DP:GQ:PL	0/1:1,3:4:26:108,0,26
1	33612508	.	G	A	123.77	PASS	AC=1;AF=0.500;AN=2;BaseQRankSum=0.550;ClippingRankSum=0.550;DP=7;FS=3.136;MLEAC=1;MLEAF=0.500;MQ=60.00;MQ0=0;MQRankSum=1.300;QD=17.68;ReadPosRankSum=0.000	GT:AD:DP:GQ:PL	0/1:3,4:7:99:152,0,104
1	33679325	.	A	T	17.61	LowQual	AC=2;AF=1.00;AN=2;DP=1;FS=0.000;MLEAC=2;MLEAF=1.00;MQ=60.00;MQ0=0;QD=17.61	GT:AD:DP:GQ:PL	1/1:0,1:1:3:44,3,0
1	33732192	.	G	T	51.77	PASS	AC=1;AF=0.500;AN=2;BaseQRankSum=-0.736;ClippingRankSum=0.736;DP=3;FS=0.000;MLEAC=1;MLEAF=0.500;MQ=60.00;MQ0=0;MQRankSum=0.736;QD=17.26;ReadPosRankSum=-0.736	GT:AD:DP:GQ:PL	0/1:1,2:3:37:80,0,37
1	33733980	.	T	A	86.77	PASS	AC=1;AF=0.500;AN=2;BaseQRankSum=-0.358;ClippingRankSum=0.358;DP=5;FS=0.000;MLEAC=1;MLEAF=0.500;MQ=60.00;MQ0=0;MQRankSum=0.358;QD=17.35;ReadPosRankSum=0.358	GT:AD:DP:GQ:PL	0/1:2,3:5:72:115,0,72
1	33740818	.	A	C	176.90	PASS	AC=2;AF=1.00;AN=2;DP=5;FS=0.000;MLEAC=2;MLEAF=1.00;MQ=60.00;MQ0=0;QD=28.67	GT:AD:DP:GQ:PL	1/1:0,5:5:15:205,15,0
1	33760197	.	T	C	61.74	PASS	AC=2;AF=1.00;AN=2;DP=2;FS=0.000;MLEAC=2;MLEAF=1.00;MQ=60.00;MQ0=0;QD=30.87	GT:AD:DP:GQ:PL	1/1:0,2:2:6:89,6,0
1	33789520	.	C	A	1576.77	PASS	AC=1;AF=0.500;AN=2;BaseQRankSum=0.245;ClippingRankSum=0.426;DP=49;FS=1.395;MLEAC=1;MLEAF=0.500;MQ=60.00;MQ0=0;MQRankSum=0.555;QD=32.18;ReadPosRankSum=0.374	GT:AD:DP:GQ:PL	0/1:9,40:49:99:1605,0,235
1	33789588	.	T	C	1125.77	PASS	AC=1;AF=0.500;AN=2;BaseQRankSum=-0.427;ClippingRankSum=-0.162;DP=41;FS=7.988;MLEAC=1;MLEAF=0.500;MQ=60.00;MQ0=0;MQRankSum=0.397;QD=27.46;ReadPosRankSum=1.251	GT:AD:DP:GQ:PL	0/1:11,30:41:99:1154,0,357
1	33789670	.	G	A	1589.77	PASS	AC=1;AF=0.500;AN=2;BaseQRankSum=0.473;ClippingRankSum=0.082;DP=46;FS=1.717;MLEAC=1;MLEAF=0.500;MQ=60.00;MQ0=0;MQRankSum=1.060;QD=34.56;ReadPosRankSum=0.147	GT:AD:DP:GQ:PL	0/1:6,40:46:99:1618,0,117
1	33789968	.	G	T	1955.77	PASS	AC=1;AF=0.500;AN=2;BaseQRankSum=-1.541;ClippingRankSum=0.947;DP=62;FS=7.198;MLEAC=1;MLEAF=0.500;MQ=60.00;MQ0=0;MQRankSum=-0.775;QD=31.54;ReadPosRankSum=-0.603	GT:AD:DP:GQ:PL	0/1:10,52:62:99:1984,0,257
1	33790496	.	G	A	1347.77	PASS	AC=1;AF=0.500;AN=2;BaseQRankSum=0.418;ClippingRankSum=1.485;DP=48;FS=2.873;MLEAC=1;MLEAF=0.500;MQ=60.00;MQ0=0;MQRankSum=1.137;QD=28.08;ReadPosRankSum=-1.299	GT:AD:DP:GQ:PL	0/1:13,35:48:99:1376,0,414
1	33792357	.	C	G	49.74	PASS	AC=2;AF=1.00;AN=2;DP=2;FS=0.000;MLEAC=2;MLEAF=1.00;MQ=60.00;MQ0=0;QD=24.87	GT:AD:DP:GQ:PL	1/1:0,2:2:6:77,6,0
1	33793682	.	A	G	53.74	PASS	AC=2;AF=1.00;AN=2;DP=2;FS=0.000;MLEAC=2;MLEAF=1.00;MQ=60.00;MQ0=0;QD=26.87	GT:AD:DP:GQ:PL	1/1:0,2:2:6:81,6,0
1	33799264	.	G	T	41.77	PASS	AC=1;AF=0.500;AN=2;BaseQRankSum=-1.026;ClippingRankSum=0.000;DP=4;FS=0.000;MLEAC=1;MLEAF=0.500;MQ=60.00;MQ0=0;MQRankSum=0.000;QD=10.44;ReadPosRankSum=0.000	GT:AD:DP:GQ:PL	0/1:2,2:4:70:70,0,73
1	35220730	.	A	G	450.77	PASS	AC=1;AF=0.500;AN=2;BaseQRankSum=-0.135;ClippingRankSum=-0.942;DP=16;FS=0.000;MLEAC=1;MLEAF=0.500;MQ=60.00;MQ0=0;MQRankSum=-0.135;QD=28.17;ReadPosRankSum=0.807	GT:AD:DP:GQ:PL	0/1:3,13:16:81:479,0,81
1	35223345	.	G	A	1091.77	PASS	AC=1;AF=0.500;AN=2;BaseQRankSum=-0.100;ClippingRankSum=-0.702;DP=31;FS=0.000;MLEAC=1;MLEAF=0.500;MQ=60.00;MQ0=0;MQRankSum=-1.437;QD=31.66;ReadPosRankSum=0.568	GT:AD:DP:GQ:PL	0/1:3,28:31:31:1120,0,31
1	35223881	.	G	A	706.77	PASS	AC=1;AF=0.500;AN=2;BaseQRankSum=-0.209;ClippingRankSum=-1.213;DP=25;FS=0.000;MLEAC=1;MLEAF=0.500;MQ=60.00;MQ0=0;MQRankSum=-0.962;QD=28.27;ReadPosRankSum=1.213	GT:AD:DP:GQ:PL	0/1:3,22:25:46:735,0,46
1	35248845	.	G	T	51.74	PASS	AC=2;AF=1.00;AN=2;DP=2;FS=0.000;MLEAC=2;MLEAF=1.00;MQ=60.00;MQ0=0;QD=25.87	GT:AD:DP:GQ:PL	1/1:0,2:2:6:79,6,0
1	35251219	.	C	A	1527.77	PASS	AC=1;AF=0.500;AN=2;BaseQRankSum=1.707;ClippingRankSum=-0.089;DP=54;FS=4.310;MLEAC=1;MLEAF=0.500;MQ=60.00;MQ0=0;MQRankSum=-1.451;QD=28.29;ReadPosRankSum=-0.188	GT:AD:DP:GQ:PL	0/1:14,40:54:99:1556,0,458
1	35251229	.	G	A	2564.77	PASS	AC=2;AF=1.00;AN=2;BaseQRankSum=1.664;ClippingRankSum=-1.053;DP=51;FS=0.000;MLEAC=2;MLEAF=1.00;MQ=60.00;MQ0=0;MQRankSum=-0.713;QD=28.26;ReadPosRankSum=1.664	GT:AD:DP:GQ:PL	1/1:1,50:51:99:2593,154,0
1	35251669	.	C	T	1391.77	PASS	AC=1;AF=0.500;AN=2;BaseQRankSum=1.085;ClippingRankSum=0.444;DP=51;FS=27.120;MLEAC=1;MLEAF=0.500;MQ=60.00;MQ0=0;MQRankSum=-0.258;QD=27.29;ReadPosRankSum=-0.589	GT:AD:DP:GQ:PL	0/1:15,36:51:99:1420,0,499
1	35319610	.	A	C	60.74	PASS	AC=2;AF=1.00;AN=2;DP=3;FS=0.000;MLEAC=2;MLEAF=1.00;MQ=60.00;MQ0=0;QD=20.25	GT:AD:DP:GQ:PL	1/1:0,2:2:6:88,6,0
1	35562965	.	G	A	680.77	PASS	AC=2;AF=1.00;AN=2;DP=16;FS=0.000;MLEAC=2;MLEAF=1.00;MQ=60.00;MQ0=0;QD=27.22	GT:AD:DP:GQ:PL	1/1:0,16:16:48:709,48,0
1	35563206	.	C	G	62.74	PASS	AC=2;AF=1.00;AN=2;DP=2;FS=0.000;MLEAC=2;MLEAF=1.00;MQ=60.00;MQ0=0;QD=31.37	GT:AD:DP:GQ:PL	1/1:0,2:2:6:90,6,0
1	35566042	.	A	G	99.28	PASS	AC=2;AF=1.00;AN=2;DP=3;FS=0.000;MLEAC=2;MLEAF=1.00;MQ=60.00;MQ0=0;QD=33.09	GT:AD:DP:GQ:PL	1/1:0,3:3:9:127,9,0
1	35566073	.	A	G	60.74	PASS	AC=2;AF=1.00;AN=2;DP=1;FS=0.000;MLEAC=2;MLEAF=1.00;MQ=60.00;MQ0=0;QD=28.57	GT:AD:DP:GQ:PL	1/1:0,1:1:6:88,6,0
1	35566076	.	A	G	60.74	PASS	AC=2;AF=1.00;AN=2;DP=1;FS=0.000;MLEAC=2;MLEAF=1.00;MQ=60.00;MQ0=0;QD=29.88	GT:AD:DP:GQ:PL	1/1:0,1:1:6:88,6,0
1	35566080	.	A	G	60.74	PASS	AC=2;AF=1.00;AN=2;DP=2;FS=0.000;MLEAC=2;MLEAF=1.00;MQ=60.00;MQ0=0;QD=30.37	GT:AD:DP:GQ:PL	1/1:0,2:2:6:88,6,0
1	35567194	.	C	T	107.28	PASS	AC=2;AF=1.00;AN=2;DP=3;FS=0.000;MLEAC=2;MLEAF=1.00;MQ=60.00;MQ0=0;QD=30.04	GT:AD:DP:GQ:PL	1/1:0,3:3:9:135,9,0
1	35581650	.	A	G	59.74	PASS	AC=2;AF=1.00;AN=2;DP=2;FS=0.000;MLEAC=2;MLEAF=1.00;MQ=60.00;MQ0=0;QD=29.87	GT:AD:DP:GQ:PL	1/1:0,2:2:6:87,6,0
1	35645343	.	A	C	501.77	PASS	AC=1;AF=0.500;AN=2;BaseQRankSum=-0.787;ClippingRankSum=-0.324;DP=19;FS=5.180;MLEAC=1;MLEAF=0.500;MQ=60.00;MQ0=0;MQRankSum=1.805;QD=26.41;ReadPosRankSum=0.231	GT:AD:DP:GQ:PL	0/1:5,14:19:99:530,0,157
1	35646125	.	C	T	410.77	PASS	AC=1;AF=0.500;AN=2;BaseQRankSum=1.020;ClippingRankSum=-0.680;DP=16;FS=0.000;MLEAC=1;MLEAF=0.500;MQ=60.00;MQ0=0;MQRankSum=0.340;QD=25.67;ReadPosRankSum=0.566	GT:AD:DP:GQ:PL	0/1:5,11:16:99:439,0,175
1	35647099	.	A	G	722.10	PASS	AC=2;AF=1.00;AN=2;BaseQRankSum=-0.639;ClippingRankSum=1.552;DP=19;FS=0.000;MLEAC=2;MLEAF=1.00;MQ=60.00;MQ0=0;MQRankSum=-0.822;QD=27.93;ReadPosRankSum=-1.369	GT:AD:DP:GQ:PL	1/1:1,18:19:11:750,11,0
1	35647243	.	T	C	437.77	PASS	AC=1;AF=0.500;AN=2;BaseQRankSum=0.794;ClippingRankSum=-0.217;DP=15;FS=2.796;MLEAC=1;MLEAF=0.500;MQ=60.00;MQ0=0;MQRankSum=-0.650;QD=29.18;ReadPosRankSum=0.217	GT:AD:DP:GQ:PL	0/1:3,12:15:80:466,0,80
1	35648026	.	G	A	13.95	LowQual;my_snp_filter	AC=1;AF=0.500;AN=2;BaseQRankSum=1.191;ClippingRankSum=-1.508;DP=16;FS=0.000;MLEAC=1;MLEAF=0.500;MQ=60.00;MQ0=0;MQRankSum=-1.350;QD=0.87;ReadPosRankSum=0.873	GT:AD:DP:GQ:PL	0/1:14,2:16:42:42,0,531
1	35648316	.	C	T	238.77	PASS	AC=1;AF=0.500;AN=2;BaseQRankSum=0.689;ClippingRankSum=0.135;DP=12;FS=2.398;MLEAC=1;MLEAF=0.500;MQ=60.00;MQ0=0;MQRankSum=-1.309;QD=19.90;ReadPosRankSum=0.135	GT:AD:DP:GQ:PL	0/1:5,7:12:99:267,0,151
1	35651963	.	G	A	563.77	PASS	AC=1;AF=0.500;AN=2;BaseQRankSum=-0.250;ClippingRankSum=0.050;DP=19;FS=2.350;MLEAC=1;MLEAF=0.500;MQ=60.00;MQ0=0;MQRankSum=0.150;QD=29.67;ReadPosRankSum=0.050	GT:AD:DP:GQ:PL	0/1:4,15:19:99:592,0,114
1	35652243	.	T	G	324.77	PASS	AC=1;AF=0.500;AN=2;BaseQRankSum=0.231;ClippingRankSum=0.386;DP=13;FS=2.158;MLEAC=1;MLEAF=0.500;MQ=60.00;MQ0=0;MQRankSum=0.231;QD=24.98;ReadPosRankSum=-0.077	GT:AD:DP:GQ:PL	0/1:4,9:13:99:353,0,130
1	35657874	.	G	C	560.77	PASS	AC=1;AF=0.500;AN=2;BaseQRankSum=1.186;ClippingRankSum=-1.766;DP=26;FS=1.775;MLEAC=1;MLEAF=0.500;MQ=60.00;MQ0=0;MQRankSum=0.659;QD=21.57;ReadPosRankSum=1.607	GT:AD:DP:GQ:PL	0/1:10,16:26:99:589,0,321
1	35658384	.	C	T	317.77	PASS	AC=1;AF=0.500;AN=2;BaseQRankSum=0.708;ClippingRankSum=0.531;DP=50;FS=2.791;MLEAC=1;MLEAF=0.500;MQ=60.00;MQ0=0;MQRankSum=0.265;QD=6.36;ReadPosRankSum=-0.619	GT:AD:DP:GQ:PL	0/1:37,13:50:99:346,0,1315
1	35819159	.	C	T	52.74	PASS	AC=2;AF=1.00;AN=2;DP=2;FS=0.000;MLEAC=2;MLEAF=1.00;MQ=60.00;MQ0=0;QD=26.37	GT:AD:DP:GQ:PL	1/1:0,2:2:6:80,6,0
1	35864571	.	A	G	444.77	PASS	AC=1;AF=0.500;AN=2;BaseQRankSum=0.964;ClippingRankSum=-0.579;DP=20;FS=1.922;MLEAC=1;MLEAF=0.500;MQ=60.00;MQ0=0;MQRankSum=0.964;QD=22.24;ReadPosRankSum=0.424	GT:AD:DP:GQ:PL	0/1:8,12:20:99:473,0,287
1	35900566	.	C	G	56.77	PASS	AC=1;AF=0.500;AN=2;BaseQRankSum=-0.135;ClippingRankSum=-0.807;DP=16;FS=0.000;MLEAC=1;MLEAF=0.500;MQ=60.00;MQ0=0;MQRankSum=0.269;QD=3.55;ReadPosRankSum=1.749	GT:AD:DP:GQ:PL	0/1:13,3:16:85:85,0,528
1	35900615	.	A	G	535.77	PASS	AC=1;AF=0.500;AN=2;BaseQRankSum=-1.014;ClippingRankSum=0.358;DP=24;FS=0.000;MLEAC=1;MLEAF=0.500;MQ=60.00;MQ0=0;MQRankSum=-0.119;QD=22.32;ReadPosRankSum=-0.894	GT:AD:DP:GQ:PL	0/1:9,15:24:99:564,0,321
1	35902835	.	C	T	42.77	PASS	AC=1;AF=0.500;AN=2;BaseQRankSum=-1.026;ClippingRankSum=0.000;DP=4;FS=0.000;MLEAC=1;MLEAF=0.500;MQ=60.00;MQ0=0;MQRankSum=0.000;QD=10.69;ReadPosRankSum=0.000	GT:AD:DP:GQ:PL	0/1:2,2:4:71:71,0,77
1	35903912	.	A	G	233.84	PASS	AC=2;AF=1.00;AN=2;DP=6;FS=0.000;MLEAC=2;MLEAF=1.00;MQ=60.00;MQ0=0;QD=29.88	GT:AD:DP:GQ:PL	1/1:0,6:6:18:262,18,0
1	36031342	.	T	A	212.77	PASS	AC=1;AF=0.500;AN=2;BaseQRankSum=0.296;ClippingRankSum=1.214;DP=10;FS=0.000;MLEAC=1;MLEAF=0.500;MQ=60.00;MQ0=0;MQRankSum=0.296;QD=21.28;ReadPosRankSum=-0.895	GT:AD:DP:GQ:PL	0/1:3,7:10:89:241,0,89
1	36067655	.	C	T	196.77	PASS	AC=1;AF=0.500;AN=2;BaseQRankSum=0.572;ClippingRankSum=0.572;DP=8;FS=3.332;MLEAC=1;MLEAF=0.500;MQ=60.00;MQ0=0;MQRankSum=0.572;QD=24.60;ReadPosRankSum=0.000	GT:AD:DP:GQ:PL	0/1:2,6:8:99:225,0,234
1	36067677	.	T	C	108.77	PASS	AC=1;AF=0.500;AN=2;BaseQRankSum=0.365;ClippingRankSum=0.365;DP=10;FS=0.000;MLEAC=1;MLEAF=0.500;MQ=60.00;MQ0=0;MQRankSum=1.447;QD=10.88;ReadPosRankSum=-0.633	GT:AD:DP:GQ:PL	0/1:6,4:10:99:137,0,484
1	36067752	.	T	C	333.77	PASS	AC=1;AF=0.500;AN=2;BaseQRankSum=1.931;ClippingRankSum=-0.715;DP=11;FS=7.404;MLEAC=1;MLEAF=0.500;MQ=60.00;MQ0=0;MQRankSum=0.000;QD=30.34;ReadPosRankSum=0.566	GT:AD:DP:GQ:PL	0/1:3,8:11:99:362,0,134
1	36067760	.	T	C	333.77	PASS	AC=1;AF=0.500;AN=2;BaseQRankSum=0.898;ClippingRankSum=-0.480;DP=10;FS=8.751;MLEAC=1;MLEAF=0.500;MQ=60.00;MQ0=0;MQRankSum=0.898;QD=33.38;ReadPosRankSum=-0.898	GT:AD:DP:GQ:PL	0/1:2,8:10:99:362,0,134
1	36067784	.	T	C	164.77	PASS	AC=1;AF=0.500;AN=2;BaseQRankSum=1.026;ClippingRankSum=1.026;DP=5;FS=0.000;MLEAC=1;MLEAF=0.500;MQ=60.00;MQ0=0;MQRankSum=0.000;QD=32.95;ReadPosRankSum=1.026	GT:AD:DP:GQ:PL	0/1:2,2:4:99:193,0,227
1	36067817	.	T	C	49.77	PASS	AC=1;AF=0.500;AN=2;BaseQRankSum=1.026;ClippingRankSum=1.026;DP=4;FS=4.771;MLEAC=1;MLEAF=0.500;MQ=60.00;MQ0=0;MQRankSum=-1.026;QD=12.44;ReadPosRankSum=-1.026	GT:AD:DP:GQ:PL	0/1:2,2:4:62:78,0,62
1	36067925	.	T	C	160.77	PASS	AC=1;AF=0.500;AN=2;BaseQRankSum=0.876;ClippingRankSum=-1.159;DP=9;FS=2.808;MLEAC=1;MLEAF=0.500;MQ=60.00;MQ0=0;MQRankSum=-0.361;QD=17.86;ReadPosRankSum=0.729	GT:AD:DP:GQ:PL	0/1:4,5:9:99:189,0,134
1	36068025	.	A	G	301.77	PASS	AC=1;AF=0.500;AN=2;BaseQRankSum=0.480;ClippingRankSum=-1.271;DP=10;FS=0.000;MLEAC=1;MLEAF=0.500;MQ=60.00;MQ0=0;MQRankSum=0.480;QD=30.18;ReadPosRankSum=1.271	GT:AD:DP:GQ:PL	0/1:2,8:10:60:330,0,60
1	36068026	.	G	A	301.77	PASS	AC=1;AF=0.500;AN=2;BaseQRankSum=0.000;ClippingRankSum=-1.271;DP=10;FS=0.000;MLEAC=1;MLEAF=0.500;MQ=60.00;MQ0=0;MQRankSum=0.000;QD=30.18;ReadPosRankSum=1.271	GT:AD:DP:GQ:PL	0/1:2,8:10:60:330,0,60
1	36068184	.	T	C	172.77	PASS	AC=1;AF=0.500;AN=2;BaseQRankSum=0.198;ClippingRankSum=-0.198;DP=7;FS=0.000;MLEAC=1;MLEAF=0.500;MQ=60.00;MQ0=0;MQRankSum=0.922;QD=24.68;ReadPosRankSum=0.198	GT:AD:DP:GQ:PL	0/1:2,5:7:69:201,0,69
1	36068210	.	T	C	80.77	PASS	AC=1;AF=0.500;AN=2;BaseQRankSum=-0.550;ClippingRankSum=0.000;DP=7;FS=0.000;MLEAC=1;MLEAF=0.500;MQ=60.00;MQ0=0;MQRankSum=0.550;QD=11.54;ReadPosRankSum=0.000	GT:AD:DP:GQ:PL	0/1:4,3:7:99:109,0,156
1	36068231	.	T	C	126.77	PASS	AC=1;AF=0.500;AN=2;BaseQRankSum=0.000;ClippingRankSum=-1.300;DP=7;FS=3.136;MLEAC=1;MLEAF=0.500;MQ=60.00;MQ0=0;MQRankSum=0.550;QD=18.11;ReadPosRankSum=0.000	GT:AD:DP:GQ:PL	0/1:3,4:7:99:155,0,99
1	36068790	.	G	A	781.77	PASS	AC=1;AF=0.500;AN=2;BaseQRankSum=0.756;ClippingRankSum=-0.805;DP=29;FS=0.000;MLEAC=1;MLEAF=0.500;MQ=60.00;MQ0=0;MQRankSum=1.342;QD=26.96;ReadPosRankSum=1.049	GT:AD:DP:GQ:PL	0/1:8,21:29:99:810,0,245
1	36068863	.	T	C	1408.77	PASS	AC=1;AF=0.500;AN=2;BaseQRankSum=-0.556;ClippingRankSum=1.152;DP=59;FS=0.000;MLEAC=1;MLEAF=0.500;MQ=60.00;MQ0=0;MQRankSum=-0.290;QD=23.88;ReadPosRankSum=0.588	GT:AD:DP:GQ:PL	0/1:22,37:59:99:1437,0,783
1	36180651	.	C	T	112.77	PASS	AC=1;AF=0.500;AN=2;BaseQRankSum=-1.300;ClippingRankSum=1.300;DP=7;FS=3.136;MLEAC=1;MLEAF=0.500;MQ=60.00;MQ0=0;MQRankSum=-0.550;QD=16.11;ReadPosRankSum=-1.300	GT:AD:DP:GQ:PL	0/1:3,4:7:99:141,0,109
1	36225948	.	T	C	88.77	PASS	AC=1;AF=0.500;AN=2;BaseQRankSum=0.727;ClippingRankSum=0.727;DP=4;FS=6.021;MLEAC=1;MLEAF=0.500;MQ=60.00;MQ0=0;MQRankSum=-0.727;QD=22.19;ReadPosRankSum=0.727	GT:AD:DP:GQ:PL	0/1:1,3:4:28:117,0,28
1	36226206	.	T	C	49.77	PASS	AC=1;AF=0.500;AN=2;BaseQRankSum=0.000;ClippingRankSum=-1.026;DP=4;FS=4.771;MLEAC=1;MLEAF=0.500;MQ=60.00;MQ0=0;MQRankSum=-1.026;QD=12.44;ReadPosRankSum=-1.026	GT:AD:DP:GQ:PL	0/1:2,2:4:77:78,0,77
1	36316571	.	A	C	209.77	PASS	AC=1;AF=0.500;AN=2;BaseQRankSum=-1.056;ClippingRankSum=-0.042;DP=19;FS=4.242;MLEAC=1;MLEAF=0.500;MQ=60.00;MQ0=0;MQRankSum=1.564;QD=11.04;ReadPosRankSum=0.042	GT:AD:DP:GQ:PL	0/1:12,7:19:99:238,0,465
1	36320901	.	G	T	209.77	PASS	AC=1;AF=0.500;AN=2;BaseQRankSum=1.203;ClippingRankSum=-1.001;DP=9;FS=0.000;MLEAC=1;MLEAF=0.500;MQ=60.00;MQ0=0;MQRankSum=0.248;QD=23.31;ReadPosRankSum=1.001	GT:AD:DP:GQ:PL	0/1:3,6:9:99:238,0,99
1	36393158	.	A	G	88.28	PASS	AC=2;AF=1.00;AN=2;DP=3;FS=0.000;MLEAC=2;MLEAF=1.00;MQ=60.00;MQ0=0;QD=29.43	GT:AD:DP:GQ:PL	1/1:0,3:3:9:116,9,0
1	36529475	.	A	G	17.61	LowQual	AC=2;AF=1.00;AN=2;DP=1;FS=0.000;MLEAC=2;MLEAF=1.00;MQ=60.00;MQ0=0;QD=17.61	GT:AD:DP:GQ:PL	1/1:0,1:1:3:44,3,0
1	36532316	.	T	C	135.03	PASS	AC=2;AF=1.00;AN=2;DP=4;FS=0.000;MLEAC=2;MLEAF=1.00;MQ=60.00;MQ0=0;QD=33.76	GT:AD:DP:GQ:PL	1/1:0,4:4:12:163,12,0
1	36534644	.	G	T	193.90	PASS	AC=2;AF=1.00;AN=2;DP=5;FS=0.000;MLEAC=2;MLEAF=1.00;MQ=60.00;MQ0=0;QD=32.95	GT:AD:DP:GQ:PL	1/1:0,5:5:15:222,15,0
1	36556187	.	G	A	91.28	PASS	AC=2;AF=1.00;AN=2;DP=3;FS=0.000;MLEAC=2;MLEAF=1.00;MQ=60.00;MQ0=0;QD=30.43	GT:AD:DP:GQ:PL	1/1:0,3:3:9:119,9,0
1	36602943	.	C	T	187.90	PASS	AC=2;AF=1.00;AN=2;DP=5;FS=0.000;MLEAC=2;MLEAF=1.00;MQ=60.00;MQ0=0;QD=34.11	GT:AD:DP:GQ:PL	1/1:0,5:5:15:216,15,0
1	36603165	.	G	A	353.78	PASS	AC=2;AF=1.00;AN=2;DP=9;FS=0.000;MLEAC=2;MLEAF=1.00;MQ=60.00;MQ0=0;QD=27.87	GT:AD:DP:GQ:PL	1/1:0,9:9:27:382,27,0
1	36603290	.	C	T	185.90	PASS	AC=2;AF=1.00;AN=2;DP=5;FS=0.000;MLEAC=2;MLEAF=1.00;MQ=60.00;MQ0=0;QD=30.92	GT:AD:DP:GQ:PL	1/1:0,5:5:15:214,15,0
1	36614713	.	C	G	144.03	PASS	AC=2;AF=1.00;AN=2;DP=4;FS=0.000;MLEAC=2;MLEAF=1.00;MQ=60.00;MQ0=0;QD=26.64	GT:AD:DP:GQ:PL	1/1:0,4:4:12:172,12,0
1	36642420	.	T	C	1278.77	PASS	AC=2;AF=1.00;AN=2;DP=31;FS=0.000;MLEAC=2;MLEAF=1.00;MQ=60.00;MQ0=0;QD=28.81	GT:AD:DP:GQ:PL	1/1:0,31:31:93:1307,93,0
1	36752152	.	C	T	970.77	PASS	AC=1;AF=0.500;AN=2;BaseQRankSum=-1.117;ClippingRankSum=-0.730;DP=39;FS=0.000;MLEAC=1;MLEAF=0.500;MQ=60.00;MQ0=0;MQRankSum=1.862;QD=24.89;ReadPosRankSum=1.058	GT:AD:DP:GQ:PL	0/1:13,26:39:99:999,0,441
1	36752433	.	C	T	1348.77	PASS	AC=2;AF=1.00;AN=2;DP=34;FS=0.000;MLEAC=2;MLEAF=1.00;MQ=60.00;MQ0=0;QD=29.25	GT:AD:DP:GQ:PL	1/1:0,34:34:99:1377,102,0
1	36753664	.	G	A	59.74	PASS	AC=2;AF=1.00;AN=2;DP=2;FS=0.000;MLEAC=2;MLEAF=1.00;MQ=60.00;MQ0=0;QD=29.87	GT:AD:DP:GQ:PL	1/1:0,2:2:6:87,6,0
1	36754467	.	G	C	62.74	PASS	AC=2;AF=1.00;AN=2;DP=2;FS=0.000;MLEAC=2;MLEAF=1.00;MQ=60.00;MQ0=0;QD=31.37	GT:AD:DP:GQ:PL	1/1:0,2:2:6:90,6,0
1	36766975	.	G	C	94.28	PASS	AC=2;AF=1.00;AN=2;DP=3;FS=0.000;MLEAC=2;MLEAF=1.00;MQ=60.00;MQ0=0;QD=31.43	GT:AD:DP:GQ:PL	1/1:0,3:3:9:122,9,0
1	36770065	.	C	T	46.73	PASS	AC=1;AF=0.500;AN=2;BaseQRankSum=-0.404;ClippingRankSum=1.076;DP=20;FS=2.858;MLEAC=1;MLEAF=0.500;MQ=60.00;MQ0=0;MQRankSum=-0.404;QD=2.34;ReadPosRankSum=0.404	GT:AD:DP:GQ:PL	0/1:14,4:18:85:85,0,401
1	36770806	.	C	G	530.77	PASS	AC=2;AF=1.00;AN=2;DP=13;FS=0.000;MLEAC=2;MLEAF=1.00;MQ=60.00;MQ0=0;QD=33.59	GT:AD:DP:GQ:PL	1/1:0,13:13:39:559,39,0
1	36787888	.	G	A	233.77	PASS	AC=1;AF=0.500;AN=2;BaseQRankSum=0.278;ClippingRankSum=-0.597;DP=11;FS=12.175;MLEAC=1;MLEAF=0.500;MQ=60.00;MQ0=0;MQRankSum=-0.896;QD=21.25;ReadPosRankSum=0.678	GT:AD:DP:GQ:PL	0/1:4,7:11:99:262,0,125
1	36863456	.	G	A	349.77	PASS	AC=1;AF=0.500;AN=2;BaseQRankSum=-0.136;ClippingRankSum=-0.214;DP=32;FS=0.000;MLEAC=1;MLEAF=0.500;MQ=60.00;MQ0=0;MQRankSum=-0.058;QD=10.93;ReadPosRankSum=0.409	GT:AD:DP:GQ:PL	0/1:20,12:32:99:378,0,765
1	36888462	.	A	G	124.78	PASS	AC=1;AF=0.500;AN=2;BaseQRankSum=0.731;ClippingRankSum=-0.731;DP=5;FS=3.979;MLEAC=1;MLEAF=0.500;MQ=60.00;MQ0=0;MQRankSum=-0.731;QD=24.96;ReadPosRankSum=0.731	GT:AD:DP:GQ:PL	0/1:1,4:5:25:153,0,25
1	36893968	.	A	G	62.74	PASS	AC=2;AF=1.00;AN=2;DP=2;FS=0.000;MLEAC=2;MLEAF=1.00;MQ=60.00;MQ0=0;QD=31.37	GT:AD:DP:GQ:PL	1/1:0,2:2:6:90,6,0
1	36921029	.	C	A	98.28	PASS	AC=2;AF=1.00;AN=2;DP=3;FS=0.000;MLEAC=2;MLEAF=1.00;MQ=60.00;MQ0=0;QD=32.76	GT:AD:DP:GQ:PL	1/1:0,3:3:9:126,9,0
1	36923922	.	C	T	52.77	PASS	AC=1;AF=0.500;AN=2;BaseQRankSum=0.736;ClippingRankSum=-0.736;DP=3;FS=0.000;MLEAC=1;MLEAF=0.500;MQ=60.00;MQ0=0;MQRankSum=0.736;QD=17.59;ReadPosRankSum=0.736	GT:AD:DP:GQ:PL	0/1:1,2:3:68:81,0,68
1	36923923	.	A	G	52.77	PASS	AC=1;AF=0.500;AN=2;BaseQRankSum=0.736;ClippingRankSum=-0.736;DP=3;FS=0.000;MLEAC=1;MLEAF=0.500;MQ=60.00;MQ0=0;MQRankSum=0.736;QD=17.59;ReadPosRankSum=0.736	GT:AD:DP:GQ:PL	0/1:1,2:3:68:81,0,68
1	36925157	.	T	C	58.74	PASS	AC=2;AF=1.00;AN=2;DP=2;FS=0.000;MLEAC=2;MLEAF=1.00;MQ=60.00;MQ0=0;QD=29.37	GT:AD:DP:GQ:PL	1/1:0,2:2:6:86,6,0
1	36927733	.	G	A	2974.77	PASS	AC=2;AF=1.00;AN=2;DP=69;FS=0.000;MLEAC=2;MLEAF=1.00;MQ=60.00;MQ0=0;QD=27.21	GT:AD:DP:GQ:PL	1/1:0,69:69:99:3003,208,0
1	37907423	.	T	A	17.61	LowQual	AC=2;AF=1.00;AN=2;DP=1;FS=0.000;MLEAC=2;MLEAF=1.00;MQ=60.00;MQ0=0;QD=17.61	GT:AD:DP:GQ:PL	1/1:0,1:1:3:44,3,0
1	37921066	.	G	A	81.77	PASS	AC=1;AF=0.500;AN=2;BaseQRankSum=-0.988;ClippingRankSum=-0.988;DP=6;FS=0.000;MLEAC=1;MLEAF=0.500;MQ=60.00;MQ0=0;MQRankSum=0.406;QD=13.63;ReadPosRankSum=-1.537	GT:AD:DP:GQ:PL	0/1:3,3:6:99:110,0,116
1	37921082	.	A	G	94.77	PASS	AC=1;AF=0.500;AN=2;BaseQRankSum=0.727;ClippingRankSum=0.727;DP=4;FS=0.000;MLEAC=1;MLEAF=0.500;MQ=60.00;MQ0=0;MQRankSum=0.727;QD=23.69;ReadPosRankSum=0.727	GT:AD:DP:GQ:PL	0/1:1,3:4:33:123,0,33
1	37921250	.	T	C	97.28	PASS	AC=2;AF=1.00;AN=2;DP=3;FS=0.000;MLEAC=2;MLEAF=1.00;MQ=60.00;MQ0=0;QD=32.43	GT:AD:DP:GQ:PL	1/1:0,3:3:9:125,9,0
1	37944506	.	G	A	145.03	PASS	AC=2;AF=1.00;AN=2;DP=4;FS=0.000;MLEAC=2;MLEAF=1.00;MQ=60.00;MQ0=0;QD=32.79	GT:AD:DP:GQ:PL	1/1:0,4:4:12:173,12,0
1	37959450	.	T	C	1410.77	PASS	AC=2;AF=1.00;AN=2;DP=33;FS=0.000;MLEAC=2;MLEAF=1.00;MQ=60.00;MQ0=0;QD=26.93	GT:AD:DP:GQ:PL	1/1:0,33:33:99:1439,99,0
1	37959470	.	C	G	1497.77	PASS	AC=2;AF=1.00;AN=2;DP=35;FS=0.000;MLEAC=2;MLEAF=1.00;MQ=60.00;MQ0=0;QD=36.30	GT:AD:DP:GQ:PL	1/1:0,35:35:99:1526,105,0
1	37959499	.	G	C	1640.77	PASS	AC=2;AF=1.00;AN=2;DP=38;FS=0.000;MLEAC=2;MLEAF=1.00;MQ=60.00;MQ0=0;QD=30.91	GT:AD:DP:GQ:PL	1/1:0,38:38:99:1669,114,0
1	37964305	.	T	C	57.74	PASS	AC=2;AF=1.00;AN=2;DP=2;FS=0.000;MLEAC=2;MLEAF=1.00;MQ=60.00;MQ0=0;QD=28.87	GT:AD:DP:GQ:PL	1/1:0,2:2:6:85,6,0
1	37964745	.	T	C	55.74	PASS	AC=2;AF=1.00;AN=2;DP=2;FS=0.000;MLEAC=2;MLEAF=1.00;MQ=60.00;MQ0=0;QD=27.87	GT:AD:DP:GQ:PL	1/1:0,2:2:6:83,6,0
1	38000185	.	G	A	146.03	PASS	AC=2;AF=1.00;AN=2;DP=4;FS=0.000;MLEAC=2;MLEAF=1.00;MQ=60.00;MQ0=0;QD=29.92	GT:AD:DP:GQ:PL	1/1:0,4:4:12:174,12,0
1	38002068	.	C	T	138.03	PASS	AC=2;AF=1.00;AN=2;DP=4;FS=0.000;MLEAC=2;MLEAF=1.00;MQ=60.00;MQ0=0;QD=34.51	GT:AD:DP:GQ:PL	1/1:0,4:4:12:166,12,0
1	38051585	.	G	A	59.74	PASS	AC=2;AF=1.00;AN=2;DP=2;FS=0.000;MLEAC=2;MLEAF=1.00;MQ=60.00;MQ0=0;QD=29.87	GT:AD:DP:GQ:PL	1/1:0,2:2:6:87,6,0
1	38057866	.	A	G	62.74	PASS	AC=2;AF=1.00;AN=2;DP=2;FS=0.000;MLEAC=2;MLEAF=1.00;MQ=60.00;MQ0=0;QD=31.37	GT:AD:DP:GQ:PL	1/1:0,2:2:6:90,6,0
1	38147606	.	T	A	885.77	PASS	AC=2;AF=1.00;AN=2;DP=21;FS=0.000;MLEAC=2;MLEAF=1.00;MQ=60.00;MQ0=0;QD=24.84	GT:AD:DP:GQ:PL	1/1:0,21:21:63:914,63,0
1	38148765	.	A	G	1466.77	PASS	AC=2;AF=1.00;AN=2;DP=35;FS=0.000;MLEAC=2;MLEAF=1.00;MQ=60.00;MQ0=0;QD=26.82	GT:AD:DP:GQ:PL	1/1:0,35:35:99:1495,105,0
1	38154002	.	A	G	46.74	PASS	AC=2;AF=1.00;AN=2;DP=2;FS=0.000;MLEAC=2;MLEAF=1.00;MQ=60.00;MQ0=0;QD=23.37	GT:AD:DP:GQ:PL	1/1:0,2:2:6:74,6,0
1	38154854	.	T	C	18.59	LowQual	AC=2;AF=1.00;AN=2;DP=1;FS=0.000;MLEAC=2;MLEAF=1.00;MQ=60.00;MQ0=0;QD=18.59	GT:AD:DP:GQ:PL	1/1:0,1:1:3:45,3,0
1	38155699	.	T	G	389.77	PASS	AC=2;AF=1.00;AN=2;DP=11;FS=0.000;MLEAC=2;MLEAF=1.00;MQ=60.00;MQ0=0;QD=34.68	GT:AD:DP:GQ:PL	1/1:0,11:11:33:418,33,0
1	38155841	.	A	T	289.78	PASS	AC=2;AF=1.00;AN=2;DP=8;FS=0.000;MLEAC=2;MLEAF=1.00;MQ=60.00;MQ0=0;QD=28.73	GT:AD:DP:GQ:PL	1/1:0,8:8:24:318,24,0
1	38157717	.	A	G	192.90	PASS	AC=2;AF=1.00;AN=2;DP=5;FS=0.000;MLEAC=2;MLEAF=1.00;MQ=60.00;MQ0=0;QD=38.07	GT:AD:DP:GQ:PL	1/1:0,5:5:15:221,15,0
1	38158211	.	C	T	450.77	PASS	AC=2;AF=1.00;AN=2;DP=12;FS=0.000;MLEAC=2;MLEAF=1.00;MQ=60.00;MQ0=0;QD=28.02	GT:AD:DP:GQ:PL	1/1:0,12:12:36:479,36,0
1	38174185	.	G	T	901.77	PASS	AC=2;AF=1.00;AN=2;DP=22;FS=0.000;MLEAC=2;MLEAF=1.00;MQ=60.00;MQ0=0;QD=28.13	GT:AD:DP:GQ:PL	1/1:0,22:22:66:930,66,0
1	38174366	.	G	T	838.77	PASS	AC=2;AF=1.00;AN=2;DP=20;FS=0.000;MLEAC=2;MLEAF=1.00;MQ=60.00;MQ0=0;QD=35.09	GT:AD:DP:GQ:PL	1/1:0,20:20:60:867,60,0
1	38174987	.	T	C	554.77	PASS	AC=2;AF=1.00;AN=2;DP=14;FS=0.000;MLEAC=2;MLEAF=1.00;MQ=60.00;MQ0=0;QD=30.54	GT:AD:DP:GQ:PL	1/1:0,14:14:42:583,42,0
1	38182135	.	C	T	597.77	PASS	AC=2;AF=1.00;AN=2;DP=15;FS=0.000;MLEAC=2;MLEAF=1.00;MQ=60.00;MQ0=0;QD=30.53	GT:AD:DP:GQ:PL	1/1:0,15:15:45:626,45,0
1	38276381	.	C	T	205.84	PASS	AC=2;AF=1.00;AN=2;DP=6;FS=0.000;MLEAC=2;MLEAF=1.00;MQ=60.00;MQ0=0;QD=34.31	GT:AD:DP:GQ:PL	1/1:0,6:6:18:234,18,0
1	38326643	.	T	C	51.77	PASS	AC=1;AF=0.500;AN=2;BaseQRankSum=-0.736;ClippingRankSum=0.736;DP=3;FS=0.000;MLEAC=1;MLEAF=0.500;MQ=60.00;MQ0=0;MQRankSum=0.736;QD=17.26;ReadPosRankSum=-0.736	GT:AD:DP:GQ:PL	0/1:1,2:3:37:80,0,37
1	38326700	.	T	C	81.77	PASS	AC=1;AF=0.500;AN=2;BaseQRankSum=0.358;ClippingRankSum=0.358;DP=5;FS=0.000;MLEAC=1;MLEAF=0.500;MQ=60.00;MQ0=0;MQRankSum=1.231;QD=16.35;ReadPosRankSum=0.358	GT:AD:DP:GQ:PL	0/1:2,3:5:63:110,0,63
1	38326728	.	T	C	41.77	PASS	AC=1;AF=0.500;AN=2;BaseQRankSum=0.720;ClippingRankSum=-1.380;DP=6;FS=3.310;MLEAC=1;MLEAF=0.500;MQ=60.00;MQ0=0;MQRankSum=-0.720;QD=6.96;ReadPosRankSum=0.720	GT:AD:DP:GQ:PL	0/1:4,2:6:70:70,0,150
1	38423588	.	G	A	370.78	PASS	AC=2;AF=1.00;AN=2;DP=9;FS=0.000;MLEAC=2;MLEAF=1.00;MQ=60.00;MQ0=0;QD=30.46	GT:AD:DP:GQ:PL	1/1:0,9:9:27:399,27,0
1	38423853	.	G	C	919.77	PASS	AC=2;AF=1.00;AN=2;DP=22;FS=0.000;MLEAC=2;MLEAF=1.00;MQ=60.00;MQ0=0;QD=35.58	GT:AD:DP:GQ:PL	1/1:0,22:22:66:948,66,0
1	38434306	.	G	A	62.74	PASS	AC=2;AF=1.00;AN=2;DP=2;FS=0.000;MLEAC=2;MLEAF=1.00;MQ=60.00;MQ0=0;QD=31.37	GT:AD:DP:GQ:PL	1/1:0,2:2:6:90,6,0
1	38449910	.	T	C	369.78	PASS	AC=2;AF=1.00;AN=2;DP=9;FS=0.000;MLEAC=2;MLEAF=1.00;MQ=60.00;MQ0=0;QD=32.36	GT:AD:DP:GQ:PL	1/1:0,9:9:27:398,27,0
1	38462898	.	T	A	582.77	PASS	AC=2;AF=1.00;AN=2;DP=13;FS=0.000;MLEAC=2;MLEAF=1.00;MQ=60.00;MQ0=0;QD=33.71	GT:AD:DP:GQ:PL	1/1:0,13:13:42:611,42,0
1	38462905	.	C	G	582.77	PASS	AC=2;AF=1.00;AN=2;DP=11;FS=0.000;MLEAC=2;MLEAF=1.00;MQ=60.00;MQ0=0;QD=27.39	GT:AD:DP:GQ:PL	1/1:0,11:11:42:611,42,0
1	38463504	.	C	T	492.77	PASS	AC=2;AF=1.00;AN=2;DP=12;FS=0.000;MLEAC=2;MLEAF=1.00;MQ=60.00;MQ0=0;QD=28.29	GT:AD:DP:GQ:PL	1/1:0,12:12:36:521,36,0
1	38959670	.	T	G	62.74	PASS	AC=2;AF=1.00;AN=2;DP=2;FS=0.000;MLEAC=2;MLEAF=1.00;MQ=60.00;MQ0=0;QD=31.37	GT:AD:DP:GQ:PL	1/1:0,2:2:6:90,6,0
1	38959671	.	T	G	62.74	PASS	AC=2;AF=1.00;AN=2;DP=2;FS=0.000;MLEAC=2;MLEAF=1.00;MQ=60.00;MQ0=0;QD=31.37	GT:AD:DP:GQ:PL	1/1:0,2:2:6:90,6,0
1	39303995	.	C	T	666.77	PASS	AC=2;AF=1.00;AN=2;DP=16;FS=0.000;MLEAC=2;MLEAF=1.00;MQ=60.00;MQ0=0;QD=34.18	GT:AD:DP:GQ:PL	1/1:0,16:16:48:695,48,0
1	39304247	.	A	G	680.77	PASS	AC=2;AF=1.00;AN=2;DP=16;FS=0.000;MLEAC=2;MLEAF=1.00;MQ=60.00;MQ0=0;QD=27.60	GT:AD:DP:GQ:PL	1/1:0,16:16:48:709,48,0
1	39304728	.	A	G	963.77	PASS	AC=2;AF=1.00;AN=2;DP=23;FS=0.000;MLEAC=2;MLEAF=1.00;MQ=60.00;MQ0=0;QD=28.28	GT:AD:DP:GQ:PL	1/1:0,23:23:69:992,69,0
1	39351659	.	G	A	304.78	PASS	AC=2;AF=1.00;AN=2;DP=8;FS=0.000;MLEAC=2;MLEAF=1.00;MQ=60.00;MQ0=0;QD=31.75	GT:AD:DP:GQ:PL	1/1:0,8:8:24:333,24,0
1	39457006	.	C	T	432.77	PASS	AC=1;AF=0.500;AN=2;BaseQRankSum=-0.269;ClippingRankSum=0.673;DP=16;FS=0.000;MLEAC=1;MLEAF=0.500;MQ=60.00;MQ0=0;MQRankSum=-1.211;QD=27.05;ReadPosRankSum=-0.807	GT:AD:DP:GQ:PL	0/1:3,13:16:75:461,0,75
1	39457910	.	A	G	59.74	PASS	AC=2;AF=1.00;AN=2;DP=2;FS=0.000;MLEAC=2;MLEAF=1.00;MQ=60.00;MQ0=0;QD=29.87	GT:AD:DP:GQ:PL	1/1:0,2:2:6:87,6,0
1	39460853	.	A	G	228.84	PASS	AC=2;AF=1.00;AN=2;DP=6;FS=0.000;MLEAC=2;MLEAF=1.00;MQ=60.00;MQ0=0;QD=30.20	GT:AD:DP:GQ:PL	1/1:0,6:6:18:257,18,0
1	39470364	.	A	G	966.77	PASS	AC=1;AF=0.500;AN=2;BaseQRankSum=1.751;ClippingRankSum=-0.481;DP=36;FS=1.336;MLEAC=1;MLEAF=0.500;MQ=60.00;MQ0=0;MQRankSum=2.026;QD=26.85;ReadPosRankSum=0.172	GT:AD:DP:GQ:PL	0/1:11,25:36:99:995,0,367
1	39518006	.	G	A	60.74	PASS	AC=2;AF=1.00;AN=2;DP=2;FS=0.000;MLEAC=2;MLEAF=1.00;MQ=60.00;MQ0=0;QD=30.37	GT:AD:DP:GQ:PL	1/1:0,2:2:6:88,6,0
1	39581822	.	A	G	62.74	PASS	AC=2;AF=1.00;AN=2;DP=2;FS=0.000;MLEAC=2;MLEAF=1.00;MQ=60.00;MQ0=0;QD=31.37	GT:AD:DP:GQ:PL	1/1:0,2:2:6:90,6,0
1	39617080	.	A	G	57.74	PASS	AC=2;AF=1.00;AN=2;DP=2;FS=0.000;MLEAC=2;MLEAF=1.00;MQ=60.00;MQ0=0;QD=28.87	GT:AD:DP:GQ:PL	1/1:0,2:2:6:85,6,0
1	39748921	.	G	A	490.77	PASS	AC=2;AF=1.00;AN=2;DP=12;FS=0.000;MLEAC=2;MLEAF=1.00;MQ=60.00;MQ0=0;QD=25.68	GT:AD:DP:GQ:PL	1/1:0,12:12:36:519,36,0
1	39806778	.	T	C	18.59	LowQual	AC=2;AF=1.00;AN=2;DP=1;FS=0.000;MLEAC=2;MLEAF=1.00;MQ=60.00;MQ0=0;QD=18.59	GT:AD:DP:GQ:PL	1/1:0,1:1:3:45,3,0
1	39806784	.	C	T	18.59	LowQual	AC=2;AF=1.00;AN=2;DP=1;FS=0.000;MLEAC=2;MLEAF=1.00;MQ=60.00;MQ0=0;QD=18.59	GT:AD:DP:GQ:PL	1/1:0,1:1:3:45,3,0
1	39816546	.	G	A	142.77	PASS	AC=1;AF=0.500;AN=2;BaseQRankSum=1.473;ClippingRankSum=-1.359;DP=16;FS=2.246;MLEAC=1;MLEAF=0.500;MQ=60.00;MQ0=0;MQRankSum=-0.340;QD=8.92;ReadPosRankSum=1.020	GT:AD:DP:GQ:PL	0/1:11,5:16:99:171,0,406
1	39914363	.	G	C	762.77	PASS	AC=1;AF=0.500;AN=2;BaseQRankSum=0.249;ClippingRankSum=1.079;DP=27;FS=20.895;MLEAC=1;MLEAF=0.500;MQ=60.00;MQ0=0;MQRankSum=-0.581;QD=28.25;ReadPosRankSum=-0.138	GT:AD:DP:GQ:PL	0/1:7,20:27:99:791,0,221
1	39993432	.	T	C	146.03	PASS	AC=2;AF=1.00;AN=2;DP=4;FS=0.000;MLEAC=2;MLEAF=1.00;MQ=60.00;MQ0=0;QD=34.76	GT:AD:DP:GQ:PL	1/1:0,4:4:12:174,12,0
1	40032239	.	T	C	188.90	PASS	AC=2;AF=1.00;AN=2;DP=5;FS=0.000;MLEAC=2;MLEAF=1.00;MQ=60.00;MQ0=0;QD=29.22	GT:AD:DP:GQ:PL	1/1:0,5:5:15:217,15,0
1	40221464	.	T	C	41.77	PASS	AC=1;AF=0.500;AN=2;BaseQRankSum=-1.026;ClippingRankSum=1.026;DP=4;FS=4.771;MLEAC=1;MLEAF=0.500;MQ=60.00;MQ0=0;MQRankSum=1.026;QD=10.44;ReadPosRankSum=-1.026	GT:AD:DP:GQ:PL	0/1:2,2:4:70:70,0,78
1	40361783	.	G	C	576.77	PASS	AC=2;AF=1.00;AN=2;DP=14;FS=0.000;MLEAC=2;MLEAF=1.00;MQ=60.00;MQ0=0;QD=32.66	GT:AD:DP:GQ:PL	1/1:0,14:14:42:605,42,0
1	40425409	.	A	G	62.74	PASS	AC=2;AF=1.00;AN=2;DP=2;FS=0.000;MLEAC=2;MLEAF=1.00;MQ=60.00;MQ0=0;QD=31.37	GT:AD:DP:GQ:PL	1/1:0,2:2:6:90,6,0
1	40507222	.	G	A	60.74	PASS	AC=2;AF=1.00;AN=2;DP=2;FS=0.000;MLEAC=2;MLEAF=1.00;MQ=60.00;MQ0=0;QD=30.37	GT:AD:DP:GQ:PL	1/1:0,2:2:6:88,6,0
1	40533266	.	T	G	2344.77	PASS	AC=2;AF=1.00;AN=2;DP=57;FS=0.000;MLEAC=2;MLEAF=1.00;MQ=60.00;MQ0=0;QD=36.93	GT:AD:DP:GQ:PL	1/1:0,57:57:99:2373,172,0
1	40533287	.	T	G	1327.77	PASS	AC=2;AF=1.00;AN=2;DP=36;FS=0.000;MLEAC=2;MLEAF=1.00;MQ=60.00;MQ0=0;QD=29.58	GT:AD:DP:GQ:PL	1/1:0,36:36:99:1356,108,0
1	40533315	.	T	G	818.77	PASS	AC=2;AF=1.00;AN=2;DP=10;FS=0.000;MLEAC=2;MLEAF=1.00;MQ=60.00;MQ0=0;QD=23.04	GT:AD:DP:GQ:PL	1/1:0,10:10:60:847,60,0
1	40533320	.	T	G	818.77	PASS	AC=2;AF=1.00;AN=2;DP=8;FS=0.000;MLEAC=2;MLEAF=1.00;MQ=60.00;MQ0=0;QD=27.27	GT:AD:DP:GQ:PL	1/1:0,8:8:60:847,60,0
1	40533326	.	T	G	818.77	PASS	AC=2;AF=1.00;AN=2;DP=16;FS=0.000;MLEAC=2;MLEAF=1.00;MQ=60.00;MQ0=0;QD=30.04	GT:AD:DP:GQ:PL	1/1:0,16:16:60:847,60,0
1	40533347	.	T	G	1888.77	PASS	AC=2;AF=1.00;AN=2;DP=45;FS=0.000;MLEAC=2;MLEAF=1.00;MQ=60.00;MQ0=0;QD=27.64	GT:AD:DP:GQ:PL	1/1:0,45:45:99:1917,135,0
1	40537940	.	A	C	200.60	PASS	AC=1;AF=0.500;AN=2;BaseQRankSum=0.751;ClippingRankSum=-0.751;DP=51;FS=3.522;MLEAC=1;MLEAF=0.500;MQ=60.00;MQ0=0;MQRankSum=0.751;QD=3.93;ReadPosRankSum=0.751	GT:AD:DP:GQ:PL	0/1:17,34:51:99:888,0,351
1	40539076	.	C	T	2580.77	PASS	AC=2;AF=1.00;AN=2;DP=60;FS=0.000;MLEAC=2;MLEAF=1.00;MQ=60.00;MQ0=0;QD=31.97	GT:AD:DP:GQ:PL	1/1:0,60:60:99:2609,181,0
1	40539228	.	G	C	2639.77	PASS	AC=2;AF=1.00;AN=2;DP=61;FS=0.000;MLEAC=2;MLEAF=1.00;MQ=60.00;MQ0=0;QD=33.70	GT:AD:DP:GQ:PL	1/1:0,61:61:99:2668,184,0
1	40539448	.	A	C	2166.77	PASS	AC=2;AF=1.00;AN=2;DP=50;FS=0.000;MLEAC=2;MLEAF=1.00;MQ=60.00;MQ0=0;QD=34.99	GT:AD:DP:GQ:PL	1/1:0,50:50:99:2195,151,0
1	40539572	.	A	G	1919.77	PASS	AC=1;AF=0.500;AN=2;BaseQRankSum=-0.150;ClippingRankSum=-0.191;DP=68;FS=5.451;MLEAC=1;MLEAF=0.500;MQ=60.00;MQ0=0;MQRankSum=-0.273;QD=28.23;ReadPosRankSum=0.342	GT:AD:DP:GQ:PL	0/1:19,49:68:99:1948,0,599
1	40540624	.	A	T	48.74	PASS	AC=2;AF=1.00;AN=2;DP=2;FS=0.000;MLEAC=2;MLEAF=1.00;MQ=60.00;MQ0=0;QD=24.37	GT:AD:DP:GQ:PL	1/1:0,2:2:6:76,6,0
1	40722795	.	G	A	42.77	PASS	AC=1;AF=0.500;AN=2;BaseQRankSum=0.720;ClippingRankSum=0.720;DP=6;FS=0.000;MLEAC=1;MLEAF=0.500;MQ=60.00;MQ0=0;MQRankSum=-0.720;QD=7.13;ReadPosRankSum=-0.720	GT:AD:DP:GQ:PL	0/1:4,2:6:71:71,0,158
1	40879636	.	T	C	60.74	PASS	AC=2;AF=1.00;AN=2;DP=2;FS=0.000;MLEAC=2;MLEAF=1.00;MQ=60.00;MQ0=0;QD=30.37	GT:AD:DP:GQ:PL	1/1:0,2:2:6:88,6,0
1	40881041	.	C	G	457.77	PASS	AC=2;AF=1.00;AN=2;DP=11;FS=0.000;MLEAC=2;MLEAF=1.00;MQ=60.00;MQ0=0;QD=29.54	GT:AD:DP:GQ:PL	1/1:0,11:11:33:486,33,0
1	40975260	.	G	C	128.77	PASS	AC=1;AF=0.500;AN=2;BaseQRankSum=-0.720;ClippingRankSum=-0.720;DP=6;FS=3.310;MLEAC=1;MLEAF=0.500;MQ=60.00;MQ0=0;MQRankSum=0.720;QD=21.46;ReadPosRankSum=0.720	GT:AD:DP:GQ:PL	0/1:2,4:6:69:157,0,69
1	41091127	.	T	C	100.28	PASS	AC=2;AF=1.00;AN=2;DP=3;FS=0.000;MLEAC=2;MLEAF=1.00;MQ=60.00;MQ0=0;QD=33.43	GT:AD:DP:GQ:PL	1/1:0,3:3:9:128,9,0
1	41152201	.	T	C	18.59	LowQual	AC=2;AF=1.00;AN=2;DP=1;FS=0.000;MLEAC=2;MLEAF=1.00;MQ=60.00;MQ0=0;QD=18.59	GT:AD:DP:GQ:PL	1/1:0,1:1:3:45,3,0
1	41152609	.	C	T	62.74	PASS	AC=2;AF=1.00;AN=2;DP=2;FS=0.000;MLEAC=2;MLEAF=1.00;MQ=60.00;MQ0=0;QD=31.37	GT:AD:DP:GQ:PL	1/1:0,2:2:6:90,6,0
1	41152996	.	A	G	48.74	PASS	AC=2;AF=1.00;AN=2;DP=2;FS=0.000;MLEAC=2;MLEAF=1.00;MQ=60.00;MQ0=0;QD=24.37	GT:AD:DP:GQ:PL	1/1:0,2:2:6:76,6,0
1	41153249	.	C	T	91.28	PASS	AC=2;AF=1.00;AN=2;DP=3;FS=0.000;MLEAC=2;MLEAF=1.00;MQ=60.00;MQ0=0;QD=30.43	GT:AD:DP:GQ:PL	1/1:0,3:3:9:119,9,0
1	41154243	.	A	C	54.74	PASS	AC=2;AF=1.00;AN=2;DP=2;FS=0.000;MLEAC=2;MLEAF=1.00;MQ=60.00;MQ0=0;QD=27.37	GT:AD:DP:GQ:PL	1/1:0,2:2:6:82,6,0
1	41154407	.	G	A	62.74	PASS	AC=2;AF=1.00;AN=2;DP=2;FS=0.000;MLEAC=2;MLEAF=1.00;MQ=60.00;MQ0=0;QD=31.37	GT:AD:DP:GQ:PL	1/1:0,2:2:6:90,6,0
1	41154813	.	C	G	100.28	PASS	AC=2;AF=1.00;AN=2;DP=3;FS=0.000;MLEAC=2;MLEAF=1.00;MQ=60.00;MQ0=0;QD=33.43	GT:AD:DP:GQ:PL	1/1:0,3:3:9:128,9,0
1	41155383	.	G	A	50.74	PASS	AC=2;AF=1.00;AN=2;DP=2;FS=0.000;MLEAC=2;MLEAF=1.00;MQ=60.00;MQ0=0;QD=25.37	GT:AD:DP:GQ:PL	1/1:0,2:2:6:78,6,0
1	41204569	.	C	T	1446.77	PASS	AC=2;AF=1.00;AN=2;DP=35;FS=0.000;MLEAC=2;MLEAF=1.00;MQ=60.00;MQ0=0;QD=28.65	GT:AD:DP:GQ:PL	1/1:0,35:35:99:1475,105,0
1	41234712	.	T	G	61.74	PASS	AC=2;AF=1.00;AN=2;DP=2;FS=0.000;MLEAC=2;MLEAF=1.00;MQ=60.00;MQ0=0;QD=30.87	GT:AD:DP:GQ:PL	1/1:0,2:2:6:89,6,0
1	41296828	.	T	G	59.74	PASS	AC=2;AF=1.00;AN=2;DP=2;FS=0.000;MLEAC=2;MLEAF=1.00;MQ=60.00;MQ0=0;QD=29.87	GT:AD:DP:GQ:PL	1/1:0,2:2:6:87,6,0
1	41327873	.	G	C	1554.77	PASS	AC=2;AF=1.00;AN=2;DP=39;FS=0.000;MLEAC=2;MLEAF=1.00;MQ=60.00;MQ0=0;QD=31.60	GT:AD:DP:GQ:PL	1/1:0,39:39:99:1583,117,0
1	41445421	.	T	G	531.77	PASS	AC=1;AF=0.500;AN=2;BaseQRankSum=1.104;ClippingRankSum=1.330;DP=25;FS=0.000;MLEAC=1;MLEAF=0.500;MQ=60.00;MQ0=0;MQRankSum=0.594;QD=21.27;ReadPosRankSum=-1.274	GT:AD:DP:GQ:PL	0/1:9,16:25:99:560,0,256
1	41446026	.	C	T	56.74	PASS	AC=2;AF=1.00;AN=2;DP=2;FS=0.000;MLEAC=2;MLEAF=1.00;MQ=60.00;MQ0=0;QD=28.37	GT:AD:DP:GQ:PL	1/1:0,2:2:6:84,6,0
1	41452386	.	C	T	57.74	PASS	AC=2;AF=1.00;AN=2;DP=2;FS=0.000;MLEAC=2;MLEAF=1.00;MQ=60.00;MQ0=0;QD=28.87	GT:AD:DP:GQ:PL	1/1:0,2:2:6:85,6,0
1	41473283	.	A	G	55.74	PASS	AC=2;AF=1.00;AN=2;DP=2;FS=0.000;MLEAC=2;MLEAF=1.00;MQ=60.00;MQ0=0;QD=27.87	GT:AD:DP:GQ:PL	1/1:0,2:2:6:83,6,0
1	41477444	.	G	A	1275.77	PASS	AC=1;AF=0.500;AN=2;BaseQRankSum=-0.525;ClippingRankSum=0.487;DP=39;FS=3.899;MLEAC=1;MLEAF=0.500;MQ=60.00;MQ0=0;MQRankSum=0.019;QD=32.71;ReadPosRankSum=-0.175	GT:AD:DP:GQ:PL	0/1:6,33:39:99:1304,0,142
1	41482500	.	C	G	54.74	PASS	AC=2;AF=1.00;AN=2;DP=2;FS=0.000;MLEAC=2;MLEAF=1.00;MQ=60.00;MQ0=0;QD=27.37	GT:AD:DP:GQ:PL	1/1:0,2:2:6:82,6,0
1	41484317	.	T	C	61.74	PASS	AC=2;AF=1.00;AN=2;DP=2;FS=0.000;MLEAC=2;MLEAF=1.00;MQ=60.00;MQ0=0;QD=30.87	GT:AD:DP:GQ:PL	1/1:0,2:2:6:89,6,0
1	41493111	.	A	G	715.77	PASS	AC=2;AF=1.00;AN=2;DP=17;FS=0.000;MLEAC=2;MLEAF=1.00;MQ=60.00;MQ0=0;QD=31.33	GT:AD:DP:GQ:PL	1/1:0,17:17:51:744,51,0
1	41495408	.	A	G	49.74	PASS	AC=2;AF=1.00;AN=2;DP=2;FS=0.000;MLEAC=2;MLEAF=1.00;MQ=60.00;MQ0=0;QD=24.87	GT:AD:DP:GQ:PL	1/1:0,2:2:6:77,6,0
1	41496069	.	G	A	79.28	PASS	AC=2;AF=1.00;AN=2;DP=3;FS=0.000;MLEAC=2;MLEAF=1.00;MQ=60.00;MQ0=0;QD=26.43	GT:AD:DP:GQ:PL	1/1:0,3:3:9:107,9,0
1	41501113	.	G	T	62.74	PASS	AC=2;AF=1.00;AN=2;DP=2;FS=0.000;MLEAC=2;MLEAF=1.00;MQ=60.00;MQ0=0;QD=31.37	GT:AD:DP:GQ:PL	1/1:0,2:2:6:90,6,0
1	41503820	.	C	A	59.74	PASS	AC=2;AF=1.00;AN=2;DP=2;FS=0.000;MLEAC=2;MLEAF=1.00;MQ=60.00;MQ0=0;QD=29.87	GT:AD:DP:GQ:PL	1/1:0,2:2:6:87,6,0
1	41504195	.	G	T	54.74	PASS	AC=2;AF=1.00;AN=2;DP=2;FS=0.000;MLEAC=2;MLEAF=1.00;MQ=60.00;MQ0=0;QD=27.37	GT:AD:DP:GQ:PL	1/1:0,2:2:6:82,6,0
1	41504442	.	T	A	61.74	PASS	AC=2;AF=1.00;AN=2;DP=2;FS=0.000;MLEAC=2;MLEAF=1.00;MQ=60.00;MQ0=0;QD=30.87	GT:AD:DP:GQ:PL	1/1:0,2:2:6:89,6,0
1	41504841	.	G	T	38.77	PASS	AC=1;AF=0.500;AN=2;BaseQRankSum=-0.736;ClippingRankSum=0.736;DP=3;FS=0.000;MLEAC=1;MLEAF=0.500;MQ=60.00;MQ0=0;MQRankSum=0.736;QD=12.92;ReadPosRankSum=0.736	GT:AD:DP:GQ:PL	0/1:1,2:3:35:67,0,35
1	41507401	.	G	T	59.74	PASS	AC=2;AF=1.00;AN=2;DP=2;FS=0.000;MLEAC=2;MLEAF=1.00;MQ=60.00;MQ0=0;QD=29.87	GT:AD:DP:GQ:PL	1/1:0,2:2:6:87,6,0
1	41508672	.	C	T	53.74	PASS	AC=2;AF=1.00;AN=2;DP=2;FS=0.000;MLEAC=2;MLEAF=1.00;MQ=60.00;MQ0=0;QD=26.87	GT:AD:DP:GQ:PL	1/1:0,2:2:6:81,6,0
1	41510339	.	T	C	52.78	PASS	AC=1;AF=0.500;AN=2;BaseQRankSum=0.736;ClippingRankSum=-0.736;DP=3;FS=4.771;MLEAC=1;MLEAF=0.500;MQ=60.00;MQ0=0;MQRankSum=0.736;QD=17.59;ReadPosRankSum=0.736	GT:AD:DP:GQ:PL	0/1:1,2:3:25:81,0,25
1	41581963	.	T	C	62.74	PASS	AC=2;AF=1.00;AN=2;DP=2;FS=0.000;MLEAC=2;MLEAF=1.00;MQ=60.00;MQ0=0;QD=31.37	GT:AD:DP:GQ:PL	1/1:0,2:2:6:90,6,0
1	41630853	.	T	C	103.28	PASS	AC=2;AF=1.00;AN=2;DP=3;FS=0.000;MLEAC=2;MLEAF=1.00;MQ=60.00;MQ0=0;QD=34.43	GT:AD:DP:GQ:PL	1/1:0,3:3:9:131,9,0
1	41638270	.	C	T	55.74	PASS	AC=2;AF=1.00;AN=2;DP=2;FS=0.000;MLEAC=2;MLEAF=1.00;MQ=60.00;MQ0=0;QD=27.87	GT:AD:DP:GQ:PL	1/1:0,2:2:6:83,6,0
1	41638862	.	A	C	61.74	PASS	AC=2;AF=1.00;AN=2;DP=2;FS=0.000;MLEAC=2;MLEAF=1.00;MQ=60.00;MQ0=0;QD=30.87	GT:AD:DP:GQ:PL	1/1:0,2:2:6:89,6,0
1	41639535	.	G	C	85.28	PASS	AC=2;AF=1.00;AN=2;DP=3;FS=0.000;MLEAC=2;MLEAF=1.00;MQ=60.00;MQ0=0;QD=28.43	GT:AD:DP:GQ:PL	1/1:0,3:3:9:113,9,0
1	41641090	.	T	C	106.28	PASS	AC=2;AF=1.00;AN=2;DP=3;FS=0.000;MLEAC=2;MLEAF=1.00;MQ=60.00;MQ0=0;QD=34.62	GT:AD:DP:GQ:PL	1/1:0,3:3:9:134,9,0
1	41651697	.	G	A	61.74	PASS	AC=2;AF=1.00;AN=2;DP=2;FS=0.000;MLEAC=2;MLEAF=1.00;MQ=60.00;MQ0=0;QD=30.87	GT:AD:DP:GQ:PL	1/1:0,2:2:6:89,6,0
1	41707766	.	T	C	459.77	PASS	AC=2;AF=1.00;AN=2;DP=12;FS=0.000;MLEAC=2;MLEAF=1.00;MQ=60.00;MQ0=0;QD=27.07	GT:AD:DP:GQ:PL	1/1:0,12:12:36:488,36,0
1	41823793	.	C	T	54.74	PASS	AC=2;AF=1.00;AN=2;DP=2;FS=0.000;MLEAC=2;MLEAF=1.00;MQ=60.00;MQ0=0;QD=27.37	GT:AD:DP:GQ:PL	1/1:0,2:2:6:82,6,0
1	41848296	.	G	A	111.78	PASS	AC=1;AF=0.500;AN=2;BaseQRankSum=-0.731;ClippingRankSum=-0.731;DP=5;FS=0.000;MLEAC=1;MLEAF=0.500;MQ=60.00;MQ0=0;MQRankSum=0.731;QD=22.36;ReadPosRankSum=0.731	GT:AD:DP:GQ:PL	0/1:1,4:5:27:140,0,27
1	41849018	.	G	C	369.78	PASS	AC=2;AF=1.00;AN=2;DP=9;FS=0.000;MLEAC=2;MLEAF=1.00;MQ=60.00;MQ0=0;QD=27.62	GT:AD:DP:GQ:PL	1/1:0,9:9:27:398,27,0
1	41891518	.	A	C	59.74	PASS	AC=2;AF=1.00;AN=2;DP=2;FS=0.000;MLEAC=2;MLEAF=1.00;MQ=60.00;MQ0=0;QD=29.87	GT:AD:DP:GQ:PL	1/1:0,2:2:6:87,6,0
1	41915030	.	T	C	95.28	PASS	AC=2;AF=1.00;AN=2;DP=3;FS=0.000;MLEAC=2;MLEAF=1.00;MQ=60.00;MQ0=0;QD=31.76	GT:AD:DP:GQ:PL	1/1:0,3:3:9:123,9,0
1	41945040	.	C	T	65.77	PASS	AC=1;AF=0.500;AN=2;BaseQRankSum=-0.573;ClippingRankSum=-0.248;DP=9;FS=2.808;MLEAC=1;MLEAF=0.500;MQ=60.00;MQ0=0;MQRankSum=0.248;QD=7.31;ReadPosRankSum=0.248	GT:AD:DP:GQ:PL	0/1:6,3:9:94:94,0,211
1	41950287	.	G	A	36.77	PASS	AC=1;AF=0.500;AN=2;BaseQRankSum=0.720;ClippingRankSum=1.380;DP=6;FS=0.000;MLEAC=1;MLEAF=0.500;MQ=60.00;MQ0=0;MQRankSum=1.380;QD=6.13;ReadPosRankSum=-0.720	GT:AD:DP:GQ:PL	0/1:4,2:6:65:65,0,141
1	41950312	.	T	C	144.90	PASS	AC=2;AF=1.00;AN=2;DP=5;FS=0.000;MLEAC=2;MLEAF=1.00;MQ=60.00;MQ0=0;QD=28.98	GT:AD:DP:GQ:PL	1/1:0,5:5:15:173,15,0
1	42028379	.	A	G	38.74	PASS	AC=2;AF=1.00;AN=2;DP=2;FS=0.000;MLEAC=2;MLEAF=1.00;MQ=60.00;MQ0=0;QD=19.37	GT:AD:DP:GQ:PL	1/1:0,2:2:6:66,6,0
1	42048745	.	T	C	61.74	PASS	AC=2;AF=1.00;AN=2;DP=2;FS=0.000;MLEAC=2;MLEAF=1.00;MQ=60.00;MQ0=0;QD=30.87	GT:AD:DP:GQ:PL	1/1:0,2:2:6:89,6,0
1	42588583	.	C	T	107.28	PASS	AC=2;AF=1.00;AN=2;DP=3;FS=0.000;MLEAC=2;MLEAF=1.00;MQ=60.00;MQ0=0;QD=34.81	GT:AD:DP:GQ:PL	1/1:0,3:3:9:135,9,0
1	42588584	.	A	G	107.28	PASS	AC=2;AF=1.00;AN=2;DP=3;FS=0.000;MLEAC=2;MLEAF=1.00;MQ=60.00;MQ0=0;QD=32.22	GT:AD:DP:GQ:PL	1/1:0,3:3:9:135,9,0
1	42588587	.	C	T	107.28	PASS	AC=2;AF=1.00;AN=2;DP=3;FS=0.000;MLEAC=2;MLEAF=1.00;MQ=60.00;MQ0=0;QD=25.77	GT:AD:DP:GQ:PL	1/1:0,3:3:9:135,9,0
1	42588588	.	A	C	107.28	PASS	AC=2;AF=1.00;AN=2;DP=3;FS=0.000;MLEAC=2;MLEAF=1.00;MQ=60.00;MQ0=0;QD=35.88	GT:AD:DP:GQ:PL	1/1:0,3:3:9:135,9,0
1	42644770	.	C	T	410.77	PASS	AC=1;AF=0.500;AN=2;BaseQRankSum=0.718;ClippingRankSum=-2.024;DP=15;FS=0.000;MLEAC=1;MLEAF=0.500;MQ=60.00;MQ0=0;MQRankSum=-0.588;QD=27.38;ReadPosRankSum=1.893	GT:AD:DP:GQ:PL	0/1:4,11:15:99:439,0,124
1	42646471	.	C	T	61.74	PASS	AC=2;AF=1.00;AN=2;DP=2;FS=0.000;MLEAC=2;MLEAF=1.00;MQ=60.00;MQ0=0;QD=30.87	GT:AD:DP:GQ:PL	1/1:0,2:2:6:89,6,0
1	42649649	.	C	G	59.74	PASS	AC=2;AF=1.00;AN=2;DP=2;FS=0.000;MLEAC=2;MLEAF=1.00;MQ=60.00;MQ0=0;QD=29.87	GT:AD:DP:GQ:PL	1/1:0,2:2:6:87,6,0
1	42651251	.	T	G	98.28	PASS	AC=2;AF=1.00;AN=2;DP=3;FS=0.000;MLEAC=2;MLEAF=1.00;MQ=60.00;MQ0=0;QD=32.76	GT:AD:DP:GQ:PL	1/1:0,3:3:9:126,9,0
1	42653100	.	T	C	92.84	PASS	AC=1;AF=0.500;AN=2;BaseQRankSum=0.727;ClippingRankSum=-0.727;DP=4;FS=0.000;MLEAC=1;MLEAF=0.500;MQ=60.00;MQ0=0;MQRankSum=-0.727;QD=23.21;ReadPosRankSum=0.727	GT:AD:DP:GQ:PL	0/1:1,3:4:18:121,0,18
1	42693597	.	A	G	96.77	PASS	AC=1;AF=0.500;AN=2;BaseQRankSum=-0.102;ClippingRankSum=-1.189;DP=25;FS=2.054;MLEAC=1;MLEAF=0.500;MQ=60.00;MQ0=0;MQRankSum=-1.529;QD=3.87;ReadPosRankSum=1.393	GT:AD:DP:GQ:PL	0/1:20,5:25:99:125,0,770
1	42925080	.	T	C	96.28	PASS	AC=2;AF=1.00;AN=2;DP=3;FS=0.000;MLEAC=2;MLEAF=1.00;MQ=60.00;MQ0=0;QD=32.09	GT:AD:DP:GQ:PL	1/1:0,3:3:9:124,9,0
1	42925688	.	T	G	2231.77	PASS	AC=2;AF=1.00;AN=2;DP=52;FS=0.000;MLEAC=2;MLEAF=1.00;MQ=60.00;MQ0=0;QD=26.42	GT:AD:DP:GQ:PL	1/1:0,52:52:99:2260,157,0
1	43135228	.	A	G	44.77	PASS	AC=1;AF=0.500;AN=2;BaseQRankSum=0.736;ClippingRankSum=0.736;DP=3;FS=0.000;MLEAC=1;MLEAF=0.500;MQ=60.00;MQ0=0;MQRankSum=0.736;QD=14.92;ReadPosRankSum=-0.736	GT:AD:DP:GQ:PL	0/1:1,2:3:35:73,0,35
1	43137280	.	A	G	43.77	PASS	AC=1;AF=0.500;AN=2;BaseQRankSum=0.000;ClippingRankSum=-1.026;DP=4;FS=0.000;MLEAC=1;MLEAF=0.500;MQ=60.00;MQ0=0;MQRankSum=1.026;QD=10.94;ReadPosRankSum=1.026	GT:AD:DP:GQ:PL	0/1:2,2:4:72:72,0,74
1	43139878	.	A	G	51.77	PASS	AC=1;AF=0.500;AN=2;BaseQRankSum=0.736;ClippingRankSum=0.736;DP=3;FS=4.771;MLEAC=1;MLEAF=0.500;MQ=60.00;MQ0=0;MQRankSum=0.736;QD=17.26;ReadPosRankSum=-0.736	GT:AD:DP:GQ:PL	0/1:1,2:3:30:80,0,30
1	43159705	.	T	G	59.96	PASS	AC=2;AF=1.00;AN=2;DP=2;FS=0.000;MLEAC=2;MLEAF=1.00;MQ=60.00;MQ0=0;QD=29.98	GT:AD:DP:GQ:PL	1/1:0,2:2:5:87,5,0
1	43166227	.	T	G	96.28	PASS	AC=2;AF=1.00;AN=2;DP=3;FS=0.000;MLEAC=2;MLEAF=1.00;MQ=60.00;MQ0=0;QD=32.09	GT:AD:DP:GQ:PL	1/1:0,3:3:9:124,9,0
1	43212111	.	C	T	236.84	PASS	AC=2;AF=1.00;AN=2;DP=6;FS=0.000;MLEAC=2;MLEAF=1.00;MQ=60.00;MQ0=0;QD=29.62	GT:AD:DP:GQ:PL	1/1:0,6:6:18:265,18,0
1	43212431	.	A	G	414.77	PASS	AC=2;AF=1.00;AN=2;DP=12;FS=0.000;MLEAC=2;MLEAF=1.00;MQ=60.00;MQ0=0;QD=34.56	GT:AD:DP:GQ:PL	1/1:0,12:12:36:443,36,0
1	43242844	.	C	T	47.77	PASS	AC=1;AF=0.500;AN=2;BaseQRankSum=0.736;ClippingRankSum=-0.736;DP=3;FS=0.000;MLEAC=1;MLEAF=0.500;MQ=60.00;MQ0=0;MQRankSum=-0.736;QD=15.92;ReadPosRankSum=0.736	GT:AD:DP:GQ:PL	0/1:1,2:3:35:76,0,35
1	43243503	.	G	A	62.74	PASS	AC=2;AF=1.00;AN=2;DP=2;FS=0.000;MLEAC=2;MLEAF=1.00;MQ=60.00;MQ0=0;QD=31.37	GT:AD:DP:GQ:PL	1/1:0,2:2:6:90,6,0
1	43245324	.	A	G	58.74	PASS	AC=2;AF=1.00;AN=2;DP=2;FS=0.000;MLEAC=2;MLEAF=1.00;MQ=60.00;MQ0=0;QD=29.37	GT:AD:DP:GQ:PL	1/1:0,2:2:6:86,6,0
1	43245832	.	A	G	17.61	LowQual	AC=2;AF=1.00;AN=2;DP=1;FS=0.000;MLEAC=2;MLEAF=1.00;MQ=60.00;MQ0=0;QD=17.61	GT:AD:DP:GQ:PL	1/1:0,1:1:3:44,3,0
1	43246196	.	A	G	61.74	PASS	AC=2;AF=1.00;AN=2;DP=2;FS=0.000;MLEAC=2;MLEAF=1.00;MQ=60.00;MQ0=0;QD=30.87	GT:AD:DP:GQ:PL	1/1:0,2:2:6:89,6,0
1	43271512	.	G	A	16.63	LowQual	AC=2;AF=1.00;AN=2;DP=1;FS=0.000;MLEAC=2;MLEAF=1.00;MQ=60.00;MQ0=0;QD=16.63	GT:AD:DP:GQ:PL	1/1:0,1:1:3:43,3,0
1	43296118	.	G	A	35.77	PASS	AC=1;AF=0.500;AN=2;BaseQRankSum=-0.198;ClippingRankSum=-0.922;DP=8;FS=0.000;MLEAC=1;MLEAF=0.500;MQ=60.00;MQ0=0;MQRankSum=0.198;QD=4.47;ReadPosRankSum=0.922	GT:AD:DP:GQ:PL	0/1:5,2:7:64:64,0,160
1	43309548	.	G	A	157.90	PASS	AC=2;AF=1.00;AN=2;DP=5;FS=0.000;MLEAC=2;MLEAF=1.00;MQ=60.00;MQ0=0;QD=31.58	GT:AD:DP:GQ:PL	1/1:0,5:5:15:186,15,0
1	43309842	.	G	C	233.84	PASS	AC=2;AF=1.00;AN=2;DP=6;FS=0.000;MLEAC=2;MLEAF=1.00;MQ=60.00;MQ0=0;QD=24.62	GT:AD:DP:GQ:PL	1/1:0,6:6:18:262,18,0
1	43318478	.	C	T	62.74	PASS	AC=2;AF=1.00;AN=2;DP=2;FS=0.000;MLEAC=2;MLEAF=1.00;MQ=60.00;MQ0=0;QD=31.37	GT:AD:DP:GQ:PL	1/1:0,2:2:6:90,6,0
1	43324900	.	T	C	62.74	PASS	AC=2;AF=1.00;AN=2;DP=2;FS=0.000;MLEAC=2;MLEAF=1.00;MQ=60.00;MQ0=0;QD=31.37	GT:AD:DP:GQ:PL	1/1:0,2:2:6:90,6,0
1	43392250	.	C	G	20.80	LowQual;my_snp_filter	AC=1;AF=0.500;AN=2;BaseQRankSum=0.921;ClippingRankSum=0.193;DP=42;FS=0.000;MLEAC=1;MLEAF=0.500;MQ=60.00;MQ0=0;MQRankSum=0.021;QD=0.50;ReadPosRankSum=-0.107	GT:AD:DP:GQ:PL	0/1:38,4:42:49:49,0,1483
1	43408966	.	G	A	1173.77	PASS	AC=1;AF=0.500;AN=2;BaseQRankSum=0.750;ClippingRankSum=0.117;DP=39;FS=3.462;MLEAC=1;MLEAF=0.500;MQ=60.00;MQ0=0;MQRankSum=-0.150;QD=30.10;ReadPosRankSum=0.683	GT:AD:DP:GQ:PL	0/1:9,30:39:99:1202,0,275
1	43424519	.	T	G	463.77	PASS	AC=1;AF=0.500;AN=2;BaseQRankSum=0.986;ClippingRankSum=-2.070;DP=18;FS=0.000;MLEAC=1;MLEAF=0.500;MQ=60.00;MQ0=0;MQRankSum=1.183;QD=25.76;ReadPosRankSum=1.873	GT:AD:DP:GQ:PL	0/1:5,13:18:99:492,0,153
1	43607770	.	G	T	99.28	PASS	AC=2;AF=1.00;AN=2;DP=3;FS=0.000;MLEAC=2;MLEAF=1.00;MQ=60.00;MQ0=0;QD=33.09	GT:AD:DP:GQ:PL	1/1:0,3:3:9:127,9,0
1	43631402	.	T	C	54.74	PASS	AC=2;AF=1.00;AN=2;DP=2;FS=0.000;MLEAC=2;MLEAF=1.00;MQ=60.00;MQ0=0;QD=27.37	GT:AD:DP:GQ:PL	1/1:0,2:2:6:82,6,0
1	43631939	.	G	A	84.77	PASS	AC=1;AF=0.500;AN=2;BaseQRankSum=0.727;ClippingRankSum=0.727;DP=4;FS=6.021;MLEAC=1;MLEAF=0.500;MQ=60.00;MQ0=0;MQRankSum=-0.727;QD=21.19;ReadPosRankSum=0.727	GT:AD:DP:GQ:PL	0/1:1,3:4:33:113,0,33
1	43632260	.	C	T	59.74	PASS	AC=2;AF=1.00;AN=2;DP=2;FS=0.000;MLEAC=2;MLEAF=1.00;MQ=60.00;MQ0=0;QD=29.87	GT:AD:DP:GQ:PL	1/1:0,2:2:6:87,6,0
1	43632536	.	C	T	2437.77	PASS	AC=1;AF=0.500;AN=2;BaseQRankSum=0.206;ClippingRankSum=-1.309;DP=85;FS=0.926;MLEAC=1;MLEAF=0.500;MQ=60.00;MQ0=0;MQRankSum=-0.005;QD=28.68;ReadPosRankSum=1.821	GT:AD:DP:GQ:PL	0/1:22,63:85:99:2466,0,678
1	43632997	.	A	G	48.77	PASS	AC=1;AF=0.500;AN=2;BaseQRankSum=0.736;ClippingRankSum=0.736;DP=3;FS=0.000;MLEAC=1;MLEAF=0.500;MQ=60.00;MQ0=0;MQRankSum=0.736;QD=16.26;ReadPosRankSum=0.736	GT:AD:DP:GQ:PL	0/1:1,2:3:31:77,0,31
1	43633919	.	A	C	61.74	PASS	AC=2;AF=1.00;AN=2;DP=2;FS=0.000;MLEAC=2;MLEAF=1.00;MQ=60.00;MQ0=0;QD=30.87	GT:AD:DP:GQ:PL	1/1:0,2:2:6:89,6,0
1	43634575	.	G	A	47.28	PASS	AC=2;AF=1.00;AN=2;DP=3;FS=0.000;MLEAC=2;MLEAF=1.00;MQ=60.00;MQ0=0;QD=15.76	GT:AD:DP:GQ:PL	1/1:0,3:3:9:75,9,0
1	43635058	.	C	T	59.74	PASS	AC=2;AF=1.00;AN=2;DP=2;FS=0.000;MLEAC=2;MLEAF=1.00;MQ=60.00;MQ0=0;QD=29.87	GT:AD:DP:GQ:PL	1/1:0,2:2:6:87,6,0
1	43635838	.	A	G	50.74	PASS	AC=2;AF=1.00;AN=2;DP=2;FS=0.000;MLEAC=2;MLEAF=1.00;MQ=60.00;MQ0=0;QD=25.37	GT:AD:DP:GQ:PL	1/1:0,2:2:6:78,6,0
1	43636484	.	C	G	1767.77	PASS	AC=1;AF=0.500;AN=2;BaseQRankSum=-0.032;ClippingRankSum=-0.852;DP=62;FS=2.406;MLEAC=1;MLEAF=0.500;MQ=60.00;MQ0=0;MQRankSum=0.142;QD=28.51;ReadPosRankSum=0.600	GT:AD:DP:GQ:PL	0/1:17,45:62:99:1796,0,563
1	43637932	.	T	C	401.77	PASS	AC=1;AF=0.500;AN=2;BaseQRankSum=0.561;ClippingRankSum=1.830;DP=27;FS=7.258;MLEAC=1;MLEAF=0.500;MQ=60.00;MQ0=0;MQRankSum=-0.220;QD=14.88;ReadPosRankSum=-1.830	GT:AD:DP:GQ:PL	0/1:15,12:27:99:430,0,548
1	43738340	.	A	C	731.77	PASS	AC=2;AF=1.00;AN=2;DP=18;FS=0.000;MLEAC=2;MLEAF=1.00;MQ=60.00;MQ0=0;QD=31.25	GT:AD:DP:GQ:PL	1/1:0,18:18:54:760,54,0
1	43739195	.	G	C	119.77	PASS	AC=1;AF=0.500;AN=2;BaseQRankSum=0.627;ClippingRankSum=0.157;DP=22;FS=4.434;MLEAC=1;MLEAF=0.500;MQ=60.00;MQ0=0;MQRankSum=1.018;QD=5.44;ReadPosRankSum=-0.235	GT:AD:DP:GQ:PL	0/1:17,5:22:99:148,0,663
1	43748051	.	A	G	326.77	PASS	AC=1;AF=0.500;AN=2;BaseQRankSum=0.118;ClippingRankSum=-0.118;DP=11;FS=0.000;MLEAC=1;MLEAF=0.500;MQ=60.00;MQ0=0;MQRankSum=1.532;QD=29.71;ReadPosRankSum=-1.532	GT:AD:DP:GQ:PL	0/1:2,9:11:54:355,0,54
1	43748132	.	A	G	900.77	PASS	AC=2;AF=1.00;AN=2;DP=22;FS=0.000;MLEAC=2;MLEAF=1.00;MQ=60.00;MQ0=0;QD=26.79	GT:AD:DP:GQ:PL	1/1:0,22:22:66:929,66,0
1	43831545	.	C	T	51.77	PASS	AC=1;AF=0.500;AN=2;BaseQRankSum=-0.736;ClippingRankSum=-0.736;DP=3;FS=0.000;MLEAC=1;MLEAF=0.500;MQ=60.00;MQ0=0;MQRankSum=0.736;QD=17.26;ReadPosRankSum=0.736	GT:AD:DP:GQ:PL	0/1:1,2:3:36:80,0,36
1	43916642	.	T	C	212.77	PASS	AC=1;AF=0.500;AN=2;BaseQRankSum=-0.815;ClippingRankSum=0.634;DP=18;FS=0.000;MLEAC=1;MLEAF=0.500;MQ=60.00;MQ0=0;MQRankSum=-0.815;QD=11.82;ReadPosRankSum=-0.543	GT:AD:DP:GQ:PL	0/1:11,7:18:99:241,0,413
1	43920686	.	C	G	60.74	PASS	AC=2;AF=1.00;AN=2;DP=2;FS=0.000;MLEAC=2;MLEAF=1.00;MQ=60.00;MQ0=0;QD=30.37	GT:AD:DP:GQ:PL	1/1:0,2:2:6:88,6,0
1	44019731	.	C	T	62.74	PASS	AC=2;AF=1.00;AN=2;DP=2;FS=0.000;MLEAC=2;MLEAF=1.00;MQ=60.00;MQ0=0;QD=31.37	GT:AD:DP:GQ:PL	1/1:0,2:2:6:90,6,0
1	44034135	.	C	T	59.74	PASS	AC=2;AF=1.00;AN=2;DP=2;FS=0.000;MLEAC=2;MLEAF=1.00;MQ=60.00;MQ0=0;QD=29.87	GT:AD:DP:GQ:PL	1/1:0,2:2:6:87,6,0
1	44035093	.	A	G	49.77	PASS	AC=1;AF=0.500;AN=2;BaseQRankSum=1.026;ClippingRankSum=-1.026;DP=4;FS=0.000;MLEAC=1;MLEAF=0.500;MQ=60.00;MQ0=0;MQRankSum=-1.026;QD=12.44;ReadPosRankSum=1.026	GT:AD:DP:GQ:PL	0/1:2,2:4:73:78,0,73
1	44035352	.	C	T	1344.77	PASS	AC=1;AF=0.500;AN=2;BaseQRankSum=-0.341;ClippingRankSum=0.751;DP=45;FS=0.000;MLEAC=1;MLEAF=0.500;MQ=60.00;MQ0=0;MQRankSum=-0.341;QD=29.88;ReadPosRankSum=-1.188	GT:AD:DP:GQ:PL	0/1:10,35:45:99:1373,0,303
1	44047742	.	C	T	50.77	PASS	AC=1;AF=0.500;AN=2;BaseQRankSum=0.736;ClippingRankSum=0.736;DP=3;FS=4.771;MLEAC=1;MLEAF=0.500;MQ=60.00;MQ0=0;MQRankSum=-0.736;QD=16.92;ReadPosRankSum=-0.736	GT:AD:DP:GQ:PL	0/1:1,2:3:36:79,0,36
1	44049167	.	A	G	46.77	PASS	AC=1;AF=0.500;AN=2;BaseQRankSum=-0.736;ClippingRankSum=0.736;DP=3;FS=0.000;MLEAC=1;MLEAF=0.500;MQ=60.00;MQ0=0;MQRankSum=0.736;QD=15.59;ReadPosRankSum=0.736	GT:AD:DP:GQ:PL	0/1:1,2:3:37:75,0,37
1	44052673	.	T	C	61.74	PASS	AC=2;AF=1.00;AN=2;DP=2;FS=0.000;MLEAC=2;MLEAF=1.00;MQ=60.00;MQ0=0;QD=30.87	GT:AD:DP:GQ:PL	1/1:0,2:2:6:89,6,0
1	44055274	.	G	T	46.74	PASS	AC=2;AF=1.00;AN=2;DP=2;FS=0.000;MLEAC=2;MLEAF=1.00;MQ=60.00;MQ0=0;QD=23.37	GT:AD:DP:GQ:PL	1/1:0,2:2:6:74,6,0
1	44058265	.	C	A	1063.77	PASS	AC=1;AF=0.500;AN=2;BaseQRankSum=-1.960;ClippingRankSum=0.736;DP=50;FS=0.000;MLEAC=1;MLEAF=0.500;MQ=60.00;MQ0=0;MQRankSum=-0.259;QD=21.28;ReadPosRankSum=1.338	GT:AD:DP:GQ:PL	0/1:18,31:49:99:1092,0,600
1	44060261	.	G	A	61.74	PASS	AC=2;AF=1.00;AN=2;DP=2;FS=0.000;MLEAC=2;MLEAF=1.00;MQ=60.00;MQ0=0;QD=30.87	GT:AD:DP:GQ:PL	1/1:0,2:2:6:89,6,0
1	44063250	.	T	C	68.77	PASS	AC=1;AF=0.500;AN=2;DP=3;FS=0.000;MLEAC=1;MLEAF=0.500;MQ=60.00;MQ0=0;QD=22.92	GT:AD:DP:GQ:PL	0/1:0,3:3:34:97,0,34
1	44064145	.	C	T	85.77	PASS	AC=1;AF=0.500;AN=2;BaseQRankSum=-0.358;ClippingRankSum=-0.358;DP=5;FS=0.000;MLEAC=1;MLEAF=0.500;MQ=60.00;MQ0=0;MQRankSum=0.358;QD=17.15;ReadPosRankSum=0.358	GT:AD:DP:GQ:PL	0/1:2,3:5:72:114,0,72
1	44064319	.	A	G	79.77	PASS	AC=1;AF=0.500;AN=2;BaseQRankSum=0.550;ClippingRankSum=0.550;DP=7;FS=0.000;MLEAC=1;MLEAF=0.500;MQ=60.00;MQ0=0;MQRankSum=-1.754;QD=11.40;ReadPosRankSum=-0.550	GT:AD:DP:GQ:PL	0/1:4,3:7:99:108,0,143
1	44065235	.	G	T	126.78	PASS	AC=1;AF=0.500;AN=2;BaseQRankSum=0.731;ClippingRankSum=-0.731;DP=5;FS=0.000;MLEAC=1;MLEAF=0.500;MQ=60.00;MQ0=0;MQRankSum=-0.731;QD=25.36;ReadPosRankSum=0.731	GT:AD:DP:GQ:PL	0/1:1,4:5:27:155,0,27
1	44066456	.	C	G	85.28	PASS	AC=2;AF=1.00;AN=2;DP=3;FS=0.000;MLEAC=2;MLEAF=1.00;MQ=60.00;MQ0=0;QD=28.43	GT:AD:DP:GQ:PL	1/1:0,3:3:9:113,9,0
1	44066667	.	C	T	35.77	PASS	AC=1;AF=0.500;AN=2;BaseQRankSum=0.736;ClippingRankSum=0.736;DP=3;FS=4.771;MLEAC=1;MLEAF=0.500;MQ=60.00;MQ0=0;MQRankSum=-0.736;QD=11.92;ReadPosRankSum=-0.736	GT:AD:DP:GQ:PL	0/1:1,2:3:32:64,0,32
1	44067473	.	T	C	51.77	PASS	AC=1;AF=0.500;AN=2;BaseQRankSum=0.736;ClippingRankSum=-0.736;DP=3;FS=0.000;MLEAC=1;MLEAF=0.500;MQ=60.00;MQ0=0;MQRankSum=-0.736;QD=17.26;ReadPosRankSum=0.736	GT:AD:DP:GQ:PL	0/1:1,2:3:35:80,0,35
1	44067859	.	A	G	187.77	PASS	AC=1;AF=0.500;AN=2;BaseQRankSum=-0.248;ClippingRankSum=-1.203;DP=9;FS=6.455;MLEAC=1;MLEAF=0.500;MQ=60.00;MQ0=0;MQRankSum=-1.001;QD=20.86;ReadPosRankSum=1.203	GT:AD:DP:GQ:PL	0/1:3,6:9:92:216,0,92
1	44068758	.	C	T	170.78	PASS	AC=1;AF=0.500;AN=2;BaseQRankSum=0.736;ClippingRankSum=-0.736;DP=6;FS=0.000;MLEAC=1;MLEAF=0.500;MQ=60.00;MQ0=0;MQRankSum=-0.736;QD=28.46;ReadPosRankSum=0.736	GT:AD:DP:GQ:PL	0/1:1,5:6:24:199,0,24
1	44068795	.	A	T	192.90	PASS	AC=2;AF=1.00;AN=2;DP=5;FS=0.000;MLEAC=2;MLEAF=1.00;MQ=60.00;MQ0=0;QD=28.74	GT:AD:DP:GQ:PL	1/1:0,5:5:15:221,15,0
1	44071221	.	G	A	1396.77	PASS	AC=1;AF=0.500;AN=2;BaseQRankSum=-2.055;ClippingRankSum=-1.089;DP=54;FS=0.000;MLEAC=1;MLEAF=0.500;MQ=60.00;MQ0=0;MQRankSum=-0.635;QD=25.87;ReadPosRankSum=0.729	GT:AD:DP:GQ:PL	0/1:16,38:54:99:1425,0,515
1	44072018	.	C	T	1772.77	PASS	AC=1;AF=0.500;AN=2;BaseQRankSum=-1.429;ClippingRankSum=-1.298;DP=55;FS=0.000;MLEAC=1;MLEAF=0.500;MQ=60.00;MQ0=0;MQRankSum=0.687;QD=32.23;ReadPosRankSum=-0.207	GT:AD:DP:GQ:PL	0/1:10,45:55:99:1801,0,267
1	44072066	.	C	T	1624.77	PASS	AC=1;AF=0.500;AN=2;BaseQRankSum=2.564;ClippingRankSum=-0.388;DP=56;FS=1.196;MLEAC=1;MLEAF=0.500;MQ=60.00;MQ0=0;MQRankSum=-0.293;QD=29.01;ReadPosRankSum=2.715	GT:AD:DP:GQ:PL	0/1:14,42:56:99:1653,0,405
1	44075505	.	G	C	58.74	PASS	AC=2;AF=1.00;AN=2;DP=2;FS=0.000;MLEAC=2;MLEAF=1.00;MQ=60.00;MQ0=0;QD=29.37	GT:AD:DP:GQ:PL	1/1:0,2:2:6:86,6,0
1	44083015	.	G	A	55.74	PASS	AC=2;AF=1.00;AN=2;DP=2;FS=0.000;MLEAC=2;MLEAF=1.00;MQ=60.00;MQ0=0;QD=27.87	GT:AD:DP:GQ:PL	1/1:0,2:2:6:83,6,0
1	44083507	.	T	C	1372.77	PASS	AC=1;AF=0.500;AN=2;BaseQRankSum=1.973;ClippingRankSum=-0.796;DP=56;FS=0.000;MLEAC=1;MLEAF=0.500;MQ=60.00;MQ0=0;MQRankSum=-1.021;QD=24.51;ReadPosRankSum=1.038	GT:AD:DP:GQ:PL	0/1:19,37:56:99:1401,0,564
1	44083519	.	G	A	1360.77	PASS	AC=1;AF=0.500;AN=2;BaseQRankSum=0.242;ClippingRankSum=0.081;DP=52;FS=2.577;MLEAC=1;MLEAF=0.500;MQ=60.00;MQ0=0;MQRankSum=-1.232;QD=26.17;ReadPosRankSum=-0.081	GT:AD:DP:GQ:PL	0/1:15,37:52:99:1389,0,497
1	44083874	.	A	G	49.74	PASS	AC=2;AF=1.00;AN=2;DP=2;FS=0.000;MLEAC=2;MLEAF=1.00;MQ=60.00;MQ0=0;QD=24.87	GT:AD:DP:GQ:PL	1/1:0,2:2:6:77,6,0
1	44084739	.	C	T	1464.77	PASS	AC=1;AF=0.500;AN=2;BaseQRankSum=0.929;ClippingRankSum=-0.668;DP=61;FS=1.044;MLEAC=1;MLEAF=0.500;MQ=60.00;MQ0=0;MQRankSum=-0.807;QD=24.01;ReadPosRankSum=0.576	GT:AD:DP:GQ:PL	0/1:20,41:61:99:1493,0,596
1	44086831	.	C	T	1888.77	PASS	AC=1;AF=0.500;AN=2;BaseQRankSum=-1.153;ClippingRankSum=-0.716;DP=62;FS=11.558;MLEAC=1;MLEAF=0.500;MQ=60.00;MQ0=0;MQRankSum=-0.682;QD=30.46;ReadPosRankSum=0.581	GT:AD:DP:GQ:PL	0/1:14,48:62:99:1917,0,437
1	44137257	.	C	A	647.77	PASS	AC=1;AF=0.500;AN=2;BaseQRankSum=0.106;ClippingRankSum=-1.164;DP=20;FS=6.607;MLEAC=1;MLEAF=0.500;MQ=60.00;MQ0=0;MQRankSum=0.953;QD=32.39;ReadPosRankSum=0.741	GT:AD:DP:GQ:PL	0/1:3,17:20:66:676,0,66
1	44414156	.	T	A	62.74	PASS	AC=2;AF=1.00;AN=2;DP=2;FS=0.000;MLEAC=2;MLEAF=1.00;MQ=60.00;MQ0=0;QD=31.37	GT:AD:DP:GQ:PL	1/1:0,2:2:6:90,6,0
1	44415415	.	C	T	287.77	PASS	AC=1;AF=0.500;AN=2;BaseQRankSum=-1.733;ClippingRankSum=0.898;DP=10;FS=0.000;MLEAC=1;MLEAF=0.500;MQ=60.00;MQ0=0;MQRankSum=0.000;QD=28.78;ReadPosRankSum=-0.898	GT:AD:DP:GQ:PL	0/1:2,8:10:61:316,0,61
1	44438396	.	A	C	66.77	PASS	AC=1;AF=0.500;AN=2;BaseQRankSum=1.126;ClippingRankSum=1.263;DP=27;FS=2.251;MLEAC=1;MLEAF=0.500;MQ=60.00;MQ0=0;MQRankSum=1.809;QD=2.47;ReadPosRankSum=-1.263	GT:AD:DP:GQ:PL	0/1:23,4:27:95:95,0,884
1	44438974	.	C	T	94.77	PASS	AC=1;AF=0.500;AN=2;BaseQRankSum=0.727;ClippingRankSum=-0.727;DP=4;FS=0.000;MLEAC=1;MLEAF=0.500;MQ=60.00;MQ0=0;MQRankSum=0.727;QD=23.69;ReadPosRankSum=0.727	GT:AD:DP:GQ:PL	0/1:1,3:4:31:123,0,31
1	44443422	.	C	T	44.77	PASS	AC=1;AF=0.500;AN=2;BaseQRankSum=-1.026;ClippingRankSum=-1.026;DP=4;FS=0.000;MLEAC=1;MLEAF=0.500;MQ=60.00;MQ0=0;MQRankSum=1.026;QD=11.19;ReadPosRankSum=1.026	GT:AD:DP:GQ:PL	0/1:2,2:4:73:73,0,75
1	44451234	.	C	T	1103.77	PASS	AC=1;AF=0.500;AN=2;BaseQRankSum=-0.700;ClippingRankSum=-0.227;DP=53;FS=3.981;MLEAC=1;MLEAF=0.500;MQ=60.00;MQ0=0;MQRankSum=-1.155;QD=20.83;ReadPosRankSum=0.064	GT:AD:DP:GQ:PL	0/1:21,32:53:99:1132,0,760
1	44460632	.	G	C	136.77	PASS	AC=1;AF=0.500;AN=2;BaseQRankSum=-0.727;ClippingRankSum=0.727;DP=4;FS=6.021;MLEAC=1;MLEAF=0.500;MQ=60.00;MQ0=0;MQRankSum=0.727;QD=34.19;ReadPosRankSum=0.727	GT:AD:DP:GQ:PL	0/1:1,3:4:76:165,0,76
1	44460639	.	A	G	136.77	PASS	AC=1;AF=0.500;AN=2;BaseQRankSum=0.731;ClippingRankSum=0.731;DP=5;FS=6.990;MLEAC=1;MLEAF=0.500;MQ=60.00;MQ0=0;MQRankSum=0.731;QD=27.35;ReadPosRankSum=-0.731	GT:AD:DP:GQ:PL	0/1:1,4:5:76:165,0,76
1	44464205	.	A	G	285.77	PASS	AC=1;AF=0.500;AN=2;BaseQRankSum=0.480;ClippingRankSum=-1.733;DP=10;FS=0.000;MLEAC=1;MLEAF=0.500;MQ=60.00;MQ0=0;MQRankSum=-1.733;QD=28.58;ReadPosRankSum=1.271	GT:AD:DP:GQ:PL	0/1:2,8:10:55:314,0,55
1	44465419	.	T	C	142.03	PASS	AC=2;AF=1.00;AN=2;DP=4;FS=0.000;MLEAC=2;MLEAF=1.00;MQ=60.00;MQ0=0;QD=32.40	GT:AD:DP:GQ:PL	1/1:0,4:4:12:170,12,0
1	44480010	.	A	G	45.74	PASS	AC=2;AF=1.00;AN=2;DP=2;FS=0.000;MLEAC=2;MLEAF=1.00;MQ=60.00;MQ0=0;QD=22.87	GT:AD:DP:GQ:PL	1/1:0,2:2:6:73,6,0
1	44481492	.	T	C	50.77	PASS	AC=1;AF=0.500;AN=2;BaseQRankSum=0.736;ClippingRankSum=-0.736;DP=3;FS=0.000;MLEAC=1;MLEAF=0.500;MQ=60.00;MQ0=0;MQRankSum=-0.736;QD=16.92;ReadPosRankSum=0.736	GT:AD:DP:GQ:PL	0/1:1,2:3:35:79,0,35
1	44505646	.	C	G	128.77	PASS	AC=1;AF=0.500;AN=2;BaseQRankSum=0.720;ClippingRankSum=-1.380;DP=6;FS=0.000;MLEAC=1;MLEAF=0.500;MQ=60.00;MQ0=0;MQRankSum=1.380;QD=21.46;ReadPosRankSum=1.380	GT:AD:DP:GQ:PL	0/1:2,4:6:67:157,0,67
1	44505789	.	G	A	94.77	PASS	AC=1;AF=0.500;AN=2;BaseQRankSum=0.727;ClippingRankSum=0.727;DP=4;FS=0.000;MLEAC=1;MLEAF=0.500;MQ=60.00;MQ0=0;MQRankSum=0.727;QD=23.69;ReadPosRankSum=-0.727	GT:AD:DP:GQ:PL	0/1:1,3:4:33:123,0,33
1	44682084	.	A	T	34.77	PASS	AC=1;AF=0.500;AN=2;BaseQRankSum=-1.026;ClippingRankSum=0.000;DP=4;FS=0.000;MLEAC=1;MLEAF=0.500;MQ=60.00;MQ0=0;MQRankSum=1.026;QD=8.69;ReadPosRankSum=0.000	GT:AD:DP:GQ:PL	0/1:2,2:4:63:63,0,64
1	44686322	.	T	C	79.77	PASS	AC=1;AF=0.500;AN=2;BaseQRankSum=0.358;ClippingRankSum=-0.358;DP=5;FS=0.000;MLEAC=1;MLEAF=0.500;MQ=60.00;MQ0=0;MQRankSum=0.358;QD=15.95;ReadPosRankSum=0.358	GT:AD:DP:GQ:PL	0/1:2,3:5:72:108,0,72
1	44692785	.	C	T	18.59	LowQual	AC=2;AF=1.00;AN=2;DP=1;FS=0.000;MLEAC=2;MLEAF=1.00;MQ=60.00;MQ0=0;QD=18.59	GT:AD:DP:GQ:PL	1/1:0,1:1:3:45,3,0
1	44751331	.	C	T	48.77	PASS	AC=1;AF=0.500;AN=2;BaseQRankSum=-0.736;ClippingRankSum=0.736;DP=3;FS=0.000;MLEAC=1;MLEAF=0.500;MQ=60.00;MQ0=0;MQRankSum=-0.736;QD=16.26;ReadPosRankSum=0.736	GT:AD:DP:GQ:PL	0/1:1,2:3:37:77,0,37
1	44820319	.	A	G	100.28	PASS	AC=2;AF=1.00;AN=2;DP=3;FS=0.000;MLEAC=2;MLEAF=1.00;MQ=60.00;MQ0=0;QD=33.43	GT:AD:DP:GQ:PL	1/1:0,3:3:9:128,9,0
1	45281380	.	A	G	59.74	PASS	AC=2;AF=1.00;AN=2;DP=2;FS=0.000;MLEAC=2;MLEAF=1.00;MQ=60.00;MQ0=0;QD=29.87	GT:AD:DP:GQ:PL	1/1:0,2:2:6:87,6,0
1	45424193	.	G	A	62.74	PASS	AC=2;AF=1.00;AN=2;DP=2;FS=0.000;MLEAC=2;MLEAF=1.00;MQ=60.00;MQ0=0;QD=31.37	GT:AD:DP:GQ:PL	1/1:0,2:2:6:90,6,0
1	45424196	.	G	C	62.74	PASS	AC=2;AF=1.00;AN=2;DP=2;FS=0.000;MLEAC=2;MLEAF=1.00;MQ=60.00;MQ0=0;QD=31.37	GT:AD:DP:GQ:PL	1/1:0,2:2:6:90,6,0
1	45424201	.	T	C	62.74	PASS	AC=2;AF=1.00;AN=2;DP=2;FS=0.000;MLEAC=2;MLEAF=1.00;MQ=60.00;MQ0=0;QD=31.37	GT:AD:DP:GQ:PL	1/1:0,2:2:6:90,6,0
1	45444038	.	G	A	72.77	PASS	AC=1;AF=0.500;AN=2;BaseQRankSum=-1.948;ClippingRankSum=-0.111;DP=30;FS=4.738;MLEAC=1;MLEAF=0.500;MQ=60.00;MQ0=0;MQRankSum=-0.779;QD=2.43;ReadPosRankSum=0.000	GT:AD:DP:GQ:PL	0/1:25,5:30:99:101,0,973
1	45452227	.	G	C	77.77	PASS	AC=1;AF=0.500;AN=2;BaseQRankSum=-1.450;ClippingRankSum=0.650;DP=19;FS=0.000;MLEAC=1;MLEAF=0.500;MQ=60.00;MQ0=0;MQRankSum=-1.450;QD=4.09;ReadPosRankSum=-0.550	GT:AD:DP:GQ:PL	0/1:15,4:19:99:106,0,565
1	45468606	.	A	G	306.79	PASS	AC=1;AF=0.500;AN=2;BaseQRankSum=0.118;ClippingRankSum=1.061;DP=11;FS=12.632;MLEAC=1;MLEAF=0.500;MQ=60.00;MQ0=0;MQRankSum=-0.118;QD=27.89;ReadPosRankSum=0.825	GT:AD:DP:GQ:PL	0/1:2,9:11:23:335,0,23
1	45468631	.	A	T	716.77	PASS	AC=2;AF=1.00;AN=2;DP=18;FS=0.000;MLEAC=2;MLEAF=1.00;MQ=60.00;MQ0=0;QD=27.67	GT:AD:DP:GQ:PL	1/1:0,18:18:54:745,54,0
1	45479874	.	G	T	103.28	PASS	AC=2;AF=1.00;AN=2;DP=3;FS=0.000;MLEAC=2;MLEAF=1.00;MQ=60.00;MQ0=0;QD=34.43	GT:AD:DP:GQ:PL	1/1:0,3:3:9:131,9,0
1	45480733	.	C	T	51.74	PASS	AC=2;AF=1.00;AN=2;DP=2;FS=0.000;MLEAC=2;MLEAF=1.00;MQ=60.00;MQ0=0;QD=25.87	GT:AD:DP:GQ:PL	1/1:0,2:2:6:79,6,0
1	45483812	.	C	G	49.77	PASS	AC=1;AF=0.500;AN=2;BaseQRankSum=0.736;ClippingRankSum=0.736;DP=3;FS=4.771;MLEAC=1;MLEAF=0.500;MQ=60.00;MQ0=0;MQRankSum=-0.736;QD=16.59;ReadPosRankSum=-0.736	GT:AD:DP:GQ:PL	0/1:1,2:3:36:78,0,36
1	45797505	.	C	G	35.77	my_snp_filter	AC=1;AF=0.500;AN=2;BaseQRankSum=0.502;ClippingRankSum=1.324;DP=23;FS=2.291;MLEAC=1;MLEAF=0.500;MQ=60.00;MQ0=0;MQRankSum=-2.054;QD=1.56;ReadPosRankSum=0.959	GT:AD:DP:GQ:PL	0/1:20,3:23:64:64,0,734
1	45810091	.	A	G	83.77	PASS	AC=1;AF=0.500;AN=2;BaseQRankSum=-1.231;ClippingRankSum=-0.358;DP=5;FS=3.979;MLEAC=1;MLEAF=0.500;MQ=60.00;MQ0=0;MQRankSum=0.358;QD=16.75;ReadPosRankSum=0.358	GT:AD:DP:GQ:PL	0/1:2,3:5:74:112,0,74
1	45956700	.	C	A	73.28	PASS	AC=2;AF=1.00;AN=2;DP=3;FS=0.000;MLEAC=2;MLEAF=1.00;MQ=60.00;MQ0=0;QD=24.43	GT:AD:DP:GQ:PL	1/1:0,3:3:9:101,9,0
1	45973928	.	G	A	46.77	PASS	AC=1;AF=0.500;AN=2;BaseQRankSum=0.736;ClippingRankSum=0.736;DP=3;FS=4.771;MLEAC=1;MLEAF=0.500;MQ=60.00;MQ0=0;MQRankSum=0.736;QD=15.59;ReadPosRankSum=0.736	GT:AD:DP:GQ:PL	0/1:1,2:3:34:75,0,34
1	45976147	.	G	A	175.90	PASS	AC=2;AF=1.00;AN=2;DP=5;FS=0.000;MLEAC=2;MLEAF=1.00;MQ=60.00;MQ0=0;QD=32.56	GT:AD:DP:GQ:PL	1/1:0,5:5:15:204,15,0
1	45976587	.	A	G	57.74	PASS	AC=2;AF=1.00;AN=2;DP=2;FS=0.000;MLEAC=2;MLEAF=1.00;MQ=60.00;MQ0=0;QD=28.87	GT:AD:DP:GQ:PL	1/1:0,2:2:6:85,6,0
1	46016687	.	T	C	998.77	PASS	AC=1;AF=0.500;AN=2;BaseQRankSum=-1.303;ClippingRankSum=1.583;DP=41;FS=5.126;MLEAC=1;MLEAF=0.500;MQ=60.00;MQ0=0;MQRankSum=-0.714;QD=24.36;ReadPosRankSum=-1.275	GT:AD:DP:GQ:PL	0/1:13,28:41:99:1027,0,445
1	46032974	.	T	C	113.77	PASS	AC=1;AF=0.500;AN=2;BaseQRankSum=-0.421;ClippingRankSum=0.922;DP=8;FS=0.000;MLEAC=1;MLEAF=0.500;MQ=60.00;MQ0=0;MQRankSum=0.421;QD=14.22;ReadPosRankSum=-0.922	GT:AD:DP:GQ:PL	0/1:4,4:8:99:142,0,158
1	46073489	.	G	A	251.77	PASS	AC=1;AF=0.500;AN=2;BaseQRankSum=-0.857;ClippingRankSum=-1.837;DP=19;FS=2.017;MLEAC=1;MLEAF=0.500;MQ=60.00;MQ0=0;MQRankSum=1.429;QD=13.25;ReadPosRankSum=1.919	GT:AD:DP:GQ:PL	0/1:10,9:19:99:280,0,366
1	46075612	.	A	G	166.77	PASS	AC=1;AF=0.500;AN=2;BaseQRankSum=0.922;ClippingRankSum=0.922;DP=7;FS=0.000;MLEAC=1;MLEAF=0.500;MQ=60.00;MQ0=0;MQRankSum=0.198;QD=23.82;ReadPosRankSum=-1.495	GT:AD:DP:GQ:PL	0/1:2,5:7:58:195,0,58
1	46075664	.	A	G	90.03	PASS	AC=1;AF=0.500;AN=2;BaseQRankSum=0.727;ClippingRankSum=0.727;DP=4;FS=0.000;MLEAC=1;MLEAF=0.500;MQ=60.00;MQ0=0;MQRankSum=0.727;QD=22.51;ReadPosRankSum=0.727	GT:AD:DP:GQ:PL	0/1:1,3:4:12:118,0,12
1	46076462	.	A	G	52.77	PASS	AC=1;AF=0.500;AN=2;BaseQRankSum=0.736;ClippingRankSum=0.736;DP=3;FS=0.000;MLEAC=1;MLEAF=0.500;MQ=60.00;MQ0=0;MQRankSum=-0.736;QD=17.59;ReadPosRankSum=0.736	GT:AD:DP:GQ:PL	0/1:1,2:3:34:81,0,34
1	46076467	.	A	G	11.12	LowQual	AC=1;AF=0.500;AN=2;BaseQRankSum=0.804;ClippingRankSum=0.804;DP=2;FS=0.000;MLEAC=1;MLEAF=0.500;MQ=60.00;MQ0=0;MQRankSum=0.804;QD=5.56;ReadPosRankSum=0.804	GT:AD:DP:GQ:PL	0/1:1,1:2:39:39,0,128
1	46076468	.	A	G	11.12	LowQual	AC=1;AF=0.500;AN=2;BaseQRankSum=0.804;ClippingRankSum=0.804;DP=2;FS=0.000;MLEAC=1;MLEAF=0.500;MQ=60.00;MQ0=0;MQRankSum=0.804;QD=5.56;ReadPosRankSum=0.804	GT:AD:DP:GQ:PL	0/1:1,1:2:39:39,0,128
1	46076529	.	A	G	131.77	PASS	AC=1;AF=0.500;AN=2;BaseQRankSum=0.720;ClippingRankSum=-0.720;DP=6;FS=0.000;MLEAC=1;MLEAF=0.500;MQ=60.00;MQ0=0;MQRankSum=0.720;QD=21.96;ReadPosRankSum=0.720	GT:AD:DP:GQ:PL	0/1:2,4:6:70:160,0,70
1	46076533	.	A	G	132.77	PASS	AC=1;AF=0.500;AN=2;BaseQRankSum=1.380;ClippingRankSum=0.000;DP=6;FS=3.310;MLEAC=1;MLEAF=0.500;MQ=60.00;MQ0=0;MQRankSum=0.720;QD=22.13;ReadPosRankSum=0.000	GT:AD:DP:GQ:PL	0/1:2,4:6:63:161,0,63
1	46077428	.	G	C	52.78	PASS	AC=1;AF=0.500;AN=2;BaseQRankSum=0.736;ClippingRankSum=-0.736;DP=3;FS=0.000;MLEAC=1;MLEAF=0.500;MQ=60.00;MQ0=0;MQRankSum=-0.736;QD=17.59;ReadPosRankSum=0.736	GT:AD:DP:GQ:PL	0/1:1,2:3:26:81,0,26
1	46078630	.	A	G	236.77	PASS	AC=1;AF=0.500;AN=2;BaseQRankSum=0.546;ClippingRankSum=-1.580;DP=10;FS=3.010;MLEAC=1;MLEAF=0.500;MQ=60.00;MQ0=0;MQRankSum=0.895;QD=23.68;ReadPosRankSum=1.386	GT:AD:DP:GQ:PL	0/1:3,7:10:93:265,0,93
1	46078854	.	A	G	739.77	PASS	AC=1;AF=0.500;AN=2;BaseQRankSum=1.098;ClippingRankSum=2.531;DP=37;FS=4.943;MLEAC=1;MLEAF=0.500;MQ=60.00;MQ0=0;MQRankSum=0.621;QD=19.99;ReadPosRankSum=1.258	GT:AD:DP:GQ:PL	0/1:16,20:36:99:768,0,555
1	46082431	.	C	A	47.77	PASS	AC=1;AF=0.500;AN=2;BaseQRankSum=-0.736;ClippingRankSum=-0.736;DP=3;FS=0.000;MLEAC=1;MLEAF=0.500;MQ=60.00;MQ0=0;MQRankSum=0.736;QD=15.92;ReadPosRankSum=0.736	GT:AD:DP:GQ:PL	0/1:1,2:3:36:76,0,36
1	46086913	.	C	T	54.74	PASS	AC=2;AF=1.00;AN=2;DP=2;FS=0.000;MLEAC=2;MLEAF=1.00;MQ=60.00;MQ0=0;QD=27.37	GT:AD:DP:GQ:PL	1/1:0,2:2:6:82,6,0
1	46087577	.	G	A	49.77	PASS	AC=1;AF=0.500;AN=2;BaseQRankSum=1.026;ClippingRankSum=0.000;DP=4;FS=0.000;MLEAC=1;MLEAF=0.500;MQ=60.00;MQ0=0;MQRankSum=1.026;QD=12.44;ReadPosRankSum=0.000	GT:AD:DP:GQ:PL	0/1:2,2:4:78:78,0,78
1	46089225	.	C	G	47.77	PASS	AC=1;AF=0.500;AN=2;BaseQRankSum=-0.736;ClippingRankSum=-0.736;DP=3;FS=0.000;MLEAC=1;MLEAF=0.500;MQ=60.00;MQ0=0;MQRankSum=-0.736;QD=15.92;ReadPosRankSum=0.736	GT:AD:DP:GQ:PL	0/1:1,2:3:35:76,0,35
1	46090214	.	A	G	61.74	PASS	AC=2;AF=1.00;AN=2;DP=2;FS=0.000;MLEAC=2;MLEAF=1.00;MQ=60.00;MQ0=0;QD=30.87	GT:AD:DP:GQ:PL	1/1:0,2:2:6:89,6,0
1	46090252	.	A	G	60.74	PASS	AC=2;AF=1.00;AN=2;DP=2;FS=0.000;MLEAC=2;MLEAF=1.00;MQ=60.00;MQ0=0;QD=30.37	GT:AD:DP:GQ:PL	1/1:0,2:2:6:88,6,0
1	46093413	.	A	C	133.77	PASS	AC=1;AF=0.500;AN=2;BaseQRankSum=-2.095;ClippingRankSum=2.444;DP=20;FS=4.593;MLEAC=1;MLEAF=0.500;MQ=60.00;MQ0=0;MQRankSum=0.698;QD=6.69;ReadPosRankSum=-1.222	GT:AD:DP:GQ:PL	0/1:15,5:20:99:162,0,1436
1	46093417	.	C	A	133.77	PASS	AC=1;AF=0.500;AN=2;BaseQRankSum=-0.124;ClippingRankSum=2.023;DP=21;FS=4.876;MLEAC=1;MLEAF=0.500;MQ=60.00;MQ0=0;MQRankSum=0.206;QD=6.37;ReadPosRankSum=-2.353	GT:AD:DP:GQ:PL	0/1:16,5:21:99:162,0,1436
1	46093420	.	C	A	133.77	PASS	AC=1;AF=0.500;AN=2;BaseQRankSum=-1.777;ClippingRankSum=1.777;DP=18;FS=2.772;MLEAC=1;MLEAF=0.500;MQ=60.00;MQ0=0;MQRankSum=-0.474;QD=7.43;ReadPosRankSum=-2.725	GT:AD:DP:GQ:PL	0/1:15,3:18:99:162,0,1436
1	46093692	.	G	A	405.77	PASS	AC=1;AF=0.500;AN=2;BaseQRankSum=0.780;ClippingRankSum=-1.213;DP=40;FS=0.000;MLEAC=1;MLEAF=0.500;MQ=60.00;MQ0=0;MQRankSum=0.000;QD=10.14;ReadPosRankSum=1.040	GT:AD:DP:GQ:PL	0/1:27,13:40:99:434,0,1028
1	46093869	.	T	G	278.77	PASS	AC=1;AF=0.500;AN=2;BaseQRankSum=1.589;ClippingRankSum=1.060;DP=18;FS=0.000;MLEAC=1;MLEAF=0.500;MQ=60.00;MQ0=0;MQRankSum=-1.325;QD=15.49;ReadPosRankSum=-1.148	GT:AD:DP:GQ:PL	0/1:9,9:18:99:307,0,326
1	46094027	.	A	G	296.77	PASS	AC=1;AF=0.500;AN=2;BaseQRankSum=-0.251;ClippingRankSum=-0.726;DP=45;FS=0.000;MLEAC=1;MLEAF=0.500;MQ=60.00;MQ0=0;MQRankSum=-0.990;QD=6.59;ReadPosRankSum=0.911	GT:AD:DP:GQ:PL	0/1:34,11:45:99:325,0,1289
1	46095272	.	T	C	444.77	PASS	AC=1;AF=0.500;AN=2;BaseQRankSum=-0.509;ClippingRankSum=0.426;DP=41;FS=1.298;MLEAC=1;MLEAF=0.500;MQ=60.00;MQ0=0;MQRankSum=1.416;QD=10.85;ReadPosRankSum=-1.141	GT:AD:DP:GQ:PL	0/1:27,14:41:99:473,0,1075
1	46125880	.	T	C	196.77	PASS	AC=1;AF=0.500;AN=2;BaseQRankSum=0.983;ClippingRankSum=0.058;DP=26;FS=15.566;MLEAC=1;MLEAF=0.500;MQ=60.00;MQ0=0;MQRankSum=1.387;QD=7.57;ReadPosRankSum=0.462	GT:AD:DP:GQ:PL	0/1:19,7:26:99:225,0,720
1	46126854	.	C	T	1193.77	PASS	AC=1;AF=0.500;AN=2;BaseQRankSum=1.513;ClippingRankSum=-1.652;DP=39;FS=0.000;MLEAC=1;MLEAF=0.500;MQ=60.00;MQ0=0;MQRankSum=0.991;QD=30.61;ReadPosRankSum=1.548	GT:AD:DP:GQ:PL	0/1:8,31:39:99:1222,0,199
1	46157087	.	C	T	62.74	PASS	AC=2;AF=1.00;AN=2;DP=2;FS=0.000;MLEAC=2;MLEAF=1.00;MQ=60.00;MQ0=0;QD=31.37	GT:AD:DP:GQ:PL	1/1:0,2:2:6:90,6,0
1	46163842	.	T	C	16.86	LowQual	AC=1;AF=0.500;AN=2;BaseQRankSum=0.736;ClippingRankSum=-0.736;DP=3;FS=0.000;MLEAC=1;MLEAF=0.500;MQ=60.00;MQ0=0;MQRankSum=0.736;QD=5.62;ReadPosRankSum=0.736	GT:AD:DP:GQ:PL	0/1:1,2:3:35:45,0,35
1	46164846	.	A	T	46.77	PASS	AC=1;AF=0.500;AN=2;BaseQRankSum=1.026;ClippingRankSum=0.000;DP=4;FS=4.771;MLEAC=1;MLEAF=0.500;MQ=60.00;MQ0=0;MQRankSum=1.026;QD=11.69;ReadPosRankSum=1.026	GT:AD:DP:GQ:PL	0/1:2,2:4:72:75,0,72
1	46269352	.	T	G	472.77	PASS	AC=2;AF=1.00;AN=2;DP=12;FS=0.000;MLEAC=2;MLEAF=1.00;MQ=60.00;MQ0=0;QD=36.52	GT:AD:DP:GQ:PL	1/1:0,12:12:36:501,36,0
1	46463963	.	C	G	101.28	PASS	AC=2;AF=1.00;AN=2;DP=3;FS=0.000;MLEAC=2;MLEAF=1.00;MQ=60.00;MQ0=0;QD=33.76	GT:AD:DP:GQ:PL	1/1:0,3:3:9:129,9,0
1	46465662	.	T	C	62.74	PASS	AC=2;AF=1.00;AN=2;DP=2;FS=0.000;MLEAC=2;MLEAF=1.00;MQ=60.00;MQ0=0;QD=31.37	GT:AD:DP:GQ:PL	1/1:0,2:2:6:90,6,0
1	46466391	.	C	T	103.28	PASS	AC=2;AF=1.00;AN=2;DP=3;FS=0.000;MLEAC=2;MLEAF=1.00;MQ=60.00;MQ0=0;QD=34.43	GT:AD:DP:GQ:PL	1/1:0,3:3:9:131,9,0
1	46466721	.	T	C	163.77	PASS	AC=1;AF=0.500;AN=2;BaseQRankSum=0.956;ClippingRankSum=0.322;DP=8;FS=0.000;MLEAC=1;MLEAF=0.500;MQ=60.00;MQ0=0;MQRankSum=0.322;QD=20.47;ReadPosRankSum=-0.322	GT:AD:DP:GQ:PL	0/1:3,5:8:99:192,0,99
1	46475216	.	C	G	89.28	PASS	AC=2;AF=1.00;AN=2;DP=3;FS=0.000;MLEAC=2;MLEAF=1.00;MQ=60.00;MQ0=0;QD=29.76	GT:AD:DP:GQ:PL	1/1:0,3:3:9:117,9,0
1	46476587	.	T	G	492.77	PASS	AC=2;AF=1.00;AN=2;DP=12;FS=0.000;MLEAC=2;MLEAF=1.00;MQ=60.00;MQ0=0;QD=32.35	GT:AD:DP:GQ:PL	1/1:0,12:12:36:521,36,0
1	46493460	.	T	G	785.77	PASS	AC=1;AF=0.500;AN=2;BaseQRankSum=1.079;ClippingRankSum=-2.829;DP=27;FS=4.349;MLEAC=1;MLEAF=0.500;MQ=60.00;MQ0=0;MQRankSum=0.087;QD=29.10;ReadPosRankSum=2.712	GT:AD:DP:GQ:PL	0/1:6,21:27:99:814,0,150
1	46496709	.	A	G	932.77	PASS	AC=1;AF=0.500;AN=2;BaseQRankSum=0.000;ClippingRankSum=-0.593;DP=32;FS=0.000;MLEAC=1;MLEAF=0.500;MQ=60.00;MQ0=0;MQRankSum=-0.957;QD=29.15;ReadPosRankSum=0.866	GT:AD:DP:GQ:PL	0/1:7,25:32:99:961,0,190
1	46498375	.	A	G	927.77	PASS	AC=1;AF=0.500;AN=2;BaseQRankSum=-0.664;ClippingRankSum=0.433;DP=29;FS=8.741;MLEAC=1;MLEAF=0.500;MQ=60.00;MQ0=0;MQRankSum=-0.029;QD=31.99;ReadPosRankSum=-0.375	GT:AD:DP:GQ:PL	0/1:5,24:29:99:956,0,133
1	46500993	.	A	G	972.77	PASS	AC=1;AF=0.500;AN=2;BaseQRankSum=0.946;ClippingRankSum=-0.612;DP=30;FS=0.000;MLEAC=1;MLEAF=0.500;MQ=60.00;MQ0=0;MQRankSum=-0.668;QD=32.43;ReadPosRankSum=0.556	GT:AD:DP:GQ:PL	0/1:5,25:30:99:1001,0,111
1	46502836	.	A	C	96.28	PASS	AC=2;AF=1.00;AN=2;DP=3;FS=0.000;MLEAC=2;MLEAF=1.00;MQ=60.00;MQ0=0;QD=32.09	GT:AD:DP:GQ:PL	1/1:0,3:3:9:124,9,0
1	46503217	.	C	T	99.28	PASS	AC=2;AF=1.00;AN=2;DP=3;FS=0.000;MLEAC=2;MLEAF=1.00;MQ=60.00;MQ0=0;QD=33.09	GT:AD:DP:GQ:PL	1/1:0,3:3:9:127,9,0
1	46505054	.	G	A	59.74	PASS	AC=2;AF=1.00;AN=2;DP=2;FS=0.000;MLEAC=2;MLEAF=1.00;MQ=60.00;MQ0=0;QD=29.87	GT:AD:DP:GQ:PL	1/1:0,2:2:6:87,6,0
1	46508769	.	A	G	740.77	PASS	AC=1;AF=0.500;AN=2;BaseQRankSum=-0.220;ClippingRankSum=-1.000;DP=29;FS=1.664;MLEAC=1;MLEAF=0.500;MQ=60.00;MQ0=0;MQRankSum=-1.976;QD=25.54;ReadPosRankSum=0.952	GT:AD:DP:GQ:PL	0/1:8,21:29:99:769,0,251
1	46521517	.	G	A	624.77	PASS	AC=1;AF=0.500;AN=2;BaseQRankSum=-1.926;ClippingRankSum=0.940;DP=21;FS=2.197;MLEAC=1;MLEAF=0.500;MQ=60.00;MQ0=0;MQRankSum=0.761;QD=29.75;ReadPosRankSum=-0.493	GT:AD:DP:GQ:PL	0/1:4,17:21:99:653,0,114
1	46521559	.	A	T	622.77	PASS	AC=1;AF=0.500;AN=2;BaseQRankSum=-0.493;ClippingRankSum=0.224;DP=21;FS=0.000;MLEAC=1;MLEAF=0.500;MQ=60.00;MQ0=0;MQRankSum=0.672;QD=29.66;ReadPosRankSum=-0.224	GT:AD:DP:GQ:PL	0/1:4,17:21:99:651,0,115
1	46583607	.	G	A	49.74	PASS	AC=2;AF=1.00;AN=2;DP=2;FS=0.000;MLEAC=2;MLEAF=1.00;MQ=60.00;MQ0=0;QD=24.87	GT:AD:DP:GQ:PL	1/1:0,2:2:6:77,6,0
1	46598269	.	C	A	217.77	PASS	AC=1;AF=0.500;AN=2;BaseQRankSum=-0.742;ClippingRankSum=0.742;DP=7;FS=0.000;MLEAC=1;MLEAF=0.500;MQ=60.00;MQ0=0;MQRankSum=0.742;QD=31.11;ReadPosRankSum=0.742	GT:AD:DP:GQ:PL	0/1:1,6:7:68:246,0,68
1	46598273	.	A	C	217.77	PASS	AC=1;AF=0.500;AN=2;BaseQRankSum=0.736;ClippingRankSum=0.736;DP=6;FS=0.000;MLEAC=1;MLEAF=0.500;MQ=60.00;MQ0=0;MQRankSum=-0.736;QD=32.78;ReadPosRankSum=0.736	GT:AD:DP:GQ:PL	0/1:1,5:6:68:246,0,68
1	46647893	.	G	A	93.28	PASS	AC=2;AF=1.00;AN=2;DP=3;FS=0.000;MLEAC=2;MLEAF=1.00;MQ=60.00;MQ0=0;QD=31.09	GT:AD:DP:GQ:PL	1/1:0,3:3:9:121,9,0
1	46655158	.	T	C	1290.77	PASS	AC=2;AF=1.00;AN=2;DP=30;FS=0.000;MLEAC=2;MLEAF=1.00;MQ=60.00;MQ0=0;QD=25.95	GT:AD:DP:GQ:PL	1/1:0,30:30:90:1319,90,0
1	46656408	.	G	A	107.77	PASS	AC=1;AF=0.500;AN=2;BaseQRankSum=1.080;ClippingRankSum=-1.020;DP=28;FS=2.032;MLEAC=1;MLEAF=0.500;MQ=60.00;MQ0=0;MQRankSum=-0.240;QD=3.85;ReadPosRankSum=2.279	GT:AD:DP:GQ:PL	0/1:23,5:28:99:136,0,885
1	46660295	.	T	C	184.77	PASS	AC=1;AF=0.500;AN=2;BaseQRankSum=-1.491;ClippingRankSum=-1.197;DP=33;FS=6.237;MLEAC=1;MLEAF=0.500;MQ=60.00;MQ0=0;MQRankSum=0.483;QD=5.60;ReadPosRankSum=0.357	GT:AD:DP:GQ:PL	0/1:25,8:33:99:213,0,973
1	46665627	.	A	G	44.77	PASS	AC=1;AF=0.500;AN=2;BaseQRankSum=0.736;ClippingRankSum=0.736;DP=3;FS=0.000;MLEAC=1;MLEAF=0.500;MQ=60.00;MQ0=0;MQRankSum=-0.736;QD=14.92;ReadPosRankSum=0.736	GT:AD:DP:GQ:PL	0/1:1,2:3:33:73,0,33
1	46743900	.	C	T	34.77	PASS	AC=1;AF=0.500;AN=2;BaseQRankSum=0.000;ClippingRankSum=-0.720;DP=6;FS=4.771;MLEAC=1;MLEAF=0.500;MQ=60.00;MQ0=0;MQRankSum=-1.380;QD=5.79;ReadPosRankSum=0.720	GT:AD:DP:GQ:PL	0/1:4,2:6:63:63,0,152
1	46746164	.	C	T	317.77	PASS	AC=1;AF=0.500;AN=2;BaseQRankSum=0.572;ClippingRankSum=0.000;DP=42;FS=5.254;MLEAC=1;MLEAF=0.500;MQ=60.00;MQ0=0;MQRankSum=-0.229;QD=7.57;ReadPosRankSum=0.029	GT:AD:DP:GQ:PL	0/1:31,11:42:99:346,0,1175
1	46768408	.	T	C	43.74	PASS	AC=2;AF=1.00;AN=2;DP=2;FS=0.000;MLEAC=2;MLEAF=1.00;MQ=60.00;MQ0=0;QD=21.87	GT:AD:DP:GQ:PL	1/1:0,2:2:6:71,6,0
1	46810530	.	A	G	557.77	PASS	AC=1;AF=0.500;AN=2;BaseQRankSum=2.326;ClippingRankSum=-1.193;DP=24;FS=1.824;MLEAC=1;MLEAF=0.500;MQ=60.00;MQ0=0;MQRankSum=0.954;QD=23.24;ReadPosRankSum=1.670	GT:AD:DP:GQ:PL	0/1:9,15:24:99:586,0,305
1	46827456	.	A	G	43.77	PASS	AC=1;AF=0.500;AN=2;BaseQRankSum=-1.540;ClippingRankSum=-1.540;DP=18;FS=6.864;MLEAC=1;MLEAF=0.500;MQ=60.00;MQ0=0;MQRankSum=0.118;QD=2.43;ReadPosRankSum=1.422	GT:AD:DP:GQ:PL	0/1:15,3:18:72:72,0,582
1	46828360	.	C	T	116.77	PASS	AC=1;AF=0.500;AN=2;BaseQRankSum=0.876;ClippingRankSum=0.876;DP=9;FS=0.000;MLEAC=1;MLEAF=0.500;MQ=60.00;MQ0=0;MQRankSum=1.159;QD=12.97;ReadPosRankSum=-0.729	GT:AD:DP:GQ:PL	0/1:5,4:9:99:145,0,190
1	46871986	.	T	C	624.77	PASS	AC=2;AF=1.00;AN=2;DP=16;FS=0.000;MLEAC=2;MLEAF=1.00;MQ=60.00;MQ0=0;QD=32.17	GT:AD:DP:GQ:PL	1/1:0,16:16:48:653,48,0
1	46875067	.	G	T	62.74	PASS	AC=2;AF=1.00;AN=2;DP=2;FS=0.000;MLEAC=2;MLEAF=1.00;MQ=60.00;MQ0=0;QD=31.37	GT:AD:DP:GQ:PL	1/1:0,2:2:6:90,6,0
1	46879562	.	T	G	81.77	PASS	AC=1;AF=0.500;AN=2;BaseQRankSum=0.727;ClippingRankSum=0.727;DP=4;FS=0.000;MLEAC=1;MLEAF=0.500;MQ=60.00;MQ0=0;MQRankSum=0.727;QD=20.44;ReadPosRankSum=0.727	GT:AD:DP:GQ:PL	0/1:1,3:4:30:110,0,30
1	46879856	.	C	G	149.03	PASS	AC=2;AF=1.00;AN=2;DP=4;FS=0.000;MLEAC=2;MLEAF=1.00;MQ=60.00;MQ0=0;QD=32.74	GT:AD:DP:GQ:PL	1/1:0,4:4:12:177,12,0
1	46978497	.	C	T	45.77	PASS	AC=1;AF=0.500;AN=2;BaseQRankSum=-0.736;ClippingRankSum=0.736;DP=3;FS=0.000;MLEAC=1;MLEAF=0.500;MQ=60.00;MQ0=0;MQRankSum=0.736;QD=15.26;ReadPosRankSum=0.736	GT:AD:DP:GQ:PL	0/1:1,2:3:36:74,0,36
1	46978946	.	C	T	39.77	PASS	AC=1;AF=0.500;AN=2;BaseQRankSum=0.000;ClippingRankSum=-1.026;DP=4;FS=0.000;MLEAC=1;MLEAF=0.500;MQ=60.00;MQ0=0;MQRankSum=0.000;QD=9.94;ReadPosRankSum=1.026	GT:AD:DP:GQ:PL	0/1:2,2:4:68:68,0,69
1	47023531	.	C	A	718.77	PASS	AC=1;AF=0.500;AN=2;BaseQRankSum=1.419;ClippingRankSum=-1.257;DP=23;FS=0.000;MLEAC=1;MLEAF=0.500;MQ=60.00;MQ0=0;MQRankSum=-0.284;QD=31.25;ReadPosRankSum=1.095	GT:AD:DP:GQ:PL	0/1:4,19:23:97:747,0,97
1	47024454	.	G	A	86.77	PASS	AC=1;AF=0.500;AN=2;BaseQRankSum=0.520;ClippingRankSum=-0.236;DP=20;FS=12.155;MLEAC=1;MLEAF=0.500;MQ=60.00;MQ0=0;MQRankSum=-1.370;QD=4.34;ReadPosRankSum=0.142	GT:AD:DP:GQ:PL	0/1:16,4:20:99:115,0,617
1	47027240	.	T	C	274.77	PASS	AC=1;AF=0.500;AN=2;BaseQRankSum=0.425;ClippingRankSum=0.368;DP=25;FS=3.862;MLEAC=1;MLEAF=0.500;MQ=60.00;MQ0=0;MQRankSum=1.444;QD=10.99;ReadPosRankSum=-0.878	GT:AD:DP:GQ:PL	0/1:16,9:25:99:303,0,604
1	47048928	.	G	A	39.77	my_snp_filter	AC=1;AF=0.500;AN=2;BaseQRankSum=0.423;ClippingRankSum=0.106;DP=20;FS=2.831;MLEAC=1;MLEAF=0.500;MQ=60.00;MQ0=0;MQRankSum=-0.106;QD=1.99;ReadPosRankSum=0.212	GT:AD:DP:GQ:PL	0/1:17,3:20:68:68,0,623
1	47056227	.	T	C	59.74	PASS	AC=2;AF=1.00;AN=2;DP=2;FS=0.000;MLEAC=2;MLEAF=1.00;MQ=60.00;MQ0=0;QD=29.87	GT:AD:DP:GQ:PL	1/1:0,2:2:6:87,6,0
1	47058195	.	G	A	61.74	PASS	AC=2;AF=1.00;AN=2;DP=2;FS=0.000;MLEAC=2;MLEAF=1.00;MQ=60.00;MQ0=0;QD=30.87	GT:AD:DP:GQ:PL	1/1:0,2:2:6:89,6,0
1	47058863	.	C	T	98.28	PASS	AC=2;AF=1.00;AN=2;DP=3;FS=0.000;MLEAC=2;MLEAF=1.00;MQ=60.00;MQ0=0;QD=32.76	GT:AD:DP:GQ:PL	1/1:0,3:3:9:126,9,0
1	47059019	.	T	C	59.74	PASS	AC=2;AF=1.00;AN=2;DP=2;FS=0.000;MLEAC=2;MLEAF=1.00;MQ=60.00;MQ0=0;QD=29.87	GT:AD:DP:GQ:PL	1/1:0,2:2:6:87,6,0
1	47059934	.	T	C	529.77	PASS	AC=2;AF=1.00;AN=2;DP=13;FS=0.000;MLEAC=2;MLEAF=1.00;MQ=60.00;MQ0=0;QD=26.88	GT:AD:DP:GQ:PL	1/1:0,13:13:39:558,39,0
1	47069894	.	C	G	107.77	PASS	AC=1;AF=0.500;AN=2;BaseQRankSum=0.361;ClippingRankSum=-1.652;DP=9;FS=0.000;MLEAC=1;MLEAF=0.500;MQ=60.00;MQ0=0;MQRankSum=-1.652;QD=11.97;ReadPosRankSum=1.652	GT:AD:DP:GQ:PL	0/1:5,4:9:99:136,0,167
1	47074621	.	G	C	454.77	PASS	AC=2;AF=1.00;AN=2;DP=11;FS=0.000;MLEAC=2;MLEAF=1.00;MQ=60.00;MQ0=0;QD=27.47	GT:AD:DP:GQ:PL	1/1:0,11:11:33:483,33,0
1	47074774	.	T	A	565.77	PASS	AC=2;AF=1.00;AN=2;DP=14;FS=0.000;MLEAC=2;MLEAF=1.00;MQ=60.00;MQ0=0;QD=33.92	GT:AD:DP:GQ:PL	1/1:0,14:14:42:594,42,0
1	47078637	.	T	C	265.80	PASS	AC=2;AF=1.00;AN=2;DP=7;FS=0.000;MLEAC=2;MLEAF=1.00;MQ=60.00;MQ0=0;QD=30.52	GT:AD:DP:GQ:PL	1/1:0,7:7:21:294,21,0
1	47082513	.	T	C	49.77	PASS	AC=1;AF=0.500;AN=2;BaseQRankSum=0.736;ClippingRankSum=0.736;DP=3;FS=0.000;MLEAC=1;MLEAF=0.500;MQ=60.00;MQ0=0;MQRankSum=0.736;QD=16.59;ReadPosRankSum=-0.736	GT:AD:DP:GQ:PL	0/1:1,2:3:36:78,0,36
1	47099346	.	C	A	106.28	PASS	AC=2;AF=1.00;AN=2;DP=3;FS=0.000;MLEAC=2;MLEAF=1.00;MQ=60.00;MQ0=0;QD=29.75	GT:AD:DP:GQ:PL	1/1:0,3:3:9:134,9,0
1	47099721	.	T	C	144.03	PASS	AC=2;AF=1.00;AN=2;DP=4;FS=0.000;MLEAC=2;MLEAF=1.00;MQ=60.00;MQ0=0;QD=30.93	GT:AD:DP:GQ:PL	1/1:0,4:4:12:172,12,0
1	47100049	.	C	T	58.74	PASS	AC=2;AF=1.00;AN=2;DP=2;FS=0.000;MLEAC=2;MLEAF=1.00;MQ=60.00;MQ0=0;QD=29.37	GT:AD:DP:GQ:PL	1/1:0,2:2:6:86,6,0
1	47100858	.	T	C	273.77	PASS	AC=1;AF=0.500;AN=2;BaseQRankSum=-0.540;ClippingRankSum=1.414;DP=27;FS=0.000;MLEAC=1;MLEAF=0.500;MQ=60.00;MQ0=0;MQRankSum=0.180;QD=10.14;ReadPosRankSum=-1.569	GT:AD:DP:GQ:PL	0/1:18,9:27:99:302,0,689
1	47101015	.	C	A	1590.77	PASS	AC=2;AF=1.00;AN=2;DP=38;FS=0.000;MLEAC=2;MLEAF=1.00;MQ=60.00;MQ0=0;QD=33.80	GT:AD:DP:GQ:PL	1/1:0,38:38:99:1619,114,0
1	47102058	.	C	T	58.74	PASS	AC=2;AF=1.00;AN=2;DP=2;FS=0.000;MLEAC=2;MLEAF=1.00;MQ=60.00;MQ0=0;QD=29.37	GT:AD:DP:GQ:PL	1/1:0,2:2:6:86,6,0
1	47105000	.	G	A	59.74	PASS	AC=2;AF=1.00;AN=2;DP=2;FS=0.000;MLEAC=2;MLEAF=1.00;MQ=60.00;MQ0=0;QD=29.87	GT:AD:DP:GQ:PL	1/1:0,2:2:6:87,6,0
1	47109828	.	A	T	62.74	PASS	AC=2;AF=1.00;AN=2;DP=2;FS=0.000;MLEAC=2;MLEAF=1.00;MQ=60.00;MQ0=0;QD=31.37	GT:AD:DP:GQ:PL	1/1:0,2:2:6:90,6,0
1	47109830	.	G	C	62.74	PASS	AC=2;AF=1.00;AN=2;DP=2;FS=0.000;MLEAC=2;MLEAF=1.00;MQ=60.00;MQ0=0;QD=31.37	GT:AD:DP:GQ:PL	1/1:0,2:2:6:90,6,0
1	47133811	.	T	C	17.84	LowQual	AC=1;AF=0.500;AN=2;BaseQRankSum=-1.067;ClippingRankSum=0.000;DP=8;FS=3.332;MLEAC=1;MLEAF=0.500;MQ=60.00;MQ0=0;MQRankSum=-1.589;QD=2.23;ReadPosRankSum=-0.572	GT:AD:DP:GQ:PL	0/1:6,2:8:46:46,0,223
1	47141718	.	T	C	140.77	PASS	AC=1;AF=0.500;AN=2;BaseQRankSum=-0.533;ClippingRankSum=0.000;DP=14;FS=5.219;MLEAC=1;MLEAF=0.500;MQ=60.00;MQ0=0;MQRankSum=0.533;QD=10.05;ReadPosRankSum=0.000	GT:AD:DP:GQ:PL	0/1:9,5:14:99:169,0,338
1	47143547	.	A	G	156.77	PASS	AC=1;AF=0.500;AN=2;BaseQRankSum=0.567;ClippingRankSum=0.367;DP=24;FS=0.000;MLEAC=1;MLEAF=0.500;MQ=60.00;MQ0=0;MQRankSum=-0.700;QD=6.53;ReadPosRankSum=-0.300	GT:AD:DP:GQ:PL	0/1:18,6:24:99:185,0,684
1	47184181	.	C	T	127.77	PASS	AC=1;AF=0.500;AN=2;BaseQRankSum=0.537;ClippingRankSum=0.784;DP=21;FS=4.876;MLEAC=1;MLEAF=0.500;MQ=60.00;MQ0=0;MQRankSum=-0.041;QD=6.08;ReadPosRankSum=0.537	GT:AD:DP:GQ:PL	0/1:16,5:21:99:156,0,641
1	47279175	.	C	T	353.77	PASS	AC=1;AF=0.500;AN=2;BaseQRankSum=-0.962;ClippingRankSum=0.171;DP=44;FS=7.848;MLEAC=1;MLEAF=0.500;MQ=60.00;MQ0=0;MQRankSum=-0.672;QD=8.04;ReadPosRankSum=1.304	GT:AD:DP:GQ:PL	0/1:32,12:44:99:382,0,1220
1	47283005	.	T	C	52.77	PASS	AC=1;AF=0.500;AN=2;BaseQRankSum=0.736;ClippingRankSum=0.736;DP=3;FS=0.000;MLEAC=1;MLEAF=0.500;MQ=60.00;MQ0=0;MQRankSum=0.736;QD=17.59;ReadPosRankSum=0.736	GT:AD:DP:GQ:PL	0/1:1,2:3:37:81,0,37
1	47284526	.	C	A	321.77	PASS	AC=1;AF=0.500;AN=2;BaseQRankSum=0.086;ClippingRankSum=0.257;DP=42;FS=0.000;MLEAC=1;MLEAF=0.500;MQ=60.00;MQ0=0;MQRankSum=0.515;QD=7.66;ReadPosRankSum=-0.858	GT:AD:DP:GQ:PL	0/1:31,11:42:99:350,0,1195
1	47284572	.	G	A	508.77	PASS	AC=1;AF=0.500;AN=2;BaseQRankSum=-0.389;ClippingRankSum=-1.369;DP=43;FS=0.000;MLEAC=1;MLEAF=0.500;MQ=60.00;MQ0=0;MQRankSum=0.490;QD=11.83;ReadPosRankSum=1.344	GT:AD:DP:GQ:PL	0/1:27,16:43:99:537,0,901
1	47548670	.	A	G	102.28	PASS	AC=2;AF=1.00;AN=2;DP=3;FS=0.000;MLEAC=2;MLEAF=1.00;MQ=60.00;MQ0=0;QD=34.09	GT:AD:DP:GQ:PL	1/1:0,3:3:9:130,9,0
1	47717189	.	A	G	626.77	PASS	AC=2;AF=1.00;AN=2;DP=15;FS=0.000;MLEAC=2;MLEAF=1.00;MQ=60.00;MQ0=0;QD=27.34	GT:AD:DP:GQ:PL	1/1:0,15:15:45:655,45,0
1	47778833	.	T	C	103.28	PASS	AC=2;AF=1.00;AN=2;DP=3;FS=0.000;MLEAC=2;MLEAF=1.00;MQ=60.00;MQ0=0;QD=34.43	GT:AD:DP:GQ:PL	1/1:0,3:3:9:131,9,0
1	47840009	.	C	A	102.28	PASS	AC=2;AF=1.00;AN=2;DP=3;FS=0.000;MLEAC=2;MLEAF=1.00;MQ=60.00;MQ0=0;QD=34.09	GT:AD:DP:GQ:PL	1/1:0,3:3:9:130,9,0
1	47842431	.	G	A	2041.77	PASS	AC=2;AF=1.00;AN=2;DP=47;FS=0.000;MLEAC=2;MLEAF=1.00;MQ=60.00;MQ0=0;QD=31.77	GT:AD:DP:GQ:PL	1/1:0,47:47:99:2070,141,0
1	47842666	.	A	T	1474.77	PASS	AC=2;AF=1.00;AN=2;DP=35;FS=0.000;MLEAC=2;MLEAF=1.00;MQ=60.00;MQ0=0;QD=31.07	GT:AD:DP:GQ:PL	1/1:0,35:35:99:1503,105,0
1	47842777	.	C	T	1894.77	PASS	AC=2;AF=1.00;AN=2;DP=45;FS=0.000;MLEAC=2;MLEAF=1.00;MQ=60.00;MQ0=0;QD=30.39	GT:AD:DP:GQ:PL	1/1:0,44:44:99:1923,132,0
1	47844464	.	G	A	545.77	PASS	AC=2;AF=1.00;AN=2;DP=13;FS=0.000;MLEAC=2;MLEAF=1.00;MQ=60.00;MQ0=0;QD=31.74	GT:AD:DP:GQ:PL	1/1:0,13:13:39:574,39,0
1	47901300	.	C	T	88.28	PASS	AC=2;AF=1.00;AN=2;DP=3;FS=0.000;MLEAC=2;MLEAF=1.00;MQ=60.00;MQ0=0;QD=29.43	GT:AD:DP:GQ:PL	1/1:0,3:3:9:116,9,0
1	49808559	.	C	T	107.28	PASS	AC=2;AF=1.00;AN=2;DP=1;FS=0.000;MLEAC=2;MLEAF=1.00;MQ=60.00;MQ0=0;QD=26.39	GT:AD:DP:GQ:PL	1/1:0,1:1:9:135,9,0
1	49808562	.	C	T	107.28	PASS	AC=2;AF=1.00;AN=2;DP=1;FS=0.000;MLEAC=2;MLEAF=1.00;MQ=60.00;MQ0=0;QD=29.52	GT:AD:DP:GQ:PL	1/1:0,1:1:9:135,9,0
1	49808564	.	T	C	107.28	PASS	AC=2;AF=1.00;AN=2;DP=1;FS=0.000;MLEAC=2;MLEAF=1.00;MQ=60.00;MQ0=0;QD=32.30	GT:AD:DP:GQ:PL	1/1:0,1:1:9:135,9,0
1	49808573	.	G	T	107.28	PASS	AC=2;AF=1.00;AN=2;DP=3;FS=0.000;MLEAC=2;MLEAF=1.00;MQ=60.00;MQ0=0;QD=26.28	GT:AD:DP:GQ:PL	1/1:0,3:3:9:135,9,0
1	49808580	.	G	C	107.28	PASS	AC=2;AF=1.00;AN=2;DP=3;FS=0.000;MLEAC=2;MLEAF=1.00;MQ=60.00;MQ0=0;QD=27.31	GT:AD:DP:GQ:PL	1/1:0,3:3:9:135,9,0
1	49808607	.	A	C	58.74	PASS	AC=2;AF=1.00;AN=2;DP=2;FS=0.000;MLEAC=2;MLEAF=1.00;MQ=60.00;MQ0=0;QD=29.37	GT:AD:DP:GQ:PL	1/1:0,2:2:6:86,6,0
1	50457900	.	C	T	18.59	LowQual	AC=2;AF=1.00;AN=2;DP=1;FS=0.000;MLEAC=2;MLEAF=1.00;MQ=60.00;MQ0=0;QD=18.59	GT:AD:DP:GQ:PL	1/1:0,1:1:3:45,3,0
1	50457904	.	C	T	18.59	LowQual	AC=2;AF=1.00;AN=2;DP=1;FS=0.000;MLEAC=2;MLEAF=1.00;MQ=60.00;MQ0=0;QD=18.59	GT:AD:DP:GQ:PL	1/1:0,1:1:3:45,3,0
1	50457905	.	A	G	18.59	LowQual	AC=2;AF=1.00;AN=2;DP=1;FS=0.000;MLEAC=2;MLEAF=1.00;MQ=60.00;MQ0=0;QD=18.59	GT:AD:DP:GQ:PL	1/1:0,1:1:3:45,3,0
1	50457910	.	A	G	18.59	LowQual	AC=2;AF=1.00;AN=2;DP=1;FS=0.000;MLEAC=2;MLEAF=1.00;MQ=60.00;MQ0=0;QD=18.59	GT:AD:DP:GQ:PL	1/1:0,1:1:3:45,3,0
1	51121198	.	T	C	570.77	PASS	AC=1;AF=0.500;AN=2;BaseQRankSum=0.110;ClippingRankSum=-0.066;DP=29;FS=0.000;MLEAC=1;MLEAF=0.500;MQ=60.00;MQ0=0;MQRankSum=0.066;QD=19.68;ReadPosRankSum=0.987	GT:AD:DP:GQ:PL	0/1:13,16:29:99:599,0,466
1	51717053	.	G	A	50.74	PASS	AC=2;AF=1.00;AN=2;DP=2;FS=0.000;MLEAC=2;MLEAF=1.00;MQ=60.00;MQ0=0;QD=25.37	GT:AD:DP:GQ:PL	1/1:0,2:2:6:78,6,0
1	51753812	.	G	A	275.80	PASS	AC=2;AF=1.00;AN=2;DP=7;FS=0.000;MLEAC=2;MLEAF=1.00;MQ=60.00;MQ0=0;QD=31.71	GT:AD:DP:GQ:PL	1/1:0,7:7:21:304,21,0
1	51873951	.	G	A	450.31	PASS	AC=2;AF=1.00;AN=2;BaseQRankSum=0.935;ClippingRankSum=-1.737;DP=13;FS=3.358;MLEAC=2;MLEAF=1.00;MQ=60.00;MQ0=0;MQRankSum=-0.935;QD=34.64;ReadPosRankSum=1.470	GT:AD:DP:GQ:PL	1/1:1,12:13:1:476,1,0
1	51984969	.	G	A	44.77	PASS	AC=1;AF=0.500;AN=2;BaseQRankSum=-0.736;ClippingRankSum=0.736;DP=3;FS=0.000;MLEAC=1;MLEAF=0.500;MQ=60.00;MQ0=0;MQRankSum=0.736;QD=14.92;ReadPosRankSum=0.736	GT:AD:DP:GQ:PL	0/1:1,2:3:37:73,0,37
1	52220810	.	A	G	45.77	PASS	AC=1;AF=0.500;AN=2;BaseQRankSum=1.026;ClippingRankSum=-1.026;DP=4;FS=0.000;MLEAC=1;MLEAF=0.500;MQ=60.00;MQ0=0;MQRankSum=-1.026;QD=11.44;ReadPosRankSum=1.026	GT:AD:DP:GQ:PL	0/1:2,2:4:72:74,0,72
1	52344245	.	T	G	721.77	PASS	AC=1;AF=0.500;AN=2;BaseQRankSum=-0.019;ClippingRankSum=1.032;DP=32;FS=8.232;MLEAC=1;MLEAF=0.500;MQ=60.00;MQ0=0;MQRankSum=-0.253;QD=22.56;ReadPosRankSum=-1.032	GT:AD:DP:GQ:PL	0/1:12,20:32:99:750,0,412
1	52486951	.	C	T	139.03	PASS	AC=2;AF=1.00;AN=2;DP=4;FS=0.000;MLEAC=2;MLEAF=1.00;MQ=60.00;MQ0=0;QD=34.76	GT:AD:DP:GQ:PL	1/1:0,4:4:12:167,12,0
1	52521062	.	A	T	769.77	PASS	AC=2;AF=1.00;AN=2;DP=19;FS=0.000;MLEAC=2;MLEAF=1.00;MQ=60.00;MQ0=0;QD=29.65	GT:AD:DP:GQ:PL	1/1:0,19:19:57:798,57,0
1	52538311	.	G	T	61.74	PASS	AC=2;AF=1.00;AN=2;DP=2;FS=0.000;MLEAC=2;MLEAF=1.00;MQ=60.00;MQ0=0;QD=30.87	GT:AD:DP:GQ:PL	1/1:0,2:2:6:89,6,0
1	52553860	.	C	T	201.80	PASS	AC=1;AF=0.500;AN=2;BaseQRankSum=0.742;ClippingRankSum=-0.742;DP=7;FS=0.000;MLEAC=1;MLEAF=0.500;MQ=60.00;MQ0=0;MQRankSum=0.742;QD=28.83;ReadPosRankSum=0.742	GT:AD:DP:GQ:PL	0/1:1,6:7:21:230,0,21
1	52553995	.	G	A	243.77	PASS	AC=1;AF=0.500;AN=2;BaseQRankSum=-1.666;ClippingRankSum=-1.179;DP=9;FS=0.000;MLEAC=1;MLEAF=0.500;MQ=60.00;MQ0=0;MQRankSum=0.067;QD=27.09;ReadPosRankSum=1.179	GT:AD:DP:GQ:PL	0/1:2,7:9:64:272,0,64
1	52555388	.	C	T	62.74	PASS	AC=2;AF=1.00;AN=2;DP=2;FS=0.000;MLEAC=2;MLEAF=1.00;MQ=60.00;MQ0=0;QD=31.37	GT:AD:DP:GQ:PL	1/1:0,2:2:6:90,6,0
1	52834950	.	C	T	62.74	PASS	AC=2;AF=1.00;AN=2;DP=2;FS=0.000;MLEAC=2;MLEAF=1.00;MQ=60.00;MQ0=0;QD=31.37	GT:AD:DP:GQ:PL	1/1:0,2:2:6:90,6,0
1	52899972	.	G	A	56.74	PASS	AC=2;AF=1.00;AN=2;DP=2;FS=0.000;MLEAC=2;MLEAF=1.00;MQ=60.00;MQ0=0;QD=28.37	GT:AD:DP:GQ:PL	1/1:0,2:2:6:84,6,0
1	53151362	.	T	C	16.86	LowQual;my_snp_filter	AC=1;AF=0.500;AN=2;BaseQRankSum=-0.825;ClippingRankSum=-0.825;DP=11;FS=0.000;MLEAC=1;MLEAF=0.500;MQ=60.00;MQ0=0;MQRankSum=0.354;QD=1.53;ReadPosRankSum=0.118	GT:AD:DP:GQ:PL	0/1:9,2:11:45:45,0,367
1	53152178	.	G	C	43.77	PASS	AC=1;AF=0.500;AN=2;BaseQRankSum=-0.736;ClippingRankSum=0.736;DP=3;FS=0.000;MLEAC=1;MLEAF=0.500;MQ=60.00;MQ0=0;MQRankSum=0.736;QD=14.59;ReadPosRankSum=-0.736	GT:AD:DP:GQ:PL	0/1:1,2:3:37:72,0,37
1	53153044	.	T	C	86.77	PASS	AC=1;AF=0.500;AN=2;BaseQRankSum=2.105;ClippingRankSum=-0.672;DP=21;FS=5.076;MLEAC=1;MLEAF=0.500;MQ=60.00;MQ0=0;MQRankSum=-1.388;QD=4.13;ReadPosRankSum=0.493	GT:AD:DP:GQ:PL	0/1:17,4:21:99:115,0,620
1	53192187	.	C	T	205.84	PASS	AC=2;AF=1.00;AN=2;DP=6;FS=0.000;MLEAC=2;MLEAF=1.00;MQ=60.00;MQ0=0;QD=34.31	GT:AD:DP:GQ:PL	1/1:0,6:6:18:234,18,0
1	53250650	.	G	A	79.77	PASS	AC=1;AF=0.500;AN=2;BaseQRankSum=0.956;ClippingRankSum=-0.322;DP=8;FS=0.000;MLEAC=1;MLEAF=0.500;MQ=60.00;MQ0=0;MQRankSum=-0.956;QD=9.97;ReadPosRankSum=0.322	GT:AD:DP:GQ:PL	0/1:5,3:8:99:108,0,174
1	53288239	.	A	G	115.77	PASS	AC=1;AF=0.500;AN=2;BaseQRankSum=-1.652;ClippingRankSum=-0.361;DP=9;FS=2.808;MLEAC=1;MLEAF=0.500;MQ=60.00;MQ0=0;MQRankSum=0.361;QD=12.86;ReadPosRankSum=0.361	GT:AD:DP:GQ:PL	0/1:5,4:9:99:144,0,198
1	53289547	.	A	G	26.78	LowQual	AC=1;AF=0.500;AN=2;BaseQRankSum=-0.720;ClippingRankSum=-0.720;DP=6;FS=0.000;MLEAC=1;MLEAF=0.500;MQ=60.00;MQ0=0;MQRankSum=-0.720;QD=4.46;ReadPosRankSum=0.720	GT:AD:DP:GQ:PL	0/1:4,2:6:55:55,0,159
1	53289686	.	A	G	296.77	PASS	AC=1;AF=0.500;AN=2;BaseQRankSum=0.566;ClippingRankSum=0.382;DP=11;FS=0.000;MLEAC=1;MLEAF=0.500;MQ=60.00;MQ0=0;MQRankSum=-0.382;QD=26.98;ReadPosRankSum=0.382	GT:AD:DP:GQ:PL	0/1:3,8:11:94:325,0,94
1	53289688	.	A	G	162.77	PASS	AC=1;AF=0.500;AN=2;BaseQRankSum=1.932;ClippingRankSum=0.825;DP=11;FS=2.632;MLEAC=1;MLEAF=0.500;MQ=60.00;MQ0=0;MQRankSum=0.143;QD=14.80;ReadPosRankSum=0.143	GT:AD:DP:GQ:PL	0/1:6,5:11:99:191,0,350
1	53289892	.	A	G	77.77	PASS	AC=1;AF=0.500;AN=2;BaseQRankSum=-0.550;ClippingRankSum=0.000;DP=7;FS=0.000;MLEAC=1;MLEAF=0.500;MQ=60.00;MQ0=0;MQRankSum=0.550;QD=11.11;ReadPosRankSum=0.000	GT:AD:DP:GQ:PL	0/1:4,3:7:99:106,0,149
1	53291420	.	A	G	152.03	PASS	AC=2;AF=1.00;AN=2;DP=3;FS=0.000;MLEAC=2;MLEAF=1.00;MQ=60.00;MQ0=0;QD=36.41	GT:AD:DP:GQ:PL	1/1:0,3:3:12:180,12,0
1	53291425	.	A	G	152.03	PASS	AC=2;AF=1.00;AN=2;DP=3;FS=0.000;MLEAC=2;MLEAF=1.00;MQ=60.00;MQ0=0;QD=31.31	GT:AD:DP:GQ:PL	1/1:0,3:3:12:180,12,0
1	53291434	.	A	G	152.03	PASS	AC=2;AF=1.00;AN=2;DP=3;FS=0.000;MLEAC=2;MLEAF=1.00;MQ=60.00;MQ0=0;QD=29.10	GT:AD:DP:GQ:PL	1/1:0,3:3:12:180,12,0
1	53291435	.	A	G	152.03	PASS	AC=2;AF=1.00;AN=2;DP=3;FS=0.000;MLEAC=2;MLEAF=1.00;MQ=60.00;MQ0=0;QD=31.88	GT:AD:DP:GQ:PL	1/1:0,3:3:12:180,12,0
1	53292607	.	T	A	109.77	PASS	AC=1;AF=0.500;AN=2;BaseQRankSum=-0.289;ClippingRankSum=-0.289;DP=12;FS=0.000;MLEAC=1;MLEAF=0.500;MQ=60.00;MQ0=0;MQRankSum=0.289;QD=9.15;ReadPosRankSum=0.536	GT:AD:DP:GQ:PL	0/1:8,4:12:99:138,0,314
1	53684525	.	C	G	62.74	PASS	AC=2;AF=1.00;AN=2;DP=2;FS=0.000;MLEAC=2;MLEAF=1.00;MQ=60.00;MQ0=0;QD=31.37	GT:AD:DP:GQ:PL	1/1:0,2:2:6:90,6,0
1	53779428	.	C	G	56.74	PASS	AC=2;AF=1.00;AN=2;DP=2;FS=0.000;MLEAC=2;MLEAF=1.00;MQ=60.00;MQ0=0;QD=28.37	GT:AD:DP:GQ:PL	1/1:0,2:2:6:84,6,0
1	53792651	.	A	C	179.77	PASS	AC=1;AF=0.500;AN=2;BaseQRankSum=0.377;ClippingRankSum=0.101;DP=13;FS=0.000;MLEAC=1;MLEAF=0.500;MQ=60.00;MQ0=0;MQRankSum=-0.660;QD=13.83;ReadPosRankSum=-0.101	GT:AD:DP:GQ:PL	0/1:7,6:13:99:208,0,242
1	54188477	.	C	G	48.74	PASS	AC=2;AF=1.00;AN=2;DP=2;FS=0.000;MLEAC=2;MLEAF=1.00;MQ=60.00;MQ0=0;QD=24.37	GT:AD:DP:GQ:PL	1/1:0,2:2:6:76,6,0
1	54310347	.	C	T	152.03	PASS	AC=2;AF=1.00;AN=2;DP=4;FS=0.000;MLEAC=2;MLEAF=1.00;MQ=60.00;MQ0=0;QD=36.04	GT:AD:DP:GQ:PL	1/1:0,4:4:12:180,12,0
1	54317697	.	T	C	870.77	PASS	AC=2;AF=1.00;AN=2;DP=21;FS=0.000;MLEAC=2;MLEAF=1.00;MQ=60.00;MQ0=0;QD=27.87	GT:AD:DP:GQ:PL	1/1:0,21:21:63:899,63,0
1	54318411	.	G	A	58.74	PASS	AC=2;AF=1.00;AN=2;DP=2;FS=0.000;MLEAC=2;MLEAF=1.00;MQ=60.00;MQ0=0;QD=29.37	GT:AD:DP:GQ:PL	1/1:0,2:2:6:86,6,0
1	54354935	.	G	C	156.77	PASS	AC=1;AF=0.500;AN=2;BaseQRankSum=2.362;ClippingRankSum=-1.429;DP=27;FS=0.000;MLEAC=1;MLEAF=0.500;MQ=60.00;MQ0=0;MQRankSum=-0.787;QD=5.81;ReadPosRankSum=0.379	GT:AD:DP:GQ:PL	0/1:21,6:27:99:185,0,813
1	54355041	.	A	G	122.77	PASS	AC=1;AF=0.500;AN=2;BaseQRankSum=-0.708;ClippingRankSum=-0.335;DP=23;FS=0.000;MLEAC=1;MLEAF=0.500;MQ=60.00;MQ0=0;MQRankSum=0.708;QD=5.34;ReadPosRankSum=0.783	GT:AD:DP:GQ:PL	0/1:18,5:23:99:151,0,713
1	54355105	.	A	G	768.77	PASS	AC=2;AF=1.00;AN=2;DP=19;FS=0.000;MLEAC=2;MLEAF=1.00;MQ=60.00;MQ0=0;QD=28.61	GT:AD:DP:GQ:PL	1/1:0,19:19:57:797,57,0
1	54387752	.	T	C	62.74	PASS	AC=2;AF=1.00;AN=2;DP=2;FS=0.000;MLEAC=2;MLEAF=1.00;MQ=60.00;MQ0=0;QD=31.37	GT:AD:DP:GQ:PL	1/1:0,2:2:6:90,6,0
1	54506514	.	C	A	62.74	PASS	AC=2;AF=1.00;AN=2;DP=2;FS=0.000;MLEAC=2;MLEAF=1.00;MQ=60.00;MQ0=0;QD=31.37	GT:AD:DP:GQ:PL	1/1:0,2:2:6:90,6,0
1	54506515	.	T	G	62.74	PASS	AC=2;AF=1.00;AN=2;DP=2;FS=0.000;MLEAC=2;MLEAF=1.00;MQ=60.00;MQ0=0;QD=31.37	GT:AD:DP:GQ:PL	1/1:0,2:2:6:90,6,0
1	54506518	.	A	C	62.74	PASS	AC=2;AF=1.00;AN=2;DP=2;FS=0.000;MLEAC=2;MLEAF=1.00;MQ=60.00;MQ0=0;QD=31.37	GT:AD:DP:GQ:PL	1/1:0,2:2:6:90,6,0
1	54563039	.	G	A	147.03	PASS	AC=2;AF=1.00;AN=2;DP=4;FS=0.000;MLEAC=2;MLEAF=1.00;MQ=60.00;MQ0=0;QD=28.25	GT:AD:DP:GQ:PL	1/1:0,4:4:12:175,12,0
1	54637417	.	G	A	62.74	PASS	AC=2;AF=1.00;AN=2;DP=2;FS=0.000;MLEAC=2;MLEAF=1.00;MQ=60.00;MQ0=0;QD=31.37	GT:AD:DP:GQ:PL	1/1:0,2:2:6:90,6,0
1	54637915	.	C	T	191.90	PASS	AC=2;AF=1.00;AN=2;DP=5;FS=0.000;MLEAC=2;MLEAF=1.00;MQ=60.00;MQ0=0;QD=26.50	GT:AD:DP:GQ:PL	1/1:0,5:5:15:220,15,0
1	54661234	.	C	T	59.74	PASS	AC=2;AF=1.00;AN=2;DP=2;FS=0.000;MLEAC=2;MLEAF=1.00;MQ=60.00;MQ0=0;QD=29.87	GT:AD:DP:GQ:PL	1/1:0,2:2:6:87,6,0
1	54681920	.	G	C	1939.77	PASS	AC=2;AF=1.00;AN=2;DP=45;FS=0.000;MLEAC=2;MLEAF=1.00;MQ=60.00;MQ0=0;QD=27.22	GT:AD:DP:GQ:PL	1/1:0,45:45:99:1968,135,0
1	54688529	.	A	G	17.61	LowQual	AC=2;AF=1.00;AN=2;DP=1;FS=0.000;MLEAC=2;MLEAF=1.00;MQ=60.00;MQ0=0;QD=17.61	GT:AD:DP:GQ:PL	1/1:0,1:1:3:44,3,0
1	54690954	.	T	C	59.74	PASS	AC=2;AF=1.00;AN=2;DP=2;FS=0.000;MLEAC=2;MLEAF=1.00;MQ=60.00;MQ0=0;QD=29.87	GT:AD:DP:GQ:PL	1/1:0,2:2:6:87,6,0
1	54691465	.	C	T	460.77	PASS	AC=2;AF=1.00;AN=2;DP=11;FS=0.000;MLEAC=2;MLEAF=1.00;MQ=60.00;MQ0=0;QD=27.08	GT:AD:DP:GQ:PL	1/1:0,11:11:33:489,33,0
1	54719748	.	A	G	61.74	PASS	AC=2;AF=1.00;AN=2;DP=2;FS=0.000;MLEAC=2;MLEAF=1.00;MQ=60.00;MQ0=0;QD=30.87	GT:AD:DP:GQ:PL	1/1:0,2:2:6:89,6,0
1	55074840	.	T	A	89.77	PASS	AC=1;AF=0.500;AN=2;BaseQRankSum=0.727;ClippingRankSum=0.727;DP=4;FS=0.000;MLEAC=1;MLEAF=0.500;MQ=60.00;MQ0=0;MQRankSum=0.727;QD=22.44;ReadPosRankSum=0.727	GT:AD:DP:GQ:PL	0/1:1,3:4:33:118,0,33
1	55182300	.	T	A	735.77	PASS	AC=1;AF=0.500;AN=2;BaseQRankSum=-1.065;ClippingRankSum=0.578;DP=26;FS=0.000;MLEAC=1;MLEAF=0.500;MQ=60.00;MQ0=0;MQRankSum=1.613;QD=28.30;ReadPosRankSum=-0.335	GT:AD:DP:GQ:PL	0/1:6,20:26:99:764,0,189
1	55207754	.	C	G	570.77	PASS	AC=1;AF=0.500;AN=2;BaseQRankSum=0.546;ClippingRankSum=-0.019;DP=32;FS=11.215;MLEAC=1;MLEAF=0.500;MQ=60.00;MQ0=0;MQRankSum=-0.848;QD=17.84;ReadPosRankSum=-0.132	GT:AD:DP:GQ:PL	0/1:16,16:32:99:599,0,588
1	55310430	.	T	C	58.74	PASS	AC=2;AF=1.00;AN=2;DP=2;FS=0.000;MLEAC=2;MLEAF=1.00;MQ=60.00;MQ0=0;QD=29.37	GT:AD:DP:GQ:PL	1/1:0,2:2:6:86,6,0
1	55315351	.	T	C	583.77	PASS	AC=2;AF=1.00;AN=2;DP=14;FS=0.000;MLEAC=2;MLEAF=1.00;MQ=60.00;MQ0=0;QD=31.24	GT:AD:DP:GQ:PL	1/1:0,14:14:42:612,42,0
1	55315392	.	T	C	350.77	PASS	AC=1;AF=0.500;AN=2;BaseQRankSum=0.794;ClippingRankSum=0.833;DP=32;FS=1.533;MLEAC=1;MLEAF=0.500;MQ=60.00;MQ0=0;MQRankSum=-0.119;QD=10.96;ReadPosRankSum=-0.238	GT:AD:DP:GQ:PL	0/1:21,11:32:99:379,0,832
1	55315611	.	C	G	868.77	PASS	AC=1;AF=0.500;AN=2;BaseQRankSum=1.986;ClippingRankSum=-0.552;DP=70;FS=0.949;MLEAC=1;MLEAF=0.500;MQ=60.00;MQ0=0;MQRankSum=-0.343;QD=12.41;ReadPosRankSum=0.564	GT:AD:DP:GQ:PL	0/1:45,25:70:99:897,0,1729
1	55316082	.	A	C	2824.77	PASS	AC=2;AF=1.00;AN=2;DP=66;FS=0.000;MLEAC=2;MLEAF=1.00;MQ=60.00;MQ0=0;QD=29.21	GT:AD:DP:GQ:PL	1/1:0,66:66:99:2853,199,0
1	55316322	.	A	G	342.77	PASS	AC=1;AF=0.500;AN=2;BaseQRankSum=1.332;ClippingRankSum=-0.813;DP=62;FS=0.000;MLEAC=1;MLEAF=0.500;MQ=60.00;MQ0=0;MQRankSum=0.795;QD=5.53;ReadPosRankSum=0.934	GT:AD:DP:GQ:PL	0/1:49,13:62:99:371,0,1885
1	55316418	.	G	A	767.77	PASS	AC=1;AF=0.500;AN=2;BaseQRankSum=2.809;ClippingRankSum=-1.936;DP=75;FS=0.000;MLEAC=1;MLEAF=0.500;MQ=60.00;MQ0=0;MQRankSum=0.350;QD=10.24;ReadPosRankSum=2.131	GT:AD:DP:GQ:PL	0/1:52,23:75:99:796,0,2056
1	55317582	.	A	G	360.77	PASS	AC=1;AF=0.500;AN=2;BaseQRankSum=-0.643;ClippingRankSum=-1.582;DP=71;FS=1.136;MLEAC=1;MLEAF=0.500;MQ=60.00;MQ0=0;MQRankSum=1.814;QD=5.08;ReadPosRankSum=1.611	GT:AD:DP:GQ:PL	0/1:57,14:71:99:389,0,2214
1	55319902	.	A	G	1989.77	PASS	AC=1;AF=0.500;AN=2;BaseQRankSum=-1.469;ClippingRankSum=-1.163;DP=69;FS=1.104;MLEAC=1;MLEAF=0.500;MQ=60.00;MQ0=0;MQRankSum=-0.214;QD=28.84;ReadPosRankSum=1.392	GT:AD:DP:GQ:PL	0/1:15,51:66:99:2018,0,468
1	55326345	.	A	C	60.74	PASS	AC=2;AF=1.00;AN=2;DP=2;FS=0.000;MLEAC=2;MLEAF=1.00;MQ=60.00;MQ0=0;QD=30.37	GT:AD:DP:GQ:PL	1/1:0,2:2:6:88,6,0
1	55353370	.	T	G	104.28	PASS	AC=2;AF=1.00;AN=2;DP=3;FS=0.000;MLEAC=2;MLEAF=1.00;MQ=60.00;MQ0=0;QD=34.76	GT:AD:DP:GQ:PL	1/1:0,3:3:9:132,9,0
1	55446373	.	C	A	54.74	PASS	AC=2;AF=1.00;AN=2;DP=2;FS=0.000;MLEAC=2;MLEAF=1.00;MQ=60.00;MQ0=0;QD=27.37	GT:AD:DP:GQ:PL	1/1:0,2:2:6:82,6,0
1	55446664	.	G	C	102.28	PASS	AC=2;AF=1.00;AN=2;DP=3;FS=0.000;MLEAC=2;MLEAF=1.00;MQ=60.00;MQ0=0;QD=34.09	GT:AD:DP:GQ:PL	1/1:0,3:3:9:130,9,0
1	55446671	.	C	T	102.28	PASS	AC=2;AF=1.00;AN=2;DP=2;FS=0.000;MLEAC=2;MLEAF=1.00;MQ=60.00;MQ0=0;QD=29.96	GT:AD:DP:GQ:PL	1/1:0,2:2:9:130,9,0
1	55446697	.	G	A	57.74	PASS	AC=2;AF=1.00;AN=2;DP=2;FS=0.000;MLEAC=2;MLEAF=1.00;MQ=60.00;MQ0=0;QD=28.87	GT:AD:DP:GQ:PL	1/1:0,2:2:6:85,6,0
1	55457710	.	G	A	58.74	PASS	AC=2;AF=1.00;AN=2;DP=2;FS=0.000;MLEAC=2;MLEAF=1.00;MQ=60.00;MQ0=0;QD=29.37	GT:AD:DP:GQ:PL	1/1:0,2:2:6:86,6,0
1	55457815	.	C	T	177.90	PASS	AC=2;AF=1.00;AN=2;DP=5;FS=0.000;MLEAC=2;MLEAF=1.00;MQ=60.00;MQ0=0;QD=30.10	GT:AD:DP:GQ:PL	1/1:0,5:5:15:206,15,0
1	55532742	.	G	C	652.77	PASS	AC=2;AF=1.00;AN=2;DP=16;FS=0.000;MLEAC=2;MLEAF=1.00;MQ=60.00;MQ0=0;QD=28.78	GT:AD:DP:GQ:PL	1/1:0,16:16:48:681,48,0
1	55532993	.	C	G	491.77	PASS	AC=1;AF=0.500;AN=2;BaseQRankSum=-0.849;ClippingRankSum=-0.170;DP=17;FS=2.392;MLEAC=1;MLEAF=0.500;MQ=60.00;MQ0=0;MQRankSum=1.189;QD=28.93;ReadPosRankSum=-0.057	GT:AD:DP:GQ:PL	0/1:4,13:17:99:520,0,128
1	55541174	.	A	G	793.77	PASS	AC=2;AF=1.00;AN=2;DP=19;FS=0.000;MLEAC=2;MLEAF=1.00;MQ=60.00;MQ0=0;QD=31.39	GT:AD:DP:GQ:PL	1/1:0,19:19:57:822,57,0
1	55553104	.	A	C	61.74	PASS	AC=2;AF=1.00;AN=2;DP=2;FS=0.000;MLEAC=2;MLEAF=1.00;MQ=60.00;MQ0=0;QD=30.87	GT:AD:DP:GQ:PL	1/1:0,2:2:6:89,6,0
1	55556916	.	T	C	54.74	PASS	AC=2;AF=1.00;AN=2;DP=2;FS=0.000;MLEAC=2;MLEAF=1.00;MQ=60.00;MQ0=0;QD=27.37	GT:AD:DP:GQ:PL	1/1:0,2:2:6:82,6,0
1	55579355	.	A	G	60.74	PASS	AC=2;AF=1.00;AN=2;DP=2;FS=0.000;MLEAC=2;MLEAF=1.00;MQ=60.00;MQ0=0;QD=30.37	GT:AD:DP:GQ:PL	1/1:0,2:2:6:88,6,0
1	55638075	.	G	A	996.77	PASS	AC=2;AF=1.00;AN=2;DP=24;FS=0.000;MLEAC=2;MLEAF=1.00;MQ=60.00;MQ0=0;QD=25.21	GT:AD:DP:GQ:PL	1/1:0,24:24:72:1025,72,0
1	55681945	.	A	T	60.74	PASS	AC=2;AF=1.00;AN=2;DP=2;FS=0.000;MLEAC=2;MLEAF=1.00;MQ=60.00;MQ0=0;QD=30.37	GT:AD:DP:GQ:PL	1/1:0,2:2:6:88,6,0
1	56057849	.	T	C	59.74	PASS	AC=2;AF=1.00;AN=2;DP=2;FS=0.000;MLEAC=2;MLEAF=1.00;MQ=60.00;MQ0=0;QD=29.87	GT:AD:DP:GQ:PL	1/1:0,2:2:6:87,6,0
1	56448991	.	C	G	62.74	PASS	AC=2;AF=1.00;AN=2;DP=2;FS=0.000;MLEAC=2;MLEAF=1.00;MQ=60.00;MQ0=0;QD=31.37	GT:AD:DP:GQ:PL	1/1:0,2:2:6:90,6,0
1	56448992	.	A	G	62.74	PASS	AC=2;AF=1.00;AN=2;DP=2;FS=0.000;MLEAC=2;MLEAF=1.00;MQ=60.00;MQ0=0;QD=31.37	GT:AD:DP:GQ:PL	1/1:0,2:2:6:90,6,0
1	56714861	.	G	A	96.28	PASS	AC=2;AF=1.00;AN=2;DP=3;FS=0.000;MLEAC=2;MLEAF=1.00;MQ=60.00;MQ0=0;QD=32.09	GT:AD:DP:GQ:PL	1/1:0,3:3:9:124,9,0
1	56797997	.	C	T	62.74	PASS	AC=2;AF=1.00;AN=2;DP=2;FS=0.000;MLEAC=2;MLEAF=1.00;MQ=60.00;MQ0=0;QD=31.37	GT:AD:DP:GQ:PL	1/1:0,2:2:6:90,6,0
1	56798013	.	C	T	62.74	PASS	AC=2;AF=1.00;AN=2;DP=2;FS=0.000;MLEAC=2;MLEAF=1.00;MQ=60.00;MQ0=0;QD=31.37	GT:AD:DP:GQ:PL	1/1:0,2:2:6:90,6,0
1	56961051	.	G	A	977.77	PASS	AC=2;AF=1.00;AN=2;DP=24;FS=0.000;MLEAC=2;MLEAF=1.00;MQ=60.00;MQ0=0;QD=33.04	GT:AD:DP:GQ:PL	1/1:0,24:24:72:1006,72,0
1	56961354	.	T	C	1815.77	PASS	AC=2;AF=1.00;AN=2;DP=42;FS=0.000;MLEAC=2;MLEAF=1.00;MQ=60.00;MQ0=0;QD=31.05	GT:AD:DP:GQ:PL	1/1:0,42:42:99:1844,126,0
1	56961756	.	A	G	733.77	PASS	AC=1;AF=0.500;AN=2;BaseQRankSum=0.787;ClippingRankSum=-1.102;DP=34;FS=7.887;MLEAC=1;MLEAF=0.500;MQ=60.00;MQ0=0;MQRankSum=-2.432;QD=21.58;ReadPosRankSum=1.242	GT:AD:DP:GQ:PL	0/1:14,20:34:99:762,0,502
1	57175158	.	A	C	226.84	PASS	AC=2;AF=1.00;AN=2;DP=6;FS=0.000;MLEAC=2;MLEAF=1.00;MQ=60.00;MQ0=0;QD=29.83	GT:AD:DP:GQ:PL	1/1:0,6:6:18:255,18,0
1	57178810	.	A	T	228.84	PASS	AC=2;AF=1.00;AN=2;DP=6;FS=0.000;MLEAC=2;MLEAF=1.00;MQ=60.00;MQ0=0;QD=25.20	GT:AD:DP:GQ:PL	1/1:0,6:6:18:257,18,0
1	58934155	.	A	G	151.03	PASS	AC=2;AF=1.00;AN=2;DP=4;FS=0.000;MLEAC=2;MLEAF=1.00;MQ=60.00;MQ0=0;QD=34.39	GT:AD:DP:GQ:PL	1/1:0,4:4:12:179,12,0
1	59004979	.	C	T	531.77	PASS	AC=2;AF=1.00;AN=2;DP=14;FS=0.000;MLEAC=2;MLEAF=1.00;MQ=60.00;MQ0=0;QD=27.11	GT:AD:DP:GQ:PL	1/1:0,13:13:39:560,39,0
1	59005709	.	G	A	53.74	PASS	AC=2;AF=1.00;AN=2;DP=2;FS=0.000;MLEAC=2;MLEAF=1.00;MQ=60.00;MQ0=0;QD=26.87	GT:AD:DP:GQ:PL	1/1:0,2:2:6:81,6,0
1	59010028	.	T	A	57.74	PASS	AC=2;AF=1.00;AN=2;DP=2;FS=0.000;MLEAC=2;MLEAF=1.00;MQ=60.00;MQ0=0;QD=28.87	GT:AD:DP:GQ:PL	1/1:0,2:2:6:85,6,0
1	59010140	.	G	A	58.74	PASS	AC=2;AF=1.00;AN=2;DP=2;FS=0.000;MLEAC=2;MLEAF=1.00;MQ=60.00;MQ0=0;QD=29.37	GT:AD:DP:GQ:PL	1/1:0,2:2:6:86,6,0
1	59010948	.	A	C	71.28	PASS	AC=2;AF=1.00;AN=2;DP=3;FS=0.000;MLEAC=2;MLEAF=1.00;MQ=60.00;MQ0=0;QD=23.76	GT:AD:DP:GQ:PL	1/1:0,3:3:9:99,9,0
1	59011137	.	C	A	46.74	PASS	AC=2;AF=1.00;AN=2;DP=2;FS=0.000;MLEAC=2;MLEAF=1.00;MQ=60.00;MQ0=0;QD=23.37	GT:AD:DP:GQ:PL	1/1:0,2:2:6:74,6,0
1	59011573	.	C	A	152.03	PASS	AC=2;AF=1.00;AN=2;DP=4;FS=0.000;MLEAC=2;MLEAF=1.00;MQ=60.00;MQ0=0;QD=28.33	GT:AD:DP:GQ:PL	1/1:0,4:4:12:180,12,0
1	59011985	.	C	T	107.28	PASS	AC=2;AF=1.00;AN=2;DP=3;FS=0.000;MLEAC=2;MLEAF=1.00;MQ=60.00;MQ0=0;QD=29.17	GT:AD:DP:GQ:PL	1/1:0,3:3:9:135,9,0
1	59011987	.	C	A	107.28	PASS	AC=2;AF=1.00;AN=2;DP=3;FS=0.000;MLEAC=2;MLEAF=1.00;MQ=60.00;MQ0=0;QD=27.35	GT:AD:DP:GQ:PL	1/1:0,3:3:9:135,9,0
1	59123655	.	C	T	257.80	PASS	AC=2;AF=1.00;AN=2;DP=7;FS=0.000;MLEAC=2;MLEAF=1.00;MQ=60.00;MQ0=0;QD=29.40	GT:AD:DP:GQ:PL	1/1:0,7:7:21:286,21,0
1	59138815	.	C	A	57.74	PASS	AC=2;AF=1.00;AN=2;DP=2;FS=0.000;MLEAC=2;MLEAF=1.00;MQ=60.00;MQ0=0;QD=28.87	GT:AD:DP:GQ:PL	1/1:0,2:2:6:85,6,0
1	59248813	.	G	C	2473.77	PASS	AC=2;AF=1.00;AN=2;DP=61;FS=0.000;MLEAC=2;MLEAF=1.00;MQ=60.00;MQ0=0;QD=28.35	GT:AD:DP:GQ:PL	1/1:0,61:61:99:2502,184,0
1	59249031	.	T	G	2476.77	PASS	AC=2;AF=1.00;AN=2;DP=58;FS=0.000;MLEAC=2;MLEAF=1.00;MQ=60.00;MQ0=0;QD=30.03	GT:AD:DP:GQ:PL	1/1:0,58:58:99:2505,175,0
1	59249347	.	G	C	2338.77	PASS	AC=2;AF=1.00;AN=2;DP=55;FS=0.000;MLEAC=2;MLEAF=1.00;MQ=60.00;MQ0=0;QD=28.48	GT:AD:DP:GQ:PL	1/1:0,55:55:99:2367,166,0
1	59787350	.	T	G	62.74	PASS	AC=2;AF=1.00;AN=2;DP=2;FS=0.000;MLEAC=2;MLEAF=1.00;MQ=60.00;MQ0=0;QD=31.37	GT:AD:DP:GQ:PL	1/1:0,2:2:6:90,6,0
1	59844471	.	G	A	203.77	PASS	AC=1;AF=0.500;AN=2;BaseQRankSum=-0.895;ClippingRankSum=-2.166;DP=10;FS=0.000;MLEAC=1;MLEAF=0.500;MQ=60.00;MQ0=0;MQRankSum=0.895;QD=20.38;ReadPosRankSum=2.166	GT:AD:DP:GQ:PL	0/1:3,7:10:91:232,0,91
1	61606932	.	A	C	62.74	PASS	AC=2;AF=1.00;AN=2;DP=2;FS=0.000;MLEAC=2;MLEAF=1.00;MQ=60.00;MQ0=0;QD=31.37	GT:AD:DP:GQ:PL	1/1:0,2:2:6:90,6,0
1	61606945	.	A	G	62.74	PASS	AC=2;AF=1.00;AN=2;DP=2;FS=0.000;MLEAC=2;MLEAF=1.00;MQ=60.00;MQ0=0;QD=31.37	GT:AD:DP:GQ:PL	1/1:0,2:2:6:90,6,0
1	61620993	.	C	G	56.74	PASS	AC=2;AF=1.00;AN=2;DP=2;FS=0.000;MLEAC=2;MLEAF=1.00;MQ=60.00;MQ0=0;QD=28.37	GT:AD:DP:GQ:PL	1/1:0,2:2:6:84,6,0
1	61761042	.	C	T	62.74	PASS	AC=2;AF=1.00;AN=2;DP=2;FS=0.000;MLEAC=2;MLEAF=1.00;MQ=60.00;MQ0=0;QD=31.37	GT:AD:DP:GQ:PL	1/1:0,2:2:6:90,6,0
1	62148365	.	A	G	59.74	PASS	AC=2;AF=1.00;AN=2;DP=2;FS=0.000;MLEAC=2;MLEAF=1.00;MQ=60.00;MQ0=0;QD=29.87	GT:AD:DP:GQ:PL	1/1:0,2:2:6:87,6,0
1	62148968	.	C	A	179.90	PASS	AC=2;AF=1.00;AN=2;DP=5;FS=0.000;MLEAC=2;MLEAF=1.00;MQ=60.00;MQ0=0;QD=27.29	GT:AD:DP:GQ:PL	1/1:0,5:5:15:208,15,0
1	62164410	.	G	C	17.61	LowQual	AC=2;AF=1.00;AN=2;DP=1;FS=0.000;MLEAC=2;MLEAF=1.00;MQ=60.00;MQ0=0;QD=17.61	GT:AD:DP:GQ:PL	1/1:0,1:1:3:44,3,0
1	62232031	.	C	T	633.77	PASS	AC=2;AF=1.00;AN=2;DP=15;FS=0.000;MLEAC=2;MLEAF=1.00;MQ=60.00;MQ0=0;QD=29.54	GT:AD:DP:GQ:PL	1/1:0,15:15:45:662,45,0
1	62257036	.	A	C	453.77	PASS	AC=1;AF=0.500;AN=2;BaseQRankSum=-1.187;ClippingRankSum=0.274;DP=14;FS=0.000;MLEAC=1;MLEAF=0.500;MQ=60.00;MQ0=0;MQRankSum=0.274;QD=32.41;ReadPosRankSum=-1.369	GT:AD:DP:GQ:PL	0/1:2,12:14:47:482,0,47
1	62305240	.	T	C	18.59	LowQual	AC=2;AF=1.00;AN=2;DP=1;FS=0.000;MLEAC=2;MLEAF=1.00;MQ=60.00;MQ0=0;QD=18.59	GT:AD:DP:GQ:PL	1/1:0,1:1:3:45,3,0
1	62330080	.	T	G	828.77	PASS	AC=2;AF=1.00;AN=2;DP=20;FS=0.000;MLEAC=2;MLEAF=1.00;MQ=60.00;MQ0=0;QD=31.59	GT:AD:DP:GQ:PL	1/1:0,20:20:60:857,60,0
1	62380270	.	C	T	1182.77	PASS	AC=2;AF=1.00;AN=2;DP=28;FS=0.000;MLEAC=2;MLEAF=1.00;MQ=60.00;MQ0=0;QD=31.98	GT:AD:DP:GQ:PL	1/1:0,28:28:84:1211,84,0
1	62380298	.	G	A	683.77	PASS	AC=1;AF=0.500;AN=2;BaseQRankSum=0.367;ClippingRankSum=-0.500;DP=24;FS=1.875;MLEAC=1;MLEAF=0.500;MQ=60.00;MQ0=0;MQRankSum=-1.033;QD=28.49;ReadPosRankSum=-0.100	GT:AD:DP:GQ:PL	0/1:6,18:24:99:712,0,190
1	62386183	.	T	C	59.74	PASS	AC=2;AF=1.00;AN=2;DP=2;FS=0.000;MLEAC=2;MLEAF=1.00;MQ=60.00;MQ0=0;QD=29.87	GT:AD:DP:GQ:PL	1/1:0,2:2:6:87,6,0
1	62448245	.	G	A	61.74	PASS	AC=2;AF=1.00;AN=2;DP=2;FS=0.000;MLEAC=2;MLEAF=1.00;MQ=60.00;MQ0=0;QD=30.87	GT:AD:DP:GQ:PL	1/1:0,2:2:6:89,6,0
1	62448731	.	T	G	18.59	LowQual	AC=2;AF=1.00;AN=2;DP=1;FS=0.000;MLEAC=2;MLEAF=1.00;MQ=60.00;MQ0=0;QD=18.59	GT:AD:DP:GQ:PL	1/1:0,1:1:3:45,3,0
1	62456014	.	G	A	798.77	PASS	AC=1;AF=0.500;AN=2;BaseQRankSum=-1.366;ClippingRankSum=0.325;DP=27;FS=0.000;MLEAC=1;MLEAF=0.500;MQ=60.00;MQ0=0;MQRankSum=0.325;QD=29.58;ReadPosRankSum=-0.846	GT:AD:DP:GQ:PL	0/1:5,21:26:99:827,0,145
1	62469742	.	A	C	107.28	PASS	AC=2;AF=1.00;AN=2;DP=3;FS=0.000;MLEAC=2;MLEAF=1.00;MQ=60.00;MQ0=0;QD=35.82	GT:AD:DP:GQ:PL	1/1:0,3:3:9:135,9,0
1	62516683	.	G	C	585.77	PASS	AC=2;AF=1.00;AN=2;DP=14;FS=0.000;MLEAC=2;MLEAF=1.00;MQ=60.00;MQ0=0;QD=29.12	GT:AD:DP:GQ:PL	1/1:0,14:14:42:614,42,0
1	62579823	.	G	A	96.77	PASS	AC=1;AF=0.500;AN=2;BaseQRankSum=0.910;ClippingRankSum=-0.303;DP=16;FS=2.331;MLEAC=1;MLEAF=0.500;MQ=60.00;MQ0=0;MQRankSum=1.637;QD=6.05;ReadPosRankSum=0.546	GT:AD:DP:GQ:PL	0/1:12,4:16:99:125,0,422
1	62594593	.	C	T	589.77	PASS	AC=2;AF=1.00;AN=2;DP=14;FS=0.000;MLEAC=2;MLEAF=1.00;MQ=60.00;MQ0=0;QD=30.64	GT:AD:DP:GQ:PL	1/1:0,14:14:42:618,42,0
1	62603421	.	C	T	55.74	PASS	AC=2;AF=1.00;AN=2;DP=2;FS=0.000;MLEAC=2;MLEAF=1.00;MQ=60.00;MQ0=0;QD=27.87	GT:AD:DP:GQ:PL	1/1:0,2:2:6:83,6,0
1	62614340	.	C	T	104.28	PASS	AC=2;AF=1.00;AN=2;DP=3;FS=0.000;MLEAC=2;MLEAF=1.00;MQ=60.00;MQ0=0;QD=34.76	GT:AD:DP:GQ:PL	1/1:0,3:3:9:132,9,0
1	62614366	.	G	A	145.03	PASS	AC=2;AF=1.00;AN=2;DP=4;FS=0.000;MLEAC=2;MLEAF=1.00;MQ=60.00;MQ0=0;QD=29.28	GT:AD:DP:GQ:PL	1/1:0,4:4:12:173,12,0
1	62614464	.	T	C	106.28	PASS	AC=2;AF=1.00;AN=2;DP=3;FS=0.000;MLEAC=2;MLEAF=1.00;MQ=60.00;MQ0=0;QD=32.57	GT:AD:DP:GQ:PL	1/1:0,3:3:9:134,9,0
1	62615684	.	A	G	102.28	PASS	AC=2;AF=1.00;AN=2;DP=3;FS=0.000;MLEAC=2;MLEAF=1.00;MQ=60.00;MQ0=0;QD=34.09	GT:AD:DP:GQ:PL	1/1:0,3:3:9:130,9,0
1	62617927	.	C	T	49.74	PASS	AC=2;AF=1.00;AN=2;DP=2;FS=0.000;MLEAC=2;MLEAF=1.00;MQ=60.00;MQ0=0;QD=24.87	GT:AD:DP:GQ:PL	1/1:0,2:2:6:77,6,0
1	62618059	.	G	A	62.74	PASS	AC=2;AF=1.00;AN=2;DP=2;FS=0.000;MLEAC=2;MLEAF=1.00;MQ=60.00;MQ0=0;QD=31.37	GT:AD:DP:GQ:PL	1/1:0,2:2:6:90,6,0
1	62621089	.	C	T	59.74	PASS	AC=2;AF=1.00;AN=2;DP=2;FS=0.000;MLEAC=2;MLEAF=1.00;MQ=60.00;MQ0=0;QD=29.87	GT:AD:DP:GQ:PL	1/1:0,2:2:6:87,6,0
1	62621446	.	C	T	55.74	PASS	AC=2;AF=1.00;AN=2;DP=2;FS=0.000;MLEAC=2;MLEAF=1.00;MQ=60.00;MQ0=0;QD=27.87	GT:AD:DP:GQ:PL	1/1:0,2:2:6:83,6,0
1	62627675	.	G	A	522.77	PASS	AC=2;AF=1.00;AN=2;DP=13;FS=0.000;MLEAC=2;MLEAF=1.00;MQ=60.00;MQ0=0;QD=24.89	GT:AD:DP:GQ:PL	1/1:0,13:13:39:551,39,0
1	62902874	.	A	G	766.77	PASS	AC=2;AF=1.00;AN=2;BaseQRankSum=1.561;ClippingRankSum=-1.387;DP=20;FS=3.979;MLEAC=2;MLEAF=1.00;MQ=60.00;MQ0=0;MQRankSum=-0.694;QD=31.61;ReadPosRankSum=1.387	GT:AD:DP:GQ:PL	1/1:1,19:20:50:795,50,0
1	62938640	.	G	T	100.28	PASS	AC=2;AF=1.00;AN=2;DP=3;FS=0.000;MLEAC=2;MLEAF=1.00;MQ=60.00;MQ0=0;QD=33.43	GT:AD:DP:GQ:PL	1/1:0,3:3:9:128,9,0
1	63388210	.	A	G	45.74	PASS	AC=2;AF=1.00;AN=2;DP=2;FS=0.000;MLEAC=2;MLEAF=1.00;MQ=60.00;MQ0=0;QD=22.87	GT:AD:DP:GQ:PL	1/1:0,2:2:6:73,6,0
1	63907754	.	T	C	47.74	PASS	AC=2;AF=1.00;AN=2;DP=2;FS=0.000;MLEAC=2;MLEAF=1.00;MQ=60.00;MQ0=0;QD=23.87	GT:AD:DP:GQ:PL	1/1:0,2:2:6:75,6,0
1	64097432	.	C	T	296.77	PASS	AC=1;AF=0.500;AN=2;BaseQRankSum=0.828;ClippingRankSum=-1.452;DP=40;FS=0.000;MLEAC=1;MLEAF=0.500;MQ=60.00;MQ0=0;MQRankSum=-1.702;QD=7.42;ReadPosRankSum=1.046	GT:AD:DP:GQ:PL	0/1:30,10:40:99:325,0,1165
1	64254723	.	T	C	58.74	PASS	AC=2;AF=1.00;AN=2;DP=2;FS=0.000;MLEAC=2;MLEAF=1.00;MQ=60.00;MQ0=0;QD=29.37	GT:AD:DP:GQ:PL	1/1:0,2:2:6:86,6,0
1	65311262	.	G	A	394.77	PASS	AC=1;AF=0.500;AN=2;BaseQRankSum=-2.722;ClippingRankSum=0.488;DP=49;FS=2.735;MLEAC=1;MLEAF=0.500;MQ=60.00;MQ0=0;MQRankSum=0.813;QD=8.06;ReadPosRankSum=-0.466	GT:AD:DP:GQ:PL	0/1:34,15:49:99:423,0,1292
1	65419013	.	C	A	61.74	PASS	AC=2;AF=1.00;AN=2;DP=2;FS=0.000;MLEAC=2;MLEAF=1.00;MQ=60.00;MQ0=0;QD=30.87	GT:AD:DP:GQ:PL	1/1:0,2:2:6:89,6,0
1	65685998	.	C	T	45.77	PASS	AC=1;AF=0.500;AN=2;BaseQRankSum=-0.736;ClippingRankSum=0.736;DP=3;FS=0.000;MLEAC=1;MLEAF=0.500;MQ=60.00;MQ0=0;MQRankSum=-0.736;QD=15.26;ReadPosRankSum=0.736	GT:AD:DP:GQ:PL	0/1:1,2:3:37:74,0,37
1	65694612	.	C	T	87.77	PASS	AC=1;AF=0.500;AN=2;BaseQRankSum=-1.868;ClippingRankSum=1.529;DP=17;FS=2.336;MLEAC=1;MLEAF=0.500;MQ=60.00;MQ0=0;MQRankSum=-1.415;QD=5.16;ReadPosRankSum=-1.189	GT:AD:DP:GQ:PL	0/1:13,4:17:99:116,0,521
1	65694697	.	T	G	54.77	PASS	AC=1;AF=0.500;AN=2;BaseQRankSum=0.441;ClippingRankSum=-2.331;DP=17;FS=0.000;MLEAC=1;MLEAF=0.500;MQ=60.00;MQ0=0;MQRankSum=-0.567;QD=3.22;ReadPosRankSum=0.567	GT:AD:DP:GQ:PL	0/1:14,3:17:83:83,0,535
1	65694819	.	G	A	369.77	PASS	AC=1;AF=0.500;AN=2;BaseQRankSum=0.967;ClippingRankSum=-0.967;DP=12;FS=2.881;MLEAC=1;MLEAF=0.500;MQ=60.00;MQ0=0;MQRankSum=-1.826;QD=30.81;ReadPosRankSum=0.752	GT:AD:DP:GQ:PL	0/1:2,10:12:47:398,0,47
1	65695853	.	A	G	968.77	PASS	AC=2;AF=1.00;AN=2;BaseQRankSum=0.485;ClippingRankSum=-0.763;DP=25;FS=3.188;MLEAC=2;MLEAF=1.00;MQ=60.00;MQ0=0;MQRankSum=-0.347;QD=25.07;ReadPosRankSum=-0.901	GT:AD:DP:GQ:PL	1/1:1,24:25:31:997,31,0
1	65695930	.	G	A	748.77	PASS	AC=2;AF=1.00;AN=2;DP=18;FS=0.000;MLEAC=2;MLEAF=1.00;MQ=60.00;MQ0=0;QD=31.01	GT:AD:DP:GQ:PL	1/1:0,18:18:54:777,54,0
1	65696034	.	G	C	194.77	PASS	AC=1;AF=0.500;AN=2;BaseQRankSum=0.467;ClippingRankSum=1.378;DP=12;FS=0.000;MLEAC=1;MLEAF=0.500;MQ=60.00;MQ0=0;MQRankSum=-0.259;QD=16.23;ReadPosRankSum=-0.869	GT:AD:DP:GQ:PL	0/1:6,6:12:99:223,0,231
1	65696189	.	T	G	151.77	PASS	AC=1;AF=0.500;AN=2;BaseQRankSum=1.067;ClippingRankSum=-1.067;DP=14;FS=0.000;MLEAC=1;MLEAF=0.500;MQ=60.00;MQ0=0;MQRankSum=0.000;QD=10.84;ReadPosRankSum=0.533	GT:AD:DP:GQ:PL	0/1:9,5:14:99:180,0,350
1	65879488	.	A	C	45.77	PASS	AC=1;AF=0.500;AN=2;BaseQRankSum=0.736;ClippingRankSum=0.736;DP=3;FS=0.000;MLEAC=1;MLEAF=0.500;MQ=60.00;MQ0=0;MQRankSum=0.736;QD=15.26;ReadPosRankSum=-0.736	GT:AD:DP:GQ:PL	0/1:1,2:3:37:74,0,37
1	65886398	.	T	C	570.77	PASS	AC=1;AF=0.500;AN=2;BaseQRankSum=-0.280;ClippingRankSum=-0.839;DP=19;FS=0.000;MLEAC=1;MLEAF=0.500;MQ=60.00;MQ0=0;MQRankSum=0.056;QD=30.04;ReadPosRankSum=-0.056	GT:AD:DP:GQ:PL	0/1:3,16:19:72:599,0,72
1	65895130	.	A	G	102.28	PASS	AC=2;AF=1.00;AN=2;DP=3;FS=0.000;MLEAC=2;MLEAF=1.00;MQ=60.00;MQ0=0;QD=34.09	GT:AD:DP:GQ:PL	1/1:0,3:3:9:130,9,0
1	65895264	.	A	G	62.74	PASS	AC=2;AF=1.00;AN=2;DP=2;FS=0.000;MLEAC=2;MLEAF=1.00;MQ=60.00;MQ0=0;QD=31.37	GT:AD:DP:GQ:PL	1/1:0,2:2:6:90,6,0
1	65897951	.	G	A	1356.77	PASS	AC=1;AF=0.500;AN=2;BaseQRankSum=-0.350;ClippingRankSum=0.535;DP=41;FS=4.090;MLEAC=1;MLEAF=0.500;MQ=60.00;MQ0=0;MQRankSum=-1.715;QD=33.09;ReadPosRankSum=-0.129	GT:AD:DP:GQ:PL	0/1:6,35:41:99:1385,0,146
1	65897981	.	G	A	124.77	PASS	AC=1;AF=0.500;AN=2;BaseQRankSum=0.158;ClippingRankSum=-0.113;DP=34;FS=0.000;MLEAC=1;MLEAF=0.500;MQ=60.00;MQ0=0;MQRankSum=-0.836;QD=3.67;ReadPosRankSum=1.197	GT:AD:DP:GQ:PL	0/1:28,6:34:99:153,0,1107
1	65898873	.	G	C	198.77	PASS	AC=1;AF=0.500;AN=2;BaseQRankSum=1.190;ClippingRankSum=-0.028;DP=27;FS=0.000;MLEAC=1;MLEAF=0.500;MQ=60.00;MQ0=0;MQRankSum=-0.249;QD=7.36;ReadPosRankSum=0.194	GT:AD:DP:GQ:PL	0/1:20,7:27:99:227,0,768
1	65898972	.	G	A	1156.77	PASS	AC=2;AF=1.00;AN=2;DP=27;FS=0.000;MLEAC=2;MLEAF=1.00;MQ=60.00;MQ0=0;QD=29.42	GT:AD:DP:GQ:PL	1/1:0,27:27:81:1185,81,0
1	65900357	.	G	T	56.74	PASS	AC=2;AF=1.00;AN=2;DP=2;FS=0.000;MLEAC=2;MLEAF=1.00;MQ=60.00;MQ0=0;QD=28.37	GT:AD:DP:GQ:PL	1/1:0,2:2:6:84,6,0
1	67452322	.	G	A	154.77	PASS	AC=1;AF=0.500;AN=2;BaseQRankSum=1.545;ClippingRankSum=0.978;DP=13;FS=0.000;MLEAC=1;MLEAF=0.500;MQ=60.00;MQ0=0;MQRankSum=-0.212;QD=11.91;ReadPosRankSum=0.000	GT:AD:DP:GQ:PL	0/1:8,5:13:99:183,0,303
1	67453035	.	A	G	449.77	PASS	AC=2;AF=1.00;AN=2;DP=11;FS=0.000;MLEAC=2;MLEAF=1.00;MQ=60.00;MQ0=0;QD=33.93	GT:AD:DP:GQ:PL	1/1:0,11:11:33:478,33,0
1	67468124	.	G	C	21.80	LowQual	AC=1;AF=0.500;AN=2;BaseQRankSum=-0.572;ClippingRankSum=0.000;DP=8;FS=3.680;MLEAC=1;MLEAF=0.500;MQ=60.00;MQ0=0;MQRankSum=1.067;QD=2.72;ReadPosRankSum=0.000	GT:AD:DP:GQ:PL	0/1:6,2:8:50:50,0,239
1	67518534	.	C	T	98.77	PASS	AC=1;AF=0.500;AN=2;BaseQRankSum=-2.383;ClippingRankSum=-0.365;DP=10;FS=0.000;MLEAC=1;MLEAF=0.500;MQ=60.00;MQ0=0;MQRankSum=-0.365;QD=9.88;ReadPosRankSum=-1.568	GT:AD:DP:GQ:PL	0/1:6,4:10:99:127,0,238
1	67797404	.	C	T	96.28	PASS	AC=2;AF=1.00;AN=2;DP=3;FS=0.000;MLEAC=2;MLEAF=1.00;MQ=60.00;MQ0=0;QD=32.09	GT:AD:DP:GQ:PL	1/1:0,3:3:9:124,9,0
1	67874689	.	T	C	212.80	PASS	AC=1;AF=0.500;AN=2;BaseQRankSum=0.736;ClippingRankSum=0.736;DP=6;FS=0.000;MLEAC=1;MLEAF=0.500;MQ=60.00;MQ0=0;MQRankSum=-0.736;QD=24.76;ReadPosRankSum=0.736	GT:AD:DP:GQ:PL	0/1:1,5:6:21:241,0,21
1	67874696	.	T	C	86.77	PASS	AC=1;AF=0.500;AN=2;BaseQRankSum=-1.026;ClippingRankSum=1.026;DP=4;FS=0.000;MLEAC=1;MLEAF=0.500;MQ=60.00;MQ0=0;MQRankSum=-1.026;QD=21.69;ReadPosRankSum=-1.026	GT:AD:DP:GQ:PL	0/1:2,2:4:99:115,0,208
1	67874697	.	T	C	86.77	PASS	AC=1;AF=0.500;AN=2;BaseQRankSum=-1.026;ClippingRankSum=1.026;DP=4;FS=0.000;MLEAC=1;MLEAF=0.500;MQ=60.00;MQ0=0;MQRankSum=1.026;QD=21.69;ReadPosRankSum=-1.026	GT:AD:DP:GQ:PL	0/1:2,2:4:99:115,0,208
1	67874731	.	T	C	184.90	PASS	AC=2;AF=1.00;AN=2;DP=5;FS=0.000;MLEAC=2;MLEAF=1.00;MQ=60.00;MQ0=0;QD=29.16	GT:AD:DP:GQ:PL	1/1:0,5:5:15:213,15,0
1	67875203	.	C	T	584.77	PASS	AC=2;AF=1.00;AN=2;DP=14;FS=0.000;MLEAC=2;MLEAF=1.00;MQ=60.00;MQ0=0;QD=26.67	GT:AD:DP:GQ:PL	1/1:0,14:14:42:613,42,0
1	68151980	.	T	G	129.77	PASS	AC=1;AF=0.500;AN=2;BaseQRankSum=0.796;ClippingRankSum=0.919;DP=15;FS=9.961;MLEAC=1;MLEAF=0.500;MQ=60.00;MQ0=0;MQRankSum=-0.184;QD=8.65;ReadPosRankSum=-0.919	GT:AD:DP:GQ:PL	0/1:10,5:15:99:158,0,338
1	68152438	.	C	T	69.77	PASS	AC=1;AF=0.500;AN=2;BaseQRankSum=0.573;ClippingRankSum=-1.001;DP=9;FS=0.000;MLEAC=1;MLEAF=0.500;MQ=60.00;MQ0=0;MQRankSum=-1.203;QD=7.75;ReadPosRankSum=1.203	GT:AD:DP:GQ:PL	0/1:6,3:9:98:98,0,217
1	68167491	.	C	T	308.77	PASS	AC=1;AF=0.500;AN=2;BaseQRankSum=0.775;ClippingRankSum=0.737;DP=34;FS=0.000;MLEAC=1;MLEAF=0.500;MQ=60.00;MQ0=0;MQRankSum=1.191;QD=9.08;ReadPosRankSum=-0.510	GT:AD:DP:GQ:PL	0/1:24,10:34:99:337,0,927
1	68169069	.	A	G	210.77	PASS	AC=1;AF=0.500;AN=2;BaseQRankSum=1.785;ClippingRankSum=-0.903;DP=33;FS=0.000;MLEAC=1;MLEAF=0.500;MQ=60.00;MQ0=0;MQRankSum=1.239;QD=6.39;ReadPosRankSum=0.735	GT:AD:DP:GQ:PL	0/1:25,8:33:99:239,0,988
1	68169122	.	A	G	16.86	LowQual;my_snp_filter	AC=1;AF=0.500;AN=2;BaseQRankSum=0.425;ClippingRankSum=0.764;DP=15;FS=2.808;MLEAC=1;MLEAF=0.500;MQ=60.00;MQ0=0;MQRankSum=-0.255;QD=1.12;ReadPosRankSum=0.425	GT:AD:DP:GQ:PL	0/1:13,2:15:45:45,0,497
1	68170255	.	C	A	179.77	PASS	AC=1;AF=0.500;AN=2;BaseQRankSum=-0.167;ClippingRankSum=-1.689;DP=44;FS=1.561;MLEAC=1;MLEAF=0.500;MQ=60.00;MQ0=0;MQRankSum=-0.898;QD=4.09;ReadPosRankSum=1.719	GT:AD:DP:GQ:PL	0/1:36,8:44:99:208,0,1417
1	68587458	.	C	T	62.74	PASS	AC=2;AF=1.00;AN=2;DP=2;FS=0.000;MLEAC=2;MLEAF=1.00;MQ=60.00;MQ0=0;QD=31.37	GT:AD:DP:GQ:PL	1/1:0,2:2:6:90,6,0
1	68589927	.	G	T	145.03	PASS	AC=2;AF=1.00;AN=2;DP=3;FS=0.000;MLEAC=2;MLEAF=1.00;MQ=60.00;MQ0=0;QD=30.28	GT:AD:DP:GQ:PL	1/1:0,3:3:12:173,12,0
1	68589935	.	T	G	145.03	PASS	AC=2;AF=1.00;AN=2;DP=3;FS=0.000;MLEAC=2;MLEAF=1.00;MQ=60.00;MQ0=0;QD=27.90	GT:AD:DP:GQ:PL	1/1:0,3:3:12:173,12,0
1	68591173	.	A	G	234.84	PASS	AC=2;AF=1.00;AN=2;DP=6;FS=0.000;MLEAC=2;MLEAF=1.00;MQ=60.00;MQ0=0;QD=36.24	GT:AD:DP:GQ:PL	1/1:0,6:6:18:263,18,0
1	68591405	.	G	A	921.77	PASS	AC=2;AF=1.00;AN=2;DP=22;FS=0.000;MLEAC=2;MLEAF=1.00;MQ=60.00;MQ0=0;QD=28.25	GT:AD:DP:GQ:PL	1/1:0,22:22:66:950,66,0
1	68603586	.	C	T	1040.77	PASS	AC=2;AF=1.00;AN=2;DP=26;FS=0.000;MLEAC=2;MLEAF=1.00;MQ=60.00;MQ0=0;QD=32.42	GT:AD:DP:GQ:PL	1/1:0,26:26:78:1069,78,0
1	70024289	.	A	G	130.77	PASS	AC=1;AF=0.500;AN=2;BaseQRankSum=0.550;ClippingRankSum=-0.550;DP=7;FS=0.000;MLEAC=1;MLEAF=0.500;MQ=60.00;MQ0=0;MQRankSum=0.000;QD=18.68;ReadPosRankSum=0.550	GT:AD:DP:GQ:PL	0/1:3,4:7:99:159,0,233
1	70024291	.	A	G	130.77	PASS	AC=1;AF=0.500;AN=2;BaseQRankSum=0.550;ClippingRankSum=-0.550;DP=7;FS=0.000;MLEAC=1;MLEAF=0.500;MQ=60.00;MQ0=0;MQRankSum=0.937;QD=18.68;ReadPosRankSum=0.550	GT:AD:DP:GQ:PL	0/1:3,4:7:99:159,0,233
1	70029727	.	A	G	61.74	PASS	AC=2;AF=1.00;AN=2;DP=2;FS=0.000;MLEAC=2;MLEAF=1.00;MQ=60.00;MQ0=0;QD=30.87	GT:AD:DP:GQ:PL	1/1:0,2:2:6:89,6,0
1	70611208	.	A	T	153.77	PASS	AC=1;AF=0.500;AN=2;BaseQRankSum=-0.956;ClippingRankSum=0.322;DP=8;FS=3.332;MLEAC=1;MLEAF=0.500;MQ=60.00;MQ0=0;MQRankSum=-1.920;QD=19.22;ReadPosRankSum=-0.684	GT:AD:DP:GQ:PL	0/1:3,5:8:99:182,0,111
1	70611347	.	A	G	317.78	PASS	AC=2;AF=1.00;AN=2;DP=8;FS=0.000;MLEAC=2;MLEAF=1.00;MQ=60.00;MQ0=0;QD=37.64	GT:AD:DP:GQ:PL	1/1:0,8:8:24:346,24,0
1	70630925	.	G	C	61.74	PASS	AC=2;AF=1.00;AN=2;DP=2;FS=0.000;MLEAC=2;MLEAF=1.00;MQ=60.00;MQ0=0;QD=30.87	GT:AD:DP:GQ:PL	1/1:0,2:2:6:89,6,0
1	70687887	.	T	G	353.10	PASS	AC=1;AF=0.500;AN=2;BaseQRankSum=-0.158;ClippingRankSum=0.158;DP=11;FS=3.424;MLEAC=1;MLEAF=0.500;MQ=60.00;MQ0=0;MQRankSum=-1.739;QD=32.10;ReadPosRankSum=-0.474	GT:AD:DP:GQ:PL	0/1:1,10:11:11:381,0,11
1	70688552	.	A	G	35.77	PASS	AC=1;AF=0.500;AN=2;BaseQRankSum=-1.026;ClippingRankSum=0.000;DP=4;FS=0.000;MLEAC=1;MLEAF=0.500;MQ=60.00;MQ0=0;MQRankSum=-1.026;QD=8.94;ReadPosRankSum=0.000	GT:AD:DP:GQ:PL	0/1:2,2:4:64:64,0,75
1	70689215	.	T	C	91.77	PASS	AC=1;AF=0.500;AN=2;BaseQRankSum=0.727;ClippingRankSum=0.727;DP=4;FS=0.000;MLEAC=1;MLEAF=0.500;MQ=60.00;MQ0=0;MQRankSum=0.727;QD=22.94;ReadPosRankSum=-0.727	GT:AD:DP:GQ:PL	0/1:1,3:4:34:120,0,34
1	70689677	.	A	G	193.90	PASS	AC=2;AF=1.00;AN=2;DP=5;FS=0.000;MLEAC=2;MLEAF=1.00;MQ=60.00;MQ0=0;QD=31.60	GT:AD:DP:GQ:PL	1/1:0,5:5:15:222,15,0
1	70689760	.	A	G	199.77	PASS	AC=1;AF=0.500;AN=2;BaseQRankSum=-1.203;ClippingRankSum=0.573;DP=9;FS=7.782;MLEAC=1;MLEAF=0.500;MQ=60.00;MQ0=0;MQRankSum=0.248;QD=22.20;ReadPosRankSum=0.248	GT:AD:DP:GQ:PL	0/1:3,6:9:99:228,0,106
1	70689860	.	G	T	99.28	PASS	AC=2;AF=1.00;AN=2;DP=3;FS=0.000;MLEAC=2;MLEAF=1.00;MQ=60.00;MQ0=0;QD=33.09	GT:AD:DP:GQ:PL	1/1:0,3:3:9:127,9,0
1	70690022	.	A	G	62.74	PASS	AC=2;AF=1.00;AN=2;DP=2;FS=0.000;MLEAC=2;MLEAF=1.00;MQ=60.00;MQ0=0;QD=31.37	GT:AD:DP:GQ:PL	1/1:0,2:2:6:90,6,0
1	70690465	.	G	C	46.77	PASS	AC=1;AF=0.500;AN=2;BaseQRankSum=-1.026;ClippingRankSum=0.000;DP=4;FS=0.000;MLEAC=1;MLEAF=0.500;MQ=60.00;MQ0=0;MQRankSum=1.026;QD=11.69;ReadPosRankSum=0.000	GT:AD:DP:GQ:PL	0/1:2,2:4:75:75,0,79
1	70690540	.	C	T	50.77	PASS	AC=1;AF=0.500;AN=2;BaseQRankSum=0.736;ClippingRankSum=-0.736;DP=3;FS=0.000;MLEAC=1;MLEAF=0.500;MQ=60.00;MQ0=0;MQRankSum=0.736;QD=16.92;ReadPosRankSum=0.736	GT:AD:DP:GQ:PL	0/1:1,2:3:33:79,0,33
1	70691079	.	A	G	40.77	PASS	AC=1;AF=0.500;AN=2;BaseQRankSum=-1.380;ClippingRankSum=-0.720;DP=6;FS=0.000;MLEAC=1;MLEAF=0.500;MQ=60.00;MQ0=0;MQRankSum=0.000;QD=6.79;ReadPosRankSum=0.720	GT:AD:DP:GQ:PL	0/1:4,2:6:69:69,0,164
1	70691899	.	A	G	87.77	PASS	AC=1;AF=0.500;AN=2;BaseQRankSum=0.727;ClippingRankSum=-0.727;DP=4;FS=0.000;MLEAC=1;MLEAF=0.500;MQ=60.00;MQ0=0;MQRankSum=0.727;QD=21.94;ReadPosRankSum=-0.727	GT:AD:DP:GQ:PL	0/1:1,3:4:31:116,0,31
1	70693731	.	A	T	244.81	PASS	AC=1;AF=0.500;AN=2;BaseQRankSum=0.747;ClippingRankSum=0.747;DP=8;FS=4.260;MLEAC=1;MLEAF=0.500;MQ=60.00;MQ0=0;MQRankSum=0.747;QD=30.60;ReadPosRankSum=-0.747	GT:AD:DP:GQ:PL	0/1:1,7:8:20:273,0,20
1	70709759	.	G	A	51.74	PASS	AC=2;AF=1.00;AN=2;DP=2;FS=0.000;MLEAC=2;MLEAF=1.00;MQ=60.00;MQ0=0;QD=25.87	GT:AD:DP:GQ:PL	1/1:0,2:2:6:79,6,0
1	70714215	.	T	C	59.74	PASS	AC=2;AF=1.00;AN=2;DP=2;FS=0.000;MLEAC=2;MLEAF=1.00;MQ=60.00;MQ0=0;QD=29.87	GT:AD:DP:GQ:PL	1/1:0,2:2:6:87,6,0
1	70715093	.	G	A	148.03	PASS	AC=2;AF=1.00;AN=2;DP=4;FS=0.000;MLEAC=2;MLEAF=1.00;MQ=60.00;MQ0=0;QD=30.46	GT:AD:DP:GQ:PL	1/1:0,4:4:12:176,12,0
1	70717293	.	G	A	39.73	my_snp_filter	AC=1;AF=0.500;AN=2;BaseQRankSum=-0.202;ClippingRankSum=-1.588;DP=35;FS=0.000;MLEAC=1;MLEAF=0.500;MQ=60.00;MQ0=0;MQRankSum=0.606;QD=1.14;ReadPosRankSum=0.202	GT:AD:DP:GQ:PL	0/1:30,5:35:99:102,0,1070
1	70820199	.	C	T	97.77	PASS	AC=1;AF=0.500;AN=2;BaseQRankSum=1.755;ClippingRankSum=-1.189;DP=17;FS=6.245;MLEAC=1;MLEAF=0.500;MQ=60.00;MQ0=0;MQRankSum=-0.396;QD=5.75;ReadPosRankSum=0.849	GT:AD:DP:GQ:PL	0/1:13,4:17:99:126,0,476
1	70828536	.	T	C	57.74	PASS	AC=2;AF=1.00;AN=2;DP=2;FS=0.000;MLEAC=2;MLEAF=1.00;MQ=60.00;MQ0=0;QD=28.87	GT:AD:DP:GQ:PL	1/1:0,2:2:6:85,6,0
1	70905967	.	A	G	83.77	PASS	AC=1;AF=0.500;AN=2;BaseQRankSum=0.406;ClippingRankSum=-1.537;DP=6;FS=0.000;MLEAC=1;MLEAF=0.500;MQ=60.00;MQ0=0;MQRankSum=-0.988;QD=13.96;ReadPosRankSum=1.537	GT:AD:DP:GQ:PL	0/1:3,3:6:99:112,0,111
1	70905983	.	A	G	46.77	PASS	AC=1;AF=0.500;AN=2;BaseQRankSum=1.231;ClippingRankSum=-1.231;DP=5;FS=0.000;MLEAC=1;MLEAF=0.500;MQ=60.00;MQ0=0;MQRankSum=-0.358;QD=9.35;ReadPosRankSum=-0.358	GT:AD:DP:GQ:PL	0/1:3,2:5:75:75,0,111
1	70910065	.	A	G	52.77	PASS	AC=1;AF=0.500;AN=2;BaseQRankSum=0.736;ClippingRankSum=0.736;DP=3;FS=4.771;MLEAC=1;MLEAF=0.500;MQ=60.00;MQ0=0;MQRankSum=-0.736;QD=17.59;ReadPosRankSum=0.736	GT:AD:DP:GQ:PL	0/1:1,2:3:28:81,0,28
1	70910646	.	A	G	11.12	LowQual	AC=1;AF=0.500;AN=2;BaseQRankSum=0.804;ClippingRankSum=0.804;DP=2;FS=0.000;MLEAC=1;MLEAF=0.500;MQ=60.00;MQ0=0;MQRankSum=0.804;QD=5.56;ReadPosRankSum=0.804	GT:AD:DP:GQ:PL	0/1:1,1:2:39:39,0,71
1	70910654	.	A	G	11.12	LowQual	AC=1;AF=0.500;AN=2;BaseQRankSum=0.804;ClippingRankSum=0.804;DP=2;FS=0.000;MLEAC=1;MLEAF=0.500;MQ=60.00;MQ0=0;MQRankSum=0.804;QD=5.56;ReadPosRankSum=0.804	GT:AD:DP:GQ:PL	0/1:1,1:2:39:39,0,71
1	71529401	.	C	T	98.77	PASS	AC=1;AF=0.500;AN=2;BaseQRankSum=0.303;ClippingRankSum=-0.061;DP=16;FS=0.000;MLEAC=1;MLEAF=0.500;MQ=60.00;MQ0=0;MQRankSum=1.152;QD=6.17;ReadPosRankSum=-0.182	GT:AD:DP:GQ:PL	0/1:12,4:16:99:127,0,470
1	71531596	.	A	G	74.77	PASS	AC=1;AF=0.500;AN=2;BaseQRankSum=1.001;ClippingRankSum=-0.573;DP=9;FS=3.332;MLEAC=1;MLEAF=0.500;MQ=60.00;MQ0=0;MQRankSum=0.573;QD=8.31;ReadPosRankSum=0.573	GT:AD:DP:GQ:PL	0/1:6,3:9:99:103,0,227
1	71535608	.	T	C	28.77	LowQual	AC=1;AF=0.500;AN=2;BaseQRankSum=0.000;ClippingRankSum=-0.480;DP=10;FS=0.000;MLEAC=1;MLEAF=0.500;MQ=60.00;MQ0=0;MQRankSum=0.480;QD=2.88;ReadPosRankSum=0.480	GT:AD:DP:GQ:PL	0/1:8,2:10:57:57,0,315
1	74670172	.	A	G	494.77	PASS	AC=2;AF=1.00;AN=2;DP=12;FS=0.000;MLEAC=2;MLEAF=1.00;MQ=60.00;MQ0=0;QD=28.21	GT:AD:DP:GQ:PL	1/1:0,12:12:36:523,36,0
1	75171751	.	T	C	453.77	PASS	AC=2;AF=1.00;AN=2;DP=11;FS=0.000;MLEAC=2;MLEAF=1.00;MQ=60.00;MQ0=0;QD=26.26	GT:AD:DP:GQ:PL	1/1:0,11:11:33:482,33,0
1	75230606	.	C	T	130.77	PASS	AC=1;AF=0.500;AN=2;BaseQRankSum=-0.731;ClippingRankSum=0.731;DP=5;FS=0.000;MLEAC=1;MLEAF=0.500;MQ=60.00;MQ0=0;MQRankSum=-0.731;QD=26.15;ReadPosRankSum=0.731	GT:AD:DP:GQ:PL	0/1:1,4:5:31:159,0,31
1	75681511	.	T	C	434.77	PASS	AC=2;AF=1.00;AN=2;DP=11;FS=0.000;MLEAC=2;MLEAF=1.00;MQ=60.00;MQ0=0;QD=30.51	GT:AD:DP:GQ:PL	1/1:0,11:11:33:463,33,0
1	75693501	.	G	A	502.77	PASS	AC=2;AF=1.00;AN=2;DP=12;FS=0.000;MLEAC=2;MLEAF=1.00;MQ=60.00;MQ0=0;QD=30.48	GT:AD:DP:GQ:PL	1/1:0,12:12:36:531,36,0
1	75716925	.	C	T	264.80	PASS	AC=2;AF=1.00;AN=2;DP=7;FS=0.000;MLEAC=2;MLEAF=1.00;MQ=60.00;MQ0=0;QD=27.87	GT:AD:DP:GQ:PL	1/1:0,7:7:21:293,21,0
1	76208757	.	T	C	291.82	PASS	AC=1;AF=0.500;AN=2;BaseQRankSum=-0.751;ClippingRankSum=-0.751;DP=9;FS=0.000;MLEAC=1;MLEAF=0.500;MQ=60.00;MQ0=0;MQRankSum=0.751;QD=32.42;ReadPosRankSum=0.751	GT:AD:DP:GQ:PL	0/1:1,8:9:19:320,0,19
1	76252011	.	G	A	82.28	PASS	AC=2;AF=1.00;AN=2;DP=3;FS=0.000;MLEAC=2;MLEAF=1.00;MQ=60.00;MQ0=0;QD=27.43	GT:AD:DP:GQ:PL	1/1:0,3:3:9:110,9,0
1	76252335	.	A	G	101.28	PASS	AC=2;AF=1.00;AN=2;DP=3;FS=0.000;MLEAC=2;MLEAF=1.00;MQ=60.00;MQ0=0;QD=33.76	GT:AD:DP:GQ:PL	1/1:0,3:3:9:129,9,0
1	76254726	.	G	T	120.77	PASS	AC=1;AF=0.500;AN=2;BaseQRankSum=0.000;ClippingRankSum=-0.421;DP=8;FS=0.000;MLEAC=1;MLEAF=0.500;MQ=60.00;MQ0=0;MQRankSum=-0.421;QD=15.10;ReadPosRankSum=0.421	GT:AD:DP:GQ:PL	0/1:4,4:8:99:149,0,156
1	76255613	.	A	G	276.84	PASS	AC=1;AF=0.500;AN=2;BaseQRankSum=-0.751;ClippingRankSum=0.751;DP=9;FS=0.000;MLEAC=1;MLEAF=0.500;MQ=60.00;MQ0=0;MQRankSum=-0.751;QD=30.76;ReadPosRankSum=-0.751	GT:AD:DP:GQ:PL	0/1:1,8:9:18:305,0,18
1	76256618	.	A	G	235.84	PASS	AC=2;AF=1.00;AN=2;DP=6;FS=0.000;MLEAC=2;MLEAF=1.00;MQ=60.00;MQ0=0;QD=34.31	GT:AD:DP:GQ:PL	1/1:0,6:6:18:264,18,0
1	76257501	.	T	C	133.82	PASS	AC=1;AF=0.500;AN=2;BaseQRankSum=0.731;ClippingRankSum=-0.731;DP=5;FS=0.000;MLEAC=1;MLEAF=0.500;MQ=60.00;MQ0=0;MQRankSum=0.731;QD=26.76;ReadPosRankSum=0.731	GT:AD:DP:GQ:PL	0/1:1,4:5:19:162,0,19
1	76257892	.	A	T	1402.77	PASS	AC=2;AF=1.00;AN=2;DP=33;FS=0.000;MLEAC=2;MLEAF=1.00;MQ=60.00;MQ0=0;QD=32.29	GT:AD:DP:GQ:PL	1/1:0,33:33:99:1431,99,0
1	76258518	.	T	C	189.90	PASS	AC=2;AF=1.00;AN=2;DP=5;FS=0.000;MLEAC=2;MLEAF=1.00;MQ=60.00;MQ0=0;QD=29.52	GT:AD:DP:GQ:PL	1/1:0,5:5:15:218,15,0
1	76386491	.	G	A	18.59	LowQual	AC=2;AF=1.00;AN=2;DP=1;FS=0.000;MLEAC=2;MLEAF=1.00;MQ=60.00;MQ0=0;QD=18.59	GT:AD:DP:GQ:PL	1/1:0,1:1:3:45,3,0
1	76386493	.	T	A	18.59	LowQual	AC=2;AF=1.00;AN=2;DP=1;FS=0.000;MLEAC=2;MLEAF=1.00;MQ=60.00;MQ0=0;QD=18.59	GT:AD:DP:GQ:PL	1/1:0,1:1:3:45,3,0
1	76386496	.	T	G	18.59	LowQual	AC=2;AF=1.00;AN=2;DP=1;FS=0.000;MLEAC=2;MLEAF=1.00;MQ=60.00;MQ0=0;QD=18.59	GT:AD:DP:GQ:PL	1/1:0,1:1:3:45,3,0
1	77996886	.	C	T	62.74	PASS	AC=2;AF=1.00;AN=2;DP=2;FS=0.000;MLEAC=2;MLEAF=1.00;MQ=60.00;MQ0=0;QD=31.37	GT:AD:DP:GQ:PL	1/1:0,2:2:6:90,6,0
1	77996887	.	A	G	62.74	PASS	AC=2;AF=1.00;AN=2;DP=2;FS=0.000;MLEAC=2;MLEAF=1.00;MQ=60.00;MQ0=0;QD=31.37	GT:AD:DP:GQ:PL	1/1:0,2:2:6:90,6,0
1	78136880	.	C	T	59.74	PASS	AC=2;AF=1.00;AN=2;DP=2;FS=0.000;MLEAC=2;MLEAF=1.00;MQ=60.00;MQ0=0;QD=29.87	GT:AD:DP:GQ:PL	1/1:0,2:2:6:87,6,0
1	78168758	.	C	A	58.74	PASS	AC=2;AF=1.00;AN=2;DP=2;FS=0.000;MLEAC=2;MLEAF=1.00;MQ=60.00;MQ0=0;QD=29.37	GT:AD:DP:GQ:PL	1/1:0,2:2:6:86,6,0
1	78426455	.	G	A	83.77	PASS	AC=1;AF=0.500;AN=2;BaseQRankSum=0.406;ClippingRankSum=-0.988;DP=6;FS=0.000;MLEAC=1;MLEAF=0.500;MQ=60.00;MQ0=0;MQRankSum=0.406;QD=13.96;ReadPosRankSum=0.406	GT:AD:DP:GQ:PL	0/1:3,3:6:99:112,0,111
1	78426483	.	C	A	82.77	PASS	AC=1;AF=0.500;AN=2;BaseQRankSum=1.920;ClippingRankSum=-0.956;DP=8;FS=0.000;MLEAC=1;MLEAF=0.500;MQ=60.00;MQ0=0;MQRankSum=-0.956;QD=10.35;ReadPosRankSum=-0.684	GT:AD:DP:GQ:PL	0/1:5,3:8:99:111,0,197
1	78470151	.	A	G	127.77	PASS	AC=1;AF=0.500;AN=2;BaseQRankSum=-0.731;ClippingRankSum=-0.731;DP=5;FS=0.000;MLEAC=1;MLEAF=0.500;MQ=60.00;MQ0=0;MQRankSum=0.731;QD=25.55;ReadPosRankSum=0.731	GT:AD:DP:GQ:PL	0/1:1,4:5:31:156,0,31
1	78483422	.	T	A	51.77	PASS	AC=1;AF=0.500;AN=2;BaseQRankSum=0.736;ClippingRankSum=-0.736;DP=3;FS=0.000;MLEAC=1;MLEAF=0.500;MQ=60.00;MQ0=0;MQRankSum=0.736;QD=17.26;ReadPosRankSum=0.736	GT:AD:DP:GQ:PL	0/1:1,2:3:35:80,0,35
1	79093055	.	G	T	185.90	PASS	AC=2;AF=1.00;AN=2;DP=5;FS=0.000;MLEAC=2;MLEAF=1.00;MQ=60.00;MQ0=0;QD=27.53	GT:AD:DP:GQ:PL	1/1:0,5:5:15:214,15,0
1	79094593	.	A	G	62.74	PASS	AC=2;AF=1.00;AN=2;DP=2;FS=0.000;MLEAC=2;MLEAF=1.00;MQ=60.00;MQ0=0;QD=31.37	GT:AD:DP:GQ:PL	1/1:0,2:2:6:90,6,0
1	79108217	.	G	A	185.77	PASS	AC=1;AF=0.500;AN=2;BaseQRankSum=-0.637;ClippingRankSum=-1.520;DP=30;FS=4.072;MLEAC=1;MLEAF=0.500;MQ=60.00;MQ0=0;MQRankSum=-0.098;QD=6.19;ReadPosRankSum=0.196	GT:AD:DP:GQ:PL	0/1:23,7:30:99:214,0,927
1	79109615	.	T	C	585.77	PASS	AC=2;AF=1.00;AN=2;DP=14;FS=0.000;MLEAC=2;MLEAF=1.00;MQ=60.00;MQ0=0;QD=27.61	GT:AD:DP:GQ:PL	1/1:0,14:14:42:614,42,0
1	79111691	.	G	A	118.77	PASS	AC=1;AF=0.500;AN=2;BaseQRankSum=0.937;ClippingRankSum=0.550;DP=7;FS=0.000;MLEAC=1;MLEAF=0.500;MQ=60.00;MQ0=0;MQRankSum=0.550;QD=16.97;ReadPosRankSum=-0.550	GT:AD:DP:GQ:PL	0/1:3,4:7:93:147,0,93
1	79113455	.	C	T	91.77	PASS	AC=1;AF=0.500;AN=2;BaseQRankSum=1.231;ClippingRankSum=-1.231;DP=5;FS=0.000;MLEAC=1;MLEAF=0.500;MQ=60.00;MQ0=0;MQRankSum=-1.231;QD=18.35;ReadPosRankSum=1.231	GT:AD:DP:GQ:PL	0/1:2,3:5:64:120,0,64
1	79115306	.	T	C	270.80	PASS	AC=2;AF=1.00;AN=2;DP=7;FS=0.000;MLEAC=2;MLEAF=1.00;MQ=60.00;MQ0=0;QD=29.91	GT:AD:DP:GQ:PL	1/1:0,7:7:21:299,21,0
1	79124023	.	G	A	85.77	PASS	AC=1;AF=0.500;AN=2;BaseQRankSum=0.406;ClippingRankSum=-0.988;DP=6;FS=0.000;MLEAC=1;MLEAF=0.500;MQ=60.00;MQ0=0;MQRankSum=0.988;QD=14.29;ReadPosRankSum=0.406	GT:AD:DP:GQ:PL	0/1:3,3:6:99:114,0,115
1	79126341	.	T	G	30.77	PASS	AC=1;AF=0.500;AN=2;BaseQRankSum=0.898;ClippingRankSum=0.898;DP=10;FS=0.000;MLEAC=1;MLEAF=0.500;MQ=60.00;MQ0=0;MQRankSum=0.898;QD=3.08;ReadPosRankSum=-0.898	GT:AD:DP:GQ:PL	0/1:8,2:10:59:59,0,306
1	79126894	.	A	G	39.77	PASS	AC=1;AF=0.500;AN=2;BaseQRankSum=1.495;ClippingRankSum=0.198;DP=7;FS=0.000;MLEAC=1;MLEAF=0.500;MQ=60.00;MQ0=0;MQRankSum=0.922;QD=5.68;ReadPosRankSum=-0.198	GT:AD:DP:GQ:PL	0/1:5,2:7:68:68,0,195
1	79129486	.	G	A	10.17	LowQual;my_snp_filter	AC=1;AF=0.500;AN=2;BaseQRankSum=-0.580;ClippingRankSum=0.702;DP=42;FS=2.336;MLEAC=1;MLEAF=0.500;MQ=60.00;MQ0=0;MQRankSum=-0.885;QD=0.24;ReadPosRankSum=0.092	GT:AD:DP:GQ:PL	0/1:37,4:41:47:47,0,1355
1	84334804	.	A	G	140.03	PASS	AC=2;AF=1.00;AN=2;DP=4;FS=0.000;MLEAC=2;MLEAF=1.00;MQ=60.00;MQ0=0;QD=30.84	GT:AD:DP:GQ:PL	1/1:0,4:4:12:168,12,0
1	84701251	.	T	C	701.77	PASS	AC=2;AF=1.00;AN=2;DP=17;FS=0.000;MLEAC=2;MLEAF=1.00;MQ=60.00;MQ0=0;QD=22.73	GT:AD:DP:GQ:PL	1/1:0,17:17:51:730,51,0
1	84702474	.	C	T	444.77	PASS	AC=1;AF=0.500;AN=2;BaseQRankSum=0.303;ClippingRankSum=-1.880;DP=16;FS=10.532;MLEAC=1;MLEAF=0.500;MQ=60.00;MQ0=0;MQRankSum=-0.424;QD=27.80;ReadPosRankSum=1.031	GT:AD:DP:GQ:PL	0/1:4,12:16:99:473,0,107
1	84816123	.	C	T	98.28	PASS	AC=2;AF=1.00;AN=2;DP=3;FS=0.000;MLEAC=2;MLEAF=1.00;MQ=60.00;MQ0=0;QD=32.76	GT:AD:DP:GQ:PL	1/1:0,3:3:9:126,9,0
1	84944989	.	A	G	921.77	PASS	AC=2;AF=1.00;AN=2;DP=22;FS=0.000;MLEAC=2;MLEAF=1.00;MQ=60.00;MQ0=0;QD=31.94	GT:AD:DP:GQ:PL	1/1:0,22:22:66:950,66,0
1	84970884	.	T	A	59.74	PASS	AC=2;AF=1.00;AN=2;DP=2;FS=0.000;MLEAC=2;MLEAF=1.00;MQ=60.00;MQ0=0;QD=29.87	GT:AD:DP:GQ:PL	1/1:0,2:2:6:87,6,0
1	84971041	.	T	C	62.74	PASS	AC=2;AF=1.00;AN=2;DP=2;FS=0.000;MLEAC=2;MLEAF=1.00;MQ=60.00;MQ0=0;QD=31.37	GT:AD:DP:GQ:PL	1/1:0,2:2:6:90,6,0
1	85110325	.	C	A	89.28	PASS	AC=2;AF=1.00;AN=2;DP=3;FS=0.000;MLEAC=2;MLEAF=1.00;MQ=60.00;MQ0=0;QD=29.76	GT:AD:DP:GQ:PL	1/1:0,3:3:9:117,9,0
1	85113203	.	T	C	567.77	PASS	AC=1;AF=0.500;AN=2;BaseQRankSum=0.550;ClippingRankSum=1.250;DP=19;FS=0.000;MLEAC=1;MLEAF=0.500;MQ=60.00;MQ0=0;MQRankSum=-0.050;QD=29.88;ReadPosRankSum=0.250	GT:AD:DP:GQ:PL	0/1:4,15:19:99:596,0,117
1	85113229	.	A	G	558.77	PASS	AC=1;AF=0.500;AN=2;BaseQRankSum=0.000;ClippingRankSum=0.493;DP=22;FS=4.193;MLEAC=1;MLEAF=0.500;MQ=60.00;MQ0=0;MQRankSum=-0.493;QD=25.40;ReadPosRankSum=-0.634	GT:AD:DP:GQ:PL	0/1:7,15:22:99:587,0,234
1	85278665	.	A	G	261.80	PASS	AC=2;AF=1.00;AN=2;DP=7;FS=0.000;MLEAC=2;MLEAF=1.00;MQ=60.00;MQ0=0;QD=29.77	GT:AD:DP:GQ:PL	1/1:0,7:7:21:290,21,0
1	85279077	.	C	T	225.84	PASS	AC=2;AF=1.00;AN=2;DP=6;FS=0.000;MLEAC=2;MLEAF=1.00;MQ=60.00;MQ0=0;QD=28.52	GT:AD:DP:GQ:PL	1/1:0,6:6:18:254,18,0
1	85462750	.	T	C	91.28	PASS	AC=2;AF=1.00;AN=2;DP=3;FS=0.000;MLEAC=2;MLEAF=1.00;MQ=60.00;MQ0=0;QD=30.43	GT:AD:DP:GQ:PL	1/1:0,3:3:9:119,9,0
1	85619170	.	G	A	103.28	PASS	AC=2;AF=1.00;AN=2;DP=3;FS=0.000;MLEAC=2;MLEAF=1.00;MQ=60.00;MQ0=0;QD=34.43	GT:AD:DP:GQ:PL	1/1:0,3:3:9:131,9,0
1	85620017	.	A	G	62.74	PASS	AC=2;AF=1.00;AN=2;DP=2;FS=0.000;MLEAC=2;MLEAF=1.00;MQ=60.00;MQ0=0;QD=31.37	GT:AD:DP:GQ:PL	1/1:0,2:2:6:90,6,0
1	85620018	.	A	G	62.74	PASS	AC=2;AF=1.00;AN=2;DP=2;FS=0.000;MLEAC=2;MLEAF=1.00;MQ=60.00;MQ0=0;QD=31.37	GT:AD:DP:GQ:PL	1/1:0,2:2:6:90,6,0
1	85621324	.	G	A	61.74	PASS	AC=2;AF=1.00;AN=2;DP=2;FS=0.000;MLEAC=2;MLEAF=1.00;MQ=60.00;MQ0=0;QD=30.87	GT:AD:DP:GQ:PL	1/1:0,2:2:6:89,6,0
1	85624549	.	C	T	192.90	PASS	AC=2;AF=1.00;AN=2;DP=5;FS=0.000;MLEAC=2;MLEAF=1.00;MQ=60.00;MQ0=0;QD=29.64	GT:AD:DP:GQ:PL	1/1:0,5:5:15:221,15,0
1	85624864	.	G	A	362.78	PASS	AC=2;AF=1.00;AN=2;DP=9;FS=0.000;MLEAC=2;MLEAF=1.00;MQ=60.00;MQ0=0;QD=28.67	GT:AD:DP:GQ:PL	1/1:0,9:9:27:391,27,0
1	85644590	.	T	C	152.03	PASS	AC=2;AF=1.00;AN=2;DP=4;FS=0.000;MLEAC=2;MLEAF=1.00;MQ=60.00;MQ0=0;QD=29.00	GT:AD:DP:GQ:PL	1/1:0,4:4:12:180,12,0
1	85646254	.	T	C	40.77	PASS	AC=1;AF=0.500;AN=2;BaseQRankSum=0.000;ClippingRankSum=1.026;DP=4;FS=0.000;MLEAC=1;MLEAF=0.500;MQ=60.00;MQ0=0;MQRankSum=-1.026;QD=10.19;ReadPosRankSum=-1.026	GT:AD:DP:GQ:PL	0/1:2,2:4:66:69,0,66
1	85648620	.	C	T	492.77	PASS	AC=2;AF=1.00;AN=2;DP=12;FS=0.000;MLEAC=2;MLEAF=1.00;MQ=60.00;MQ0=0;QD=24.87	GT:AD:DP:GQ:PL	1/1:0,12:12:36:521,36,0
1	85666156	.	T	G	217.84	PASS	AC=2;AF=1.00;AN=2;DP=6;FS=0.000;MLEAC=2;MLEAF=1.00;MQ=60.00;MQ0=0;QD=29.51	GT:AD:DP:GQ:PL	1/1:0,6:6:18:246,18,0
1	85666912	.	T	C	149.03	PASS	AC=2;AF=1.00;AN=2;DP=4;FS=0.000;MLEAC=2;MLEAF=1.00;MQ=60.00;MQ0=0;QD=32.32	GT:AD:DP:GQ:PL	1/1:0,4:4:12:177,12,0
1	85724328	.	C	T	1237.77	PASS	AC=2;AF=1.00;AN=2;DP=32;FS=0.000;MLEAC=2;MLEAF=1.00;MQ=60.00;MQ0=0;QD=31.72	GT:AD:DP:GQ:PL	1/1:0,32:32:95:1266,95,0
1	85785655	.	T	C	543.77	PASS	AC=2;AF=1.00;AN=2;DP=13;FS=0.000;MLEAC=2;MLEAF=1.00;MQ=60.00;MQ0=0;QD=27.32	GT:AD:DP:GQ:PL	1/1:0,13:13:39:572,39,0
1	85785751	.	T	C	838.77	PASS	AC=2;AF=1.00;AN=2;DP=20;FS=0.000;MLEAC=2;MLEAF=1.00;MQ=60.00;MQ0=0;QD=27.48	GT:AD:DP:GQ:PL	1/1:0,20:20:60:867,60,0
1	85786299	.	T	A	668.77	PASS	AC=2;AF=1.00;AN=2;DP=16;FS=0.000;MLEAC=2;MLEAF=1.00;MQ=60.00;MQ0=0;QD=31.20	GT:AD:DP:GQ:PL	1/1:0,16:16:48:697,48,0
1	85786957	.	T	G	186.90	PASS	AC=2;AF=1.00;AN=2;DP=5;FS=0.000;MLEAC=2;MLEAF=1.00;MQ=60.00;MQ0=0;QD=32.89	GT:AD:DP:GQ:PL	1/1:0,5:5:15:215,15,0
1	85786977	.	G	A	341.78	PASS	AC=2;AF=1.00;AN=2;DP=9;FS=0.000;MLEAC=2;MLEAF=1.00;MQ=60.00;MQ0=0;QD=34.71	GT:AD:DP:GQ:PL	1/1:0,9:9:27:370,27,0
1	85787114	.	A	T	631.77	PASS	AC=2;AF=1.00;AN=2;DP=15;FS=0.000;MLEAC=2;MLEAF=1.00;MQ=60.00;MQ0=0;QD=27.52	GT:AD:DP:GQ:PL	1/1:0,15:15:45:660,45,0
1	85787118	.	G	C	631.77	PASS	AC=2;AF=1.00;AN=2;DP=14;FS=0.000;MLEAC=2;MLEAF=1.00;MQ=60.00;MQ0=0;QD=33.15	GT:AD:DP:GQ:PL	1/1:0,14:14:45:660,45,0
1	85795259	.	G	A	59.74	PASS	AC=2;AF=1.00;AN=2;DP=2;FS=0.000;MLEAC=2;MLEAF=1.00;MQ=60.00;MQ0=0;QD=29.87	GT:AD:DP:GQ:PL	1/1:0,2:2:6:87,6,0
1	86046561	.	C	A	2350.77	PASS	AC=2;AF=1.00;AN=2;DP=63;FS=0.000;MLEAC=2;MLEAF=1.00;MQ=60.00;MQ0=0;QD=32.85	GT:AD:DP:GQ:PL	1/1:0,63:63:99:2379,189,0
1	86046924	.	G	A	336.78	PASS	AC=2;AF=1.00;AN=2;DP=9;FS=0.000;MLEAC=2;MLEAF=1.00;MQ=60.00;MQ0=0;QD=28.16	GT:AD:DP:GQ:PL	1/1:0,9:9:27:365,27,0
1	86102135	.	T	C	61.74	PASS	AC=2;AF=1.00;AN=2;DP=2;FS=0.000;MLEAC=2;MLEAF=1.00;MQ=60.00;MQ0=0;QD=30.87	GT:AD:DP:GQ:PL	1/1:0,2:2:6:89,6,0
1	86118447	.	A	G	142.03	PASS	AC=2;AF=1.00;AN=2;DP=4;FS=0.000;MLEAC=2;MLEAF=1.00;MQ=60.00;MQ0=0;QD=32.18	GT:AD:DP:GQ:PL	1/1:0,4:4:12:170,12,0
1	86119296	.	C	A	501.77	PASS	AC=2;AF=1.00;AN=2;DP=17;FS=0.000;MLEAC=2;MLEAF=1.00;MQ=60.00;MQ0=0;QD=29.52	GT:AD:DP:GQ:PL	1/1:0,14:14:40:530,40,0
1	86127868	.	A	C	61.74	PASS	AC=2;AF=1.00;AN=2;DP=2;FS=0.000;MLEAC=2;MLEAF=1.00;MQ=60.00;MQ0=0;QD=30.87	GT:AD:DP:GQ:PL	1/1:0,2:2:6:89,6,0
1	86139917	.	A	G	56.74	PASS	AC=2;AF=1.00;AN=2;DP=2;FS=0.000;MLEAC=2;MLEAF=1.00;MQ=60.00;MQ0=0;QD=28.37	GT:AD:DP:GQ:PL	1/1:0,2:2:6:84,6,0
1	86171267	.	A	C	62.74	PASS	AC=2;AF=1.00;AN=2;DP=2;FS=0.000;MLEAC=2;MLEAF=1.00;MQ=60.00;MQ0=0;QD=31.37	GT:AD:DP:GQ:PL	1/1:0,2:2:6:90,6,0
1	86807618	.	C	T	104.28	PASS	AC=2;AF=1.00;AN=2;DP=3;FS=0.000;MLEAC=2;MLEAF=1.00;MQ=60.00;MQ0=0;QD=34.76	GT:AD:DP:GQ:PL	1/1:0,3:3:9:132,9,0
1	86810693	.	T	C	62.74	PASS	AC=2;AF=1.00;AN=2;DP=2;FS=0.000;MLEAC=2;MLEAF=1.00;MQ=60.00;MQ0=0;QD=31.37	GT:AD:DP:GQ:PL	1/1:0,2:2:6:90,6,0
1	86815319	.	A	G	181.90	PASS	AC=2;AF=1.00;AN=2;DP=5;FS=0.000;MLEAC=2;MLEAF=1.00;MQ=60.00;MQ0=0;QD=31.00	GT:AD:DP:GQ:PL	1/1:0,5:5:15:210,15,0
1	86817074	.	G	T	275.80	PASS	AC=2;AF=1.00;AN=2;DP=7;FS=0.000;MLEAC=2;MLEAF=1.00;MQ=60.00;MQ0=0;QD=27.66	GT:AD:DP:GQ:PL	1/1:0,7:7:21:304,21,0
1	86817084	.	G	A	275.80	PASS	AC=2;AF=1.00;AN=2;DP=5;FS=0.000;MLEAC=2;MLEAF=1.00;MQ=60.00;MQ0=0;QD=31.53	GT:AD:DP:GQ:PL	1/1:0,5:5:21:304,21,0
1	86817397	.	C	T	364.78	PASS	AC=2;AF=1.00;AN=2;DP=9;FS=0.000;MLEAC=2;MLEAF=1.00;MQ=60.00;MQ0=0;QD=31.39	GT:AD:DP:GQ:PL	1/1:0,9:9:27:393,27,0
1	86818572	.	T	C	840.77	PASS	AC=2;AF=1.00;AN=2;DP=20;FS=0.000;MLEAC=2;MLEAF=1.00;MQ=60.00;MQ0=0;QD=32.33	GT:AD:DP:GQ:PL	1/1:0,20:20:60:869,60,0
1	86820267	.	C	T	775.77	PASS	AC=2;AF=1.00;AN=2;DP=19;FS=0.000;MLEAC=2;MLEAF=1.00;MQ=60.00;MQ0=0;QD=38.66	GT:AD:DP:GQ:PL	1/1:0,19:19:57:804,57,0
1	86821466	.	A	T	40.77	PASS	AC=1;AF=0.500;AN=2;BaseQRankSum=0.358;ClippingRankSum=-0.358;DP=6;FS=0.000;MLEAC=1;MLEAF=0.500;MQ=60.00;MQ0=0;MQRankSum=0.358;QD=6.79;ReadPosRankSum=1.231	GT:AD:DP:GQ:PL	0/1:2,3:5:42:69,0,42
1	86821974	.	T	A	139.90	PASS	AC=2;AF=1.00;AN=2;DP=5;FS=0.000;MLEAC=2;MLEAF=1.00;MQ=60.00;MQ0=0;QD=27.98	GT:AD:DP:GQ:PL	1/1:0,5:5:15:168,15,0
1	86823769	.	C	T	193.90	PASS	AC=2;AF=1.00;AN=2;DP=5;FS=0.000;MLEAC=2;MLEAF=1.00;MQ=60.00;MQ0=0;QD=27.56	GT:AD:DP:GQ:PL	1/1:0,5:5:15:222,15,0
1	86824206	.	A	G	104.28	PASS	AC=2;AF=1.00;AN=2;DP=3;FS=0.000;MLEAC=2;MLEAF=1.00;MQ=60.00;MQ0=0;QD=34.76	GT:AD:DP:GQ:PL	1/1:0,3:3:9:132,9,0
1	86827633	.	A	T	147.03	PASS	AC=2;AF=1.00;AN=2;DP=4;FS=0.000;MLEAC=2;MLEAF=1.00;MQ=60.00;MQ0=0;QD=24.13	GT:AD:DP:GQ:PL	1/1:0,4:4:12:175,12,0
1	86830269	.	A	T	269.80	PASS	AC=2;AF=1.00;AN=2;DP=7;FS=0.000;MLEAC=2;MLEAF=1.00;MQ=60.00;MQ0=0;QD=29.15	GT:AD:DP:GQ:PL	1/1:0,7:7:21:298,21,0
1	86833738	.	C	T	146.03	PASS	AC=2;AF=1.00;AN=2;DP=4;FS=0.000;MLEAC=2;MLEAF=1.00;MQ=60.00;MQ0=0;QD=27.38	GT:AD:DP:GQ:PL	1/1:0,4:4:12:174,12,0
1	86833884	.	A	G	56.74	PASS	AC=2;AF=1.00;AN=2;DP=2;FS=0.000;MLEAC=2;MLEAF=1.00;MQ=60.00;MQ0=0;QD=28.37	GT:AD:DP:GQ:PL	1/1:0,2:2:6:84,6,0
1	86838158	.	C	T	694.77	PASS	AC=2;AF=1.00;AN=2;DP=17;FS=0.000;MLEAC=2;MLEAF=1.00;MQ=60.00;MQ0=0;QD=28.46	GT:AD:DP:GQ:PL	1/1:0,17:17:51:723,51,0
1	86838885	.	G	A	60.74	PASS	AC=2;AF=1.00;AN=2;DP=2;FS=0.000;MLEAC=2;MLEAF=1.00;MQ=60.00;MQ0=0;QD=30.37	GT:AD:DP:GQ:PL	1/1:0,2:2:6:88,6,0
1	86839107	.	C	G	57.74	PASS	AC=2;AF=1.00;AN=2;DP=2;FS=0.000;MLEAC=2;MLEAF=1.00;MQ=60.00;MQ0=0;QD=28.87	GT:AD:DP:GQ:PL	1/1:0,2:2:6:85,6,0
1	86842675	.	A	T	62.74	PASS	AC=2;AF=1.00;AN=2;DP=2;FS=0.000;MLEAC=2;MLEAF=1.00;MQ=60.00;MQ0=0;QD=31.37	GT:AD:DP:GQ:PL	1/1:0,2:2:6:90,6,0
1	86842812	.	T	G	62.74	PASS	AC=2;AF=1.00;AN=2;DP=2;FS=0.000;MLEAC=2;MLEAF=1.00;MQ=60.00;MQ0=0;QD=31.37	GT:AD:DP:GQ:PL	1/1:0,2:2:6:90,6,0
1	86843576	.	C	T	61.74	PASS	AC=2;AF=1.00;AN=2;DP=2;FS=0.000;MLEAC=2;MLEAF=1.00;MQ=60.00;MQ0=0;QD=30.87	GT:AD:DP:GQ:PL	1/1:0,2:2:6:89,6,0
1	86844633	.	T	C	62.74	PASS	AC=2;AF=1.00;AN=2;DP=2;FS=0.000;MLEAC=2;MLEAF=1.00;MQ=60.00;MQ0=0;QD=31.37	GT:AD:DP:GQ:PL	1/1:0,2:2:6:90,6,0
1	86844634	.	T	C	62.74	PASS	AC=2;AF=1.00;AN=2;DP=2;FS=0.000;MLEAC=2;MLEAF=1.00;MQ=60.00;MQ0=0;QD=31.37	GT:AD:DP:GQ:PL	1/1:0,2:2:6:90,6,0
1	86844696	.	T	C	62.74	PASS	AC=2;AF=1.00;AN=2;DP=2;FS=0.000;MLEAC=2;MLEAF=1.00;MQ=60.00;MQ0=0;QD=31.37	GT:AD:DP:GQ:PL	1/1:0,2:2:6:90,6,0
1	86844752	.	T	C	46.77	PASS	AC=1;AF=0.500;AN=2;BaseQRankSum=-0.736;ClippingRankSum=0.736;DP=3;FS=0.000;MLEAC=1;MLEAF=0.500;MQ=60.00;MQ0=0;MQRankSum=-0.736;QD=15.59;ReadPosRankSum=-0.736	GT:AD:DP:GQ:PL	0/1:1,2:3:36:75,0,36
1	86845563	.	T	C	147.03	PASS	AC=2;AF=1.00;AN=2;DP=4;FS=0.000;MLEAC=2;MLEAF=1.00;MQ=60.00;MQ0=0;QD=26.16	GT:AD:DP:GQ:PL	1/1:0,4:4:12:175,12,0
1	86850795	.	A	C	151.03	PASS	AC=2;AF=1.00;AN=2;DP=4;FS=0.000;MLEAC=2;MLEAF=1.00;MQ=60.00;MQ0=0;QD=27.80	GT:AD:DP:GQ:PL	1/1:0,4:4:12:179,12,0
1	86851420	.	A	G	190.90	PASS	AC=2;AF=1.00;AN=2;DP=5;FS=0.000;MLEAC=2;MLEAF=1.00;MQ=60.00;MQ0=0;QD=32.01	GT:AD:DP:GQ:PL	1/1:0,5:5:15:219,15,0
1	86852621	.	A	G	730.77	PASS	AC=2;AF=1.00;AN=2;DP=18;FS=0.000;MLEAC=2;MLEAF=1.00;MQ=60.00;MQ0=0;QD=27.30	GT:AD:DP:GQ:PL	1/1:0,18:18:54:759,54,0
1	86913265	.	C	T	937.77	PASS	AC=2;AF=1.00;AN=2;DP=23;FS=0.000;MLEAC=2;MLEAF=1.00;MQ=60.00;MQ0=0;QD=27.15	GT:AD:DP:GQ:PL	1/1:0,23:23:69:966,69,0
1	86915587	.	A	G	47.74	PASS	AC=2;AF=1.00;AN=2;DP=2;FS=0.000;MLEAC=2;MLEAF=1.00;MQ=60.00;MQ0=0;QD=23.87	GT:AD:DP:GQ:PL	1/1:0,2:2:6:75,6,0
1	86920904	.	A	G	715.77	PASS	AC=2;AF=1.00;AN=2;DP=18;FS=0.000;MLEAC=2;MLEAF=1.00;MQ=60.00;MQ0=0;QD=26.95	GT:AD:DP:GQ:PL	1/1:0,17:17:51:744,51,0
1	87170493	.	T	G	129.77	PASS	AC=1;AF=0.500;AN=2;BaseQRankSum=0.477;ClippingRankSum=-0.668;DP=25;FS=0.000;MLEAC=1;MLEAF=0.500;MQ=60.00;MQ0=0;MQRankSum=0.732;QD=5.19;ReadPosRankSum=0.477	GT:AD:DP:GQ:PL	0/1:19,6:25:99:158,0,641
1	87192714	.	A	C	59.74	PASS	AC=2;AF=1.00;AN=2;DP=2;FS=0.000;MLEAC=2;MLEAF=1.00;MQ=60.00;MQ0=0;QD=29.87	GT:AD:DP:GQ:PL	1/1:0,2:2:6:87,6,0
[truncated: 9,441,230 more chars]
