# Supplementary material for: mRNA Profiling Reveals Determinants of Trastuzumab Efficiency in HER2-Positive Breast Cancer
Source: PLoS One. 2015 Feb 24;10(2):e0117818. doi: 10.1371/journal.pone.0117818 (PMC4339844; doi:10.1371/journal.pone.0117818)
Supplement: S2 Variant Call Format File — The VCF (Variant Call Format) file format is used by GATK for representation of variant calls. This file stores the SNPs called in the BTR50 sample. (VCF) [file pone.0117818.s006.vcf]

##fileformat=VCFv4.1
##FILTER=<ID=LowQual,Description="Low quality">
##FILTER=<ID=my_snp_filter,Description="QD < 2.0 || FS > 60.0 || MQ < 40.0 || HaplotypeScore > 13.0 || MappingQualityRankSum < -12.5 || ReadPosRankSum < -8.0">
##FORMAT=<ID=AD,Number=.,Type=Integer,Description="Allelic depths for the ref and alt alleles in the order listed">
##FORMAT=<ID=DP,Number=1,Type=Integer,Description="Approximate read depth (reads with MQ=255 or with bad mates are filtered)">
##FORMAT=<ID=GQ,Number=1,Type=Integer,Description="Genotype Quality">
##FORMAT=<ID=GT,Number=1,Type=String,Description="Genotype">
##FORMAT=<ID=PL,Number=G,Type=Integer,Description="Normalized, Phred-scaled likelihoods for genotypes as defined in the VCF specification">
##GATKCommandLine=<ID=HaplotypeCaller,Version=2.7-2-g6bda569,Date="Mon Jan 13 14:03:37 CET 2014",Epoch=1389618217190,CommandLineOptions="analysis_type=HaplotypeCaller input_file=[Sample_BTR50_G.sorted.dedup.reassign.recal.bam] read_buffer_size=null phone_home=AWS gatk_key=null tag=NA read_filter=[] intervals=null excludeIntervals=null interval_set_rule=UNION interval_merging=ALL interval_padding=0 reference_sequence=/Homo_sapiens/Ensembl/GRCh37/Sequence/WholeGenomeFasta/genome.fa nonDeterministicRandomSeed=false disableDithering=false maxRuntime=-1 maxRuntimeUnits=MINUTES downsampling_type=BY_SAMPLE downsample_to_fraction=null downsample_to_coverage=250 baq=OFF baqGapOpenPenalty=40.0 fix_misencoded_quality_scores=false allow_potentially_misencoded_quality_scores=false useOriginalQualities=false defaultBaseQualities=-1 performanceLog=null BQSR=null quantize_quals=0 disable_indel_quals=false emit_original_quals=false preserve_qscores_less_than=6 globalQScorePrior=-1.0 allow_bqsr_on_reduced_bams_despite_repeated_warnings=false validation_strictness=SILENT remove_program_records=false keep_program_records=false sample_rename_mapping_file=null unsafe=ALLOW_N_CIGAR_READS disable_auto_index_creation_and_locking_when_reading_rods=false num_threads=1 num_cpu_threads_per_data_thread=1 num_io_threads=0 monitorThreadEfficiency=false num_bam_file_handles=null read_group_black_list=null pedigree=[] pedigreeString=[] pedigreeValidationType=STRICT allow_intervals_with_unindexed_bam=false generateShadowBCF=false logging_level=INFO log_to_file=null help=false version=false out=org.broadinstitute.sting.gatk.io.stubs.VariantContextWriterStub no_cmdline_in_header=org.broadinstitute.sting.gatk.io.stubs.VariantContextWriterStub sites_only=org.broadinstitute.sting.gatk.io.stubs.VariantContextWriterStub bcf=org.broadinstitute.sting.gatk.io.stubs.VariantContextWriterStub graphOutput=null bamOutput=null bam_compression=null disable_bam_indexing=null generate_md5=null simplifyBAM=null bamWriterType=CALLED_HAPLOTYPES dbsnp=(RodBinding name= source=UNBOUND) comp=[] annotation=[ClippingRankSumTest, DepthPerSampleHC] excludeAnnotation=[SpanningDeletions, TandemRepeatAnnotator] heterozygosity=0.001 indel_heterozygosity=1.25E-4 genotyping_mode=DISCOVERY standard_min_confidence_threshold_for_calling=30.0 standard_min_confidence_threshold_for_emitting=10.0 alleles=(RodBinding name= source=UNBOUND) max_alternate_alleles=6 input_prior=[] contamination_fraction_to_filter=0.0 contamination_fraction_per_sample_file=null p_nonref_model=EXACT_INDEPENDENT exactcallslog=null kmerSize=[10, 25] dontIncreaseKmerSizesForCycles=false numPruningSamples=1 dontRecoverDanglingTails=false emitRefConfidence=NONE GVCFGQBands=[1, 10, 20, 30, 40, 50] indelSizeToEliminateInRefModel=10 minPruning=2 gcpHMM=10 includeUmappedReads=false useAllelesTrigger=false useFilteredReadsForAnnotations=false phredScaledGlobalReadMismappingRate=45 maxNumHaplotypesInPopulation=128 mergeVariantsViaLD=false pair_hmm_implementation=LOGLESS_CACHING keepRG=null justDetermineActiveRegions=false dontGenotype=false errorCorrectKmers=false debug=false debugGraphTransformations=false useLowQualityBasesForAssembly=false dontTrimActiveRegions=false dontUseSoftClippedBases=false captureAssemblyFailureBAM=false allowCyclesInKmerGraphToGeneratePaths=false noFpga=false errorCorrectReads=false kmerLengthForReadErrorCorrection=25 minObservationsForKmerToBeSolid=20 maxDiscARExtension=25 maxGGAARExtension=300 paddingAroundIndels=150 paddingAroundSNPs=20 pcr_indel_model=CONSERVATIVE activityProfileOut=null activeRegionOut=null activeRegionIn=null activeRegionExtension=null forceActive=false activeRegionMaxSize=null bandPassSigma=null min_mapping_quality_score=20 filter_reads_with_N_cigar=false filter_mismatching_base_and_quals=false filter_bases_not_stored=false">
##GATKCommandLine=<ID=SelectVariants,Version=2.7-2-g6bda569,Date="Tue Jan 14 08:35:24 CET 2014",Epoch=1389684924293,CommandLineOptions="analysis_type=SelectVariants input_file=[] read_buffer_size=null phone_home=AWS gatk_key=null tag=NA read_filter=[] intervals=null excludeIntervals=null interval_set_rule=UNION interval_merging=ALL interval_padding=0 reference_sequence=/Homo_sapiens/Ensembl/GRCh37/Sequence/WholeGenomeFasta/genome.fa nonDeterministicRandomSeed=false disableDithering=false maxRuntime=-1 maxRuntimeUnits=MINUTES downsampling_type=BY_SAMPLE downsample_to_fraction=null downsample_to_coverage=1000 baq=OFF baqGapOpenPenalty=40.0 fix_misencoded_quality_scores=false allow_potentially_misencoded_quality_scores=false useOriginalQualities=false defaultBaseQualities=-1 performanceLog=null BQSR=null quantize_quals=0 disable_indel_quals=false emit_original_quals=false preserve_qscores_less_than=6 globalQScorePrior=-1.0 allow_bqsr_on_reduced_bams_despite_repeated_warnings=false validation_strictness=SILENT remove_program_records=false keep_program_records=false sample_rename_mapping_file=null unsafe=null disable_auto_index_creation_and_locking_when_reading_rods=false num_threads=1 num_cpu_threads_per_data_thread=1 num_io_threads=0 monitorThreadEfficiency=false num_bam_file_handles=null read_group_black_list=null pedigree=[] pedigreeString=[] pedigreeValidationType=STRICT allow_intervals_with_unindexed_bam=false generateShadowBCF=false logging_level=INFO log_to_file=null help=false version=false variant=(RodBinding name=variant source=Sample_BTR50_G_raw_variants.vcf) discordance=(RodBinding name= source=UNBOUND) concordance=(RodBinding name= source=UNBOUND) out=org.broadinstitute.sting.gatk.io.stubs.VariantContextWriterStub no_cmdline_in_header=org.broadinstitute.sting.gatk.io.stubs.VariantContextWriterStub sites_only=org.broadinstitute.sting.gatk.io.stubs.VariantContextWriterStub bcf=org.broadinstitute.sting.gatk.io.stubs.VariantContextWriterStub sample_name=[] sample_expressions=null sample_file=null exclude_sample_name=[] exclude_sample_file=[] select_expressions=[] excludeNonVariants=false excludeFiltered=false restrictAllelesTo=ALL keepOriginalAC=false mendelianViolation=false mendelianViolationQualThreshold=0.0 select_random_fraction=0.0 remove_fraction_genotypes=0.0 selectTypeToInclude=[SNP] keepIDs=null fullyDecode=false forceGenotypesDecode=false justRead=false maxIndelSize=2147483647 ALLOW_NONOVERLAPPING_COMMAND_LINE_SAMPLES=false filter_reads_with_N_cigar=false filter_mismatching_base_and_quals=false filter_bases_not_stored=false">
##GATKCommandLine=<ID=VariantFiltration,Version=2.7-2-g6bda569,Date="Tue Jan 14 08:53:49 CET 2014",Epoch=1389686029235,CommandLineOptions="analysis_type=VariantFiltration input_file=[] read_buffer_size=null phone_home=AWS gatk_key=null tag=NA read_filter=[] intervals=null excludeIntervals=null interval_set_rule=UNION interval_merging=ALL interval_padding=0 reference_sequence=/Homo_sapiens/Ensembl/GRCh37/Sequence/WholeGenomeFasta/genome.fa nonDeterministicRandomSeed=false disableDithering=false maxRuntime=-1 maxRuntimeUnits=MINUTES downsampling_type=BY_SAMPLE downsample_to_fraction=null downsample_to_coverage=1000 baq=OFF baqGapOpenPenalty=40.0 fix_misencoded_quality_scores=false allow_potentially_misencoded_quality_scores=false useOriginalQualities=false defaultBaseQualities=-1 performanceLog=null BQSR=null quantize_quals=0 disable_indel_quals=false emit_original_quals=false preserve_qscores_less_than=6 globalQScorePrior=-1.0 allow_bqsr_on_reduced_bams_despite_repeated_warnings=false validation_strictness=SILENT remove_program_records=false keep_program_records=false sample_rename_mapping_file=null unsafe=null disable_auto_index_creation_and_locking_when_reading_rods=false num_threads=1 num_cpu_threads_per_data_thread=1 num_io_threads=0 monitorThreadEfficiency=false num_bam_file_handles=null read_group_black_list=null pedigree=[] pedigreeString=[] pedigreeValidationType=STRICT allow_intervals_with_unindexed_bam=false generateShadowBCF=false logging_level=INFO log_to_file=null help=false version=false variant=(RodBinding name=variant source=Sample_BTR50_G_snps.vcf) mask=(RodBinding name= source=UNBOUND) out=org.broadinstitute.sting.gatk.io.stubs.VariantContextWriterStub no_cmdline_in_header=org.broadinstitute.sting.gatk.io.stubs.VariantContextWriterStub sites_only=org.broadinstitute.sting.gatk.io.stubs.VariantContextWriterStub bcf=org.broadinstitute.sting.gatk.io.stubs.VariantContextWriterStub filterExpression=[QD < 2.0 || FS > 60.0 || MQ < 40.0 || HaplotypeScore > 13.0 || MappingQualityRankSum < -12.5 || ReadPosRankSum < -8.0] filterName=[my_snp_filter] genotypeFilterExpression=[] genotypeFilterName=[] clusterSize=3 clusterWindowSize=0 maskExtension=0 maskName=Mask filterNotInMask=false missingValuesInExpressionsShouldEvaluateAsFailing=false invalidatePreviousFilters=false filter_reads_with_N_cigar=false filter_mismatching_base_and_quals=false filter_bases_not_stored=false">
##INFO=<ID=AC,Number=A,Type=Integer,Description="Allele count in genotypes, for each ALT allele, in the same order as listed">
##INFO=<ID=AF,Number=A,Type=Float,Description="Allele Frequency, for each ALT allele, in the same order as listed">
##INFO=<ID=AN,Number=1,Type=Integer,Description="Total number of alleles in called genotypes">
##INFO=<ID=BaseQRankSum,Number=1,Type=Float,Description="Z-score from Wilcoxon rank sum test of Alt Vs. Ref base qualities">
##INFO=<ID=ClippingRankSum,Number=1,Type=Float,Description="Z-score From Wilcoxon rank sum test of Alt vs. Ref number of hard clipped bases">
##INFO=<ID=DP,Number=1,Type=Integer,Description="Approximate read depth; some reads may have been filtered">
##INFO=<ID=DS,Number=0,Type=Flag,Description="Were any of the samples downsampled?">
##INFO=<ID=FS,Number=1,Type=Float,Description="Phred-scaled p-value using Fisher's exact test to detect strand bias">
##INFO=<ID=HaplotypeScore,Number=1,Type=Float,Description="Consistency of the site with at most two segregating haplotypes">
##INFO=<ID=InbreedingCoeff,Number=1,Type=Float,Description="Inbreeding coefficient as estimated from the genotype likelihoods per-sample when compared against the Hardy-Weinberg expectation">
##INFO=<ID=MLEAC,Number=A,Type=Integer,Description="Maximum likelihood expectation (MLE) for the allele counts (not necessarily the same as the AC), for each ALT allele, in the same order as listed">
##INFO=<ID=MLEAF,Number=A,Type=Float,Description="Maximum likelihood expectation (MLE) for the allele frequency (not necessarily the same as the AF), for each ALT allele, in the same order as listed">
##INFO=<ID=MQ,Number=1,Type=Float,Description="RMS Mapping Quality">
##INFO=<ID=MQ0,Number=1,Type=Integer,Description="Total Mapping Quality Zero Reads">
##INFO=<ID=MQRankSum,Number=1,Type=Float,Description="Z-score From Wilcoxon rank sum test of Alt vs. Ref read mapping qualities">
##INFO=<ID=QD,Number=1,Type=Float,Description="Variant Confidence/Quality by Depth">
##INFO=<ID=ReadPosRankSum,Number=1,Type=Float,Description="Z-score from Wilcoxon rank sum test of Alt vs. Ref read position bias">
##contig=<ID=1,length=249250621>
##contig=<ID=2,length=243199373>
##contig=<ID=3,length=198022430>
##contig=<ID=4,length=191154276>
##contig=<ID=5,length=180915260>
##contig=<ID=6,length=171115067>
##contig=<ID=7,length=159138663>
##contig=<ID=8,length=146364022>
##contig=<ID=9,length=141213431>
##contig=<ID=10,length=135534747>
##contig=<ID=11,length=135006516>
##contig=<ID=12,length=133851895>
##contig=<ID=13,length=115169878>
##contig=<ID=14,length=107349540>
##contig=<ID=15,length=102531392>
##contig=<ID=16,length=90354753>
##contig=<ID=17,length=81195210>
##contig=<ID=18,length=78077248>
##contig=<ID=19,length=59128983>
##contig=<ID=20,length=63025520>
##contig=<ID=21,length=48129895>
##contig=<ID=22,length=51304566>
##contig=<ID=X,length=155270560>
##contig=<ID=Y,length=59373566>
##contig=<ID=MT,length=16569>
##reference=file:///Homo_sapiens/Ensembl/GRCh37/Sequence/WholeGenomeFasta/genome.fa
##source=SelectVariants
#CHROM	POS	ID	REF	ALT	QUAL	FILTER	INFO	FORMAT	BTR50
1	14930	.	A	G	113.77	PASS	AC=1;AF=0.500;AN=2;BaseQRankSum=-0.876;ClippingRankSum=-0.361;DP=9;FS=0.000;MLEAC=1;MLEAF=0.500;MQ=60.00;MQ0=0;MQRankSum=-1.159;QD=12.64;ReadPosRankSum=0.361	GT:AD:DP:GQ:PL	0/1:5,4:9:99:142,0,193
1	20144	.	G	A	28.77	LowQual	AC=1;AF=0.500;AN=2;BaseQRankSum=-1.067;ClippingRankSum=1.589;DP=8;FS=3.332;MLEAC=1;MLEAF=0.500;MQ=60.00;MQ0=0;MQRankSum=0.572;QD=3.60;ReadPosRankSum=-1.589	GT:AD:DP:GQ:PL	0/1:6,2:8:57:57,0,231
1	567242	.	G	A	2565.77	PASS	AC=2;AF=1.00;AN=2;BaseQRankSum=0.628;ClippingRankSum=-2.410;DP=61;FS=3.082;MLEAC=2;MLEAF=1.00;MQ=60.00;MQ0=0;MQRankSum=-1.357;QD=32.67;ReadPosRankSum=2.369	GT:AD:DP:GQ:PL	1/1:2,59:61:99:2594,139,0
1	568319	.	A	G	200.84	PASS	AC=2;AF=1.00;AN=2;DP=6;FS=0.000;MLEAC=2;MLEAF=1.00;MQ=60.00;MQ0=0;QD=33.47	GT:AD:DP:GQ:PL	1/1:0,6:6:18:229,18,0
1	568718	.	C	T	61.74	PASS	AC=2;AF=1.00;AN=2;DP=2;FS=0.000;MLEAC=2;MLEAF=1.00;MQ=60.00;MQ0=0;QD=30.87	GT:AD:DP:GQ:PL	1/1:0,2:2:6:89,6,0
1	568752	.	T	C	95.28	PASS	AC=2;AF=1.00;AN=2;DP=3;FS=0.000;MLEAC=2;MLEAF=1.00;MQ=60.00;MQ0=0;QD=31.76	GT:AD:DP:GQ:PL	1/1:0,3:3:9:123,9,0
1	570043	.	A	G	62.74	PASS	AC=2;AF=1.00;AN=2;DP=2;FS=0.000;MLEAC=2;MLEAF=1.00;MQ=60.00;MQ0=0;QD=31.37	GT:AD:DP:GQ:PL	1/1:0,2:2:6:90,6,0
1	739142	.	T	A	62.74	PASS	AC=2;AF=1.00;AN=2;DP=2;FS=0.000;MLEAC=2;MLEAF=1.00;MQ=60.00;MQ0=0;QD=31.37	GT:AD:DP:GQ:PL	1/1:0,2:2:6:90,6,0
1	780785	.	T	A	50.77	PASS	AC=1;AF=0.500;AN=2;BaseQRankSum=0.736;ClippingRankSum=-0.736;DP=3;FS=0.000;MLEAC=1;MLEAF=0.500;MQ=60.00;MQ0=0;MQRankSum=0.736;QD=16.92;ReadPosRankSum=0.736	GT:AD:DP:GQ:PL	0/1:1,2:3:28:79,0,28
1	787399	.	G	T	196.77	PASS	AC=1;AF=0.500;AN=2;BaseQRankSum=-0.365;ClippingRankSum=-1.036;DP=10;FS=7.202;MLEAC=1;MLEAF=0.500;MQ=60.00;MQ0=0;MQRankSum=-0.633;QD=19.68;ReadPosRankSum=0.633	GT:AD:DP:GQ:PL	0/1:4,6:10:99:225,0,141
1	790465	.	G	A	39.77	PASS	AC=1;AF=0.500;AN=2;BaseQRankSum=0.198;ClippingRankSum=-0.922;DP=7;FS=0.000;MLEAC=1;MLEAF=0.500;MQ=60.00;MQ0=0;MQRankSum=-0.198;QD=5.68;ReadPosRankSum=0.198	GT:AD:DP:GQ:PL	0/1:5,2:7:68:68,0,190
1	791191	.	G	A	47.77	PASS	AC=1;AF=0.500;AN=2;BaseQRankSum=-0.736;ClippingRankSum=0.736;DP=3;FS=0.000;MLEAC=1;MLEAF=0.500;MQ=60.00;MQ0=0;MQRankSum=0.736;QD=15.92;ReadPosRankSum=-0.736	GT:AD:DP:GQ:PL	0/1:1,2:3:37:76,0,37
1	792480	.	C	T	151.03	PASS	AC=2;AF=1.00;AN=2;DP=4;FS=0.000;MLEAC=2;MLEAF=1.00;MQ=60.00;MQ0=0;QD=27.99	GT:AD:DP:GQ:PL	1/1:0,4:4:12:179,12,0
1	840753	.	T	C	60.74	PASS	AC=2;AF=1.00;AN=2;DP=2;FS=0.000;MLEAC=2;MLEAF=1.00;MQ=60.00;MQ0=0;QD=30.37	GT:AD:DP:GQ:PL	1/1:0,2:2:6:88,6,0
1	841085	.	C	G	61.74	PASS	AC=2;AF=1.00;AN=2;DP=2;FS=0.000;MLEAC=2;MLEAF=1.00;MQ=60.00;MQ0=0;QD=30.87	GT:AD:DP:GQ:PL	1/1:0,2:2:6:89,6,0
1	846338	.	A	G	47.77	PASS	AC=1;AF=0.500;AN=2;BaseQRankSum=0.736;ClippingRankSum=0.736;DP=3;FS=0.000;MLEAC=1;MLEAF=0.500;MQ=60.00;MQ0=0;MQRankSum=0.736;QD=15.92;ReadPosRankSum=-0.736	GT:AD:DP:GQ:PL	0/1:1,2:3:37:76,0,37
1	846398	.	G	A	59.74	PASS	AC=2;AF=1.00;AN=2;DP=2;FS=0.000;MLEAC=2;MLEAF=1.00;MQ=60.00;MQ0=0;QD=29.87	GT:AD:DP:GQ:PL	1/1:0,2:2:6:87,6,0
1	847250	.	G	A	99.28	PASS	AC=2;AF=1.00;AN=2;DP=3;FS=0.000;MLEAC=2;MLEAF=1.00;MQ=60.00;MQ0=0;QD=33.09	GT:AD:DP:GQ:PL	1/1:0,3:3:9:127,9,0
1	851757	.	A	G	59.74	PASS	AC=2;AF=1.00;AN=2;DP=2;FS=0.000;MLEAC=2;MLEAF=1.00;MQ=60.00;MQ0=0;QD=29.87	GT:AD:DP:GQ:PL	1/1:0,2:2:6:87,6,0
1	852758	.	G	C	43.77	PASS	AC=1;AF=0.500;AN=2;BaseQRankSum=1.380;ClippingRankSum=0.000;DP=6;FS=0.000;MLEAC=1;MLEAF=0.500;MQ=60.00;MQ0=0;MQRankSum=0.720;QD=7.29;ReadPosRankSum=0.000	GT:AD:DP:GQ:PL	0/1:4,2:6:72:72,0,134
1	856041	.	G	A	32.77	PASS	AC=1;AF=0.500;AN=2;BaseQRankSum=-0.720;ClippingRankSum=-0.720;DP=6;FS=0.000;MLEAC=1;MLEAF=0.500;MQ=60.00;MQ0=0;MQRankSum=1.380;QD=5.46;ReadPosRankSum=0.720	GT:AD:DP:GQ:PL	0/1:4,2:6:61:61,0,145
1	856099	.	T	G	237.84	PASS	AC=2;AF=1.00;AN=2;DP=4;FS=0.000;MLEAC=2;MLEAF=1.00;MQ=60.00;MQ0=0;QD=34.38	GT:AD:DP:GQ:PL	1/1:0,4:4:18:266,18,0
1	856108	.	A	G	237.84	PASS	AC=2;AF=1.00;AN=2;DP=6;FS=0.000;MLEAC=2;MLEAF=1.00;MQ=60.00;MQ0=0;QD=32.65	GT:AD:DP:GQ:PL	1/1:0,6:6:18:266,18,0
1	856329	.	C	G	150.77	PASS	AC=1;AF=0.500;AN=2;BaseQRankSum=-0.322;ClippingRankSum=-1.920;DP=8;FS=3.332;MLEAC=1;MLEAF=0.500;MQ=60.00;MQ0=0;MQRankSum=-0.684;QD=18.85;ReadPosRankSum=1.517	GT:AD:DP:GQ:PL	0/1:3,5:8:70:179,0,70
1	856476	.	A	G	57.74	PASS	AC=2;AF=1.00;AN=2;DP=2;FS=0.000;MLEAC=2;MLEAF=1.00;MQ=60.00;MQ0=0;QD=28.87	GT:AD:DP:GQ:PL	1/1:0,2:2:6:85,6,0
1	857728	.	T	G	312.78	PASS	AC=2;AF=1.00;AN=2;DP=9;FS=0.000;MLEAC=2;MLEAF=1.00;MQ=60.00;MQ0=0;QD=34.75	GT:AD:DP:GQ:PL	1/1:0,9:9:27:341,27,0
1	858040	.	C	A	118.77	PASS	AC=1;AF=0.500;AN=2;BaseQRankSum=1.754;ClippingRankSum=-0.937;DP=7;FS=0.000;MLEAC=1;MLEAF=0.500;MQ=60.00;MQ0=0;MQRankSum=-0.937;QD=16.97;ReadPosRankSum=0.550	GT:AD:DP:GQ:PL	0/1:3,4:7:90:147,0,90
1	858051	.	C	T	156.77	PASS	AC=1;AF=0.500;AN=2;BaseQRankSum=0.956;ClippingRankSum=0.322;DP=8;FS=0.000;MLEAC=1;MLEAF=0.500;MQ=60.00;MQ0=0;MQRankSum=0.322;QD=19.60;ReadPosRankSum=0.322	GT:AD:DP:GQ:PL	0/1:3,5:8:94:185,0,94
1	859685	.	G	A	81.28	PASS	AC=2;AF=1.00;AN=2;DP=3;FS=0.000;MLEAC=2;MLEAF=1.00;MQ=60.00;MQ0=0;QD=27.09	GT:AD:DP:GQ:PL	1/1:0,3:3:9:109,9,0
1	859690	.	C	G	81.28	PASS	AC=2;AF=1.00;AN=2;DP=3;FS=0.000;MLEAC=2;MLEAF=1.00;MQ=60.00;MQ0=0;QD=27.09	GT:AD:DP:GQ:PL	1/1:0,3:3:9:109,9,0
1	859913	.	A	G	132.03	PASS	AC=2;AF=1.00;AN=2;DP=4;FS=0.000;MLEAC=2;MLEAF=1.00;MQ=60.00;MQ0=0;QD=33.01	GT:AD:DP:GQ:PL	1/1:0,4:4:12:160,12,0
1	860461	.	G	A	55.74	PASS	AC=2;AF=1.00;AN=2;DP=2;FS=0.000;MLEAC=2;MLEAF=1.00;MQ=60.00;MQ0=0;QD=27.87	GT:AD:DP:GQ:PL	1/1:0,2:2:6:83,6,0
1	860521	.	C	A	90.28	PASS	AC=2;AF=1.00;AN=2;DP=3;FS=0.000;MLEAC=2;MLEAF=1.00;MQ=60.00;MQ0=0;QD=30.09	GT:AD:DP:GQ:PL	1/1:0,3:3:9:118,9,0
1	860854	.	T	C	146.90	PASS	AC=2;AF=1.00;AN=2;DP=5;FS=0.000;MLEAC=2;MLEAF=1.00;MQ=60.00;MQ0=0;QD=29.38	GT:AD:DP:GQ:PL	1/1:0,5:5:15:175,15,0
1	861808	.	A	G	59.74	PASS	AC=2;AF=1.00;AN=2;DP=2;FS=0.000;MLEAC=2;MLEAF=1.00;MQ=60.00;MQ0=0;QD=29.87	GT:AD:DP:GQ:PL	1/1:0,2:2:6:87,6,0
1	862124	.	A	G	62.74	PASS	AC=2;AF=1.00;AN=2;DP=2;FS=0.000;MLEAC=2;MLEAF=1.00;MQ=60.00;MQ0=0;QD=31.37	GT:AD:DP:GQ:PL	1/1:0,2:2:6:90,6,0
1	863124	.	G	T	53.74	PASS	AC=2;AF=1.00;AN=2;DP=2;FS=0.000;MLEAC=2;MLEAF=1.00;MQ=60.00;MQ0=0;QD=26.87	GT:AD:DP:GQ:PL	1/1:0,2:2:6:81,6,0
1	864002	.	G	C	62.74	PASS	AC=2;AF=1.00;AN=2;DP=2;FS=0.000;MLEAC=2;MLEAF=1.00;MQ=60.00;MQ0=0;QD=31.37	GT:AD:DP:GQ:PL	1/1:0,2:2:6:90,6,0
1	864726	.	T	A	57.74	PASS	AC=2;AF=1.00;AN=2;DP=2;FS=0.000;MLEAC=2;MLEAF=1.00;MQ=60.00;MQ0=0;QD=28.87	GT:AD:DP:GQ:PL	1/1:0,2:2:6:85,6,0
1	864938	.	G	A	104.28	PASS	AC=2;AF=1.00;AN=2;DP=3;FS=0.000;MLEAC=2;MLEAF=1.00;MQ=60.00;MQ0=0;QD=34.76	GT:AD:DP:GQ:PL	1/1:0,3:3:9:132,9,0
1	866920	.	A	G	106.28	PASS	AC=2;AF=1.00;AN=2;DP=3;FS=0.000;MLEAC=2;MLEAF=1.00;MQ=60.00;MQ0=0;QD=35.87	GT:AD:DP:GQ:PL	1/1:0,3:3:9:134,9,0
1	869303	.	C	T	15.65	LowQual	AC=2;AF=1.00;AN=2;DP=1;FS=0.000;MLEAC=2;MLEAF=1.00;MQ=60.00;MQ0=0;QD=15.65	GT:AD:DP:GQ:PL	1/1:0,1:1:3:42,3,0
1	877831	.	T	C	173.90	PASS	AC=2;AF=1.00;AN=2;DP=5;FS=0.000;MLEAC=2;MLEAF=1.00;MQ=60.00;MQ0=0;QD=34.78	GT:AD:DP:GQ:PL	1/1:0,5:5:15:202,15,0
1	879676	.	G	A	416.77	PASS	AC=2;AF=1.00;AN=2;DP=10;FS=0.000;MLEAC=2;MLEAF=1.00;MQ=60.00;MQ0=0;QD=26.64	GT:AD:DP:GQ:PL	1/1:0,10:10:30:445,30,0
1	879687	.	T	C	417.77	PASS	AC=2;AF=1.00;AN=2;DP=10;FS=0.000;MLEAC=2;MLEAF=1.00;MQ=60.00;MQ0=0;QD=27.75	GT:AD:DP:GQ:PL	1/1:0,10:10:30:446,30,0
1	882033	.	G	A	62.74	PASS	AC=2;AF=1.00;AN=2;DP=2;FS=0.000;MLEAC=2;MLEAF=1.00;MQ=60.00;MQ0=0;QD=31.37	GT:AD:DP:GQ:PL	1/1:0,2:2:6:90,6,0
1	888639	.	T	C	469.77	PASS	AC=2;AF=1.00;AN=2;DP=12;FS=0.000;MLEAC=2;MLEAF=1.00;MQ=60.00;MQ0=0;QD=35.59	GT:AD:DP:GQ:PL	1/1:0,12:12:36:498,36,0
1	888659	.	T	C	915.77	PASS	AC=2;AF=1.00;AN=2;DP=23;FS=0.000;MLEAC=2;MLEAF=1.00;MQ=60.00;MQ0=0;QD=31.54	GT:AD:DP:GQ:PL	1/1:0,23:23:69:944,69,0
1	889713	.	C	A	149.03	PASS	AC=2;AF=1.00;AN=2;DP=4;FS=0.000;MLEAC=2;MLEAF=1.00;MQ=60.00;MQ0=0;QD=32.64	GT:AD:DP:GQ:PL	1/1:0,4:4:12:177,12,0
1	891021	.	G	A	50.74	PASS	AC=2;AF=1.00;AN=2;DP=2;FS=0.000;MLEAC=2;MLEAF=1.00;MQ=60.00;MQ0=0;QD=25.37	GT:AD:DP:GQ:PL	1/1:0,2:2:6:78,6,0
1	892745	.	G	A	59.74	PASS	AC=2;AF=1.00;AN=2;DP=2;FS=0.000;MLEAC=2;MLEAF=1.00;MQ=60.00;MQ0=0;QD=29.87	GT:AD:DP:GQ:PL	1/1:0,2:2:6:87,6,0
1	893631	.	A	G	93.28	PASS	AC=2;AF=1.00;AN=2;DP=3;FS=0.000;MLEAC=2;MLEAF=1.00;MQ=60.00;MQ0=0;QD=31.09	GT:AD:DP:GQ:PL	1/1:0,3:3:9:121,9,0
1	896476	.	A	G	266.80	PASS	AC=2;AF=1.00;AN=2;DP=7;FS=0.000;MLEAC=2;MLEAF=1.00;MQ=60.00;MQ0=0;QD=29.23	GT:AD:DP:GQ:PL	1/1:0,7:7:21:295,21,0
1	897325	.	G	C	315.78	PASS	AC=2;AF=1.00;AN=2;DP=8;FS=0.000;MLEAC=2;MLEAF=1.00;MQ=60.00;MQ0=0;QD=27.80	GT:AD:DP:GQ:PL	1/1:0,8:8:24:344,24,0
1	897564	.	T	C	61.74	PASS	AC=2;AF=1.00;AN=2;DP=2;FS=0.000;MLEAC=2;MLEAF=1.00;MQ=60.00;MQ0=0;QD=30.87	GT:AD:DP:GQ:PL	1/1:0,2:2:6:89,6,0
1	900505	.	G	C	331.78	PASS	AC=2;AF=1.00;AN=2;DP=9;FS=0.000;MLEAC=2;MLEAF=1.00;MQ=60.00;MQ0=0;QD=31.61	GT:AD:DP:GQ:PL	1/1:0,9:9:27:360,27,0
1	900730	.	G	A	189.90	PASS	AC=2;AF=1.00;AN=2;DP=5;FS=0.000;MLEAC=2;MLEAF=1.00;MQ=60.00;MQ0=0;QD=28.40	GT:AD:DP:GQ:PL	1/1:0,5:5:15:218,15,0
1	900972	.	T	G	140.03	PASS	AC=2;AF=1.00;AN=2;DP=4;FS=0.000;MLEAC=2;MLEAF=1.00;MQ=60.00;MQ0=0;QD=24.68	GT:AD:DP:GQ:PL	1/1:0,4:4:12:168,12,0
1	901023	.	T	C	142.03	PASS	AC=2;AF=1.00;AN=2;DP=4;FS=0.000;MLEAC=2;MLEAF=1.00;MQ=60.00;MQ0=0;QD=32.94	GT:AD:DP:GQ:PL	1/1:0,4:4:12:170,12,0
1	908823	.	G	A	52.74	PASS	AC=2;AF=1.00;AN=2;DP=2;FS=0.000;MLEAC=2;MLEAF=1.00;MQ=60.00;MQ0=0;QD=26.37	GT:AD:DP:GQ:PL	1/1:0,2:2:6:80,6,0
1	909238	.	G	C	158.77	PASS	AC=1;AF=0.500;AN=2;BaseQRankSum=-0.470;ClippingRankSum=0.470;DP=10;FS=0.000;MLEAC=1;MLEAF=0.500;MQ=60.00;MQ0=0;MQRankSum=1.098;QD=15.88;ReadPosRankSum=-0.336	GT:AD:DP:GQ:PL	0/1:5,5:10:99:187,0,187
1	909419	.	C	T	125.77	PASS	AC=1;AF=0.500;AN=2;BaseQRankSum=-0.731;ClippingRankSum=0.731;DP=5;FS=0.000;MLEAC=1;MLEAF=0.500;MQ=60.00;MQ0=0;MQRankSum=-0.731;QD=25.15;ReadPosRankSum=-0.731	GT:AD:DP:GQ:PL	0/1:1,4:5:31:154,0,31
1	909768	.	A	G	111.77	PASS	AC=1;AF=0.500;AN=2;BaseQRankSum=-1.380;ClippingRankSum=-1.380;DP=6;FS=3.310;MLEAC=1;MLEAF=0.500;MQ=60.00;MQ0=0;MQRankSum=0.000;QD=18.63	GT:AD:DP:GQ:PL	0/1:2,4:6:99:140,0,195
1	910473	.	G	A	18.59	LowQual	AC=2;AF=1.00;AN=2;DP=1;FS=0.000;MLEAC=2;MLEAF=1.00;MQ=60.00;MQ0=0;QD=18.59	GT:AD:DP:GQ:PL	1/1:0,1:1:3:45,3,0
1	910903	.	T	C	222.84	PASS	AC=2;AF=1.00;AN=2;DP=6;FS=0.000;MLEAC=2;MLEAF=1.00;MQ=60.00;MQ0=0;QD=32.83	GT:AD:DP:GQ:PL	1/1:0,6:6:18:251,18,0
1	934099	.	G	C	56.74	PASS	AC=2;AF=1.00;AN=2;DP=1;FS=0.000;MLEAC=2;MLEAF=1.00;MQ=60.00;MQ0=0;QD=27.63	GT:AD:DP:GQ:PL	1/1:0,1:1:6:84,6,0
1	934106	.	A	G	56.74	PASS	AC=2;AF=1.00;AN=2;DP=2;FS=0.000;MLEAC=2;MLEAF=1.00;MQ=60.00;MQ0=0;QD=28.37	GT:AD:DP:GQ:PL	1/1:0,2:2:6:84,6,0
1	934130	.	G	C	53.74	PASS	AC=2;AF=1.00;AN=2;DP=2;FS=0.000;MLEAC=2;MLEAF=1.00;MQ=60.00;MQ0=0;QD=26.87	GT:AD:DP:GQ:PL	1/1:0,2:2:6:81,6,0
1	935459	.	A	G	138.77	PASS	AC=1;AF=0.500;AN=2;BaseQRankSum=-2.107;ClippingRankSum=0.421;DP=18;FS=4.771;MLEAC=1;MLEAF=0.500;MQ=60.00;MQ0=0;MQRankSum=0.328;QD=7.71;ReadPosRankSum=-0.515	GT:AD:DP:GQ:PL	0/1:12,6:18:99:167,0,441
1	935671	.	C	G	43.77	PASS	AC=1;AF=0.500;AN=2;BaseQRankSum=0.000;ClippingRankSum=0.000;DP=4;FS=0.000;MLEAC=1;MLEAF=0.500;MQ=60.00;MQ0=0;MQRankSum=-1.026;QD=10.94;ReadPosRankSum=0.000	GT:AD:DP:GQ:PL	0/1:2,2:4:70:72,0,70
1	937688	.	T	C	177.90	PASS	AC=2;AF=1.00;AN=2;DP=5;FS=0.000;MLEAC=2;MLEAF=1.00;MQ=60.00;MQ0=0;QD=29.39	GT:AD:DP:GQ:PL	1/1:0,5:5:15:206,15,0
1	940005	.	A	G	62.74	PASS	AC=2;AF=1.00;AN=2;DP=2;FS=0.000;MLEAC=2;MLEAF=1.00;MQ=60.00;MQ0=0;QD=31.37	GT:AD:DP:GQ:PL	1/1:0,2:2:6:90,6,0
1	941334	.	G	A	58.74	PASS	AC=2;AF=1.00;AN=2;DP=2;FS=0.000;MLEAC=2;MLEAF=1.00;MQ=60.00;MQ0=0;QD=29.37	GT:AD:DP:GQ:PL	1/1:0,2:2:6:86,6,0
1	941539	.	C	T	54.74	PASS	AC=2;AF=1.00;AN=2;DP=2;FS=0.000;MLEAC=2;MLEAF=1.00;MQ=60.00;MQ0=0;QD=27.37	GT:AD:DP:GQ:PL	1/1:0,2:2:6:82,6,0
1	944564	.	T	C	277.80	PASS	AC=2;AF=1.00;AN=2;DP=7;FS=0.000;MLEAC=2;MLEAF=1.00;MQ=60.00;MQ0=0;QD=29.94	GT:AD:DP:GQ:PL	1/1:0,7:7:21:306,21,0
1	945474	.	C	T	61.74	PASS	AC=2;AF=1.00;AN=2;DP=2;FS=0.000;MLEAC=2;MLEAF=1.00;MQ=60.00;MQ0=0;QD=30.87	GT:AD:DP:GQ:PL	1/1:0,2:2:6:89,6,0
1	948692	.	G	A	59.74	PASS	AC=2;AF=1.00;AN=2;DP=3;FS=0.000;MLEAC=2;MLEAF=1.00;MQ=60.00;MQ0=0;QD=19.91	GT:AD:DP:GQ:PL	1/1:0,2:2:6:87,6,0
1	948921	.	T	C	195.90	PASS	AC=2;AF=1.00;AN=2;DP=5;FS=0.000;MLEAC=2;MLEAF=1.00;MQ=60.00;MQ0=0;QD=29.77	GT:AD:DP:GQ:PL	1/1:0,5:5:15:224,15,0
1	949235	.	G	A	88.28	PASS	AC=2;AF=1.00;AN=2;DP=3;FS=0.000;MLEAC=2;MLEAF=1.00;MQ=60.00;MQ0=0;QD=29.43	GT:AD:DP:GQ:PL	1/1:0,3:3:9:116,9,0
1	949608	.	G	A	138.96	PASS	AC=2;AF=1.00;AN=2;BaseQRankSum=0.731;ClippingRankSum=0.731;DP=5;FS=0.000;MLEAC=2;MLEAF=1.00;MQ=60.00;MQ0=0;MQRankSum=-0.731;QD=27.79;ReadPosRankSum=-0.731	GT:AD:DP:GQ:PL	1/1:1,4:5:5:166,5,0
1	949654	.	A	G	215.84	PASS	AC=2;AF=1.00;AN=2;DP=6;FS=0.000;MLEAC=2;MLEAF=1.00;MQ=60.00;MQ0=0;QD=27.71	GT:AD:DP:GQ:PL	1/1:0,6:6:18:244,18,0
1	955597	.	G	T	278.78	PASS	AC=2;AF=1.00;AN=2;DP=8;FS=0.000;MLEAC=2;MLEAF=1.00;MQ=60.00;MQ0=0;QD=34.85	GT:AD:DP:GQ:PL	1/1:0,8:8:24:307,24,0
1	971367	.	T	C	51.74	PASS	AC=2;AF=1.00;AN=2;DP=2;FS=0.000;MLEAC=2;MLEAF=1.00;MQ=60.00;MQ0=0;QD=25.87	GT:AD:DP:GQ:PL	1/1:0,2:2:6:79,6,0
1	972134	.	C	T	104.28	PASS	AC=2;AF=1.00;AN=2;DP=3;FS=0.000;MLEAC=2;MLEAF=1.00;MQ=60.00;MQ0=0;QD=34.76	GT:AD:DP:GQ:PL	1/1:0,3:3:9:132,9,0
1	973336	.	A	G	62.74	PASS	AC=2;AF=1.00;AN=2;DP=2;FS=0.000;MLEAC=2;MLEAF=1.00;MQ=60.00;MQ0=0;QD=31.37	GT:AD:DP:GQ:PL	1/1:0,2:2:6:90,6,0
1	973458	.	C	T	97.28	PASS	AC=2;AF=1.00;AN=2;DP=3;FS=0.000;MLEAC=2;MLEAF=1.00;MQ=60.00;MQ0=0;QD=32.43	GT:AD:DP:GQ:PL	1/1:0,3:3:9:125,9,0
1	973668	.	A	G	51.74	PASS	AC=2;AF=1.00;AN=2;DP=2;FS=0.000;MLEAC=2;MLEAF=1.00;MQ=60.00;MQ0=0;QD=25.87	GT:AD:DP:GQ:PL	1/1:0,2:2:6:79,6,0
1	974180	.	G	T	147.03	PASS	AC=2;AF=1.00;AN=2;DP=4;FS=0.000;MLEAC=2;MLEAF=1.00;MQ=60.00;MQ0=0;QD=36.03	GT:AD:DP:GQ:PL	1/1:0,4:4:12:175,12,0
1	974199	.	C	T	147.03	PASS	AC=2;AF=1.00;AN=2;DP=4;FS=0.000;MLEAC=2;MLEAF=1.00;MQ=60.00;MQ0=0;QD=35.62	GT:AD:DP:GQ:PL	1/1:0,4:4:12:175,12,0
1	974296	.	A	G	59.74	PASS	AC=2;AF=1.00;AN=2;DP=2;FS=0.000;MLEAC=2;MLEAF=1.00;MQ=60.00;MQ0=0;QD=29.87	GT:AD:DP:GQ:PL	1/1:0,2:2:6:87,6,0
1	974355	.	G	A	152.03	PASS	AC=2;AF=1.00;AN=2;DP=4;FS=0.000;MLEAC=2;MLEAF=1.00;MQ=60.00;MQ0=0;QD=30.84	GT:AD:DP:GQ:PL	1/1:0,4:4:12:180,12,0
1	974356	.	T	C	152.03	PASS	AC=2;AF=1.00;AN=2;DP=4;FS=0.000;MLEAC=2;MLEAF=1.00;MQ=60.00;MQ0=0;QD=32.66	GT:AD:DP:GQ:PL	1/1:0,4:4:12:180,12,0
1	974494	.	G	T	105.28	PASS	AC=2;AF=1.00;AN=2;DP=3;FS=0.000;MLEAC=2;MLEAF=1.00;MQ=60.00;MQ0=0;QD=23.12	GT:AD:DP:GQ:PL	1/1:0,3:3:9:133,9,0
1	974662	.	G	T	105.28	PASS	AC=2;AF=1.00;AN=2;DP=3;FS=0.000;MLEAC=2;MLEAF=1.00;MQ=60.00;MQ0=0;QD=27.06	GT:AD:DP:GQ:PL	1/1:0,3:3:9:133,9,0
1	975133	.	T	A	60.74	PASS	AC=2;AF=1.00;AN=2;DP=2;FS=0.000;MLEAC=2;MLEAF=1.00;MQ=60.00;MQ0=0;QD=30.37	GT:AD:DP:GQ:PL	1/1:0,2:2:6:88,6,0
1	975702	.	A	G	54.74	PASS	AC=2;AF=1.00;AN=2;DP=2;FS=0.000;MLEAC=2;MLEAF=1.00;MQ=60.00;MQ0=0;QD=27.37	GT:AD:DP:GQ:PL	1/1:0,2:2:6:82,6,0
1	981931	.	A	G	1129.77	PASS	AC=2;AF=1.00;AN=2;DP=29;FS=0.000;MLEAC=2;MLEAF=1.00;MQ=60.00;MQ0=0;QD=30.36	GT:AD:DP:GQ:PL	1/1:0,29:29:87:1158,87,0
1	982444	.	A	G	302.78	PASS	AC=2;AF=1.00;AN=2;DP=5;FS=0.000;MLEAC=2;MLEAF=1.00;MQ=60.00;MQ0=0;QD=30.87	GT:AD:DP:GQ:PL	1/1:0,5:5:24:331,24,0
1	982462	.	T	C	302.78	PASS	AC=2;AF=1.00;AN=2;DP=6;FS=0.000;MLEAC=2;MLEAF=1.00;MQ=60.00;MQ0=0;QD=27.25	GT:AD:DP:GQ:PL	1/1:0,6:6:24:331,24,0
1	982513	.	T	C	294.78	PASS	AC=2;AF=1.00;AN=2;DP=8;FS=0.000;MLEAC=2;MLEAF=1.00;MQ=60.00;MQ0=0;QD=26.66	GT:AD:DP:GQ:PL	1/1:0,8:8:24:323,24,0
1	982941	.	T	C	55.74	PASS	AC=2;AF=1.00;AN=2;DP=2;FS=0.000;MLEAC=2;MLEAF=1.00;MQ=60.00;MQ0=0;QD=27.87	GT:AD:DP:GQ:PL	1/1:0,2:2:6:83,6,0
1	982994	.	T	C	969.77	PASS	AC=2;AF=1.00;AN=2;DP=23;FS=0.000;MLEAC=2;MLEAF=1.00;MQ=60.00;MQ0=0;QD=32.27	GT:AD:DP:GQ:PL	1/1:0,23:23:69:998,69,0
1	987200	.	C	T	148.03	PASS	AC=2;AF=1.00;AN=2;DP=4;FS=0.000;MLEAC=2;MLEAF=1.00;MQ=60.00;MQ0=0;QD=30.69	GT:AD:DP:GQ:PL	1/1:0,4:4:12:176,12,0
1	987670	.	T	G	214.84	PASS	AC=2;AF=1.00;AN=2;DP=6;FS=0.000;MLEAC=2;MLEAF=1.00;MQ=60.00;MQ0=0;QD=30.49	GT:AD:DP:GQ:PL	1/1:0,6:6:18:243,18,0
1	988503	.	A	T	223.84	PASS	AC=2;AF=1.00;AN=2;DP=6;FS=0.000;MLEAC=2;MLEAF=1.00;MQ=60.00;MQ0=0;QD=22.46	GT:AD:DP:GQ:PL	1/1:0,6:6:18:252,18,0
1	988932	.	G	C	88.77	PASS	AC=1;AF=0.500;AN=2;BaseQRankSum=0.358;ClippingRankSum=-0.358;DP=5;FS=3.979;MLEAC=1;MLEAF=0.500;MQ=60.00;MQ0=0;MQRankSum=0.358;QD=17.75;ReadPosRankSum=0.358	GT:AD:DP:GQ:PL	0/1:2,3:5:66:117,0,66
1	990280	.	C	T	333.77	PASS	AC=1;AF=0.500;AN=2;BaseQRankSum=-0.951;ClippingRankSum=0.317;DP=21;FS=1.808;MLEAC=1;MLEAF=0.500;MQ=60.00;MQ0=0;MQRankSum=-0.528;QD=15.89;ReadPosRankSum=-0.176	GT:AD:DP:GQ:PL	0/1:11,10:21:99:362,0,412
1	990380	.	C	T	228.77	PASS	AC=1;AF=0.500;AN=2;BaseQRankSum=0.000;ClippingRankSum=0.000;DP=15;FS=0.000;MLEAC=1;MLEAF=0.500;MQ=60.00;MQ0=0;MQRankSum=0.652;QD=15.25;ReadPosRankSum=1.927	GT:AD:DP:GQ:PL	0/1:7,8:15:99:257,0,248
1	990417	.	T	C	348.77	PASS	AC=1;AF=0.500;AN=2;BaseQRankSum=0.189;ClippingRankSum=-0.265;DP=20;FS=0.000;MLEAC=1;MLEAF=0.500;MQ=60.00;MQ0=0;MQRankSum=-1.474;QD=17.44;ReadPosRankSum=2.154	GT:AD:DP:GQ:PL	0/1:10,10:20:99:377,0,363
1	990517	.	C	T	776.77	PASS	AC=1;AF=0.500;AN=2;BaseQRankSum=1.488;ClippingRankSum=0.851;DP=34;FS=0.000;MLEAC=1;MLEAF=0.500;MQ=60.00;MQ0=0;MQRankSum=-2.268;QD=22.85;ReadPosRankSum=-0.851	GT:AD:DP:GQ:PL	0/1:13,21:34:99:805,0,455
1	990773	.	C	T	639.77	PASS	AC=1;AF=0.500;AN=2;BaseQRankSum=0.922;ClippingRankSum=-2.079;DP=33;FS=3.064;MLEAC=1;MLEAF=0.500;MQ=60.00;MQ0=0;MQRankSum=-1.862;QD=19.39;ReadPosRankSum=0.018	GT:AD:DP:GQ:PL	0/1:15,18:33:99:668,0,541
1	990806	.	G	A	716.77	PASS	AC=1;AF=0.500;AN=2;BaseQRankSum=-0.996;ClippingRankSum=0.905;DP=30;FS=0.000;MLEAC=1;MLEAF=0.500;MQ=60.00;MQ0=0;MQRankSum=-0.769;QD=23.89;ReadPosRankSum=0.000	GT:AD:DP:GQ:PL	0/1:9,21:30:99:745,0,270
1	990984	.	G	A	466.77	PASS	AC=1;AF=0.500;AN=2;BaseQRankSum=1.692;ClippingRankSum=-1.436;DP=26;FS=1.623;MLEAC=1;MLEAF=0.500;MQ=60.00;MQ0=0;MQRankSum=0.000;QD=17.95;ReadPosRankSum=1.282	GT:AD:DP:GQ:PL	0/1:13,13:26:99:495,0,477
1	998501	.	G	C	41.77	PASS	AC=1;AF=0.500;AN=2;BaseQRankSum=-0.358;ClippingRankSum=0.358;DP=5;FS=10.000;MLEAC=1;MLEAF=0.500;MQ=60.00;MQ0=0;MQRankSum=-0.358;QD=8.35;ReadPosRankSum=-1.231	GT:AD:DP:GQ:PL	0/1:3,2:5:70:70,0,115
1	1001177	.	G	C	40.77	PASS	AC=1;AF=0.500;AN=2;BaseQRankSum=1.495;ClippingRankSum=-1.495;DP=7;FS=8.451;MLEAC=1;MLEAF=0.500;MQ=60.00;MQ0=0;MQRankSum=0.198;QD=5.82;ReadPosRankSum=1.495	GT:AD:DP:GQ:PL	0/1:5,2:7:69:69,0,178
1	1002539	.	G	A	32.77	PASS	AC=1;AF=0.500;AN=2;BaseQRankSum=-0.067;ClippingRankSum=-0.762;DP=9;FS=3.522;MLEAC=1;MLEAF=0.500;MQ=60.00;MQ0=0;MQRankSum=-0.762;QD=3.64;ReadPosRankSum=0.762	GT:AD:DP:GQ:PL	0/1:7,2:9:61:61,0,274
1	1002932	.	C	G	44.77	PASS	AC=1;AF=0.500;AN=2;BaseQRankSum=0.000;ClippingRankSum=0.000;DP=4;FS=0.000;MLEAC=1;MLEAF=0.500;MQ=60.00;MQ0=0;MQRankSum=0.000;QD=11.19;ReadPosRankSum=-1.026	GT:AD:DP:GQ:PL	0/1:2,2:4:73:73,0,76
1	1006990	.	G	A	242.77	PASS	AC=1;AF=0.500;AN=2;BaseQRankSum=-0.950;ClippingRankSum=0.867;DP=19;FS=4.713;MLEAC=1;MLEAF=0.500;MQ=60.00;MQ0=0;MQRankSum=1.197;QD=12.78;ReadPosRankSum=-0.784	GT:AD:DP:GQ:PL	0/1:11,8:19:99:271,0,407
1	1007203	.	A	G	532.77	PASS	AC=2;AF=1.00;AN=2;DP=11;FS=0.000;MLEAC=2;MLEAF=1.00;MQ=60.00;MQ0=0;QD=32.27	GT:AD:DP:GQ:PL	1/1:0,11:11:42:561,42,0
1	1007222	.	G	T	196.77	PASS	AC=1;AF=0.500;AN=2;BaseQRankSum=-1.179;ClippingRankSum=0.762;DP=9;FS=0.000;MLEAC=1;MLEAF=0.500;MQ=60.00;MQ0=0;MQRankSum=0.762;QD=21.86;ReadPosRankSum=0.762	GT:AD:DP:GQ:PL	0/1:2,7:9:51:225,0,51
1	1009478	.	G	C	477.77	PASS	AC=1;AF=0.500;AN=2;BaseQRankSum=-0.866;ClippingRankSum=-0.619;DP=20;FS=1.922;MLEAC=1;MLEAF=0.500;MQ=60.00;MQ0=0;MQRankSum=1.113;QD=23.89;ReadPosRankSum=0.536	GT:AD:DP:GQ:PL	0/1:6,14:20:99:506,0,197
1	1017341	.	G	T	161.77	PASS	AC=1;AF=0.500;AN=2;BaseQRankSum=1.951;ClippingRankSum=-1.668;DP=10;FS=0.000;MLEAC=1;MLEAF=0.500;MQ=60.00;MQ0=0;MQRankSum=0.851;QD=16.18;ReadPosRankSum=1.453	GT:AD:DP:GQ:PL	0/1:5,5:10:99:190,0,166
1	1017587	.	C	T	360.77	PASS	AC=1;AF=0.500;AN=2;BaseQRankSum=-0.919;ClippingRankSum=-2.333;DP=14;FS=6.560;MLEAC=1;MLEAF=0.500;MQ=60.00;MQ0=0;MQRankSum=-0.636;QD=25.77;ReadPosRankSum=2.192	GT:AD:DP:GQ:PL	0/1:4,10:14:99:389,0,134
1	1018551	.	C	T	46.77	PASS	AC=1;AF=0.500;AN=2;BaseQRankSum=0.358;ClippingRankSum=-1.231;DP=5;FS=3.979;MLEAC=1;MLEAF=0.500;MQ=60.00;MQ0=0;MQRankSum=0.358;QD=9.35;ReadPosRankSum=1.231	GT:AD:DP:GQ:PL	0/1:3,2:5:75:75,0,118
1	1021346	.	A	G	164.77	PASS	AC=1;AF=0.500;AN=2;BaseQRankSum=1.495;ClippingRankSum=-1.495;DP=7;FS=0.000;MLEAC=1;MLEAF=0.500;MQ=60.00;MQ0=0;MQRankSum=0.198;QD=23.54;ReadPosRankSum=1.495	GT:AD:DP:GQ:PL	0/1:2,5:7:51:193,0,51
1	1039817	.	A	G	94.28	PASS	AC=2;AF=1.00;AN=2;DP=3;FS=0.000;MLEAC=2;MLEAF=1.00;MQ=60.00;MQ0=0;QD=31.43	GT:AD:DP:GQ:PL	1/1:0,3:3:9:122,9,0
1	1099342	.	A	C	52.74	PASS	AC=2;AF=1.00;AN=2;DP=2;FS=0.000;MLEAC=2;MLEAF=1.00;MQ=60.00;MQ0=0;QD=26.37	GT:AD:DP:GQ:PL	1/1:0,2:2:6:80,6,0
1	1101003	.	C	T	59.74	PASS	AC=2;AF=1.00;AN=2;DP=2;FS=0.000;MLEAC=2;MLEAF=1.00;MQ=60.00;MQ0=0;QD=29.87	GT:AD:DP:GQ:PL	1/1:0,2:2:6:87,6,0
1	1103542	.	T	C	102.28	PASS	AC=2;AF=1.00;AN=2;DP=3;FS=0.000;MLEAC=2;MLEAF=1.00;MQ=60.00;MQ0=0;QD=34.09	GT:AD:DP:GQ:PL	1/1:0,3:3:9:130,9,0
1	1103958	.	T	G	310.78	PASS	AC=2;AF=1.00;AN=2;DP=8;FS=0.000;MLEAC=2;MLEAF=1.00;MQ=60.00;MQ0=0;QD=29.01	GT:AD:DP:GQ:PL	1/1:0,8:8:24:339,24,0
1	1105238	.	T	C	218.77	PASS	AC=1;AF=0.500;AN=2;BaseQRankSum=-0.678;ClippingRankSum=0.278;DP=11;FS=0.000;MLEAC=1;MLEAF=0.500;MQ=60.00;MQ0=0;MQRankSum=-0.278;QD=19.89;ReadPosRankSum=-0.278	GT:AD:DP:GQ:PL	0/1:4,7:11:99:247,0,140
1	1158631	.	A	G	709.77	PASS	AC=1;AF=0.500;AN=2;BaseQRankSum=0.315;ClippingRankSum=-0.063;DP=43;FS=0.000;MLEAC=1;MLEAF=0.500;MQ=60.00;MQ0=0;MQRankSum=-1.347;QD=16.51;ReadPosRankSum=0.768	GT:AD:DP:GQ:PL	0/1:22,20:42:99:738,0,817
1	1164009	.	C	G	688.77	PASS	AC=1;AF=0.500;AN=2;BaseQRankSum=1.933;ClippingRankSum=-1.743;DP=36;FS=2.798;MLEAC=1;MLEAF=0.500;MQ=60.00;MQ0=0;MQRankSum=1.616;QD=19.13;ReadPosRankSum=2.250	GT:AD:DP:GQ:PL	0/1:17,19:36:99:717,0,600
1	1234553	.	G	T	184.77	PASS	AC=1;AF=0.500;AN=2;BaseQRankSum=0.633;ClippingRankSum=-0.365;DP=10;FS=2.808;MLEAC=1;MLEAF=0.500;MQ=60.00;MQ0=0;MQRankSum=-0.633;QD=18.48;ReadPosRankSum=0.365	GT:AD:DP:GQ:PL	0/1:4,6:10:99:213,0,103
1	1239339	.	T	G	131.03	PASS	AC=2;AF=1.00;AN=2;DP=4;FS=0.000;MLEAC=2;MLEAF=1.00;MQ=60.00;MQ0=0;QD=32.76	GT:AD:DP:GQ:PL	1/1:0,4:4:12:159,12,0
1	1239953	.	A	G	229.84	PASS	AC=2;AF=1.00;AN=2;DP=6;FS=0.000;MLEAC=2;MLEAF=1.00;MQ=60.00;MQ0=0;QD=27.00	GT:AD:DP:GQ:PL	1/1:0,6:6:18:258,18,0
1	1241529	.	A	G	284.78	PASS	AC=2;AF=1.00;AN=2;DP=8;FS=0.000;MLEAC=2;MLEAF=1.00;MQ=60.00;MQ0=0;QD=26.29	GT:AD:DP:GQ:PL	1/1:0,8:8:24:313,24,0
1	1241800	.	A	G	104.28	PASS	AC=2;AF=1.00;AN=2;DP=3;FS=0.000;MLEAC=2;MLEAF=1.00;MQ=60.00;MQ0=0;QD=34.76	GT:AD:DP:GQ:PL	1/1:0,3:3:9:132,9,0
1	1241903	.	C	G	183.90	PASS	AC=2;AF=1.00;AN=2;DP=5;FS=0.000;MLEAC=2;MLEAF=1.00;MQ=60.00;MQ0=0;QD=28.30	GT:AD:DP:GQ:PL	1/1:0,5:5:15:212,15,0
1	1242215	.	A	G	315.78	PASS	AC=2;AF=1.00;AN=2;DP=8;FS=0.000;MLEAC=2;MLEAF=1.00;MQ=60.00;MQ0=0;QD=33.76	GT:AD:DP:GQ:PL	1/1:0,8:8:24:344,24,0
1	1242707	.	A	G	104.28	PASS	AC=2;AF=1.00;AN=2;DP=3;FS=0.000;MLEAC=2;MLEAF=1.00;MQ=60.00;MQ0=0;QD=34.76	GT:AD:DP:GQ:PL	1/1:0,3:3:9:132,9,0
1	1247494	.	T	C	697.77	PASS	AC=2;AF=1.00;AN=2;DP=17;FS=0.000;MLEAC=2;MLEAF=1.00;MQ=60.00;MQ0=0;QD=31.12	GT:AD:DP:GQ:PL	1/1:0,17:17:51:726,51,0
1	1249187	.	G	A	1158.77	PASS	AC=2;AF=1.00;AN=2;DP=27;FS=0.000;MLEAC=2;MLEAF=1.00;MQ=60.00;MQ0=0;QD=29.32	GT:AD:DP:GQ:PL	1/1:0,27:27:81:1187,81,0
1	1252180	.	T	C	50.77	PASS	AC=1;AF=0.500;AN=2;BaseQRankSum=0.736;ClippingRankSum=0.736;DP=3;FS=4.771;MLEAC=1;MLEAF=0.500;MQ=60.00;MQ0=0;MQRankSum=-0.736;QD=16.92;ReadPosRankSum=-0.736	GT:AD:DP:GQ:PL	0/1:1,2:3:37:79,0,37
1	1253365	.	A	G	25.78	LowQual	AC=1;AF=0.500;AN=2;BaseQRankSum=-1.179;ClippingRankSum=0.762;DP=9;FS=3.010;MLEAC=1;MLEAF=0.500;MQ=60.00;MQ0=0;MQRankSum=0.067;QD=2.86;ReadPosRankSum=-0.762	GT:AD:DP:GQ:PL	0/1:7,2:9:54:54,0,278
1	1254136	.	G	A	62.74	PASS	AC=2;AF=1.00;AN=2;DP=2;FS=0.000;MLEAC=2;MLEAF=1.00;MQ=60.00;MQ0=0;QD=31.37	GT:AD:DP:GQ:PL	1/1:0,2:2:6:90,6,0
1	1254436	.	A	G	241.84	PASS	AC=2;AF=1.00;AN=2;DP=6;FS=0.000;MLEAC=2;MLEAF=1.00;MQ=60.00;MQ0=0;QD=31.01	GT:AD:DP:GQ:PL	1/1:0,6:6:18:270,18,0
1	1254443	.	G	A	241.84	PASS	AC=2;AF=1.00;AN=2;DP=6;FS=0.000;MLEAC=2;MLEAF=1.00;MQ=60.00;MQ0=0;QD=26.04	GT:AD:DP:GQ:PL	1/1:0,6:6:18:270,18,0
1	1254841	.	C	G	1018.77	PASS	AC=2;AF=1.00;AN=2;DP=25;FS=0.000;MLEAC=2;MLEAF=1.00;MQ=60.00;MQ0=0;QD=29.24	GT:AD:DP:GQ:PL	1/1:0,25:25:75:1047,75,0
1	1262966	.	C	T	469.77	PASS	AC=2;AF=1.00;AN=2;DP=13;FS=0.000;MLEAC=2;MLEAF=1.00;MQ=60.00;MQ0=0;QD=29.01	GT:AD:DP:GQ:PL	1/1:0,13:13:39:498,39,0
1	1263144	.	G	A	441.77	PASS	AC=2;AF=1.00;AN=2;DP=12;FS=0.000;MLEAC=2;MLEAF=1.00;MQ=60.00;MQ0=0;QD=34.67	GT:AD:DP:GQ:PL	1/1:0,12:12:36:470,36,0
1	1263362	.	G	A	1030.77	PASS	AC=2;AF=1.00;AN=2;DP=25;FS=0.000;MLEAC=2;MLEAF=1.00;MQ=60.00;MQ0=0;QD=29.28	GT:AD:DP:GQ:PL	1/1:0,25:25:75:1059,75,0
1	1263457	.	T	C	499.77	PASS	AC=2;AF=1.00;AN=2;DP=13;FS=0.000;MLEAC=2;MLEAF=1.00;MQ=60.00;MQ0=0;QD=24.46	GT:AD:DP:GQ:PL	1/1:0,13:13:39:528,39,0
1	1270359	.	T	C	61.74	PASS	AC=2;AF=1.00;AN=2;DP=2;FS=0.000;MLEAC=2;MLEAF=1.00;MQ=60.00;MQ0=0;QD=30.87	GT:AD:DP:GQ:PL	1/1:0,2:2:6:89,6,0
1	1271175	.	A	G	722.77	PASS	AC=2;AF=1.00;AN=2;DP=18;FS=0.000;MLEAC=2;MLEAF=1.00;MQ=60.00;MQ0=0;QD=31.85	GT:AD:DP:GQ:PL	1/1:0,18:18:54:751,54,0
1	1277533	.	T	C	652.77	PASS	AC=2;AF=1.00;AN=2;DP=18;FS=0.000;MLEAC=2;MLEAF=1.00;MQ=60.00;MQ0=0;QD=36.87	GT:AD:DP:GQ:PL	1/1:0,17:17:51:681,51,0
1	1278237	.	T	C	57.74	PASS	AC=2;AF=1.00;AN=2;DP=2;FS=0.000;MLEAC=2;MLEAF=1.00;MQ=60.00;MQ0=0;QD=28.87	GT:AD:DP:GQ:PL	1/1:0,2:2:6:85,6,0
1	1284490	.	G	A	270.80	PASS	AC=2;AF=1.00;AN=2;DP=7;FS=0.000;MLEAC=2;MLEAF=1.00;MQ=60.00;MQ0=0;QD=34.85	GT:AD:DP:GQ:PL	1/1:0,7:7:21:299,21,0
1	1286967	.	A	G	136.03	PASS	AC=2;AF=1.00;AN=2;DP=4;FS=0.000;MLEAC=2;MLEAF=1.00;MQ=60.00;MQ0=0;QD=34.01	GT:AD:DP:GQ:PL	1/1:0,4:4:12:164,12,0
1	1287922	.	G	A	107.28	PASS	AC=2;AF=1.00;AN=2;DP=3;FS=0.000;MLEAC=2;MLEAF=1.00;MQ=60.00;MQ0=0;QD=29.50	GT:AD:DP:GQ:PL	1/1:0,3:3:9:135,9,0
1	1288345	.	A	G	60.74	PASS	AC=2;AF=1.00;AN=2;DP=2;FS=0.000;MLEAC=2;MLEAF=1.00;MQ=60.00;MQ0=0;QD=30.37	GT:AD:DP:GQ:PL	1/1:0,2:2:6:88,6,0
1	1288471	.	C	T	105.28	PASS	AC=2;AF=1.00;AN=2;DP=3;FS=0.000;MLEAC=2;MLEAF=1.00;MQ=60.00;MQ0=0;QD=32.22	GT:AD:DP:GQ:PL	1/1:0,3:3:9:133,9,0
1	1292426	.	C	G	154.90	PASS	AC=2;AF=1.00;AN=2;DP=5;FS=0.000;MLEAC=2;MLEAF=1.00;MQ=60.00;MQ0=0;QD=30.98	GT:AD:DP:GQ:PL	1/1:0,5:5:15:183,15,0
1	1310074	.	C	G	193.90	PASS	AC=2;AF=1.00;AN=2;DP=5;FS=0.000;MLEAC=2;MLEAF=1.00;MQ=60.00;MQ0=0;QD=29.99	GT:AD:DP:GQ:PL	1/1:0,5:5:15:222,15,0
1	1310668	.	A	C	138.03	PASS	AC=2;AF=1.00;AN=2;DP=4;FS=0.000;MLEAC=2;MLEAF=1.00;MQ=60.00;MQ0=0;QD=34.51	GT:AD:DP:GQ:PL	1/1:0,4:4:12:166,12,0
1	1312132	.	T	C	57.74	PASS	AC=2;AF=1.00;AN=2;DP=2;FS=0.000;MLEAC=2;MLEAF=1.00;MQ=60.00;MQ0=0;QD=28.87	GT:AD:DP:GQ:PL	1/1:0,2:2:6:85,6,0
1	1314245	.	C	T	18.59	LowQual	AC=2;AF=1.00;AN=2;DP=1;FS=0.000;MLEAC=2;MLEAF=1.00;MQ=60.00;MQ0=0;QD=18.59	GT:AD:DP:GQ:PL	1/1:0,1:1:3:45,3,0
1	1344254	.	A	G	52.77	PASS	AC=1;AF=0.500;AN=2;BaseQRankSum=0.736;ClippingRankSum=-0.736;DP=3;FS=4.771;MLEAC=1;MLEAF=0.500;MQ=60.00;MQ0=0;MQRankSum=-0.736;QD=17.59;ReadPosRankSum=0.736	GT:AD:DP:GQ:PL	0/1:1,2:3:72:81,0,72
1	1344255	.	A	G	52.77	PASS	AC=1;AF=0.500;AN=2;BaseQRankSum=0.736;ClippingRankSum=-0.736;DP=3;FS=4.771;MLEAC=1;MLEAF=0.500;MQ=60.00;MQ0=0;MQRankSum=0.736;QD=17.59;ReadPosRankSum=0.736	GT:AD:DP:GQ:PL	0/1:1,2:3:72:81,0,72
1	1345001	.	A	G	170.77	PASS	AC=1;AF=0.500;AN=2;BaseQRankSum=0.198;ClippingRankSum=1.495;DP=7;FS=5.441;MLEAC=1;MLEAF=0.500;MQ=60.00;MQ0=0;MQRankSum=-0.922;QD=24.40;ReadPosRankSum=-1.495	GT:AD:DP:GQ:PL	0/1:2,5:7:64:199,0,64
1	1431603	.	C	G	101.28	PASS	AC=2;AF=1.00;AN=2;DP=3;FS=0.000;MLEAC=2;MLEAF=1.00;MQ=60.00;MQ0=0;QD=33.76	GT:AD:DP:GQ:PL	1/1:0,3:3:9:129,9,0
1	1463558	.	G	A	55.74	PASS	AC=2;AF=1.00;AN=2;DP=2;FS=0.000;MLEAC=2;MLEAF=1.00;MQ=60.00;MQ0=0;QD=27.87	GT:AD:DP:GQ:PL	1/1:0,2:2:6:83,6,0
1	1469782	.	G	C	756.78	PASS	AC=2;AF=1.00;AN=2;BaseQRankSum=1.404;ClippingRankSum=-1.734;DP=21;FS=0.000;MLEAC=2;MLEAF=1.00;MQ=60.00;MQ0=0;MQRankSum=-1.734;QD=30.42;ReadPosRankSum=1.569	GT:AD:DP:GQ:PL	1/1:1,20:21:27:785,27,0
1	1534710	.	G	C	41.77	PASS	AC=1;AF=0.500;AN=2;BaseQRankSum=0.000;ClippingRankSum=0.000;DP=4;FS=0.000;MLEAC=1;MLEAF=0.500;MQ=60.00;MQ0=0;MQRankSum=1.026;QD=10.44;ReadPosRankSum=-1.026	GT:AD:DP:GQ:PL	0/1:2,2:4:70:70,0,77
1	1549354	.	G	A	98.28	PASS	AC=2;AF=1.00;AN=2;DP=3;FS=0.000;MLEAC=2;MLEAF=1.00;MQ=60.00;MQ0=0;QD=32.76	GT:AD:DP:GQ:PL	1/1:0,3:3:9:126,9,0
1	1551927	.	T	C	193.77	PASS	AC=1;AF=0.500;AN=2;BaseQRankSum=0.244;ClippingRankSum=0.135;DP=12;FS=0.000;MLEAC=1;MLEAF=0.500;MQ=60.00;MQ0=0;MQRankSum=0.831;QD=16.15;ReadPosRankSum=0.689	GT:AD:DP:GQ:PL	0/1:5,7:12:99:222,0,167
1	1553498	.	G	A	33.77	PASS	AC=1;AF=0.500;AN=2;BaseQRankSum=0.000;ClippingRankSum=-1.026;DP=4;FS=4.771;MLEAC=1;MLEAF=0.500;MQ=60.00;MQ0=0;MQRankSum=1.026;QD=8.44;ReadPosRankSum=1.026	GT:AD:DP:GQ:PL	0/1:2,2:4:62:62,0,65
1	1553670	.	G	C	62.74	PASS	AC=2;AF=1.00;AN=2;DP=2;FS=0.000;MLEAC=2;MLEAF=1.00;MQ=60.00;MQ0=0;QD=31.37	GT:AD:DP:GQ:PL	1/1:0,2:2:6:90,6,0
1	1555718	.	G	A	56.77	PASS	AC=1;AF=0.500;AN=2;BaseQRankSum=-0.550;ClippingRankSum=-0.937;DP=7;FS=0.000;MLEAC=1;MLEAF=0.500;MQ=60.00;MQ0=0;MQRankSum=1.754;QD=8.11;ReadPosRankSum=0.937	GT:AD:DP:GQ:PL	0/1:4,3:7:85:85,0,145
1	1558792	.	T	C	88.28	PASS	AC=2;AF=1.00;AN=2;DP=3;FS=0.000;MLEAC=2;MLEAF=1.00;MQ=60.00;MQ0=0;QD=29.43	GT:AD:DP:GQ:PL	1/1:0,3:3:9:116,9,0
1	1559466	.	G	A	60.74	PASS	AC=2;AF=1.00;AN=2;DP=2;FS=0.000;MLEAC=2;MLEAF=1.00;MQ=60.00;MQ0=0;QD=30.37	GT:AD:DP:GQ:PL	1/1:0,2:2:6:88,6,0
1	1560178	.	C	T	97.77	PASS	AC=1;AF=0.500;AN=2;BaseQRankSum=-0.540;ClippingRankSum=-2.083;DP=13;FS=2.757;MLEAC=1;MLEAF=0.500;MQ=60.00;MQ0=0;MQRankSum=-1.312;QD=7.52;ReadPosRankSum=1.312	GT:AD:DP:GQ:PL	0/1:9,4:13:99:126,0,335
1	1561331	.	G	A	57.74	PASS	AC=2;AF=1.00;AN=2;DP=2;FS=0.000;MLEAC=2;MLEAF=1.00;MQ=60.00;MQ0=0;QD=28.87	GT:AD:DP:GQ:PL	1/1:0,2:2:6:85,6,0
1	1572119	.	G	T	486.77	PASS	AC=1;AF=0.500;AN=2;BaseQRankSum=0.023;ClippingRankSum=1.034;DP=28;FS=0.000;MLEAC=1;MLEAF=0.500;MQ=60.00;MQ0=0;MQRankSum=0.896;QD=17.38;ReadPosRankSum=-1.172	GT:AD:DP:GQ:PL	0/1:14,14:28:99:515,0,505
1	1594315	.	C	T	148.03	PASS	AC=2;AF=1.00;AN=2;DP=4;FS=0.000;MLEAC=2;MLEAF=1.00;MQ=60.00;MQ0=0;QD=29.01	GT:AD:DP:GQ:PL	1/1:0,4:4:12:176,12,0
1	1595198	.	A	G	225.84	PASS	AC=2;AF=1.00;AN=2;DP=6;FS=0.000;MLEAC=2;MLEAF=1.00;MQ=60.00;MQ0=0;QD=27.54	GT:AD:DP:GQ:PL	1/1:0,6:6:18:254,18,0
1	1596500	.	C	T	184.77	PASS	AC=1;AF=0.500;AN=2;BaseQRankSum=0.597;ClippingRankSum=-1.464;DP=16;FS=0.000;MLEAC=1;MLEAF=0.500;MQ=60.00;MQ0=0;MQRankSum=-0.054;QD=11.55;ReadPosRankSum=1.247	GT:AD:DP:GQ:PL	0/1:10,6:16:99:213,0,377
1	1596974	.	C	T	660.77	PASS	AC=2;AF=1.00;AN=2;DP=16;FS=0.000;MLEAC=2;MLEAF=1.00;MQ=60.00;MQ0=0;QD=30.38	GT:AD:DP:GQ:PL	1/1:0,16:16:48:689,48,0
1	1597020	.	C	G	194.77	PASS	AC=1;AF=0.500;AN=2;BaseQRankSum=0.261;ClippingRankSum=-0.783;DP=21;FS=1.808;MLEAC=1;MLEAF=0.500;MQ=60.00;MQ0=0;MQRankSum=1.977;QD=9.27;ReadPosRankSum=-0.485	GT:AD:DP:GQ:PL	0/1:14,7:21:99:223,0,518
1	1599888	.	A	G	172.90	PASS	AC=1;AF=0.500;AN=2;BaseQRankSum=0.736;ClippingRankSum=0.736;DP=6;FS=0.000;MLEAC=1;MLEAF=0.500;MQ=60.00;MQ0=0;MQRankSum=-0.736;QD=28.82;ReadPosRankSum=0.736	GT:AD:DP:GQ:PL	0/1:1,5:6:15:201,0,15
1	1602787	.	G	T	149.03	PASS	AC=2;AF=1.00;AN=2;DP=4;FS=0.000;MLEAC=2;MLEAF=1.00;MQ=60.00;MQ0=0;QD=27.38	GT:AD:DP:GQ:PL	1/1:0,4:4:12:177,12,0
1	1635004	.	T	C	22.79	LowQual;my_snp_filter	AC=1;AF=0.500;AN=2;BaseQRankSum=1.086;ClippingRankSum=-1.086;DP=13;FS=7.160;MLEAC=1;MLEAF=0.500;MQ=60.00;MQ0=0;MQRankSum=-0.888;QD=1.75;ReadPosRankSum=1.678	GT:AD:DP:GQ:PL	0/1:11,2:13:51:51,0,419
1	1647814	.	T	C	1162.77	PASS	AC=1;AF=0.500;AN=2;BaseQRankSum=0.501;ClippingRankSum=-0.774;DP=41;FS=5.348;MLEAC=1;MLEAF=0.500;MQ=60.00;MQ0=0;MQRankSum=0.926;QD=28.36;ReadPosRankSum=0.319	GT:AD:DP:GQ:PL	0/1:10,31:41:99:1191,0,296
1	1647871	.	T	C	845.77	PASS	AC=1;AF=0.500;AN=2;BaseQRankSum=1.300;ClippingRankSum=-0.484;DP=29;FS=1.697;MLEAC=1;MLEAF=0.500;MQ=60.00;MQ0=0;MQRankSum=-0.892;QD=29.16;ReadPosRankSum=1.198	GT:AD:DP:GQ:PL	0/1:7,22:29:99:874,0,215
1	1650807	.	T	C	288.77	PASS	AC=1;AF=0.500;AN=2;BaseQRankSum=-0.106;ClippingRankSum=1.905;DP=16;FS=0.000;MLEAC=1;MLEAF=0.500;MQ=60.00;MQ0=0;MQRankSum=0.000;QD=18.05;ReadPosRankSum=3.176	GT:AD:DP:GQ:PL	0/1:7,9:16:99:317,0,844
1	1650832	.	A	G	544.77	PASS	AC=1;AF=0.500;AN=2;BaseQRankSum=0.167;ClippingRankSum=-1.503;DP=23;FS=4.365;MLEAC=1;MLEAF=0.500;MQ=60.00;MQ0=0;MQRankSum=-0.033;QD=23.69;ReadPosRankSum=2.105	GT:AD:DP:GQ:PL	0/1:7,16:23:99:573,0,874
1	1650845	.	G	A	194.77	PASS	AC=1;AF=0.500;AN=2;BaseQRankSum=1.962;ClippingRankSum=1.962;DP=29;FS=0.000;MLEAC=1;MLEAF=0.500;MQ=60.00;MQ0=0;MQRankSum=0.994;QD=6.72;ReadPosRankSum=0.127	GT:AD:DP:GQ:PL	0/1:22,7:29:99:223,0,1523
1	1653046	.	T	A	354.77	PASS	AC=1;AF=0.500;AN=2;BaseQRankSum=-0.286;ClippingRankSum=1.919;DP=19;FS=0.000;MLEAC=1;MLEAF=0.500;MQ=60.00;MQ0=0;MQRankSum=0.531;QD=18.67;ReadPosRankSum=-0.694	GT:AD:DP:GQ:PL	0/1:9,10:19:99:383,0,343
1	1660726	.	T	C	184.77	PASS	AC=1;AF=0.500;AN=2;BaseQRankSum=-0.429;ClippingRankSum=0.429;DP=15;FS=0.000;MLEAC=1;MLEAF=0.500;MQ=60.00;MQ0=0;MQRankSum=-0.184;QD=12.32;ReadPosRankSum=0.306	GT:AD:DP:GQ:PL	0/1:10,5:15:99:213,0,796
1	1660735	.	T	C	184.77	PASS	AC=1;AF=0.500;AN=2;BaseQRankSum=-0.071;ClippingRankSum=-0.071;DP=14;FS=6.008;MLEAC=1;MLEAF=0.500;MQ=60.00;MQ0=0;MQRankSum=-1.061;QD=13.20;ReadPosRankSum=-0.071	GT:AD:DP:GQ:PL	0/1:10,4:14:99:213,0,796
1	1660957	.	T	C	52.77	PASS	AC=1;AF=0.500;AN=2;BaseQRankSum=0.736;ClippingRankSum=-0.736;DP=3;FS=4.771;MLEAC=1;MLEAF=0.500;MQ=60.00;MQ0=0;MQRankSum=0.736;QD=17.59;ReadPosRankSum=0.736	GT:AD:DP:GQ:PL	0/1:1,2:3:40:81,0,40
1	1660958	.	T	C	52.77	PASS	AC=1;AF=0.500;AN=2;BaseQRankSum=0.736;ClippingRankSum=-0.736;DP=3;FS=4.771;MLEAC=1;MLEAF=0.500;MQ=60.00;MQ0=0;MQRankSum=0.736;QD=17.59;ReadPosRankSum=0.736	GT:AD:DP:GQ:PL	0/1:1,2:3:40:81,0,40
1	1661104	.	T	C	26.78	LowQual	AC=1;AF=0.500;AN=2;BaseQRankSum=-0.067;ClippingRankSum=1.179;DP=9;FS=0.000;MLEAC=1;MLEAF=0.500;MQ=60.00;MQ0=0;MQRankSum=0.067;QD=2.98;ReadPosRankSum=-1.179	GT:AD:DP:GQ:PL	0/1:7,2:9:55:55,0,265
1	1661298	.	A	G	25.78	LowQual	AC=1;AF=0.500;AN=2;BaseQRankSum=0.107;ClippingRankSum=-0.967;DP=12;FS=2.881;MLEAC=1;MLEAF=0.500;MQ=60.00;MQ0=0;MQRankSum=-0.107;QD=2.15;ReadPosRankSum=-0.107	GT:AD:DP:GQ:PL	0/1:10,2:12:54:54,0,409
1	1662428	.	A	G	52.74	PASS	AC=2;AF=1.00;AN=2;DP=2;FS=0.000;MLEAC=2;MLEAF=1.00;MQ=60.00;MQ0=0;QD=26.37	GT:AD:DP:GQ:PL	1/1:0,2:2:6:80,6,0
1	1662895	.	A	G	142.03	PASS	AC=2;AF=1.00;AN=2;DP=4;FS=0.000;MLEAC=2;MLEAF=1.00;MQ=60.00;MQ0=0;QD=26.31	GT:AD:DP:GQ:PL	1/1:0,4:4:12:170,12,0
1	1663851	.	G	C	15.65	LowQual	AC=2;AF=1.00;AN=2;DP=1;FS=0.000;MLEAC=2;MLEAF=1.00;MQ=60.00;MQ0=0;QD=15.65	GT:AD:DP:GQ:PL	1/1:0,1:1:3:42,3,0
1	1664019	.	T	C	57.74	PASS	AC=2;AF=1.00;AN=2;DP=2;FS=0.000;MLEAC=2;MLEAF=1.00;MQ=60.00;MQ0=0;QD=28.87	GT:AD:DP:GQ:PL	1/1:0,2:2:6:85,6,0
1	1664124	.	T	C	104.28	PASS	AC=2;AF=1.00;AN=2;DP=3;FS=0.000;MLEAC=2;MLEAF=1.00;MQ=60.00;MQ0=0;QD=34.76	GT:AD:DP:GQ:PL	1/1:0,3:3:9:132,9,0
1	1664434	.	T	C	47.74	PASS	AC=2;AF=1.00;AN=2;DP=2;FS=0.000;MLEAC=2;MLEAF=1.00;MQ=60.00;MQ0=0;QD=23.87	GT:AD:DP:GQ:PL	1/1:0,2:2:6:75,6,0
1	1667419	.	A	C	75.28	PASS	AC=2;AF=1.00;AN=2;DP=3;FS=0.000;MLEAC=2;MLEAF=1.00;MQ=60.00;MQ0=0;QD=25.09	GT:AD:DP:GQ:PL	1/1:0,3:3:9:103,9,0
1	1668168	.	G	T	62.74	PASS	AC=2;AF=1.00;AN=2;DP=2;FS=0.000;MLEAC=2;MLEAF=1.00;MQ=60.00;MQ0=0;QD=31.37	GT:AD:DP:GQ:PL	1/1:0,2:2:6:90,6,0
1	1683900	.	G	A	524.77	PASS	AC=1;AF=0.500;AN=2;BaseQRankSum=0.375;ClippingRankSum=-1.331;DP=22;FS=0.000;MLEAC=1;MLEAF=0.500;MQ=60.00;MQ0=0;MQRankSum=-0.512;QD=23.85;ReadPosRankSum=1.126	GT:AD:DP:GQ:PL	0/1:8,14:22:99:553,0,270
1	1684169	.	C	G	402.77	PASS	AC=1;AF=0.500;AN=2;BaseQRankSum=1.528;ClippingRankSum=0.537;DP=19;FS=4.964;MLEAC=1;MLEAF=0.500;MQ=60.00;MQ0=0;MQRankSum=-0.619;QD=21.20;ReadPosRankSum=-0.289	GT:AD:DP:GQ:PL	0/1:8,11:19:99:431,0,291
1	1684472	.	C	T	386.77	PASS	AC=1;AF=0.500;AN=2;BaseQRankSum=-2.083;ClippingRankSum=0.746;DP=26;FS=0.000;MLEAC=1;MLEAF=0.500;MQ=60.00;MQ0=0;MQRankSum=0.077;QD=14.88;ReadPosRankSum=-0.952	GT:AD:DP:GQ:PL	0/1:12,14:26:99:415,0,438
1	1685213	.	C	G	136.03	PASS	AC=2;AF=1.00;AN=2;DP=4;FS=0.000;MLEAC=2;MLEAF=1.00;MQ=60.00;MQ0=0;QD=34.01	GT:AD:DP:GQ:PL	1/1:0,4:4:12:164,12,0
1	1686040	.	G	T	801.77	PASS	AC=1;AF=0.500;AN=2;BaseQRankSum=-0.955;ClippingRankSum=-1.027;DP=34;FS=11.240;MLEAC=1;MLEAF=0.500;MQ=60.00;MQ0=0;MQRankSum=-0.631;QD=23.58;ReadPosRankSum=0.991	GT:AD:DP:GQ:PL	0/1:12,22:34:99:830,0,419
1	1686962	.	C	T	166.90	PASS	AC=2;AF=1.00;AN=2;DP=5;FS=0.000;MLEAC=2;MLEAF=1.00;MQ=60.00;MQ0=0;QD=33.38	GT:AD:DP:GQ:PL	1/1:0,5:5:15:195,15,0
1	1687482	.	G	T	50.74	PASS	AC=2;AF=1.00;AN=2;DP=2;FS=0.000;MLEAC=2;MLEAF=1.00;MQ=60.00;MQ0=0;QD=25.37	GT:AD:DP:GQ:PL	1/1:0,2:2:6:78,6,0
1	1688192	.	A	G	127.03	PASS	AC=2;AF=1.00;AN=2;DP=4;FS=0.000;MLEAC=2;MLEAF=1.00;MQ=60.00;MQ0=0;QD=31.76	GT:AD:DP:GQ:PL	1/1:0,4:4:12:155,12,0
1	1688384	.	G	A	183.90	PASS	AC=2;AF=1.00;AN=2;DP=5;FS=0.000;MLEAC=2;MLEAF=1.00;MQ=60.00;MQ0=0;QD=29.89	GT:AD:DP:GQ:PL	1/1:0,5:5:15:212,15,0
1	1812688	.	A	G	86.28	PASS	AC=2;AF=1.00;AN=2;DP=3;FS=0.000;MLEAC=2;MLEAF=1.00;MQ=60.00;MQ0=0;QD=28.76	GT:AD:DP:GQ:PL	1/1:0,3:3:9:114,9,0
1	1846461	.	C	T	112.03	PASS	AC=2;AF=1.00;AN=2;DP=4;FS=0.000;MLEAC=2;MLEAF=1.00;MQ=60.00;MQ0=0;QD=28.01	GT:AD:DP:GQ:PL	1/1:0,4:4:12:140,12,0
1	1847856	.	G	T	51.74	PASS	AC=2;AF=1.00;AN=2;DP=2;FS=0.000;MLEAC=2;MLEAF=1.00;MQ=60.00;MQ0=0;QD=25.87	GT:AD:DP:GQ:PL	1/1:0,2:2:6:79,6,0
1	1987993	.	T	C	514.77	PASS	AC=2;AF=1.00;AN=2;DP=13;FS=0.000;MLEAC=2;MLEAF=1.00;MQ=60.00;MQ0=0;QD=31.97	GT:AD:DP:GQ:PL	1/1:0,13:13:39:543,39,0
1	1991014	.	A	G	237.77	PASS	AC=1;AF=0.500;AN=2;BaseQRankSum=-1.179;ClippingRankSum=0.762;DP=9;FS=3.802;MLEAC=1;MLEAF=0.500;MQ=60.00;MQ0=0;MQRankSum=-0.067;QD=26.42;ReadPosRankSum=-0.762	GT:AD:DP:GQ:PL	0/1:2,7:9:62:266,0,62
1	2238237	.	A	T	59.77	PASS	AC=1;AF=0.500;AN=2;BaseQRankSum=-0.322;ClippingRankSum=0.322;DP=8;FS=3.332;MLEAC=1;MLEAF=0.500;MQ=60.00;MQ0=0;MQRankSum=0.322;QD=7.47;ReadPosRankSum=-0.322	GT:AD:DP:GQ:PL	0/1:5,3:8:88:88,0,187
1	2238727	.	G	A	110.77	PASS	AC=1;AF=0.500;AN=2;BaseQRankSum=1.398;ClippingRankSum=0.278;DP=11;FS=3.090;MLEAC=1;MLEAF=0.500;MQ=60.00;MQ0=0;MQRankSum=-0.896;QD=10.07;ReadPosRankSum=-0.278	GT:AD:DP:GQ:PL	0/1:7,4:11:99:139,0,248
1	2240006	.	T	C	489.77	PASS	AC=2;AF=1.00;AN=2;DP=12;FS=0.000;MLEAC=2;MLEAF=1.00;MQ=60.00;MQ0=0;QD=25.93	GT:AD:DP:GQ:PL	1/1:0,12:12:36:518,36,0
1	2307916	.	A	C	61.74	PASS	AC=2;AF=1.00;AN=2;DP=2;FS=0.000;MLEAC=2;MLEAF=1.00;MQ=60.00;MQ0=0;QD=30.87	GT:AD:DP:GQ:PL	1/1:0,2:2:6:89,6,0
1	2324008	.	C	T	97.28	PASS	AC=2;AF=1.00;AN=2;DP=3;FS=0.000;MLEAC=2;MLEAF=1.00;MQ=60.00;MQ0=0;QD=32.43	GT:AD:DP:GQ:PL	1/1:0,3:3:9:125,9,0
1	2324336	.	T	C	198.77	PASS	AC=1;AF=0.500;AN=2;BaseQRankSum=0.572;ClippingRankSum=-1.589;DP=8;FS=3.332;MLEAC=1;MLEAF=0.500;MQ=60.00;MQ0=0;MQRankSum=0.572;QD=24.85;ReadPosRankSum=1.589	GT:AD:DP:GQ:PL	0/1:2,6:8:54:227,0,54
1	2331620	.	C	T	47.77	PASS	AC=1;AF=0.500;AN=2;BaseQRankSum=-0.736;ClippingRankSum=0.736;DP=3;FS=0.000;MLEAC=1;MLEAF=0.500;MQ=60.00;MQ0=0;MQRankSum=0.736;QD=15.92;ReadPosRankSum=0.736	GT:AD:DP:GQ:PL	0/1:1,2:3:37:76,0,37
1	2335676	.	A	G	477.77	PASS	AC=2;AF=1.00;AN=2;DP=12;FS=0.000;MLEAC=2;MLEAF=1.00;MQ=60.00;MQ0=0;QD=36.91	GT:AD:DP:GQ:PL	1/1:0,12:12:36:506,36,0
1	2335969	.	C	G	156.77	PASS	AC=1;AF=0.500;AN=2;BaseQRankSum=0.729;ClippingRankSum=0.729;DP=9;FS=0.000;MLEAC=1;MLEAF=0.500;MQ=60.00;MQ0=0;MQRankSum=0.361;QD=17.42;ReadPosRankSum=-0.876	GT:AD:DP:GQ:PL	0/1:4,5:9:99:185,0,112
1	2336210	.	C	T	117.77	PASS	AC=1;AF=0.500;AN=2;BaseQRankSum=0.000;ClippingRankSum=-0.922;DP=8;FS=0.000;MLEAC=1;MLEAF=0.500;MQ=60.00;MQ0=0;MQRankSum=-0.421;QD=14.72;ReadPosRankSum=0.922	GT:AD:DP:GQ:PL	0/1:4,4:8:99:146,0,151
1	2337032	.	C	T	214.77	PASS	AC=1;AF=0.500;AN=2;BaseQRankSum=-1.694;ClippingRankSum=-1.270;DP=16;FS=0.000;MLEAC=1;MLEAF=0.500;MQ=60.00;MQ0=0;MQRankSum=-2.858;QD=13.42;ReadPosRankSum=1.270	GT:AD:DP:GQ:PL	0/1:9,7:16:99:243,0,351
1	2340200	.	T	C	82.77	PASS	AC=1;AF=0.500;AN=2;BaseQRankSum=0.406;ClippingRankSum=-0.406;DP=6;FS=0.000;MLEAC=1;MLEAF=0.500;MQ=60.00;MQ0=0;MQRankSum=0.988;QD=13.79;ReadPosRankSum=0.406	GT:AD:DP:GQ:PL	0/1:3,3:6:99:111,0,109
1	2444414	.	G	A	161.77	PASS	AC=1;AF=0.500;AN=2;BaseQRankSum=0.322;ClippingRankSum=-1.920;DP=8;FS=0.000;MLEAC=1;MLEAF=0.500;MQ=60.00;MQ0=0;MQRankSum=-0.322;QD=20.22;ReadPosRankSum=1.517	GT:AD:DP:GQ:PL	0/1:3,5:8:96:190,0,96
1	2451298	.	G	A	106.77	PASS	AC=1;AF=0.500;AN=2;BaseQRankSum=-0.421;ClippingRankSum=1.638;DP=8;FS=0.000;MLEAC=1;MLEAF=0.500;MQ=60.00;MQ0=0;MQRankSum=-0.421;QD=13.35;ReadPosRankSum=-1.638	GT:AD:DP:GQ:PL	0/1:4,4:8:99:135,0,142
1	2452569	.	T	C	87.77	PASS	AC=1;AF=0.500;AN=2;BaseQRankSum=-1.034;ClippingRankSum=1.034;DP=11;FS=3.090;MLEAC=1;MLEAF=0.500;MQ=60.00;MQ0=0;MQRankSum=-0.896;QD=7.98;ReadPosRankSum=-0.896	GT:AD:DP:GQ:PL	0/1:7,4:11:99:116,0,263
1	2522204	.	G	T	485.77	PASS	AC=1;AF=0.500;AN=2;BaseQRankSum=-0.277;ClippingRankSum=-1.283;DP=34;FS=1.320;MLEAC=1;MLEAF=0.500;MQ=60.00;MQ0=0;MQRankSum=-0.659;QD=14.29;ReadPosRankSum=1.075	GT:AD:DP:GQ:PL	0/1:19,15:34:99:514,0,658
1	2522392	.	G	A	551.77	PASS	AC=1;AF=0.500;AN=2;BaseQRankSum=0.417;ClippingRankSum=-1.732;DP=29;FS=0.000;MLEAC=1;MLEAF=0.500;MQ=60.00;MQ0=0;MQRankSum=-0.943;QD=19.03;ReadPosRankSum=1.908	GT:AD:DP:GQ:PL	0/1:13,16:29:99:580,0,464
1	3383898	.	A	G	320.77	PASS	AC=1;AF=0.500;AN=2;BaseQRankSum=2.298;ClippingRankSum=0.295;DP=15;FS=0.000;MLEAC=1;MLEAF=0.500;MQ=60.00;MQ0=0;MQRankSum=-1.002;QD=21.38;ReadPosRankSum=0.412	GT:AD:DP:GQ:PL	0/1:6,9:15:99:349,0,201
1	3387134	.	G	T	83.77	PASS	AC=1;AF=0.500;AN=2;BaseQRankSum=0.727;ClippingRankSum=0.727;DP=4;FS=0.000;MLEAC=1;MLEAF=0.500;MQ=60.00;MQ0=0;MQRankSum=0.727;QD=20.94;ReadPosRankSum=-0.727	GT:AD:DP:GQ:PL	0/1:1,3:4:32:112,0,32
1	3388556	.	A	G	106.28	PASS	AC=2;AF=1.00;AN=2;DP=3;FS=0.000;MLEAC=2;MLEAF=1.00;MQ=60.00;MQ0=0;QD=30.24	GT:AD:DP:GQ:PL	1/1:0,3:3:9:134,9,0
1	3389321	.	C	T	17.61	LowQual	AC=2;AF=1.00;AN=2;DP=1;FS=0.000;MLEAC=2;MLEAF=1.00;MQ=60.00;MQ0=0;QD=17.61	GT:AD:DP:GQ:PL	1/1:0,1:1:3:44,3,0
1	3389543	.	T	C	59.74	PASS	AC=2;AF=1.00;AN=2;DP=2;FS=0.000;MLEAC=2;MLEAF=1.00;MQ=60.00;MQ0=0;QD=29.87	GT:AD:DP:GQ:PL	1/1:0,2:2:6:87,6,0
1	3389727	.	C	T	333.77	PASS	AC=1;AF=0.500;AN=2;BaseQRankSum=1.220;ClippingRankSum=-0.231;DP=22;FS=0.000;MLEAC=1;MLEAF=0.500;MQ=60.00;MQ0=0;MQRankSum=-1.088;QD=15.17;ReadPosRankSum=-0.231	GT:AD:DP:GQ:PL	0/1:12,10:22:99:362,0,384
1	3394640	.	A	G	270.80	PASS	AC=2;AF=1.00;AN=2;DP=7;FS=0.000;MLEAC=2;MLEAF=1.00;MQ=60.00;MQ0=0;QD=32.46	GT:AD:DP:GQ:PL	1/1:0,7:7:21:299,21,0
1	3394674	.	T	C	50.74	PASS	AC=2;AF=1.00;AN=2;DP=2;FS=0.000;MLEAC=2;MLEAF=1.00;MQ=60.00;MQ0=0;QD=25.37	GT:AD:DP:GQ:PL	1/1:0,2:2:6:78,6,0
1	3395039	.	G	A	227.77	PASS	AC=1;AF=0.500;AN=2;BaseQRankSum=-0.868;ClippingRankSum=0.868;DP=15;FS=0.000;MLEAC=1;MLEAF=0.500;MQ=60.00;MQ0=0;MQRankSum=1.331;QD=15.18;ReadPosRankSum=-0.868	GT:AD:DP:GQ:PL	0/1:8,7:15:99:256,0,294
1	3395174	.	C	A	344.77	PASS	AC=1;AF=0.500;AN=2;BaseQRankSum=0.551;ClippingRankSum=0.184;DP=21;FS=0.000;MLEAC=1;MLEAF=0.500;MQ=60.00;MQ0=0;MQRankSum=-1.286;QD=16.42;ReadPosRankSum=-0.551	GT:AD:DP:GQ:PL	0/1:5,10:15:99:373,0,164
1	3395755	.	G	A	61.74	PASS	AC=2;AF=1.00;AN=2;DP=2;FS=0.000;MLEAC=2;MLEAF=1.00;MQ=60.00;MQ0=0;QD=30.87	GT:AD:DP:GQ:PL	1/1:0,2:2:6:89,6,0
1	3397188	.	T	C	624.77	PASS	AC=2;AF=1.00;AN=2;DP=15;FS=0.000;MLEAC=2;MLEAF=1.00;MQ=60.00;MQ0=0;QD=31.76	GT:AD:DP:GQ:PL	1/1:0,15:15:45:653,45,0
1	3397455	.	G	A	218.77	PASS	AC=1;AF=0.500;AN=2;BaseQRankSum=-1.220;ClippingRankSum=1.025;DP=17;FS=1.913;MLEAC=1;MLEAF=0.500;MQ=60.00;MQ0=0;MQRankSum=1.025;QD=12.87;ReadPosRankSum=-0.342	GT:AD:DP:GQ:PL	0/1:10,7:17:99:247,0,377
1	3397564	.	C	T	43.77	PASS	AC=1;AF=0.500;AN=2;BaseQRankSum=0.000;ClippingRankSum=-1.026;DP=4;FS=0.000;MLEAC=1;MLEAF=0.500;MQ=60.00;MQ0=0;MQRankSum=0.000;QD=10.94;ReadPosRankSum=1.026	GT:AD:DP:GQ:PL	0/1:2,2:4:65:72,0,65
1	3404710	.	A	G	207.77	PASS	AC=1;AF=0.500;AN=2;BaseQRankSum=1.186;ClippingRankSum=-1.532;DP=11;FS=2.632;MLEAC=1;MLEAF=0.500;MQ=60.00;MQ0=0;MQRankSum=-1.408;QD=18.89;ReadPosRankSum=-1.031	GT:AD:DP:GQ:PL	0/1:5,6:11:99:236,0,183
1	3404779	.	C	G	385.77	PASS	AC=1;AF=0.500;AN=2;BaseQRankSum=-1.868;ClippingRankSum=-0.778;DP=14;FS=0.000;MLEAC=1;MLEAF=0.500;MQ=60.00;MQ0=0;MQRankSum=-0.156;QD=27.55;ReadPosRankSum=-0.778	GT:AD:DP:GQ:PL	0/1:3,11:14:92:414,0,92
1	3405296	.	T	C	84.77	PASS	AC=1;AF=0.500;AN=2;BaseQRankSum=-1.300;ClippingRankSum=0.000;DP=7;FS=8.451;MLEAC=1;MLEAF=0.500;MQ=60.00;MQ0=0;MQRankSum=-1.300;QD=12.11;ReadPosRankSum=0.000	GT:AD:DP:GQ:PL	0/1:4,3:7:99:113,0,154
1	3406197	.	C	T	149.77	PASS	AC=1;AF=0.500;AN=2;BaseQRankSum=-0.336;ClippingRankSum=0.103;DP=10;FS=6.532;MLEAC=1;MLEAF=0.500;MQ=60.00;MQ0=0;MQRankSum=0.470;QD=14.98;ReadPosRankSum=0.103	GT:AD:DP:GQ:PL	0/1:5,5:10:99:178,0,185
1	3406791	.	A	G	424.77	PASS	AC=1;AF=0.500;AN=2;BaseQRankSum=0.888;ClippingRankSum=1.670;DP=21;FS=2.141;MLEAC=1;MLEAF=0.500;MQ=60.00;MQ0=0;MQRankSum=-1.173;QD=20.23;ReadPosRankSum=-2.096	GT:AD:DP:GQ:PL	0/1:9,12:21:99:453,0,314
1	3407007	.	G	A	312.77	PASS	AC=1;AF=0.500;AN=2;BaseQRankSum=0.077;ClippingRankSum=1.620;DP=13;FS=2.757;MLEAC=1;MLEAF=0.500;MQ=60.00;MQ0=0;MQRankSum=-1.774;QD=24.06;ReadPosRankSum=-0.077	GT:AD:DP:GQ:PL	0/1:4,9:13:99:341,0,131
1	3407043	.	G	T	219.77	PASS	AC=1;AF=0.500;AN=2;BaseQRankSum=0.058;ClippingRankSum=-0.752;DP=15;FS=0.000;MLEAC=1;MLEAF=0.500;MQ=60.00;MQ0=0;MQRankSum=0.637;QD=14.65;ReadPosRankSum=-0.752	GT:AD:DP:GQ:PL	0/1:8,7:15:99:248,0,288
1	3408183	.	A	T	85.77	PASS	AC=1;AF=0.500;AN=2;BaseQRankSum=0.727;ClippingRankSum=0.727;DP=4;FS=0.000;MLEAC=1;MLEAF=0.500;MQ=60.00;MQ0=0;MQRankSum=-0.727;QD=21.44;ReadPosRankSum=0.727	GT:AD:DP:GQ:PL	0/1:1,3:4:33:114,0,33
1	3409282	.	G	A	182.77	PASS	AC=1;AF=0.500;AN=2;BaseQRankSum=0.705;ClippingRankSum=0.922;DP=16;FS=5.129;MLEAC=1;MLEAF=0.500;MQ=60.00;MQ0=0;MQRankSum=1.030;QD=11.42;ReadPosRankSum=-0.922	GT:AD:DP:GQ:PL	0/1:10,6:16:99:211,0,378
1	3410223	.	A	G	103.28	PASS	AC=2;AF=1.00;AN=2;DP=3;FS=0.000;MLEAC=2;MLEAF=1.00;MQ=60.00;MQ0=0;QD=34.43	GT:AD:DP:GQ:PL	1/1:0,3:3:9:131,9,0
1	3410581	.	G	A	358.77	PASS	AC=1;AF=0.500;AN=2;BaseQRankSum=1.377;ClippingRankSum=1.466;DP=18;FS=2.162;MLEAC=1;MLEAF=0.500;MQ=60.00;MQ0=0;MQRankSum=-0.844;QD=19.93;ReadPosRankSum=-0.222	GT:AD:DP:GQ:PL	0/1:8,10:18:99:387,0,277
1	3410644	.	A	G	134.77	PASS	AC=1;AF=0.500;AN=2;BaseQRankSum=0.437;ClippingRankSum=0.212;DP=13;FS=2.276;MLEAC=1;MLEAF=0.500;MQ=60.00;MQ0=0;MQRankSum=-1.092;QD=10.37;ReadPosRankSum=0.817	GT:AD:DP:GQ:PL	0/1:8,5:13:99:163,0,295
1	3411038	.	G	A	115.77	PASS	AC=1;AF=0.500;AN=2;BaseQRankSum=0.244;ClippingRankSum=-0.689;DP=12;FS=8.195;MLEAC=1;MLEAF=0.500;MQ=60.00;MQ0=0;MQRankSum=0.135;QD=9.65;ReadPosRankSum=0.689	GT:AD:DP:GQ:PL	0/1:7,5:12:99:144,0,259
1	3413153	.	G	A	48.74	PASS	AC=2;AF=1.00;AN=2;DP=2;FS=0.000;MLEAC=2;MLEAF=1.00;MQ=60.00;MQ0=0;QD=24.37	GT:AD:DP:GQ:PL	1/1:0,2:2:6:76,6,0
1	3414105	.	C	T	129.77	PASS	AC=1;AF=0.500;AN=2;BaseQRankSum=-0.876;ClippingRankSum=-0.876;DP=9;FS=6.854;MLEAC=1;MLEAF=0.500;MQ=60.00;MQ0=0;MQRankSum=0.729;QD=14.42;ReadPosRankSum=0.876	GT:AD:DP:GQ:PL	0/1:4,5:9:99:158,0,128
1	3416449	.	C	A	189.77	PASS	AC=1;AF=0.500;AN=2;BaseQRankSum=1.139;ClippingRankSum=-0.163;DP=16;FS=0.000;MLEAC=1;MLEAF=0.500;MQ=60.00;MQ0=0;MQRankSum=0.054;QD=11.86;ReadPosRankSum=0.163	GT:AD:DP:GQ:PL	0/1:10,6:16:99:218,0,382
1	3416758	.	A	G	182.90	PASS	AC=2;AF=1.00;AN=2;DP=5;FS=0.000;MLEAC=2;MLEAF=1.00;MQ=60.00;MQ0=0;QD=30.33	GT:AD:DP:GQ:PL	1/1:0,5:5:15:211,15,0
1	3417131	.	A	G	225.84	PASS	AC=2;AF=1.00;AN=2;DP=6;FS=0.000;MLEAC=2;MLEAF=1.00;MQ=60.00;MQ0=0;QD=36.99	GT:AD:DP:GQ:PL	1/1:0,6:6:18:254,18,0
1	3417960	.	G	A	89.77	PASS	AC=1;AF=0.500;AN=2;BaseQRankSum=-1.231;ClippingRankSum=-1.231;DP=5;FS=0.000;MLEAC=1;MLEAF=0.500;MQ=60.00;MQ0=0;MQRankSum=0.358;QD=17.95;ReadPosRankSum=1.231	GT:AD:DP:GQ:PL	0/1:2,3:5:75:118,0,75
1	3418171	.	A	G	187.90	PASS	AC=2;AF=1.00;AN=2;DP=5;FS=0.000;MLEAC=2;MLEAF=1.00;MQ=60.00;MQ0=0;QD=31.80	GT:AD:DP:GQ:PL	1/1:0,5:5:15:216,15,0
1	3421897	.	A	G	245.77	PASS	AC=1;AF=0.500;AN=2;BaseQRankSum=-0.993;ClippingRankSum=0.652;DP=15;FS=5.021;MLEAC=1;MLEAF=0.500;MQ=60.00;MQ0=0;MQRankSum=-0.652;QD=16.38;ReadPosRankSum=1.682	GT:AD:DP:GQ:PL	0/1:7,8:15:99:274,0,254
1	3423633	.	A	G	60.74	PASS	AC=2;AF=1.00;AN=2;DP=2;FS=0.000;MLEAC=2;MLEAF=1.00;MQ=60.00;MQ0=0;QD=30.37	GT:AD:DP:GQ:PL	1/1:0,2:2:6:88,6,0
1	3425867	.	C	A	56.78	PASS	AC=1;AF=0.500;AN=2;BaseQRankSum=0.727;ClippingRankSum=-0.727;DP=4;FS=0.000;MLEAC=1;MLEAF=0.500;MQ=60.00;MQ0=0;MQRankSum=0.727;QD=14.19;ReadPosRankSum=0.727	GT:AD:DP:GQ:PL	0/1:1,3:4:26:85,0,26
1	3426693	.	A	G	59.74	PASS	AC=2;AF=1.00;AN=2;DP=2;FS=0.000;MLEAC=2;MLEAF=1.00;MQ=60.00;MQ0=0;QD=29.87	GT:AD:DP:GQ:PL	1/1:0,2:2:6:87,6,0
1	3427485	.	G	A	57.74	PASS	AC=2;AF=1.00;AN=2;DP=2;FS=0.000;MLEAC=2;MLEAF=1.00;MQ=60.00;MQ0=0;QD=28.87	GT:AD:DP:GQ:PL	1/1:0,2:2:6:85,6,0
1	3428160	.	T	G	206.77	PASS	AC=1;AF=0.500;AN=2;BaseQRankSum=-1.025;ClippingRankSum=-1.122;DP=17;FS=2.197;MLEAC=1;MLEAF=0.500;MQ=60.00;MQ0=0;MQRankSum=-1.025;QD=12.16;ReadPosRankSum=0.927	GT:AD:DP:GQ:PL	0/1:10,7:17:99:235,0,374
1	3441382	.	C	T	84.77	PASS	AC=1;AF=0.500;AN=2;BaseQRankSum=0.406;ClippingRankSum=-0.406;DP=6;FS=0.000;MLEAC=1;MLEAF=0.500;MQ=60.00;MQ0=0;MQRankSum=0.406;QD=14.13;ReadPosRankSum=0.406	GT:AD:DP:GQ:PL	0/1:3,3:6:99:113,0,114
1	3545612	.	A	G	80.77	PASS	AC=1;AF=0.500;AN=2;BaseQRankSum=1.221;ClippingRankSum=-1.920;DP=8;FS=0.000;MLEAC=1;MLEAF=0.500;MQ=60.00;MQ0=0;MQRankSum=0.322;QD=10.10;ReadPosRankSum=1.920	GT:AD:DP:GQ:PL	0/1:5,3:8:99:109,0,189
1	3548136	.	T	C	386.77	PASS	AC=2;AF=1.00;AN=2;DP=10;FS=0.000;MLEAC=2;MLEAF=1.00;MQ=60.00;MQ0=0;QD=25.42	GT:AD:DP:GQ:PL	1/1:0,10:10:30:415,30,0
1	3552780	.	A	G	150.03	PASS	AC=2;AF=1.00;AN=2;DP=4;FS=0.000;MLEAC=2;MLEAF=1.00;MQ=60.00;MQ0=0;QD=26.22	GT:AD:DP:GQ:PL	1/1:0,4:4:12:178,12,0
1	3696890	.	A	C	392.77	PASS	AC=1;AF=0.500;AN=2;BaseQRankSum=-0.754;ClippingRankSum=-0.854;DP=17;FS=0.000;MLEAC=1;MLEAF=0.500;MQ=60.00;MQ0=0;MQRankSum=-0.352;QD=23.10;ReadPosRankSum=1.055	GT:AD:DP:GQ:PL	0/1:6,11:17:99:421,0,205
1	3697137	.	G	T	339.77	PASS	AC=1;AF=0.500;AN=2;BaseQRankSum=1.493;ClippingRankSum=1.025;DP=24;FS=1.674;MLEAC=1;MLEAF=0.500;MQ=60.00;MQ0=0;MQRankSum=-2.137;QD=14.16;ReadPosRankSum=-1.200	GT:AD:DP:GQ:PL	0/1:14,10:24:99:368,0,537
1	3730400	.	T	C	226.77	PASS	AC=1;AF=0.500;AN=2;BaseQRankSum=-0.067;ClippingRankSum=1.179;DP=9;FS=0.000;MLEAC=1;MLEAF=0.500;MQ=60.00;MQ0=0;MQRankSum=1.666;QD=25.20;ReadPosRankSum=-1.179	GT:AD:DP:GQ:PL	0/1:2,7:9:60:255,0,60
1	3733161	.	C	G	61.74	PASS	AC=2;AF=1.00;AN=2;DP=2;FS=0.000;MLEAC=2;MLEAF=1.00;MQ=60.00;MQ0=0;QD=30.87	GT:AD:DP:GQ:PL	1/1:0,2:2:6:89,6,0
1	3753136	.	A	T	151.77	PASS	AC=1;AF=0.500;AN=2;BaseQRankSum=-0.922;ClippingRankSum=0.198;DP=7;FS=8.451;MLEAC=1;MLEAF=0.500;MQ=60.00;MQ0=0;MQRankSum=-0.198;QD=21.68;ReadPosRankSum=-0.198	GT:AD:DP:GQ:PL	0/1:2,5:7:69:180,0,69
1	3755675	.	T	C	404.77	PASS	AC=2;AF=1.00;AN=2;DP=10;FS=0.000;MLEAC=2;MLEAF=1.00;MQ=60.00;MQ0=0;QD=25.40	GT:AD:DP:GQ:PL	1/1:0,10:10:30:433,30,0
1	3773546	.	A	C	78.77	PASS	AC=1;AF=0.500;AN=2;BaseQRankSum=0.727;ClippingRankSum=0.727;DP=4;FS=0.000;MLEAC=1;MLEAF=0.500;MQ=60.00;MQ0=0;MQRankSum=-0.727;QD=19.69;ReadPosRankSum=0.727	GT:AD:DP:GQ:PL	0/1:1,3:4:28:107,0,28
1	3773718	.	A	G	91.28	PASS	AC=2;AF=1.00;AN=2;DP=3;FS=0.000;MLEAC=2;MLEAF=1.00;MQ=60.00;MQ0=0;QD=30.43	GT:AD:DP:GQ:PL	1/1:0,3:3:9:119,9,0
1	3781830	.	C	A	52.77	PASS	AC=1;AF=0.500;AN=2;BaseQRankSum=0.736;ClippingRankSum=-0.736;DP=3;FS=0.000;MLEAC=1;MLEAF=0.500;MQ=60.00;MQ0=0;MQRankSum=0.736;QD=17.59;ReadPosRankSum=0.736	GT:AD:DP:GQ:PL	0/1:1,2:3:34:81,0,34
1	3789662	.	A	G	57.74	PASS	AC=2;AF=1.00;AN=2;DP=2;FS=0.000;MLEAC=2;MLEAF=1.00;MQ=60.00;MQ0=0;QD=28.87	GT:AD:DP:GQ:PL	1/1:0,2:2:6:85,6,0
1	3807593	.	G	C	398.77	PASS	AC=2;AF=1.00;AN=2;DP=10;FS=0.000;MLEAC=2;MLEAF=1.00;MQ=60.00;MQ0=0;QD=31.82	GT:AD:DP:GQ:PL	1/1:0,10:10:30:427,30,0
1	5945277	.	C	T	49.77	PASS	AC=1;AF=0.500;AN=2;BaseQRankSum=0.000;ClippingRankSum=1.026;DP=4;FS=4.771;MLEAC=1;MLEAF=0.500;MQ=60.00;MQ0=0;MQRankSum=-1.026;QD=12.44;ReadPosRankSum=-1.026	GT:AD:DP:GQ:PL	0/1:2,2:4:76:78,0,76
1	6158562	.	A	G	55.74	PASS	AC=2;AF=1.00;AN=2;DP=2;FS=0.000;MLEAC=2;MLEAF=1.00;MQ=60.00;MQ0=0;QD=27.87	GT:AD:DP:GQ:PL	1/1:0,2:2:6:83,6,0
1	6159032	.	A	G	58.74	PASS	AC=2;AF=1.00;AN=2;DP=2;FS=0.000;MLEAC=2;MLEAF=1.00;MQ=60.00;MQ0=0;QD=29.37	GT:AD:DP:GQ:PL	1/1:0,2:2:6:86,6,0
1	6160876	.	A	G	59.74	PASS	AC=2;AF=1.00;AN=2;DP=2;FS=0.000;MLEAC=2;MLEAF=1.00;MQ=60.00;MQ0=0;QD=29.87	GT:AD:DP:GQ:PL	1/1:0,2:2:6:87,6,0
1	6160958	.	A	G	62.74	PASS	AC=2;AF=1.00;AN=2;DP=2;FS=0.000;MLEAC=2;MLEAF=1.00;MQ=60.00;MQ0=0;QD=31.37	GT:AD:DP:GQ:PL	1/1:0,2:2:6:90,6,0
1	6258794	.	A	G	58.74	PASS	AC=2;AF=1.00;AN=2;DP=2;FS=0.000;MLEAC=2;MLEAF=1.00;MQ=60.00;MQ0=0;QD=29.37	GT:AD:DP:GQ:PL	1/1:0,2:2:6:86,6,0
1	6259025	.	C	T	102.28	PASS	AC=2;AF=1.00;AN=2;DP=3;FS=0.000;MLEAC=2;MLEAF=1.00;MQ=60.00;MQ0=0;QD=34.09	GT:AD:DP:GQ:PL	1/1:0,3:3:9:130,9,0
1	6259130	.	A	G	137.03	PASS	AC=2;AF=1.00;AN=2;DP=4;FS=0.000;MLEAC=2;MLEAF=1.00;MQ=60.00;MQ0=0;QD=34.26	GT:AD:DP:GQ:PL	1/1:0,4:4:12:165,12,0
1	6260663	.	A	C	49.77	PASS	AC=1;AF=0.500;AN=2;BaseQRankSum=1.026;ClippingRankSum=-1.026;DP=4;FS=0.000;MLEAC=1;MLEAF=0.500;MQ=60.00;MQ0=0;MQRankSum=-1.026;QD=12.44;ReadPosRankSum=0.000	GT:AD:DP:GQ:PL	0/1:2,2:4:72:78,0,72
1	6278414	.	A	G	107.28	PASS	AC=2;AF=1.00;AN=2;DP=3;FS=0.000;MLEAC=2;MLEAF=1.00;MQ=60.00;MQ0=0;QD=33.12	GT:AD:DP:GQ:PL	1/1:0,3:3:9:135,9,0
1	6281667	.	A	C	345.77	PASS	AC=1;AF=0.500;AN=2;BaseQRankSum=-0.742;ClippingRankSum=-0.876;DP=29;FS=1.536;MLEAC=1;MLEAF=0.500;MQ=60.00;MQ0=0;MQRankSum=-0.067;QD=11.92;ReadPosRankSum=0.697	GT:AD:DP:GQ:PL	0/1:18,11:29:99:374,0,666
1	6281792	.	C	T	484.77	PASS	AC=1;AF=0.500;AN=2;BaseQRankSum=0.062;ClippingRankSum=-2.058;DP=30;FS=3.568;MLEAC=1;MLEAF=0.500;MQ=60.00;MQ0=0;MQRankSum=0.644;QD=16.16;ReadPosRankSum=2.141	GT:AD:DP:GQ:PL	0/1:16,14:30:99:513,0,596
1	6282224	.	T	C	38.77	PASS	AC=1;AF=0.500;AN=2;BaseQRankSum=0.736;ClippingRankSum=-0.736;DP=3;FS=0.000;MLEAC=1;MLEAF=0.500;MQ=60.00;MQ0=0;MQRankSum=-0.736;QD=12.92;ReadPosRankSum=0.736	GT:AD:DP:GQ:PL	0/1:1,2:3:30:67,0,30
1	6282400	.	T	C	43.77	PASS	AC=1;AF=0.500;AN=2;BaseQRankSum=1.231;ClippingRankSum=-1.231;DP=5;FS=3.979;MLEAC=1;MLEAF=0.500;MQ=60.00;MQ0=0;MQRankSum=-1.231;QD=8.75;ReadPosRankSum=1.231	GT:AD:DP:GQ:PL	0/1:3,2:5:72:72,0,103
1	6282776	.	C	G	218.77	PASS	AC=1;AF=0.500;AN=2;BaseQRankSum=0.211;ClippingRankSum=-1.395;DP=19;FS=2.199;MLEAC=1;MLEAF=0.500;MQ=60.00;MQ0=0;MQRankSum=-0.042;QD=11.51;ReadPosRankSum=0.887	GT:AD:DP:GQ:PL	0/1:12,7:19:99:247,0,456
1	6283062	.	C	A	430.77	PASS	AC=1;AF=0.500;AN=2;BaseQRankSum=0.675;ClippingRankSum=-0.391;DP=21;FS=1.801;MLEAC=1;MLEAF=0.500;MQ=60.00;MQ0=0;MQRankSum=-0.675;QD=20.51;ReadPosRankSum=0.675	GT:AD:DP:GQ:PL	0/1:9,12:21:99:459,0,321
1	6283260	.	T	C	26.78	LowQual	AC=1;AF=0.500;AN=2;BaseQRankSum=-0.572;ClippingRankSum=1.067;DP=8;FS=0.000;MLEAC=1;MLEAF=0.500;MQ=60.00;MQ0=0;MQRankSum=-0.572;QD=3.35;ReadPosRankSum=-1.067	GT:AD:DP:GQ:PL	0/1:6,2:8:55:55,0,220
1	6283439	.	T	C	62.74	PASS	AC=2;AF=1.00;AN=2;DP=2;FS=0.000;MLEAC=2;MLEAF=1.00;MQ=60.00;MQ0=0;QD=31.37	GT:AD:DP:GQ:PL	1/1:0,2:2:6:90,6,0
1	6283440	.	T	C	62.74	PASS	AC=2;AF=1.00;AN=2;DP=2;FS=0.000;MLEAC=2;MLEAF=1.00;MQ=60.00;MQ0=0;QD=31.37	GT:AD:DP:GQ:PL	1/1:0,2:2:6:90,6,0
1	6284680	.	C	T	445.77	PASS	AC=1;AF=0.500;AN=2;BaseQRankSum=1.842;ClippingRankSum=-0.323;DP=32;FS=10.606;MLEAC=1;MLEAF=0.500;MQ=60.00;MQ0=0;MQRankSum=-0.361;QD=13.93;ReadPosRankSum=0.399	GT:AD:DP:GQ:PL	0/1:18,14:32:99:474,0,646
1	6314822	.	T	C	119.03	PASS	AC=2;AF=1.00;AN=2;DP=4;FS=0.000;MLEAC=2;MLEAF=1.00;MQ=60.00;MQ0=0;QD=29.76	GT:AD:DP:GQ:PL	1/1:0,4:4:12:147,12,0
1	6508171	.	G	C	114.77	PASS	AC=1;AF=0.500;AN=2;BaseQRankSum=-1.380;ClippingRankSum=0.000;DP=6;FS=0.000;MLEAC=1;MLEAF=0.500;MQ=60.00;MQ0=0;MQRankSum=0.720;QD=19.13;ReadPosRankSum=0.000	GT:AD:DP:GQ:PL	0/1:2,4:6:69:143,0,69
1	6581877	.	G	A	268.80	PASS	AC=2;AF=1.00;AN=2;DP=7;FS=0.000;MLEAC=2;MLEAF=1.00;MQ=60.00;MQ0=0;QD=28.62	GT:AD:DP:GQ:PL	1/1:0,7:7:21:297,21,0
1	6584024	.	A	G	140.03	PASS	AC=2;AF=1.00;AN=2;DP=4;FS=0.000;MLEAC=2;MLEAF=1.00;MQ=60.00;MQ0=0;QD=32.61	GT:AD:DP:GQ:PL	1/1:0,4:4:12:168,12,0
1	6584101	.	A	G	177.90	PASS	AC=2;AF=1.00;AN=2;DP=5;FS=0.000;MLEAC=2;MLEAF=1.00;MQ=60.00;MQ0=0;QD=29.00	GT:AD:DP:GQ:PL	1/1:0,5:5:15:206,15,0
1	6585539	.	C	T	59.74	PASS	AC=2;AF=1.00;AN=2;DP=2;FS=0.000;MLEAC=2;MLEAF=1.00;MQ=60.00;MQ0=0;QD=29.87	GT:AD:DP:GQ:PL	1/1:0,2:2:6:87,6,0
1	6585804	.	C	T	141.03	PASS	AC=2;AF=1.00;AN=2;DP=4;FS=0.000;MLEAC=2;MLEAF=1.00;MQ=60.00;MQ0=0;QD=29.72	GT:AD:DP:GQ:PL	1/1:0,4:4:12:169,12,0
1	6614535	.	G	A	89.28	PASS	AC=2;AF=1.00;AN=2;DP=3;FS=0.000;MLEAC=2;MLEAF=1.00;MQ=60.00;MQ0=0;QD=29.76	GT:AD:DP:GQ:PL	1/1:0,3:3:9:117,9,0
1	6652718	.	G	A	104.77	PASS	AC=1;AF=0.500;AN=2;BaseQRankSum=-0.231;ClippingRankSum=-1.312;DP=13;FS=2.522;MLEAC=1;MLEAF=0.500;MQ=60.00;MQ0=0;MQRankSum=-1.620;QD=8.06;ReadPosRankSum=-0.386	GT:AD:DP:GQ:PL	0/1:9,4:13:99:133,0,348
1	6652745	.	G	A	158.77	PASS	AC=1;AF=0.500;AN=2;BaseQRankSum=1.951;ClippingRankSum=-1.268;DP=10;FS=7.782;MLEAC=1;MLEAF=0.500;MQ=60.00;MQ0=0;MQRankSum=0.103;QD=15.88;ReadPosRankSum=0.851	GT:AD:DP:GQ:PL	0/1:5,5:10:99:187,0,171
1	6655053	.	G	A	59.74	PASS	AC=2;AF=1.00;AN=2;DP=2;FS=0.000;MLEAC=2;MLEAF=1.00;MQ=60.00;MQ0=0;QD=29.87	GT:AD:DP:GQ:PL	1/1:0,2:2:6:87,6,0
1	6655113	.	G	C	49.77	PASS	AC=1;AF=0.500;AN=2;BaseQRankSum=0.736;ClippingRankSum=-0.736;DP=3;FS=4.771;MLEAC=1;MLEAF=0.500;MQ=60.00;MQ0=0;MQRankSum=0.736;QD=16.59;ReadPosRankSum=0.736	GT:AD:DP:GQ:PL	0/1:1,2:3:33:78,0,33
1	6659505	.	G	A	240.77	PASS	AC=1;AF=0.500;AN=2;BaseQRankSum=0.597;ClippingRankSum=0.278;DP=11;FS=2.632;MLEAC=1;MLEAF=0.500;MQ=60.00;MQ0=0;MQRankSum=-0.278;QD=21.89;ReadPosRankSum=1.398	GT:AD:DP:GQ:PL	0/1:4,7:11:99:269,0,140
1	6681744	.	C	T	393.77	PASS	AC=2;AF=1.00;AN=2;DP=11;FS=0.000;MLEAC=2;MLEAF=1.00;MQ=60.00;MQ0=0;QD=32.55	GT:AD:DP:GQ:PL	1/1:0,11:11:33:422,33,0
1	6685284	.	G	A	80.77	PASS	AC=1;AF=0.500;AN=2;BaseQRankSum=1.221;ClippingRankSum=-0.956;DP=8;FS=0.000;MLEAC=1;MLEAF=0.500;MQ=60.00;MQ0=0;MQRankSum=0.956;QD=10.10;ReadPosRankSum=1.517	GT:AD:DP:GQ:PL	0/1:5,3:8:99:109,0,179
1	6694574	.	G	A	175.77	PASS	AC=1;AF=0.500;AN=2;BaseQRankSum=-1.097;ClippingRankSum=-1.097;DP=14;FS=2.276;MLEAC=1;MLEAF=0.500;MQ=60.00;MQ0=0;MQRankSum=0.710;QD=12.55;ReadPosRankSum=0.065	GT:AD:DP:GQ:PL	0/1:8,6:14:99:204,0,284
1	6694634	.	C	G	286.77	PASS	AC=1;AF=0.500;AN=2;BaseQRankSum=-1.331;ClippingRankSum=0.126;DP=27;FS=1.655;MLEAC=1;MLEAF=0.500;MQ=60.00;MQ0=0;MQRankSum=-0.276;QD=10.62;ReadPosRankSum=-0.778	GT:AD:DP:GQ:PL	0/1:17,10:27:99:315,0,620
1	6694927	.	C	T	338.77	PASS	AC=1;AF=0.500;AN=2;BaseQRankSum=1.102;ClippingRankSum=-0.776;DP=19;FS=0.000;MLEAC=1;MLEAF=0.500;MQ=60.00;MQ0=0;MQRankSum=-0.612;QD=17.83;ReadPosRankSum=1.755	GT:AD:DP:GQ:PL	0/1:9,10:19:99:367,0,316
1	6694980	.	G	A	1019.77	PASS	AC=2;AF=1.00;AN=2;BaseQRankSum=1.091;ClippingRankSum=-1.733;DP=27;FS=0.000;MLEAC=2;MLEAF=1.00;MQ=60.00;MQ0=0;MQRankSum=-1.220;QD=32.38;ReadPosRankSum=1.605	GT:AD:DP:GQ:PL	1/1:1,26:27:45:1048,45,0
1	6695123	.	C	T	590.77	PASS	AC=2;AF=1.00;AN=2;DP=15;FS=0.000;MLEAC=2;MLEAF=1.00;MQ=60.00;MQ0=0;QD=31.44	GT:AD:DP:GQ:PL	1/1:0,15:15:45:619,45,0
1	6695244	.	A	G	457.77	PASS	AC=2;AF=1.00;AN=2;DP=11;FS=0.000;MLEAC=2;MLEAF=1.00;MQ=60.00;MQ0=0;QD=30.31	GT:AD:DP:GQ:PL	1/1:0,11:11:33:486,33,0
1	6695331	.	G	T	532.77	PASS	AC=1;AF=0.500;AN=2;BaseQRankSum=-1.551;ClippingRankSum=0.423;DP=22;FS=1.731;MLEAC=1;MLEAF=0.500;MQ=60.00;MQ0=0;MQRankSum=1.198;QD=24.22;ReadPosRankSum=-0.634	GT:AD:DP:GQ:PL	0/1:7,15:22:99:561,0,242
1	6704635	.	A	G	866.77	PASS	AC=2;AF=1.00;AN=2;DP=21;FS=0.000;MLEAC=2;MLEAF=1.00;MQ=60.00;MQ0=0;QD=26.61	GT:AD:DP:GQ:PL	1/1:0,21:21:63:895,63,0
1	6706227	.	C	T	64.77	PASS	AC=1;AF=0.500;AN=2;BaseQRankSum=0.000;ClippingRankSum=-0.550;DP=7;FS=0.000;MLEAC=1;MLEAF=0.500;MQ=60.00;MQ0=0;MQRankSum=-0.937;QD=9.25;ReadPosRankSum=0.550	GT:AD:DP:GQ:PL	0/1:4,3:7:93:93,0,137
1	7797503	.	C	G	47.77	PASS	AC=1;AF=0.500;AN=2;BaseQRankSum=-0.736;ClippingRankSum=0.736;DP=3;FS=0.000;MLEAC=1;MLEAF=0.500;MQ=60.00;MQ0=0;MQRankSum=0.736;QD=15.92;ReadPosRankSum=-0.736	GT:AD:DP:GQ:PL	0/1:1,2:3:36:76,0,36
1	7829107	.	G	A	18.59	LowQual	AC=2;AF=1.00;AN=2;DP=1;FS=0.000;MLEAC=2;MLEAF=1.00;MQ=60.00;MQ0=0;QD=18.59	GT:AD:DP:GQ:PL	1/1:0,1:1:3:45,3,0
1	7829226	.	A	G	53.74	PASS	AC=2;AF=1.00;AN=2;DP=2;FS=0.000;MLEAC=2;MLEAF=1.00;MQ=60.00;MQ0=0;QD=26.87	GT:AD:DP:GQ:PL	1/1:0,2:2:6:81,6,0
1	7832212	.	C	T	144.03	PASS	AC=2;AF=1.00;AN=2;DP=4;FS=0.000;MLEAC=2;MLEAF=1.00;MQ=60.00;MQ0=0;QD=30.15	GT:AD:DP:GQ:PL	1/1:0,4:4:12:172,12,0
1	7832289	.	A	T	101.28	PASS	AC=2;AF=1.00;AN=2;DP=3;FS=0.000;MLEAC=2;MLEAF=1.00;MQ=60.00;MQ0=0;QD=33.76	GT:AD:DP:GQ:PL	1/1:0,3:3:9:129,9,0
1	7836659	.	A	C	53.74	PASS	AC=2;AF=1.00;AN=2;DP=2;FS=0.000;MLEAC=2;MLEAF=1.00;MQ=60.00;MQ0=0;QD=26.87	GT:AD:DP:GQ:PL	1/1:0,2:2:6:81,6,0
1	7840698	.	A	G	315.77	PASS	AC=1;AF=0.500;AN=2;BaseQRankSum=-0.216;ClippingRankSum=-0.599;DP=28;FS=1.583;MLEAC=1;MLEAF=0.500;MQ=60.00;MQ0=0;MQRankSum=1.319;QD=11.28;ReadPosRankSum=-0.935	GT:AD:DP:GQ:PL	0/1:18,10:28:99:344,0,686
1	7840769	.	A	G	136.77	PASS	AC=1;AF=0.500;AN=2;BaseQRankSum=-0.906;ClippingRankSum=1.020;DP=16;FS=2.622;MLEAC=1;MLEAF=0.500;MQ=60.00;MQ0=0;MQRankSum=-0.227;QD=8.55;ReadPosRankSum=-0.340	GT:AD:DP:GQ:PL	0/1:11,5:16:99:165,0,430
1	7840926	.	G	C	1353.77	PASS	AC=2;AF=1.00;AN=2;DP=32;FS=0.000;MLEAC=2;MLEAF=1.00;MQ=60.00;MQ0=0;QD=27.76	GT:AD:DP:GQ:PL	1/1:0,32:32:96:1382,96,0
1	7870048	.	T	C	62.74	PASS	AC=2;AF=1.00;AN=2;DP=2;FS=0.000;MLEAC=2;MLEAF=1.00;MQ=60.00;MQ0=0;QD=31.37	GT:AD:DP:GQ:PL	1/1:0,2:2:6:90,6,0
1	7904247	.	C	T	106.28	PASS	AC=2;AF=1.00;AN=2;DP=3;FS=0.000;MLEAC=2;MLEAF=1.00;MQ=60.00;MQ0=0;QD=26.67	GT:AD:DP:GQ:PL	1/1:0,3:3:9:134,9,0
1	7904475	.	G	A	104.28	PASS	AC=2;AF=1.00;AN=2;DP=3;FS=0.000;MLEAC=2;MLEAF=1.00;MQ=60.00;MQ0=0;QD=34.76	GT:AD:DP:GQ:PL	1/1:0,3:3:9:132,9,0
1	7904699	.	C	T	147.03	PASS	AC=2;AF=1.00;AN=2;DP=4;FS=0.000;MLEAC=2;MLEAF=1.00;MQ=60.00;MQ0=0;QD=32.07	GT:AD:DP:GQ:PL	1/1:0,4:4:12:175,12,0
1	8021778	.	T	C	560.77	PASS	AC=1;AF=0.500;AN=2;BaseQRankSum=-0.026;ClippingRankSum=-0.132;DP=26;FS=0.000;MLEAC=1;MLEAF=0.500;MQ=60.00;MQ0=0;MQRankSum=0.870;QD=21.57;ReadPosRankSum=0.079	GT:AD:DP:GQ:PL	0/1:10,16:26:99:589,0,339
1	8072466	.	C	T	249.77	PASS	AC=1;AF=0.500;AN=2;BaseQRankSum=0.762;ClippingRankSum=0.067;DP=9;FS=7.782;MLEAC=1;MLEAF=0.500;MQ=60.00;MQ0=0;MQRankSum=-1.666;QD=27.75;ReadPosRankSum=-0.067	GT:AD:DP:GQ:PL	0/1:2,7:9:59:278,0,59
1	8303182	.	C	T	62.74	PASS	AC=2;AF=1.00;AN=2;DP=2;FS=0.000;MLEAC=2;MLEAF=1.00;MQ=60.00;MQ0=0;QD=31.37	GT:AD:DP:GQ:PL	1/1:0,2:2:6:90,6,0
1	8303189	.	T	G	62.74	PASS	AC=2;AF=1.00;AN=2;DP=2;FS=0.000;MLEAC=2;MLEAF=1.00;MQ=60.00;MQ0=0;QD=31.37	GT:AD:DP:GQ:PL	1/1:0,2:2:6:90,6,0
1	8412935	.	C	T	616.77	PASS	AC=2;AF=1.00;AN=2;DP=17;FS=0.000;MLEAC=2;MLEAF=1.00;MQ=60.00;MQ0=0;QD=29.32	GT:AD:DP:GQ:PL	1/1:0,17:17:50:645,50,0
1	8412989	.	A	G	484.77	PASS	AC=2;AF=1.00;AN=2;DP=12;FS=0.000;MLEAC=2;MLEAF=1.00;MQ=60.00;MQ0=0;QD=32.73	GT:AD:DP:GQ:PL	1/1:0,12:12:36:513,36,0
1	8418644	.	C	A	632.77	PASS	AC=2;AF=1.00;AN=2;DP=14;FS=0.000;MLEAC=2;MLEAF=1.00;MQ=60.00;MQ0=0;QD=28.06	GT:AD:DP:GQ:PL	1/1:0,14:14:42:661,42,0
1	8418650	.	T	C	632.77	PASS	AC=2;AF=1.00;AN=2;DP=14;FS=0.000;MLEAC=2;MLEAF=1.00;MQ=60.00;MQ0=0;QD=32.61	GT:AD:DP:GQ:PL	1/1:0,14:14:42:661,42,0
1	8419629	.	T	C	101.28	PASS	AC=2;AF=1.00;AN=2;DP=3;FS=0.000;MLEAC=2;MLEAF=1.00;MQ=60.00;MQ0=0;QD=33.76	GT:AD:DP:GQ:PL	1/1:0,3:3:9:129,9,0
1	8421092	.	C	T	557.77	PASS	AC=2;AF=1.00;AN=2;DP=16;FS=0.000;MLEAC=2;MLEAF=1.00;MQ=60.00;MQ0=0;QD=34.86	GT:AD:DP:GQ:PL	1/1:0,16:16:48:586,48,0
1	8421203	.	T	C	356.78	PASS	AC=2;AF=1.00;AN=2;DP=9;FS=0.000;MLEAC=2;MLEAF=1.00;MQ=60.00;MQ0=0;QD=31.24	GT:AD:DP:GQ:PL	1/1:0,9:9:27:385,27,0
1	8422676	.	T	C	179.90	PASS	AC=2;AF=1.00;AN=2;DP=5;FS=0.000;MLEAC=2;MLEAF=1.00;MQ=60.00;MQ0=0;QD=27.54	GT:AD:DP:GQ:PL	1/1:0,5:5:15:208,15,0
1	8616562	.	C	T	41.77	PASS	AC=1;AF=0.500;AN=2;BaseQRankSum=0.000;ClippingRankSum=0.720;DP=6;FS=0.000;MLEAC=1;MLEAF=0.500;MQ=60.00;MQ0=0;MQRankSum=0.720;QD=6.96;ReadPosRankSum=0.000	GT:AD:DP:GQ:PL	0/1:4,2:6:70:70,0,154
1	8928125	.	G	T	41.77	PASS	AC=1;AF=0.500;AN=2;BaseQRankSum=-0.736;ClippingRankSum=-0.736;DP=3;FS=0.000;MLEAC=1;MLEAF=0.500;MQ=60.00;MQ0=0;MQRankSum=0.736;QD=13.92;ReadPosRankSum=0.736	GT:AD:DP:GQ:PL	0/1:1,2:3:37:70,0,37
1	8930369	.	T	C	140.03	PASS	AC=2;AF=1.00;AN=2;DP=4;FS=0.000;MLEAC=2;MLEAF=1.00;MQ=60.00;MQ0=0;QD=32.77	GT:AD:DP:GQ:PL	1/1:0,4:4:12:168,12,0
1	8930385	.	G	A	128.03	PASS	AC=2;AF=1.00;AN=2;DP=4;FS=0.000;MLEAC=2;MLEAF=1.00;MQ=60.00;MQ0=0;QD=32.01	GT:AD:DP:GQ:PL	1/1:0,4:4:12:156,12,0
1	8931149	.	C	T	158.77	PASS	AC=1;AF=0.500;AN=2;BaseQRankSum=-0.676;ClippingRankSum=0.103;DP=10;FS=13.222;MLEAC=1;MLEAF=0.500;MQ=60.00;MQ0=0;MQRankSum=0.103;QD=15.88;ReadPosRankSum=0.103	GT:AD:DP:GQ:PL	0/1:5,5:10:99:187,0,192
1	8931463	.	T	C	140.03	PASS	AC=2;AF=1.00;AN=2;DP=4;FS=0.000;MLEAC=2;MLEAF=1.00;MQ=60.00;MQ0=0;QD=24.42	GT:AD:DP:GQ:PL	1/1:0,4:4:12:168,12,0
1	9160900	.	T	C	37.77	PASS	AC=1;AF=0.500;AN=2;BaseQRankSum=-1.231;ClippingRankSum=0.358;DP=5;FS=3.979;MLEAC=1;MLEAF=0.500;MQ=60.00;MQ0=0;MQRankSum=-0.358;QD=7.55;ReadPosRankSum=-0.358	GT:AD:DP:GQ:PL	0/1:3,2:5:66:66,0,117
1	9161231	.	T	C	52.77	PASS	AC=1;AF=0.500;AN=2;BaseQRankSum=-0.736;ClippingRankSum=-0.736;DP=3;FS=0.000;MLEAC=1;MLEAF=0.500;MQ=60.00;MQ0=0;MQRankSum=0.736;QD=17.59;ReadPosRankSum=0.736	GT:AD:DP:GQ:PL	0/1:1,2:3:37:81,0,37
1	9161550	.	G	A	33.77	PASS	AC=1;AF=0.500;AN=2;BaseQRankSum=0.067;ClippingRankSum=0.067;DP=9;FS=3.010;MLEAC=1;MLEAF=0.500;MQ=60.00;MQ0=0;MQRankSum=-1.179;QD=3.75;ReadPosRankSum=1.179	GT:AD:DP:GQ:PL	0/1:7,2:9:62:62,0,269
1	9161619	.	C	T	213.77	PASS	AC=1;AF=0.500;AN=2;BaseQRankSum=-0.572;ClippingRankSum=-0.572;DP=8;FS=3.680;MLEAC=1;MLEAF=0.500;MQ=60.00;MQ0=0;MQRankSum=0.572;QD=26.72;ReadPosRankSum=0.572	GT:AD:DP:GQ:PL	0/1:2,6:8:67:242,0,67
1	9161668	.	T	C	124.77	PASS	AC=1;AF=0.500;AN=2;BaseQRankSum=1.307;ClippingRankSum=-2.219;DP=9;FS=0.000;MLEAC=1;MLEAF=0.500;MQ=60.00;MQ0=0;MQRankSum=-0.729;QD=13.86;ReadPosRankSum=-1.159	GT:AD:DP:GQ:PL	0/1:5,4:9:99:153,0,190
1	9162185	.	T	G	40.77	PASS	AC=1;AF=0.500;AN=2;BaseQRankSum=0.720;ClippingRankSum=0.720;DP=6;FS=3.979;MLEAC=1;MLEAF=0.500;MQ=60.00;MQ0=0;MQRankSum=-0.720;QD=6.79;ReadPosRankSum=-0.720	GT:AD:DP:GQ:PL	0/1:4,2:6:69:69,0,148
1	9163043	.	T	C	39.77	PASS	AC=1;AF=0.500;AN=2;BaseQRankSum=0.922;ClippingRankSum=-0.198;DP=7;FS=3.680;MLEAC=1;MLEAF=0.500;MQ=60.00;MQ0=0;MQRankSum=-0.198;QD=5.68;ReadPosRankSum=0.922	GT:AD:DP:GQ:PL	0/1:5,2:7:68:68,0,191
1	9163839	.	A	G	79.77	PASS	AC=1;AF=0.500;AN=2;BaseQRankSum=1.203;ClippingRankSum=0.248;DP=9;FS=10.792;MLEAC=1;MLEAF=0.500;MQ=60.00;MQ0=0;MQRankSum=0.573;QD=8.86;ReadPosRankSum=0.573	GT:AD:DP:GQ:PL	0/1:6,3:9:99:108,0,230
1	9164133	.	G	A	69.77	PASS	AC=1;AF=0.500;AN=2;BaseQRankSum=-1.754;ClippingRankSum=1.300;DP=7;FS=0.000;MLEAC=1;MLEAF=0.500;MQ=60.00;MQ0=0;MQRankSum=0.000;QD=9.97;ReadPosRankSum=0.550	GT:AD:DP:GQ:PL	0/1:4,3:7:98:98,0,151
1	9164200	.	G	A	151.77	PASS	AC=1;AF=0.500;AN=2;BaseQRankSum=-0.684;ClippingRankSum=0.956;DP=8;FS=3.332;MLEAC=1;MLEAF=0.500;MQ=60.00;MQ0=0;MQRankSum=-1.517;QD=18.97;ReadPosRankSum=-0.684	GT:AD:DP:GQ:PL	0/1:3,5:8:99:180,0,105
1	9169742	.	T	C	62.74	PASS	AC=2;AF=1.00;AN=2;DP=2;FS=0.000;MLEAC=2;MLEAF=1.00;MQ=60.00;MQ0=0;QD=31.37	GT:AD:DP:GQ:PL	1/1:0,2:2:6:90,6,0
1	9209243	.	T	C	40.77	PASS	AC=1;AF=0.500;AN=2;BaseQRankSum=1.495;ClippingRankSum=-0.922;DP=7;FS=0.000;MLEAC=1;MLEAF=0.500;MQ=60.00;MQ0=0;MQRankSum=0.198;QD=5.82;ReadPosRankSum=0.922	GT:AD:DP:GQ:PL	0/1:5,2:7:69:69,0,138
1	9209435	.	T	C	49.77	PASS	AC=1;AF=0.500;AN=2;BaseQRankSum=1.026;ClippingRankSum=1.026;DP=4;FS=0.000;MLEAC=1;MLEAF=0.500;MQ=60.00;MQ0=0;MQRankSum=1.026;QD=12.44;ReadPosRankSum=-1.026	GT:AD:DP:GQ:PL	0/1:2,2:4:78:78,0,78
1	9210262	.	G	A	134.79	PASS	AC=1;AF=0.500;AN=2;BaseQRankSum=-0.731;ClippingRankSum=-0.731;DP=5;FS=0.000;MLEAC=1;MLEAF=0.500;MQ=60.00;MQ0=0;MQRankSum=0.731;QD=26.96;ReadPosRankSum=0.731	GT:AD:DP:GQ:PL	0/1:1,4:5:22:163,0,22
1	9251399	.	A	T	51.74	PASS	AC=2;AF=1.00;AN=2;DP=2;FS=0.000;MLEAC=2;MLEAF=1.00;MQ=60.00;MQ0=0;QD=25.87	GT:AD:DP:GQ:PL	1/1:0,2:2:6:79,6,0
1	9294903	.	C	G	47.77	PASS	AC=1;AF=0.500;AN=2;BaseQRankSum=0.736;ClippingRankSum=-0.736;DP=3;FS=0.000;MLEAC=1;MLEAF=0.500;MQ=60.00;MQ0=0;MQRankSum=-0.736;QD=15.92;ReadPosRankSum=0.736	GT:AD:DP:GQ:PL	0/1:1,2:3:29:76,0,29
1	9307138	.	T	C	37.77	PASS	AC=1;AF=0.500;AN=2;BaseQRankSum=0.198;ClippingRankSum=0.198;DP=8;FS=13.222;MLEAC=1;MLEAF=0.500;MQ=60.00;MQ0=0;MQRankSum=0.198;QD=4.72;ReadPosRankSum=0.198	GT:AD:DP:GQ:PL	0/1:5,2:7:66:66,0,196
1	9322155	.	C	T	80.77	PASS	AC=1;AF=0.500;AN=2;BaseQRankSum=0.358;ClippingRankSum=-1.231;DP=5;FS=10.000;MLEAC=1;MLEAF=0.500;MQ=60.00;MQ0=0;MQRankSum=-0.358;QD=16.15;ReadPosRankSum=1.231	GT:AD:DP:GQ:PL	0/1:2,3:5:64:109,0,64
1	9323597	.	T	C	22.79	LowQual	AC=1;AF=0.500;AN=2;BaseQRankSum=0.480;ClippingRankSum=1.271;DP=10;FS=0.000;MLEAC=1;MLEAF=0.500;MQ=60.00;MQ0=0;MQRankSum=1.271;QD=2.28;ReadPosRankSum=-0.480	GT:AD:DP:GQ:PL	0/1:8,2:10:51:51,0,274
1	9325676	.	C	T	46.78	PASS	AC=1;AF=0.500;AN=2;BaseQRankSum=0.736;ClippingRankSum=0.736;DP=3;FS=0.000;MLEAC=1;MLEAF=0.500;MQ=60.00;MQ0=0;MQRankSum=0.736;QD=15.59;ReadPosRankSum=-0.736	GT:AD:DP:GQ:PL	0/1:1,2:3:25:75,0,25
1	9327387	.	T	G	85.77	PASS	AC=1;AF=0.500;AN=2;BaseQRankSum=0.727;ClippingRankSum=0.727;DP=4;FS=0.000;MLEAC=1;MLEAF=0.500;MQ=60.00;MQ0=0;MQRankSum=0.727;QD=21.44;ReadPosRankSum=-0.727	GT:AD:DP:GQ:PL	0/1:1,3:4:33:114,0,33
1	9328242	.	A	G	43.77	PASS	AC=1;AF=0.500;AN=2;BaseQRankSum=0.720;ClippingRankSum=0.000;DP=6;FS=3.979;MLEAC=1;MLEAF=0.500;MQ=60.00;MQ0=0;MQRankSum=-0.720;QD=7.29;ReadPosRankSum=0.720	GT:AD:DP:GQ:PL	0/1:4,2:6:72:72,0,321
1	9328243	.	A	G	43.77	PASS	AC=1;AF=0.500;AN=2;BaseQRankSum=0.720;ClippingRankSum=0.000;DP=6;FS=3.979;MLEAC=1;MLEAF=0.500;MQ=60.00;MQ0=0;MQRankSum=-0.720;QD=7.29;ReadPosRankSum=0.000	GT:AD:DP:GQ:PL	0/1:4,2:6:72:72,0,321
1	9427842	.	A	G	86.77	PASS	AC=1;AF=0.500;AN=2;BaseQRankSum=0.358;ClippingRankSum=0.358;DP=5;FS=0.000;MLEAC=1;MLEAF=0.500;MQ=60.00;MQ0=0;MQRankSum=0.358;QD=17.35;ReadPosRankSum=-0.358	GT:AD:DP:GQ:PL	0/1:2,3:5:63:115,0,63
1	9427869	.	G	A	90.28	PASS	AC=2;AF=1.00;AN=2;DP=3;FS=0.000;MLEAC=2;MLEAF=1.00;MQ=60.00;MQ0=0;QD=30.09	GT:AD:DP:GQ:PL	1/1:0,3:3:9:118,9,0
1	9428520	.	G	A	91.28	PASS	AC=2;AF=1.00;AN=2;DP=3;FS=0.000;MLEAC=2;MLEAF=1.00;MQ=60.00;MQ0=0;QD=30.43	GT:AD:DP:GQ:PL	1/1:0,3:3:9:119,9,0
1	9428769	.	G	A	51.74	PASS	AC=2;AF=1.00;AN=2;DP=2;FS=0.000;MLEAC=2;MLEAF=1.00;MQ=60.00;MQ0=0;QD=25.87	GT:AD:DP:GQ:PL	1/1:0,2:2:6:79,6,0
1	9633723	.	A	G	56.74	PASS	AC=2;AF=1.00;AN=2;DP=2;FS=0.000;MLEAC=2;MLEAF=1.00;MQ=60.00;MQ0=0;QD=28.37	GT:AD:DP:GQ:PL	1/1:0,2:2:6:84,6,0
1	9670834	.	C	T	100.28	PASS	AC=2;AF=1.00;AN=2;DP=3;FS=0.000;MLEAC=2;MLEAF=1.00;MQ=60.00;MQ0=0;QD=33.43	GT:AD:DP:GQ:PL	1/1:0,3:3:9:128,9,0
1	9673779	.	C	A	125.03	PASS	AC=2;AF=1.00;AN=2;DP=4;FS=0.000;MLEAC=2;MLEAF=1.00;MQ=60.00;MQ0=0;QD=31.26	GT:AD:DP:GQ:PL	1/1:0,4:4:12:153,12,0
1	9883878	.	T	C	134.03	PASS	AC=2;AF=1.00;AN=2;DP=4;FS=0.000;MLEAC=2;MLEAF=1.00;MQ=60.00;MQ0=0;QD=33.51	GT:AD:DP:GQ:PL	1/1:0,4:4:12:162,12,0
1	9908515	.	A	G	273.80	PASS	AC=2;AF=1.00;AN=2;DP=7;FS=0.000;MLEAC=2;MLEAF=1.00;MQ=60.00;MQ0=0;QD=29.84	GT:AD:DP:GQ:PL	1/1:0,7:7:21:302,21,0
1	9986710	.	G	A	237.84	PASS	AC=2;AF=1.00;AN=2;DP=6;FS=0.000;MLEAC=2;MLEAF=1.00;MQ=60.00;MQ0=0;QD=30.27	GT:AD:DP:GQ:PL	1/1:0,6:6:18:266,18,0
1	9987965	.	T	C	11.12	LowQual	AC=1;AF=0.500;AN=2;BaseQRankSum=0.804;ClippingRankSum=0.804;DP=2;FS=0.000;MLEAC=1;MLEAF=0.500;MQ=60.00;MQ0=0;MQRankSum=0.804;QD=5.56;ReadPosRankSum=0.804	GT:AD:DP:GQ:PL	0/1:1,1:2:29:39,0,29
1	9988248	.	T	C	51.77	PASS	AC=1;AF=0.500;AN=2;BaseQRankSum=0.736;ClippingRankSum=0.736;DP=3;FS=4.771;MLEAC=1;MLEAF=0.500;MQ=60.00;MQ0=0;MQRankSum=-0.736;QD=17.26;ReadPosRankSum=0.736	GT:AD:DP:GQ:PL	0/1:1,2:3:36:80,0,36
1	10003320	.	G	A	532.77	PASS	AC=2;AF=1.00;AN=2;DP=14;FS=0.000;MLEAC=2;MLEAF=1.00;MQ=60.00;MQ0=0;QD=33.84	GT:AD:DP:GQ:PL	1/1:0,14:14:42:561,42,0
1	10043416	.	G	A	57.74	PASS	AC=2;AF=1.00;AN=2;DP=2;FS=0.000;MLEAC=2;MLEAF=1.00;MQ=60.00;MQ0=0;QD=28.87	GT:AD:DP:GQ:PL	1/1:0,2:2:6:85,6,0
1	10047515	.	A	G	18.59	LowQual	AC=2;AF=1.00;AN=2;DP=1;FS=0.000;MLEAC=2;MLEAF=1.00;MQ=60.00;MQ0=0;QD=18.59	GT:AD:DP:GQ:PL	1/1:0,1:1:3:45,3,0
1	10363885	.	G	A	133.77	PASS	AC=1;AF=0.500;AN=2;BaseQRankSum=-0.731;ClippingRankSum=-0.731;DP=5;FS=6.990;MLEAC=1;MLEAF=0.500;MQ=60.00;MQ0=0;MQRankSum=0.731;QD=26.75;ReadPosRankSum=0.731	GT:AD:DP:GQ:PL	0/1:1,4:5:30:162,0,30
1	10366572	.	A	G	43.77	PASS	AC=1;AF=0.500;AN=2;BaseQRankSum=1.380;ClippingRankSum=-0.720;DP=6;FS=0.000;MLEAC=1;MLEAF=0.500;MQ=60.00;MQ0=0;MQRankSum=0.720;QD=7.29;ReadPosRankSum=0.720	GT:AD:DP:GQ:PL	0/1:4,2:6:72:72,0,157
1	10368099	.	A	G	49.77	PASS	AC=1;AF=0.500;AN=2;BaseQRankSum=1.026;ClippingRankSum=0.000;DP=4;FS=0.000;MLEAC=1;MLEAF=0.500;MQ=60.00;MQ0=0;MQRankSum=1.026;QD=12.44;ReadPosRankSum=1.026	GT:AD:DP:GQ:PL	0/1:2,2:4:72:78,0,72
1	10421878	.	A	G	147.77	PASS	AC=1;AF=0.500;AN=2;BaseQRankSum=0.380;ClippingRankSum=-0.380;DP=12;FS=13.424;MLEAC=1;MLEAF=0.500;MQ=60.00;MQ0=0;MQRankSum=0.135;QD=12.31;ReadPosRankSum=-1.635	GT:AD:DP:GQ:PL	0/1:7,5:12:99:176,0,254
1	10437778	.	C	T	32.77	PASS	AC=1;AF=0.500;AN=2;BaseQRankSum=0.198;ClippingRankSum=-1.495;DP=7;FS=0.000;MLEAC=1;MLEAF=0.500;MQ=60.00;MQ0=0;MQRankSum=-0.198;QD=4.68;ReadPosRankSum=1.495	GT:AD:DP:GQ:PL	0/1:5,2:7:61:61,0,171
1	10438687	.	C	T	119.77	PASS	AC=1;AF=0.500;AN=2;BaseQRankSum=-0.421;ClippingRankSum=0.922;DP=8;FS=0.000;MLEAC=1;MLEAF=0.500;MQ=60.00;MQ0=0;MQRankSum=0.421;QD=14.97;ReadPosRankSum=-0.922	GT:AD:DP:GQ:PL	0/1:4,4:8:99:148,0,148
1	10502710	.	A	G	192.90	PASS	AC=2;AF=1.00;AN=2;DP=5;FS=0.000;MLEAC=2;MLEAF=1.00;MQ=60.00;MQ0=0;QD=33.65	GT:AD:DP:GQ:PL	1/1:0,5:5:15:221,15,0
1	10509703	.	C	T	105.28	PASS	AC=2;AF=1.00;AN=2;DP=3;FS=0.000;MLEAC=2;MLEAF=1.00;MQ=60.00;MQ0=0;QD=32.11	GT:AD:DP:GQ:PL	1/1:0,3:3:9:133,9,0
1	10511544	.	C	T	140.03	PASS	AC=2;AF=1.00;AN=2;DP=4;FS=0.000;MLEAC=2;MLEAF=1.00;MQ=60.00;MQ0=0;QD=31.73	GT:AD:DP:GQ:PL	1/1:0,4:4:12:168,12,0
1	10511589	.	T	C	57.74	PASS	AC=2;AF=1.00;AN=2;DP=2;FS=0.000;MLEAC=2;MLEAF=1.00;MQ=60.00;MQ0=0;QD=28.87	GT:AD:DP:GQ:PL	1/1:0,2:2:6:85,6,0
1	10512056	.	T	C	107.28	PASS	AC=2;AF=1.00;AN=2;DP=3;FS=0.000;MLEAC=2;MLEAF=1.00;MQ=60.00;MQ0=0;QD=33.43	GT:AD:DP:GQ:PL	1/1:0,3:3:9:135,9,0
1	10517422	.	T	A	485.77	PASS	AC=2;AF=1.00;AN=2;DP=12;FS=0.000;MLEAC=2;MLEAF=1.00;MQ=60.00;MQ0=0;QD=30.78	GT:AD:DP:GQ:PL	1/1:0,12:12:36:514,36,0
1	10518052	.	T	C	61.77	PASS	AC=1;AF=0.500;AN=2;BaseQRankSum=0.623;ClippingRankSum=-0.156;DP=14;FS=0.000;MLEAC=1;MLEAF=0.500;MQ=60.00;MQ0=0;MQRankSum=0.778;QD=4.41;ReadPosRankSum=-0.156	GT:AD:DP:GQ:PL	0/1:11,3:14:90:90,0,406
1	10518596	.	C	T	92.28	PASS	AC=2;AF=1.00;AN=2;DP=3;FS=0.000;MLEAC=2;MLEAF=1.00;MQ=60.00;MQ0=0;QD=30.76	GT:AD:DP:GQ:PL	1/1:0,3:3:9:120,9,0
1	10519090	.	C	T	96.28	PASS	AC=2;AF=1.00;AN=2;DP=3;FS=0.000;MLEAC=2;MLEAF=1.00;MQ=60.00;MQ0=0;QD=32.09	GT:AD:DP:GQ:PL	1/1:0,3:3:9:124,9,0
1	10520751	.	T	C	38.77	PASS	AC=1;AF=0.500;AN=2;BaseQRankSum=0.198;ClippingRankSum=1.495;DP=7;FS=5.441;MLEAC=1;MLEAF=0.500;MQ=60.00;MQ0=0;MQRankSum=-1.495;QD=5.54;ReadPosRankSum=-1.495	GT:AD:DP:GQ:PL	0/1:5,2:7:67:67,0,200
1	10521238	.	T	C	35.77	PASS	AC=1;AF=0.500;AN=2;BaseQRankSum=0.922;ClippingRankSum=1.495;DP=7;FS=0.000;MLEAC=1;MLEAF=0.500;MQ=60.00;MQ0=0;MQRankSum=0.922;QD=5.11;ReadPosRankSum=0.198	GT:AD:DP:GQ:PL	0/1:5,2:7:64:64,0,181
1	10521254	.	T	C	31.77	PASS	AC=1;AF=0.500;AN=2;BaseQRankSum=-0.572;ClippingRankSum=0.000;DP=8;FS=0.000;MLEAC=1;MLEAF=0.500;MQ=60.00;MQ0=0;MQRankSum=0.000;QD=3.97;ReadPosRankSum=0.000	GT:AD:DP:GQ:PL	0/1:6,2:8:60:60,0,231
1	10596341	.	C	T	111.77	PASS	AC=1;AF=0.500;AN=2;BaseQRankSum=1.246;ClippingRankSum=-2.037;DP=11;FS=0.000;MLEAC=1;MLEAF=0.500;MQ=60.00;MQ0=0;MQRankSum=0.000;QD=10.16;ReadPosRankSum=-1.663	GT:AD:DP:GQ:PL	0/1:7,4:11:99:140,0,252
1	10713765	.	T	C	388.77	PASS	AC=2;AF=1.00;AN=2;DP=10;FS=0.000;MLEAC=2;MLEAF=1.00;MQ=60.00;MQ0=0;QD=31.20	GT:AD:DP:GQ:PL	1/1:0,10:10:30:417,30,0
1	11079413	.	T	A	60.74	PASS	AC=2;AF=1.00;AN=2;DP=2;FS=0.000;MLEAC=2;MLEAF=1.00;MQ=60.00;MQ0=0;QD=30.37	GT:AD:DP:GQ:PL	1/1:0,2:2:6:88,6,0
1	11081880	.	G	T	95.28	PASS	AC=2;AF=1.00;AN=2;DP=3;FS=0.000;MLEAC=2;MLEAF=1.00;MQ=60.00;MQ0=0;QD=31.76	GT:AD:DP:GQ:PL	1/1:0,3:3:9:123,9,0
1	11086332	.	A	G	134.03	PASS	AC=2;AF=1.00;AN=2;DP=4;FS=0.000;MLEAC=2;MLEAF=1.00;MQ=60.00;MQ0=0;QD=33.51	GT:AD:DP:GQ:PL	1/1:0,4:4:12:162,12,0
1	11086439	.	C	T	62.74	PASS	AC=2;AF=1.00;AN=2;DP=2;FS=0.000;MLEAC=2;MLEAF=1.00;MQ=60.00;MQ0=0;QD=31.37	GT:AD:DP:GQ:PL	1/1:0,2:2:6:90,6,0
1	11087524	.	G	A	71.28	PASS	AC=2;AF=1.00;AN=2;DP=3;FS=0.000;MLEAC=2;MLEAF=1.00;MQ=60.00;MQ0=0;QD=23.76	GT:AD:DP:GQ:PL	1/1:0,3:3:9:99,9,0
1	11119899	.	T	C	924.77	PASS	AC=2;AF=1.00;AN=2;DP=23;FS=0.000;MLEAC=2;MLEAF=1.00;MQ=60.00;MQ0=0;QD=28.48	GT:AD:DP:GQ:PL	1/1:0,23:23:69:953,69,0
1	11131433	.	T	C	58.74	PASS	AC=2;AF=1.00;AN=2;DP=2;FS=0.000;MLEAC=2;MLEAF=1.00;MQ=60.00;MQ0=0;QD=29.37	GT:AD:DP:GQ:PL	1/1:0,2:2:6:86,6,0
1	11132217	.	G	A	1742.77	PASS	AC=2;AF=1.00;AN=2;BaseQRankSum=1.410;ClippingRankSum=-1.652;DP=43;FS=0.000;MLEAC=2;MLEAF=1.00;MQ=60.00;MQ0=0;MQRankSum=-1.733;QD=33.95;ReadPosRankSum=1.652	GT:AD:DP:GQ:PL	1/1:1,42:43:91:1771,91,0
1	11132541	.	G	C	15.65	LowQual	AC=2;AF=1.00;AN=2;DP=1;FS=0.000;MLEAC=2;MLEAF=1.00;MQ=60.00;MQ0=0;QD=15.65	GT:AD:DP:GQ:PL	1/1:0,1:1:3:42,3,0
1	11136911	.	G	C	570.77	PASS	AC=1;AF=0.500;AN=2;BaseQRankSum=0.062;ClippingRankSum=-0.603;DP=30;FS=19.743;MLEAC=1;MLEAF=0.500;MQ=60.00;MQ0=0;MQRankSum=0.395;QD=19.03;ReadPosRankSum=1.891	GT:AD:DP:GQ:PL	0/1:14,16:30:99:599,0,518
1	11141187	.	C	G	999.77	PASS	AC=2;AF=1.00;AN=2;DP=24;FS=0.000;MLEAC=2;MLEAF=1.00;MQ=60.00;MQ0=0;QD=25.22	GT:AD:DP:GQ:PL	1/1:0,24:24:72:1028,72,0
1	11205058	.	C	T	499.77	PASS	AC=2;AF=1.00;AN=2;DP=12;FS=0.000;MLEAC=2;MLEAF=1.00;MQ=60.00;MQ0=0;QD=35.69	GT:AD:DP:GQ:PL	1/1:0,12:12:36:528,36,0
1	11288758	.	G	A	466.03	PASS	AC=2;AF=1.00;AN=2;BaseQRankSum=1.470;ClippingRankSum=-0.935;DP=13;FS=0.000;MLEAC=2;MLEAF=1.00;MQ=60.00;MQ0=0;MQRankSum=0.401;QD=22.83;ReadPosRankSum=0.935	GT:AD:DP:GQ:PL	1/1:1,12:13:12:494,12,0
1	11301714	.	A	G	150.03	PASS	AC=2;AF=1.00;AN=2;DP=4;FS=0.000;MLEAC=2;MLEAF=1.00;MQ=60.00;MQ0=0;QD=31.50	GT:AD:DP:GQ:PL	1/1:0,4:4:12:178,12,0
1	11322565	.	C	G	259.80	PASS	AC=2;AF=1.00;AN=2;DP=7;FS=0.000;MLEAC=2;MLEAF=1.00;MQ=60.00;MQ0=0;QD=28.69	GT:AD:DP:GQ:PL	1/1:0,7:7:21:288,21,0
1	11355746	.	C	G	59.74	PASS	AC=2;AF=1.00;AN=2;DP=2;FS=0.000;MLEAC=2;MLEAF=1.00;MQ=60.00;MQ0=0;QD=29.87	GT:AD:DP:GQ:PL	1/1:0,2:2:6:87,6,0
1	11714938	.	T	C	119.03	PASS	AC=2;AF=1.00;AN=2;DP=4;FS=0.000;MLEAC=2;MLEAF=1.00;MQ=60.00;MQ0=0;QD=29.76	GT:AD:DP:GQ:PL	1/1:0,4:4:12:147,12,0
1	11714981	.	A	G	99.28	PASS	AC=2;AF=1.00;AN=2;DP=3;FS=0.000;MLEAC=2;MLEAF=1.00;MQ=60.00;MQ0=0;QD=33.09	GT:AD:DP:GQ:PL	1/1:0,3:3:9:127,9,0
1	11721854	.	C	T	113.77	PASS	AC=1;AF=0.500;AN=2;BaseQRankSum=0.289;ClippingRankSum=-1.239;DP=12;FS=0.000;MLEAC=1;MLEAF=0.500;MQ=60.00;MQ0=0;MQRankSum=0.000;QD=9.48;ReadPosRankSum=1.239	GT:AD:DP:GQ:PL	0/1:8,4:12:99:142,0,308
1	11810505	.	C	T	65.77	PASS	AC=1;AF=0.500;AN=2;BaseQRankSum=0.684;ClippingRankSum=-0.322;DP=8;FS=0.000;MLEAC=1;MLEAF=0.500;MQ=60.00;MQ0=0;MQRankSum=0.322;QD=8.22;ReadPosRankSum=0.322	GT:AD:DP:GQ:PL	0/1:5,3:8:94:94,0,191
1	11810765	.	T	A	327.78	PASS	AC=2;AF=1.00;AN=2;DP=9;FS=0.000;MLEAC=2;MLEAF=1.00;MQ=60.00;MQ0=0;QD=28.91	GT:AD:DP:GQ:PL	1/1:0,9:9:27:356,27,0
1	11846252	.	G	A	136.03	PASS	AC=2;AF=1.00;AN=2;DP=4;FS=0.000;MLEAC=2;MLEAF=1.00;MQ=60.00;MQ0=0;QD=34.01	GT:AD:DP:GQ:PL	1/1:0,4:4:12:164,12,0
1	11846447	.	G	A	190.90	PASS	AC=2;AF=1.00;AN=2;DP=5;FS=0.000;MLEAC=2;MLEAF=1.00;MQ=60.00;MQ0=0;QD=27.36	GT:AD:DP:GQ:PL	1/1:0,5:5:15:219,15,0
1	11847759	.	C	T	131.03	PASS	AC=2;AF=1.00;AN=2;DP=4;FS=0.000;MLEAC=2;MLEAF=1.00;MQ=60.00;MQ0=0;QD=32.76	GT:AD:DP:GQ:PL	1/1:0,4:4:12:159,12,0
1	11848879	.	A	G	272.80	PASS	AC=2;AF=1.00;AN=2;DP=7;FS=0.000;MLEAC=2;MLEAF=1.00;MQ=60.00;MQ0=0;QD=32.65	GT:AD:DP:GQ:PL	1/1:0,7:7:21:301,21,0
1	11849447	.	A	G	222.84	PASS	AC=2;AF=1.00;AN=2;DP=6;FS=0.000;MLEAC=2;MLEAF=1.00;MQ=60.00;MQ0=0;QD=28.31	GT:AD:DP:GQ:PL	1/1:0,6:6:18:251,18,0
1	11850365	.	T	G	193.90	PASS	AC=2;AF=1.00;AN=2;DP=5;FS=0.000;MLEAC=2;MLEAF=1.00;MQ=60.00;MQ0=0;QD=29.19	GT:AD:DP:GQ:PL	1/1:0,5:5:15:222,15,0
1	11854457	.	G	A	102.28	PASS	AC=2;AF=1.00;AN=2;DP=3;FS=0.000;MLEAC=2;MLEAF=1.00;MQ=60.00;MQ0=0;QD=34.09	GT:AD:DP:GQ:PL	1/1:0,3:3:9:130,9,0
1	11856378	.	G	A	93.77	PASS	AC=1;AF=0.500;AN=2;BaseQRankSum=-1.300;ClippingRankSum=1.300;DP=7;FS=0.000;MLEAC=1;MLEAF=0.500;MQ=60.00;MQ0=0;MQRankSum=0.550;QD=13.40;ReadPosRankSum=-1.754	GT:AD:DP:GQ:PL	0/1:3,4:7:99:122,0,113
1	11883342	.	T	C	92.28	PASS	AC=2;AF=1.00;AN=2;DP=3;FS=0.000;MLEAC=2;MLEAF=1.00;MQ=60.00;MQ0=0;QD=30.76	GT:AD:DP:GQ:PL	1/1:0,3:3:9:120,9,0
1	11884555	.	A	G	98.28	PASS	AC=2;AF=1.00;AN=2;DP=3;FS=0.000;MLEAC=2;MLEAF=1.00;MQ=60.00;MQ0=0;QD=32.76	GT:AD:DP:GQ:PL	1/1:0,3:3:9:126,9,0
1	11979869	.	C	T	71.77	PASS	AC=1;AF=0.500;AN=2;BaseQRankSum=0.406;ClippingRankSum=0.406;DP=6;FS=0.000;MLEAC=1;MLEAF=0.500;MQ=60.00;MQ0=0;MQRankSum=0.406;QD=11.96;ReadPosRankSum=-0.406	GT:AD:DP:GQ:PL	0/1:3,3:6:99:100,0,101
1	11979909	.	T	C	530.77	PASS	AC=2;AF=1.00;AN=2;DP=13;FS=0.000;MLEAC=2;MLEAF=1.00;MQ=60.00;MQ0=0;QD=29.35	GT:AD:DP:GQ:PL	1/1:0,13:13:39:559,39,0
1	11980449	.	T	C	51.77	PASS	AC=1;AF=0.500;AN=2;BaseQRankSum=0.736;ClippingRankSum=-0.736;DP=3;FS=4.771;MLEAC=1;MLEAF=0.500;MQ=60.00;MQ0=0;MQRankSum=-0.736;QD=17.26;ReadPosRankSum=0.736	GT:AD:DP:GQ:PL	0/1:1,2:3:33:80,0,33
1	11981270	.	G	A	176.90	PASS	AC=2;AF=1.00;AN=2;DP=5;FS=0.000;MLEAC=2;MLEAF=1.00;MQ=60.00;MQ0=0;QD=31.36	GT:AD:DP:GQ:PL	1/1:0,5:5:15:205,15,0
1	11982544	.	T	C	116.03	PASS	AC=2;AF=1.00;AN=2;DP=4;FS=0.000;MLEAC=2;MLEAF=1.00;MQ=60.00;MQ0=0;QD=29.01	GT:AD:DP:GQ:PL	1/1:0,4:4:12:144,12,0
1	12009955	.	C	T	140.77	PASS	AC=1;AF=0.500;AN=2;BaseQRankSum=1.020;ClippingRankSum=0.906;DP=16;FS=2.307;MLEAC=1;MLEAF=0.500;MQ=60.00;MQ0=0;MQRankSum=0.113;QD=8.80;ReadPosRankSum=1.586	GT:AD:DP:GQ:PL	0/1:11,5:16:99:169,0,756
1	12009956	.	G	A	276.77	PASS	AC=1;AF=0.500;AN=2;BaseQRankSum=-0.817;ClippingRankSum=-0.533;DP=13;FS=2.158;MLEAC=1;MLEAF=0.500;MQ=60.00;MQ0=0;MQRankSum=-0.696;QD=21.29;ReadPosRankSum=0.212	GT:AD:DP:GQ:PL	0/1:5,8:13:99:305,0,367
1	12010469	.	G	T	308.77	PASS	AC=1;AF=0.500;AN=2;BaseQRankSum=0.618;ClippingRankSum=0.442;DP=18;FS=4.598;MLEAC=1;MLEAF=0.500;MQ=60.00;MQ0=0;MQRankSum=0.442;QD=17.15;ReadPosRankSum=-0.442	GT:AD:DP:GQ:PL	0/1:9,9:18:99:337,0,295
1	12026355	.	A	C	393.77	PASS	AC=1;AF=0.500;AN=2;BaseQRankSum=-0.156;ClippingRankSum=0.000;DP=14;FS=12.601;MLEAC=1;MLEAF=0.500;MQ=60.00;MQ0=0;MQRankSum=0.156;QD=28.13;ReadPosRankSum=-0.156	GT:AD:DP:GQ:PL	0/1:3,11:14:86:422,0,86
1	12040324	.	A	G	102.28	PASS	AC=2;AF=1.00;AN=2;DP=3;FS=0.000;MLEAC=2;MLEAF=1.00;MQ=60.00;MQ0=0;QD=34.09	GT:AD:DP:GQ:PL	1/1:0,3:3:9:130,9,0
1	12040479	.	T	C	183.90	PASS	AC=2;AF=1.00;AN=2;DP=5;FS=0.000;MLEAC=2;MLEAF=1.00;MQ=60.00;MQ0=0;QD=32.79	GT:AD:DP:GQ:PL	1/1:0,5:5:15:212,15,0
1	12065841	.	C	T	268.77	PASS	AC=1;AF=0.500;AN=2;BaseQRankSum=0.132;ClippingRankSum=-0.888;DP=34;FS=1.441;MLEAC=1;MLEAF=0.500;MQ=60.00;MQ0=0;MQRankSum=-0.057;QD=7.90;ReadPosRankSum=1.191	GT:AD:DP:GQ:PL	0/1:24,10:34:99:297,0,921
1	12071680	.	A	G	1056.77	PASS	AC=2;AF=1.00;AN=2;DP=26;FS=0.000;MLEAC=2;MLEAF=1.00;MQ=60.00;MQ0=0;QD=31.44	GT:AD:DP:GQ:PL	1/1:0,26:26:78:1085,78,0
1	12072518	.	G	C	467.77	PASS	AC=1;AF=0.500;AN=2;BaseQRankSum=1.898;ClippingRankSum=-2.515;DP=36;FS=3.004;MLEAC=1;MLEAF=0.500;MQ=60.00;MQ0=0;MQRankSum=1.249;QD=12.99;ReadPosRankSum=1.249	GT:AD:DP:GQ:PL	0/1:22,14:36:99:496,0,770
1	12072722	.	A	G	679.77	PASS	AC=1;AF=0.500;AN=2;BaseQRankSum=-0.180;ClippingRankSum=1.054;DP=27;FS=0.000;MLEAC=1;MLEAF=0.500;MQ=60.00;MQ0=0;MQRankSum=0.077;QD=25.18;ReadPosRankSum=-1.157	GT:AD:DP:GQ:PL	0/1:9,18:27:99:708,0,296
1	12082926	.	A	G	484.77	PASS	AC=2;AF=1.00;AN=2;DP=12;FS=0.000;MLEAC=2;MLEAF=1.00;MQ=60.00;MQ0=0;QD=34.24	GT:AD:DP:GQ:PL	1/1:0,12:12:36:513,36,0
1	12401868	.	A	C	152.77	PASS	AC=1;AF=0.500;AN=2;BaseQRankSum=0.361;ClippingRankSum=-0.361;DP=9;FS=2.808;MLEAC=1;MLEAF=0.500;MQ=60.00;MQ0=0;MQRankSum=-1.652;QD=16.97;ReadPosRankSum=-0.361	GT:AD:DP:GQ:PL	0/1:4,5:9:99:181,0,142
1	12567232	.	A	G	61.74	PASS	AC=2;AF=1.00;AN=2;DP=2;FS=0.000;MLEAC=2;MLEAF=1.00;MQ=60.00;MQ0=0;QD=30.87	GT:AD:DP:GQ:PL	1/1:0,2:2:6:89,6,0
1	12638964	.	T	C	169.90	PASS	AC=2;AF=1.00;AN=2;DP=5;FS=0.000;MLEAC=2;MLEAF=1.00;MQ=60.00;MQ0=0;QD=33.98	GT:AD:DP:GQ:PL	1/1:0,5:5:15:198,15,0
1	14024768	.	G	C	61.74	PASS	AC=2;AF=1.00;AN=2;DP=2;FS=0.000;MLEAC=2;MLEAF=1.00;MQ=60.00;MQ0=0;QD=30.87	GT:AD:DP:GQ:PL	1/1:0,2:2:6:89,6,0
1	14105139	.	T	A	50.77	PASS	AC=1;AF=0.500;AN=2;BaseQRankSum=0.736;ClippingRankSum=0.736;DP=6;FS=4.771;MLEAC=1;MLEAF=0.500;MQ=60.00;MQ0=0;MQRankSum=0.736;QD=8.46;ReadPosRankSum=0.736	GT:AD:DP:GQ:PL	0/1:1,2:3:35:79,0,35
1	14105291	.	G	A	402.77	PASS	AC=1;AF=0.500;AN=2;BaseQRankSum=-0.077;ClippingRankSum=-2.083;DP=13;FS=0.000;MLEAC=1;MLEAF=0.500;MQ=60.00;MQ0=0;MQRankSum=0.849;QD=30.98;ReadPosRankSum=1.003	GT:AD:DP:GQ:PL	0/1:4,9:13:99:431,0,335
1	14105298	.	G	A	402.77	PASS	AC=1;AF=0.500;AN=2;BaseQRankSum=0.566;ClippingRankSum=-1.586;DP=16;FS=0.000;MLEAC=1;MLEAF=0.500;MQ=60.00;MQ0=0;MQRankSum=0.340;QD=25.17;ReadPosRankSum=2.152	GT:AD:DP:GQ:PL	0/1:5,11:16:99:431,0,335
1	14105922	.	G	A	93.77	PASS	AC=1;AF=0.500;AN=2;BaseQRankSum=0.727;ClippingRankSum=0.727;DP=4;FS=0.000;MLEAC=1;MLEAF=0.500;MQ=60.00;MQ0=0;MQRankSum=0.727;QD=23.44;ReadPosRankSum=0.727	GT:AD:DP:GQ:PL	0/1:1,3:4:32:122,0,32
1	14109114	.	A	G	124.77	PASS	AC=1;AF=0.500;AN=2;BaseQRankSum=0.000;ClippingRankSum=0.937;DP=7;FS=0.000;MLEAC=1;MLEAF=0.500;MQ=60.00;MQ0=0;MQRankSum=-0.550;QD=17.82;ReadPosRankSum=-0.937	GT:AD:DP:GQ:PL	0/1:3,4:7:99:153,0,108
1	14111856	.	T	C	59.74	PASS	AC=2;AF=1.00;AN=2;DP=2;FS=0.000;MLEAC=2;MLEAF=1.00;MQ=60.00;MQ0=0;QD=29.87	GT:AD:DP:GQ:PL	1/1:0,2:2:6:87,6,0
1	14153955	.	G	A	57.74	PASS	AC=2;AF=1.00;AN=2;DP=2;FS=0.000;MLEAC=2;MLEAF=1.00;MQ=60.00;MQ0=0;QD=28.87	GT:AD:DP:GQ:PL	1/1:0,2:2:6:85,6,0
1	14153969	.	G	A	62.74	PASS	AC=2;AF=1.00;AN=2;DP=2;FS=0.000;MLEAC=2;MLEAF=1.00;MQ=60.00;MQ0=0;QD=31.37	GT:AD:DP:GQ:PL	1/1:0,2:2:6:90,6,0
1	14220186	.	A	G	62.74	PASS	AC=2;AF=1.00;AN=2;DP=2;FS=0.000;MLEAC=2;MLEAF=1.00;MQ=60.00;MQ0=0;QD=31.37	GT:AD:DP:GQ:PL	1/1:0,2:2:6:90,6,0
1	15444288	.	C	T	105.28	PASS	AC=2;AF=1.00;AN=2;DP=3;FS=0.000;MLEAC=2;MLEAF=1.00;MQ=60.00;MQ0=0;QD=27.78	GT:AD:DP:GQ:PL	1/1:0,3:3:9:133,9,0
1	15447498	.	A	G	52.74	PASS	AC=2;AF=1.00;AN=2;DP=2;FS=0.000;MLEAC=2;MLEAF=1.00;MQ=60.00;MQ0=0;QD=26.37	GT:AD:DP:GQ:PL	1/1:0,2:2:6:80,6,0
1	15480405	.	T	C	134.03	PASS	AC=2;AF=1.00;AN=2;DP=4;FS=0.000;MLEAC=2;MLEAF=1.00;MQ=60.00;MQ0=0;QD=33.51	GT:AD:DP:GQ:PL	1/1:0,4:4:12:162,12,0
1	15541537	.	C	T	186.90	PASS	AC=2;AF=1.00;AN=2;DP=5;FS=0.000;MLEAC=2;MLEAF=1.00;MQ=60.00;MQ0=0;QD=31.76	GT:AD:DP:GQ:PL	1/1:0,5:5:15:215,15,0
1	15546077	.	G	A	150.77	PASS	AC=1;AF=0.500;AN=2;BaseQRankSum=0.361;ClippingRankSum=-0.729;DP=9;FS=0.000;MLEAC=1;MLEAF=0.500;MQ=60.00;MQ0=0;MQRankSum=0.361;QD=16.75;ReadPosRankSum=0.361	GT:AD:DP:GQ:PL	0/1:4,5:9:99:179,0,138
1	15546825	.	A	G	48.77	PASS	AC=1;AF=0.500;AN=2;BaseQRankSum=-0.736;ClippingRankSum=-0.736;DP=3;FS=0.000;MLEAC=1;MLEAF=0.500;MQ=60.00;MQ0=0;MQRankSum=-0.736;QD=16.26;ReadPosRankSum=0.736	GT:AD:DP:GQ:PL	0/1:1,2:3:37:77,0,37
1	15755497	.	C	T	273.77	PASS	AC=1;AF=0.500;AN=2;BaseQRankSum=-1.325;ClippingRankSum=0.442;DP=18;FS=0.000;MLEAC=1;MLEAF=0.500;MQ=60.00;MQ0=0;MQRankSum=-0.353;QD=15.21;ReadPosRankSum=-0.706	GT:AD:DP:GQ:PL	0/1:9,9:18:99:302,0,322
1	15755676	.	G	A	415.18	PASS	AC=1;AF=0.500;AN=2;BaseQRankSum=-0.869;ClippingRankSum=0.869;DP=12;FS=0.000;MLEAC=1;MLEAF=0.500;MQ=60.00;MQ0=0;MQRankSum=-1.738;QD=34.60;ReadPosRankSum=-1.159	GT:AD:DP:GQ:PL	0/1:1,11:12:10:443,0,10
1	15897554	.	C	G	39.77	PASS	AC=1;AF=0.500;AN=2;BaseQRankSum=-0.358;ClippingRankSum=0.358;DP=5;FS=0.000;MLEAC=1;MLEAF=0.500;MQ=60.00;MQ0=0;MQRankSum=0.358;QD=7.95;ReadPosRankSum=0.358	GT:AD:DP:GQ:PL	0/1:3,2:5:68:68,0,109
1	15936703	.	A	G	144.03	PASS	AC=2;AF=1.00;AN=2;DP=4;FS=0.000;MLEAC=2;MLEAF=1.00;MQ=60.00;MQ0=0;QD=34.32	GT:AD:DP:GQ:PL	1/1:0,4:4:12:172,12,0
1	15988957	.	G	A	431.77	PASS	AC=2;AF=1.00;AN=2;DP=11;FS=0.000;MLEAC=2;MLEAF=1.00;MQ=60.00;MQ0=0;QD=33.81	GT:AD:DP:GQ:PL	1/1:0,11:11:33:460,33,0
1	15993208	.	G	C	22.79	LowQual	AC=1;AF=0.500;AN=2;BaseQRankSum=0.480;ClippingRankSum=-0.480;DP=10;FS=3.522;MLEAC=1;MLEAF=0.500;MQ=60.00;MQ0=0;MQRankSum=0.898;QD=2.28;ReadPosRankSum=0.480	GT:AD:DP:GQ:PL	0/1:8,2:10:51:51,0,301
1	15993338	.	A	G	436.77	PASS	AC=2;AF=1.00;AN=2;DP=11;FS=0.000;MLEAC=2;MLEAF=1.00;MQ=60.00;MQ0=0;QD=35.61	GT:AD:DP:GQ:PL	1/1:0,11:11:33:465,33,0
1	15993514	.	C	T	74.77	PASS	AC=1;AF=0.500;AN=2;BaseQRankSum=-0.358;ClippingRankSum=0.358;DP=5;FS=0.000;MLEAC=1;MLEAF=0.500;MQ=60.00;MQ0=0;MQRankSum=-0.358;QD=14.95;ReadPosRankSum=-0.358	GT:AD:DP:GQ:PL	0/1:2,3:5:68:103,0,68
1	15993603	.	G	A	30.77	PASS	AC=1;AF=0.500;AN=2;BaseQRankSum=-1.067;ClippingRankSum=0.000;DP=8;FS=0.000;MLEAC=1;MLEAF=0.500;MQ=60.00;MQ0=0;MQRankSum=0.572;QD=3.85;ReadPosRankSum=0.000	GT:AD:DP:GQ:PL	0/1:6,2:8:59:59,0,234
1	16042766	.	T	C	198.77	PASS	AC=1;AF=0.500;AN=2;BaseQRankSum=1.203;ClippingRankSum=0.573;DP=9;FS=0.000;MLEAC=1;MLEAF=0.500;MQ=60.00;MQ0=0;MQRankSum=1.422;QD=22.09;ReadPosRankSum=-0.248	GT:AD:DP:GQ:PL	0/1:3,6:9:97:227,0,97
1	16044401	.	G	A	228.77	PASS	AC=1;AF=0.500;AN=2;BaseQRankSum=-0.289;ClippingRankSum=0.174;DP=15;FS=0.000;MLEAC=1;MLEAF=0.500;MQ=60.00;MQ0=0;MQRankSum=0.289;QD=15.25;ReadPosRankSum=0.752	GT:AD:DP:GQ:PL	0/1:8,7:15:99:257,0,279
1	16096934	.	C	T	97.28	PASS	AC=2;AF=1.00;AN=2;DP=3;FS=0.000;MLEAC=2;MLEAF=1.00;MQ=60.00;MQ0=0;QD=32.43	GT:AD:DP:GQ:PL	1/1:0,3:3:9:125,9,0
1	16112795	.	A	G	97.28	PASS	AC=2;AF=1.00;AN=2;DP=3;FS=0.000;MLEAC=2;MLEAF=1.00;MQ=60.00;MQ0=0;QD=32.43	GT:AD:DP:GQ:PL	1/1:0,3:3:9:125,9,0
1	16154733	.	A	T	225.84	PASS	AC=2;AF=1.00;AN=2;DP=4;FS=0.000;MLEAC=2;MLEAF=1.00;MQ=60.00;MQ0=0;QD=30.84	GT:AD:DP:GQ:PL	1/1:0,4:4:18:254,18,0
1	16154741	.	C	T	225.84	PASS	AC=2;AF=1.00;AN=2;DP=6;FS=0.000;MLEAC=2;MLEAF=1.00;MQ=60.00;MQ0=0;QD=37.06	GT:AD:DP:GQ:PL	1/1:0,6:6:18:254,18,0
1	16335527	.	G	C	58.74	PASS	AC=2;AF=1.00;AN=2;DP=2;FS=0.000;MLEAC=2;MLEAF=1.00;MQ=60.00;MQ0=0;QD=29.37	GT:AD:DP:GQ:PL	1/1:0,2:2:6:86,6,0
1	16451413	.	C	T	151.03	PASS	AC=2;AF=1.00;AN=2;DP=4;FS=0.000;MLEAC=2;MLEAF=1.00;MQ=60.00;MQ0=0;QD=30.72	GT:AD:DP:GQ:PL	1/1:0,4:4:12:179,12,0
1	16456763	.	C	T	127.77	PASS	AC=1;AF=0.500;AN=2;BaseQRankSum=0.000;ClippingRankSum=-0.937;DP=7;FS=0.000;MLEAC=1;MLEAF=0.500;MQ=60.00;MQ0=0;MQRankSum=-0.550;QD=18.25;ReadPosRankSum=0.937	GT:AD:DP:GQ:PL	0/1:3,4:7:99:156,0,116
1	16464364	.	G	A	62.77	PASS	AC=1;AF=0.500;AN=2;BaseQRankSum=-0.731;ClippingRankSum=2.166;DP=10;FS=0.000;MLEAC=1;MLEAF=0.500;MQ=60.00;MQ0=0;MQRankSum=-0.546;QD=6.28;ReadPosRankSum=-0.546	GT:AD:DP:GQ:PL	0/1:7,3:10:91:91,0,260
1	16555882	.	C	T	130.77	PASS	AC=1;AF=0.500;AN=2;BaseQRankSum=0.720;ClippingRankSum=0.000;DP=6;FS=0.000;MLEAC=1;MLEAF=0.500;MQ=60.00;MQ0=0;MQRankSum=0.000;QD=21.79;ReadPosRankSum=-0.720	GT:AD:DP:GQ:PL	0/1:2,4:6:69:159,0,69
1	16556623	.	C	T	61.74	PASS	AC=2;AF=1.00;AN=2;DP=2;FS=0.000;MLEAC=2;MLEAF=1.00;MQ=60.00;MQ0=0;QD=30.87	GT:AD:DP:GQ:PL	1/1:0,2:2:6:89,6,0
1	16556647	.	C	G	49.77	PASS	AC=1;AF=0.500;AN=2;BaseQRankSum=0.000;ClippingRankSum=1.026;DP=4;FS=0.000;MLEAC=1;MLEAF=0.500;MQ=60.00;MQ0=0;MQRankSum=-1.026;QD=12.44;ReadPosRankSum=-1.026	GT:AD:DP:GQ:PL	0/1:2,2:4:77:78,0,77
1	16557390	.	C	T	43.77	PASS	AC=1;AF=0.500;AN=2;BaseQRankSum=0.720;ClippingRankSum=0.000;DP=6;FS=3.310;MLEAC=1;MLEAF=0.500;MQ=60.00;MQ0=0;MQRankSum=-0.720;QD=7.29;ReadPosRankSum=0.720	GT:AD:DP:GQ:PL	0/1:4,2:6:72:72,0,156
1	16574316	.	T	C	94.28	PASS	AC=2;AF=1.00;AN=2;DP=3;FS=0.000;MLEAC=2;MLEAF=1.00;MQ=60.00;MQ0=0;QD=31.43	GT:AD:DP:GQ:PL	1/1:0,3:3:9:122,9,0
1	16577908	.	G	C	260.77	PASS	AC=1;AF=0.500;AN=2;BaseQRankSum=-0.053;ClippingRankSum=-0.788;DP=16;FS=0.000;MLEAC=1;MLEAF=0.500;MQ=60.00;MQ0=0;MQRankSum=0.158;QD=16.30;ReadPosRankSum=0.578	GT:AD:DP:GQ:PL	0/1:8,8:16:99:289,0,276
1	16641899	.	C	T	159.77	PASS	AC=1;AF=0.500;AN=2;BaseQRankSum=0.336;ClippingRankSum=-0.851;DP=10;FS=0.000;MLEAC=1;MLEAF=0.500;MQ=60.00;MQ0=0;MQRankSum=1.268;QD=15.98;ReadPosRankSum=0.336	GT:AD:DP:GQ:PL	0/1:5,5:10:99:188,0,180
1	16643023	.	G	C	45.77	PASS	AC=1;AF=0.500;AN=2;BaseQRankSum=-1.026;ClippingRankSum=0.000;DP=4;FS=0.000;MLEAC=1;MLEAF=0.500;MQ=60.00;MQ0=0;MQRankSum=1.026;QD=11.44;ReadPosRankSum=0.000	GT:AD:DP:GQ:PL	0/1:2,2:4:74:74,0,79
1	16778265	.	G	T	61.74	PASS	AC=2;AF=1.00;AN=2;DP=2;FS=0.000;MLEAC=2;MLEAF=1.00;MQ=60.00;MQ0=0;QD=30.87	GT:AD:DP:GQ:PL	1/1:0,2:2:6:89,6,0
1	16786087	.	T	C	378.77	PASS	AC=2;AF=1.00;AN=2;DP=10;FS=0.000;MLEAC=2;MLEAF=1.00;MQ=60.00;MQ0=0;QD=30.74	GT:AD:DP:GQ:PL	1/1:0,10:10:30:407,30,0
1	16796944	.	C	T	59.74	PASS	AC=2;AF=1.00;AN=2;DP=2;FS=0.000;MLEAC=2;MLEAF=1.00;MQ=60.00;MQ0=0;QD=29.87	GT:AD:DP:GQ:PL	1/1:0,2:2:6:87,6,0
1	16797122	.	T	G	55.74	PASS	AC=2;AF=1.00;AN=2;DP=2;FS=0.000;MLEAC=2;MLEAF=1.00;MQ=60.00;MQ0=0;QD=27.87	GT:AD:DP:GQ:PL	1/1:0,2:2:6:83,6,0
1	16797756	.	T	C	62.74	PASS	AC=2;AF=1.00;AN=2;DP=2;FS=0.000;MLEAC=2;MLEAF=1.00;MQ=60.00;MQ0=0;QD=31.37	GT:AD:DP:GQ:PL	1/1:0,2:2:6:90,6,0
1	16889014	.	C	A	155.77	PASS	AC=1;AF=0.500;AN=2;BaseQRankSum=0.361;ClippingRankSum=-0.361;DP=9;FS=0.000;MLEAC=1;MLEAF=0.500;MQ=60.00;MQ0=0;MQRankSum=-0.361;QD=17.31;ReadPosRankSum=1.307	GT:AD:DP:GQ:PL	0/1:4,5:9:99:184,0,139
1	16889138	.	T	C	833.77	PASS	AC=2;AF=1.00;AN=2;DP=20;FS=0.000;MLEAC=2;MLEAF=1.00;MQ=60.00;MQ0=0;QD=32.58	GT:AD:DP:GQ:PL	1/1:0,20:20:60:862,60,0
1	16889158	.	A	C	675.77	PASS	AC=1;AF=0.500;AN=2;BaseQRankSum=0.050;ClippingRankSum=-0.352;DP=21;FS=0.000;MLEAC=1;MLEAF=0.500;MQ=60.00;MQ0=0;MQRankSum=0.553;QD=32.18;ReadPosRankSum=-0.050	GT:AD:DP:GQ:PL	0/1:3,18:21:69:704,0,69
1	16889502	.	T	C	129.77	PASS	AC=1;AF=0.500;AN=2;BaseQRankSum=0.361;ClippingRankSum=-0.361;DP=9;FS=0.000;MLEAC=1;MLEAF=0.500;MQ=60.00;MQ0=0;MQRankSum=0.876;QD=14.42;ReadPosRankSum=1.307	GT:AD:DP:GQ:PL	0/1:4,5:9:99:158,0,137
1	16889513	.	T	C	50.77	PASS	AC=1;AF=0.500;AN=2;BaseQRankSum=0.118;ClippingRankSum=-0.474;DP=18;FS=0.000;MLEAC=1;MLEAF=0.500;MQ=60.00;MQ0=0;MQRankSum=0.829;QD=2.82;ReadPosRankSum=-0.118	GT:AD:DP:GQ:PL	0/1:15,3:18:79:79,0,577
1	16889566	.	T	C	36.77	PASS	AC=1;AF=0.500;AN=2;BaseQRankSum=-0.922;ClippingRankSum=-0.922;DP=7;FS=0.000;MLEAC=1;MLEAF=0.500;MQ=60.00;MQ0=0;MQRankSum=-0.198;QD=5.25;ReadPosRankSum=0.922	GT:AD:DP:GQ:PL	0/1:5,2:7:65:65,0,200
1	16889985	.	T	C	445.77	PASS	AC=1;AF=0.500;AN=2;BaseQRankSum=1.659;ClippingRankSum=-0.136;DP=25;FS=13.262;MLEAC=1;MLEAF=0.500;MQ=60.00;MQ0=0;MQRankSum=0.843;QD=17.83;ReadPosRankSum=-0.027	GT:AD:DP:GQ:PL	0/1:12,13:25:99:474,0,440
1	16890428	.	T	A	136.77	PASS	AC=1;AF=0.500;AN=2;BaseQRankSum=1.713;ClippingRankSum=-1.991;DP=19;FS=0.000;MLEAC=1;MLEAF=0.500;MQ=60.00;MQ0=0;MQRankSum=-0.694;QD=7.20;ReadPosRankSum=-0.139	GT:AD:DP:GQ:PL	0/1:14,5:19:99:165,0,544
1	16890484	.	G	C	77.77	PASS	AC=1;AF=0.500;AN=2;BaseQRankSum=1.338;ClippingRankSum=0.203;DP=23;FS=0.000;MLEAC=1;MLEAF=0.500;MQ=60.00;MQ0=0;MQRankSum=-1.014;QD=3.38;ReadPosRankSum=0.608	GT:AD:DP:GQ:PL	0/1:19,4:23:99:106,0,725
1	16890644	.	C	T	114.77	PASS	AC=1;AF=0.500;AN=2;BaseQRankSum=-1.159;ClippingRankSum=1.159;DP=9;FS=2.808;MLEAC=1;MLEAF=0.500;MQ=60.00;MQ0=0;MQRankSum=-0.361;QD=12.75;ReadPosRankSum=-1.652	GT:AD:DP:GQ:PL	0/1:5,4:9:99:143,0,182
1	16890671	.	T	C	25.78	LowQual	AC=1;AF=0.500;AN=2;BaseQRankSum=0.118;ClippingRankSum=-0.589;DP=11;FS=9.622;MLEAC=1;MLEAF=0.500;MQ=60.00;MQ0=0;MQRankSum=-0.354;QD=2.34;ReadPosRankSum=1.061	GT:AD:DP:GQ:PL	0/1:9,2:11:54:54,0,743
1	16890672	.	G	A	25.78	LowQual	AC=1;AF=0.500;AN=2;BaseQRankSum=-0.322;ClippingRankSum=-0.537;DP=12;FS=10.414;MLEAC=1;MLEAF=0.500;MQ=60.00;MQ0=0;MQRankSum=-0.322;QD=2.15;ReadPosRankSum=1.396	GT:AD:DP:GQ:PL	0/1:10,2:12:54:54,0,743
1	16901668	.	T	C	157.77	PASS	AC=1;AF=0.500;AN=2;BaseQRankSum=1.186;ClippingRankSum=-1.186;DP=11;FS=0.000;MLEAC=1;MLEAF=0.500;MQ=60.00;MQ0=0;MQRankSum=1.408;QD=14.34;ReadPosRankSum=1.186	GT:AD:DP:GQ:PL	0/1:6,5:11:99:186,0,194
1	16902823	.	G	C	105.77	PASS	AC=1;AF=0.500;AN=2;BaseQRankSum=0.495;ClippingRankSum=-1.485;DP=14;FS=0.000;MLEAC=1;MLEAF=0.500;MQ=60.00;MQ0=0;MQRankSum=-1.344;QD=7.55;ReadPosRankSum=1.344	GT:AD:DP:GQ:PL	0/1:10,4:14:99:134,0,396
1	16907328	.	G	T	364.77	PASS	AC=1;AF=0.500;AN=2;BaseQRankSum=-0.967;ClippingRankSum=-0.322;DP=12;FS=0.000;MLEAC=1;MLEAF=0.500;MQ=60.00;MQ0=0;MQRankSum=0.107;QD=30.40;ReadPosRankSum=0.107	GT:AD:DP:GQ:PL	0/1:2,10:12:55:393,0,55
1	16909052	.	C	T	489.77	PASS	AC=1;AF=0.500;AN=2;BaseQRankSum=1.189;ClippingRankSum=-1.506;DP=20;FS=0.000;MLEAC=1;MLEAF=0.500;MQ=60.00;MQ0=0;MQRankSum=-0.634;QD=24.49;ReadPosRankSum=0.317	GT:AD:DP:GQ:PL	0/1:7,13:20:99:518,0,249
1	16918373	.	G	A	84.77	PASS	AC=1;AF=0.500;AN=2;BaseQRankSum=-0.849;ClippingRankSum=0.962;DP=17;FS=6.245;MLEAC=1;MLEAF=0.500;MQ=60.00;MQ0=0;MQRankSum=0.170;QD=4.99;ReadPosRankSum=-1.189	GT:AD:DP:GQ:PL	0/1:13,4:17:99:113,0,516
1	16920002	.	G	C	46.77	PASS	AC=1;AF=0.500;AN=2;BaseQRankSum=-0.736;ClippingRankSum=-0.736;DP=3;FS=0.000;MLEAC=1;MLEAF=0.500;MQ=60.00;MQ0=0;MQRankSum=-0.736;QD=15.59;ReadPosRankSum=0.736	GT:AD:DP:GQ:PL	0/1:1,2:3:30:75,0,30
1	16921146	.	T	C	17.84	LowQual;my_snp_filter	AC=1;AF=0.500;AN=2;BaseQRankSum=1.396;ClippingRankSum=0.680;DP=29;FS=0.000;MLEAC=1;MLEAF=0.500;MQ=60.00;MQ0=0;MQRankSum=0.107;QD=0.62;ReadPosRankSum=0.394	GT:AD:DP:GQ:PL	0/1:26,3:29:46:46,0,1008
1	16924589	.	A	G	53.74	PASS	AC=2;AF=1.00;AN=2;DP=2;FS=0.000;MLEAC=2;MLEAF=1.00;MQ=60.00;MQ0=0;QD=26.87	GT:AD:DP:GQ:PL	1/1:0,2:2:6:81,6,0
1	16927039	.	C	T	57.74	PASS	AC=2;AF=1.00;AN=2;DP=2;FS=0.000;MLEAC=2;MLEAF=1.00;MQ=60.00;MQ0=0;QD=28.87	GT:AD:DP:GQ:PL	1/1:0,2:2:6:85,6,0
1	16927379	.	T	A	51.77	PASS	AC=1;AF=0.500;AN=2;BaseQRankSum=0.736;ClippingRankSum=-0.736;DP=3;FS=0.000;MLEAC=1;MLEAF=0.500;MQ=60.00;MQ0=0;MQRankSum=0.736;QD=17.26;ReadPosRankSum=0.736	GT:AD:DP:GQ:PL	0/1:1,2:3:36:80,0,36
1	16928622	.	C	A	45.77	PASS	AC=1;AF=0.500;AN=2;BaseQRankSum=0.000;ClippingRankSum=0.000;DP=4;FS=0.000;MLEAC=1;MLEAF=0.500;MQ=60.00;MQ0=0;MQRankSum=1.026;QD=11.44;ReadPosRankSum=0.000	GT:AD:DP:GQ:PL	0/1:2,2:4:73:74,0,73
1	16929751	.	G	C	124.77	PASS	AC=1;AF=0.500;AN=2;BaseQRankSum=0.000;ClippingRankSum=-0.550;DP=7;FS=0.000;MLEAC=1;MLEAF=0.500;MQ=60.00;MQ0=0;MQRankSum=0.000;QD=17.82;ReadPosRankSum=0.550	GT:AD:DP:GQ:PL	0/1:3,4:7:99:153,0,107
1	16932051	.	T	A	151.77	PASS	AC=1;AF=0.500;AN=2;BaseQRankSum=0.729;ClippingRankSum=0.361;DP=9;FS=3.522;MLEAC=1;MLEAF=0.500;MQ=60.00;MQ0=0;MQRankSum=-0.729;QD=16.86;ReadPosRankSum=-0.361	GT:AD:DP:GQ:PL	0/1:4,5:9:99:180,0,139
1	16932495	.	A	C	46.77	PASS	AC=1;AF=0.500;AN=2;BaseQRankSum=-1.026;ClippingRankSum=-1.026;DP=4;FS=0.000;MLEAC=1;MLEAF=0.500;MQ=60.00;MQ0=0;MQRankSum=0.000;QD=11.69;ReadPosRankSum=1.026	GT:AD:DP:GQ:PL	0/1:2,2:4:75:75,0,77
1	16932510	.	G	A	51.78	PASS	AC=1;AF=0.500;AN=2;BaseQRankSum=0.736;ClippingRankSum=-0.736;DP=3;FS=0.000;MLEAC=1;MLEAF=0.500;MQ=60.00;MQ0=0;MQRankSum=-0.736;QD=17.26;ReadPosRankSum=0.736	GT:AD:DP:GQ:PL	0/1:1,2:3:26:80,0,26
1	16932536	.	C	T	145.03	PASS	AC=2;AF=1.00;AN=2;DP=4;FS=0.000;MLEAC=2;MLEAF=1.00;MQ=60.00;MQ0=0;QD=28.61	GT:AD:DP:GQ:PL	1/1:0,4:4:12:173,12,0
1	16932783	.	G	C	41.77	PASS	AC=1;AF=0.500;AN=2;BaseQRankSum=0.000;ClippingRankSum=-1.026;DP=4;FS=0.000;MLEAC=1;MLEAF=0.500;MQ=60.00;MQ0=0;MQRankSum=-1.026;QD=10.44;ReadPosRankSum=1.026	GT:AD:DP:GQ:PL	0/1:2,2:4:70:70,0,71
1	16932863	.	T	C	55.74	PASS	AC=2;AF=1.00;AN=2;DP=2;FS=0.000;MLEAC=2;MLEAF=1.00;MQ=60.00;MQ0=0;QD=27.87	GT:AD:DP:GQ:PL	1/1:0,2:2:6:83,6,0
1	16934178	.	C	T	38.77	PASS	AC=1;AF=0.500;AN=2;BaseQRankSum=0.198;ClippingRankSum=-1.495;DP=7;FS=0.000;MLEAC=1;MLEAF=0.500;MQ=60.00;MQ0=0;MQRankSum=1.495;QD=5.54;ReadPosRankSum=0.922	GT:AD:DP:GQ:PL	0/1:5,2:7:67:67,0,193
1	16944809	.	G	C	158.77	PASS	AC=1;AF=0.500;AN=2;BaseQRankSum=0.922;ClippingRankSum=-0.922;DP=7;FS=0.000;MLEAC=1;MLEAF=0.500;MQ=60.00;MQ0=0;MQRankSum=0.198;QD=22.68;ReadPosRankSum=0.922	GT:AD:DP:GQ:PL	0/1:2,5:7:64:187,0,64
1	16946562	.	C	A	42.77	PASS	AC=1;AF=0.500;AN=2;BaseQRankSum=-1.026;ClippingRankSum=1.026;DP=4;FS=0.000;MLEAC=1;MLEAF=0.500;MQ=60.00;MQ0=0;MQRankSum=-1.026;QD=10.69;ReadPosRankSum=-1.026	GT:AD:DP:GQ:PL	0/1:2,2:4:71:71,0,75
1	16946854	.	A	G	205.84	PASS	AC=2;AF=1.00;AN=2;DP=6;FS=0.000;MLEAC=2;MLEAF=1.00;MQ=60.00;MQ0=0;QD=34.31	GT:AD:DP:GQ:PL	1/1:0,6:6:18:234,18,0
1	16948473	.	C	T	136.78	PASS	AC=1;AF=0.500;AN=2;BaseQRankSum=-0.731;ClippingRankSum=-0.731;DP=5;FS=3.979;MLEAC=1;MLEAF=0.500;MQ=60.00;MQ0=0;MQRankSum=-0.731;QD=27.36;ReadPosRankSum=0.731	GT:AD:DP:GQ:PL	0/1:1,4:5:26:165,0,26
1	16948474	.	C	G	136.78	PASS	AC=1;AF=0.500;AN=2;DP=4;FS=0.000;MLEAC=1;MLEAF=0.500;MQ=60.00;MQ0=0;QD=34.19	GT:AD:DP:GQ:PL	0/1:0,4:4:26:165,0,26
1	16949940	.	G	A	71.77	PASS	AC=1;AF=0.500;AN=2;BaseQRankSum=0.322;ClippingRankSum=0.684;DP=8;FS=3.332;MLEAC=1;MLEAF=0.500;MQ=60.00;MQ0=0;MQRankSum=-0.684;QD=8.97;ReadPosRankSum=-0.322	GT:AD:DP:GQ:PL	0/1:5,3:8:99:100,0,185
1	16950708	.	T	G	103.28	PASS	AC=2;AF=1.00;AN=2;DP=3;FS=0.000;MLEAC=2;MLEAF=1.00;MQ=60.00;MQ0=0;QD=34.43	GT:AD:DP:GQ:PL	1/1:0,3:3:9:131,9,0
1	16950783	.	T	A	73.77	PASS	AC=1;AF=0.500;AN=2;BaseQRankSum=0.727;ClippingRankSum=-0.727;DP=4;FS=0.000;MLEAC=1;MLEAF=0.500;MQ=60.00;MQ0=0;MQRankSum=0.727;QD=18.44;ReadPosRankSum=0.727	GT:AD:DP:GQ:PL	0/1:1,3:4:28:102,0,28
1	16952060	.	A	G	101.79	PASS	AC=1;AF=0.500;AN=2;BaseQRankSum=0.731;ClippingRankSum=0.731;DP=5;FS=3.979;MLEAC=1;MLEAF=0.500;MQ=60.00;MQ0=0;MQRankSum=0.731;QD=20.36;ReadPosRankSum=0.731	GT:AD:DP:GQ:PL	0/1:1,4:5:22:130,0,22
1	16952481	.	A	G	158.77	PASS	AC=1;AF=0.500;AN=2;BaseQRankSum=-0.684;ClippingRankSum=1.221;DP=8;FS=8.451;MLEAC=1;MLEAF=0.500;MQ=60.00;MQ0=0;MQRankSum=-0.684;QD=19.85;ReadPosRankSum=-1.920	GT:AD:DP:GQ:PL	0/1:3,5:8:99:187,0,110
1	16957446	.	T	G	234.84	PASS	AC=2;AF=1.00;AN=2;DP=6;FS=0.000;MLEAC=2;MLEAF=1.00;MQ=60.00;MQ0=0;QD=29.68	GT:AD:DP:GQ:PL	1/1:0,6:6:18:263,18,0
1	16959612	.	A	G	46.77	PASS	AC=1;AF=0.500;AN=2;BaseQRankSum=1.231;ClippingRankSum=-0.358;DP=5;FS=0.000;MLEAC=1;MLEAF=0.500;MQ=60.00;MQ0=0;MQRankSum=1.231;QD=9.35;ReadPosRankSum=1.231	GT:AD:DP:GQ:PL	0/1:3,2:5:75:75,0,105
1	16959826	.	C	T	85.77	PASS	AC=1;AF=0.500;AN=2;BaseQRankSum=-1.231;ClippingRankSum=1.231;DP=5;FS=0.000;MLEAC=1;MLEAF=0.500;MQ=60.00;MQ0=0;MQRankSum=0.358;QD=17.15;ReadPosRankSum=-1.231	GT:AD:DP:GQ:PL	0/1:2,3:5:75:114,0,75
1	16971866	.	G	T	58.74	PASS	AC=2;AF=1.00;AN=2;DP=2;FS=0.000;MLEAC=2;MLEAF=1.00;MQ=60.00;MQ0=0;QD=29.37	GT:AD:DP:GQ:PL	1/1:0,2:2:6:86,6,0
1	17250836	.	A	G	54.74	PASS	AC=2;AF=1.00;AN=2;DP=2;FS=0.000;MLEAC=2;MLEAF=1.00;MQ=60.00;MQ0=0;QD=27.37	GT:AD:DP:GQ:PL	1/1:0,2:2:6:82,6,0
1	17272769	.	G	A	64.77	PASS	AC=1;AF=0.500;AN=2;BaseQRankSum=-1.203;ClippingRankSum=0.573;DP=9;FS=2.808;MLEAC=1;MLEAF=0.500;MQ=60.00;MQ0=0;MQRankSum=0.248;QD=7.20;ReadPosRankSum=0.573	GT:AD:DP:GQ:PL	0/1:6,3:9:93:93,0,229
1	17282573	.	G	A	46.77	PASS	AC=1;AF=0.500;AN=2;BaseQRankSum=1.231;ClippingRankSum=0.358;DP=5;FS=3.979;MLEAC=1;MLEAF=0.500;MQ=60.00;MQ0=0;MQRankSum=1.231;QD=9.35;ReadPosRankSum=-0.358	GT:AD:DP:GQ:PL	0/1:3,2:5:75:75,0,109
1	17326767	.	C	T	232.77	PASS	AC=1;AF=0.500;AN=2;BaseQRankSum=0.910;ClippingRankSum=1.524;DP=14;FS=0.000;MLEAC=1;MLEAF=0.500;MQ=60.00;MQ0=0;MQRankSum=-1.027;QD=16.63;ReadPosRankSum=0.068	GT:AD:DP:GQ:PL	0/1:7,7:14:99:261,0,254
1	17350143	.	G	A	107.28	PASS	AC=2;AF=1.00;AN=2;DP=3;FS=0.000;MLEAC=2;MLEAF=1.00;MQ=60.00;MQ0=0;QD=26.94	GT:AD:DP:GQ:PL	1/1:0,3:3:9:135,9,0
1	17350238	.	A	G	96.28	PASS	AC=2;AF=1.00;AN=2;DP=2;FS=0.000;MLEAC=2;MLEAF=1.00;MQ=60.00;MQ0=0;QD=29.63	GT:AD:DP:GQ:PL	1/1:0,2:2:9:124,9,0
1	17350243	.	T	C	96.28	PASS	AC=2;AF=1.00;AN=2;DP=3;FS=0.000;MLEAC=2;MLEAF=1.00;MQ=60.00;MQ0=0;QD=32.09	GT:AD:DP:GQ:PL	1/1:0,3:3:9:124,9,0
1	17350943	.	A	G	107.28	PASS	AC=2;AF=1.00;AN=2;DP=3;FS=0.000;MLEAC=2;MLEAF=1.00;MQ=60.00;MQ0=0;QD=25.81	GT:AD:DP:GQ:PL	1/1:0,3:3:9:135,9,0
1	17380497	.	G	T	940.77	PASS	AC=2;AF=1.00;AN=2;DP=24;FS=0.000;MLEAC=2;MLEAF=1.00;MQ=60.00;MQ0=0;QD=30.98	GT:AD:DP:GQ:PL	1/1:0,24:24:72:969,72,0
1	17393709	.	G	A	229.84	PASS	AC=2;AF=1.00;AN=2;DP=9;FS=0.000;MLEAC=2;MLEAF=1.00;MQ=60.00;MQ0=0;QD=25.54	GT:AD:DP:GQ:PL	1/1:0,8:8:18:258,18,0
1	17393889	.	A	G	298.77	PASS	AC=1;AF=0.500;AN=2;BaseQRankSum=-1.482;ClippingRankSum=-0.212;DP=17;FS=17.160;MLEAC=1;MLEAF=0.500;MQ=60.00;MQ0=0;MQRankSum=-0.529;QD=17.57;ReadPosRankSum=0.529	GT:AD:DP:GQ:PL	0/1:7,9:16:99:327,0,256
1	17394048	.	T	A	259.77	PASS	AC=1;AF=0.500;AN=2;BaseQRankSum=1.196;ClippingRankSum=-1.196;DP=20;FS=1.885;MLEAC=1;MLEAF=0.500;MQ=60.00;MQ0=0;MQRankSum=-1.196;QD=12.99;ReadPosRankSum=1.350	GT:AD:DP:GQ:PL	0/1:12,8:20:99:288,0,461
1	17394374	.	C	A	108.77	PASS	AC=1;AF=0.500;AN=2;BaseQRankSum=-0.536;ClippingRankSum=0.289;DP=12;FS=2.632;MLEAC=1;MLEAF=0.500;MQ=60.00;MQ0=0;MQRankSum=0.000;QD=9.06;ReadPosRankSum=-0.536	GT:AD:DP:GQ:PL	0/1:8,4:12:99:137,0,316
1	17394613	.	T	C	1275.77	PASS	AC=2;AF=1.00;AN=2;DP=26;FS=0.000;MLEAC=2;MLEAF=1.00;MQ=60.00;MQ0=0;QD=31.24	GT:AD:DP:GQ:PL	1/1:0,26:26:90:1304,90,0
1	17394623	.	C	T	1275.77	PASS	AC=2;AF=1.00;AN=2;DP=24;FS=0.000;MLEAC=2;MLEAF=1.00;MQ=60.00;MQ0=0;QD=35.74	GT:AD:DP:GQ:PL	1/1:0,24:24:90:1304,90,0
1	17394775	.	G	A	224.77	PASS	AC=1;AF=0.500;AN=2;BaseQRankSum=0.193;ClippingRankSum=-0.039;DP=20;FS=0.000;MLEAC=1;MLEAF=0.500;MQ=60.00;MQ0=0;MQRankSum=-0.733;QD=11.24;ReadPosRankSum=-0.193	GT:AD:DP:GQ:PL	0/1:12,8:20:99:253,0,450
1	17395281	.	T	C	650.77	PASS	AC=1;AF=0.500;AN=2;BaseQRankSum=0.500;ClippingRankSum=1.301;DP=31;FS=5.608;MLEAC=1;MLEAF=0.500;MQ=60.00;MQ0=0;MQRankSum=1.101;QD=20.99;ReadPosRankSum=-1.061	GT:AD:DP:GQ:PL	0/1:13,18:31:99:679,0,462
1	17395480	.	G	A	431.77	PASS	AC=1;AF=0.500;AN=2;BaseQRankSum=-0.027;ClippingRankSum=0.082;DP=25;FS=0.000;MLEAC=1;MLEAF=0.500;MQ=60.00;MQ0=0;MQRankSum=-0.027;QD=17.27;ReadPosRankSum=-0.136	GT:AD:DP:GQ:PL	0/1:12,13:25:99:460,0,441
1	17395521	.	G	A	302.77	PASS	AC=1;AF=0.500;AN=2;BaseQRankSum=-2.315;ClippingRankSum=0.966;DP=29;FS=1.536;MLEAC=1;MLEAF=0.500;MQ=60.00;MQ0=0;MQRankSum=-0.787;QD=10.44;ReadPosRankSum=0.607	GT:AD:DP:GQ:PL	0/1:18,11:29:99:331,0,686
1	17396703	.	T	C	678.77	PASS	AC=1;AF=0.500;AN=2;BaseQRankSum=0.639;ClippingRankSum=0.361;DP=26;FS=1.657;MLEAC=1;MLEAF=0.500;MQ=60.00;MQ0=0;MQRankSum=-1.139;QD=26.11;ReadPosRankSum=0.361	GT:AD:DP:GQ:PL	0/1:8,18:26:99:707,0,257
1	17413121	.	A	C	473.77	PASS	AC=2;AF=1.00;AN=2;DP=12;FS=0.000;MLEAC=2;MLEAF=1.00;MQ=60.00;MQ0=0;QD=31.07	GT:AD:DP:GQ:PL	1/1:0,12:12:36:502,36,0
1	17733564	.	T	G	253.77	PASS	AC=1;AF=0.500;AN=2;BaseQRankSum=1.119;ClippingRankSum=-1.350;DP=20;FS=4.415;MLEAC=1;MLEAF=0.500;MQ=60.00;MQ0=0;MQRankSum=0.810;QD=12.69;ReadPosRankSum=1.427	GT:AD:DP:GQ:PL	0/1:12,8:20:99:282,0,444
1	17734933	.	C	T	132.77	PASS	AC=1;AF=0.500;AN=2;BaseQRankSum=-0.793;ClippingRankSum=-0.453;DP=16;FS=0.000;MLEAC=1;MLEAF=0.500;MQ=60.00;MQ0=0;MQRankSum=-0.113;QD=8.30;ReadPosRankSum=0.340	GT:AD:DP:GQ:PL	0/1:11,5:16:99:161,0,424
1	17961345	.	C	T	126.77	PASS	AC=1;AF=0.500;AN=2;BaseQRankSum=0.731;ClippingRankSum=0.731;DP=5;FS=6.990;MLEAC=1;MLEAF=0.500;MQ=60.00;MQ0=0;MQRankSum=0.731;QD=25.35;ReadPosRankSum=0.731	GT:AD:DP:GQ:PL	0/1:1,4:5:29:155,0,29
1	17991052	.	T	C	176.90	PASS	AC=2;AF=1.00;AN=2;DP=5;FS=0.000;MLEAC=2;MLEAF=1.00;MQ=60.00;MQ0=0;QD=31.75	GT:AD:DP:GQ:PL	1/1:0,5:5:15:205,15,0
1	18020298	.	A	G	55.74	PASS	AC=2;AF=1.00;AN=2;DP=2;FS=0.000;MLEAC=2;MLEAF=1.00;MQ=60.00;MQ0=0;QD=27.87	GT:AD:DP:GQ:PL	1/1:0,2:2:6:83,6,0
1	18021444	.	G	T	58.74	PASS	AC=2;AF=1.00;AN=2;DP=2;FS=0.000;MLEAC=2;MLEAF=1.00;MQ=60.00;MQ0=0;QD=29.37	GT:AD:DP:GQ:PL	1/1:0,2:2:6:86,6,0
1	18023365	.	C	T	270.80	PASS	AC=2;AF=1.00;AN=2;DP=7;FS=0.000;MLEAC=2;MLEAF=1.00;MQ=60.00;MQ0=0;QD=33.94	GT:AD:DP:GQ:PL	1/1:0,7:7:21:299,21,0
1	18023509	.	T	C	458.77	PASS	AC=2;AF=1.00;AN=2;DP=12;FS=0.000;MLEAC=2;MLEAF=1.00;MQ=60.00;MQ0=0;QD=25.61	GT:AD:DP:GQ:PL	1/1:0,12:12:36:487,36,0
1	18023690	.	A	G	361.78	PASS	AC=2;AF=1.00;AN=2;DP=9;FS=0.000;MLEAC=2;MLEAF=1.00;MQ=60.00;MQ0=0;QD=25.64	GT:AD:DP:GQ:PL	1/1:0,9:9:27:390,27,0
1	18618092	.	C	T	57.74	PASS	AC=2;AF=1.00;AN=2;DP=2;FS=0.000;MLEAC=2;MLEAF=1.00;MQ=60.00;MQ0=0;QD=28.87	GT:AD:DP:GQ:PL	1/1:0,2:2:6:85,6,0
1	18807897	.	C	G	61.74	PASS	AC=2;AF=1.00;AN=2;DP=2;FS=0.000;MLEAC=2;MLEAF=1.00;MQ=60.00;MQ0=0;QD=30.87	GT:AD:DP:GQ:PL	1/1:0,2:2:6:89,6,0
1	18808292	.	C	A	98.28	PASS	AC=2;AF=1.00;AN=2;DP=3;FS=0.000;MLEAC=2;MLEAF=1.00;MQ=60.00;MQ0=0;QD=32.76	GT:AD:DP:GQ:PL	1/1:0,3:3:9:126,9,0
1	19198064	.	T	G	187.77	PASS	AC=1;AF=0.500;AN=2;BaseQRankSum=1.120;ClippingRankSum=-0.766;DP=15;FS=0.000;MLEAC=1;MLEAF=0.500;MQ=60.00;MQ0=0;MQRankSum=-1.120;QD=12.52;ReadPosRankSum=0.295	GT:AD:DP:GQ:PL	0/1:9,6:15:99:216,0,330
1	19198100	.	C	G	271.77	PASS	AC=1;AF=0.500;AN=2;BaseQRankSum=-1.401;ClippingRankSum=0.701;DP=26;FS=0.000;MLEAC=1;MLEAF=0.500;MQ=60.00;MQ0=0;MQRankSum=1.347;QD=10.45;ReadPosRankSum=-0.377	GT:AD:DP:GQ:PL	0/1:17,9:26:99:300,0,647
1	19198141	.	T	C	733.77	PASS	AC=1;AF=0.500;AN=2;BaseQRankSum=-0.781;ClippingRankSum=-0.567;DP=47;FS=0.000;MLEAC=1;MLEAF=0.500;MQ=60.00;MQ0=0;MQRankSum=0.417;QD=15.61;ReadPosRankSum=-0.075	GT:AD:DP:GQ:PL	0/1:26,21:47:99:762,0,988
1	19198414	.	G	A	807.77	PASS	AC=1;AF=0.500;AN=2;BaseQRankSum=0.874;ClippingRankSum=-0.754;DP=49;FS=13.703;MLEAC=1;MLEAF=0.500;MQ=60.00;MQ0=0;MQRankSum=-0.271;QD=16.49;ReadPosRankSum=0.894	GT:AD:DP:GQ:PL	0/1:27,22:49:99:836,0,2208
1	19198418	.	C	T	807.77	PASS	AC=1;AF=0.500;AN=2;BaseQRankSum=-1.143;ClippingRankSum=-1.060;DP=48;FS=16.407;MLEAC=1;MLEAF=0.500;MQ=60.00;MQ0=0;MQRankSum=0.790;QD=16.83;ReadPosRankSum=1.205	GT:AD:DP:GQ:PL	0/1:27,21:48:99:836,0,2208
1	19198576	.	A	G	727.77	PASS	AC=1;AF=0.500;AN=2;BaseQRankSum=-1.945;ClippingRankSum=-0.648;DP=45;FS=6.360;MLEAC=1;MLEAF=0.500;MQ=60.00;MQ0=0;MQRankSum=-0.580;QD=16.17;ReadPosRankSum=-0.375	GT:AD:DP:GQ:PL	0/1:24,21:45:99:756,0,911
1	19198627	.	G	A	802.77	PASS	AC=1;AF=0.500;AN=2;BaseQRankSum=0.385;ClippingRankSum=1.089;DP=46;FS=0.000;MLEAC=1;MLEAF=0.500;MQ=60.00;MQ0=0;MQRankSum=0.253;QD=17.45;ReadPosRankSum=1.176	GT:AD:DP:GQ:PL	0/1:22,24:46:99:831,0,761
1	19198895	.	A	G	416.77	PASS	AC=1;AF=0.500;AN=2;BaseQRankSum=-1.266;ClippingRankSum=0.998;DP=39;FS=0.000;MLEAC=1;MLEAF=0.500;MQ=60.00;MQ0=0;MQRankSum=0.164;QD=10.69;ReadPosRankSum=-0.938	GT:AD:DP:GQ:PL	0/1:26,13:39:99:445,0,1031
1	19201623	.	A	G	40.77	PASS	AC=1;AF=0.500;AN=2;BaseQRankSum=0.000;ClippingRankSum=-1.026;DP=4;FS=4.771;MLEAC=1;MLEAF=0.500;MQ=60.00;MQ0=0;MQRankSum=1.026;QD=10.19;ReadPosRankSum=0.000	GT:AD:DP:GQ:PL	0/1:2,2:4:69:69,0,72
1	19201956	.	A	G	802.77	PASS	AC=1;AF=0.500;AN=2;BaseQRankSum=2.621;ClippingRankSum=-2.394;DP=48;FS=1.127;MLEAC=1;MLEAF=0.500;MQ=60.00;MQ0=0;MQRankSum=-0.413;QD=16.72;ReadPosRankSum=2.497	GT:AD:DP:GQ:PL	0/1:25,23:48:99:831,0,940
1	19202896	.	G	A	764.77	PASS	AC=1;AF=0.500;AN=2;BaseQRankSum=0.544;ClippingRankSum=-0.416;DP=47;FS=0.000;MLEAC=1;MLEAF=0.500;MQ=60.00;MQ0=0;MQRankSum=-0.608;QD=16.27;ReadPosRankSum=2.207	GT:AD:DP:GQ:PL	0/1:25,22:47:99:793,0,918
1	19202917	.	T	C	806.77	PASS	AC=1;AF=0.500;AN=2;BaseQRankSum=1.642;ClippingRankSum=-0.742;DP=48;FS=0.000;MLEAC=1;MLEAF=0.500;MQ=60.00;MQ0=0;MQRankSum=-0.742;QD=16.81;ReadPosRankSum=-0.240	GT:AD:DP:GQ:PL	0/1:28,20:48:99:835,0,2029
1	19202926	.	T	C	806.77	PASS	AC=1;AF=0.500;AN=2;BaseQRankSum=0.432;ClippingRankSum=-0.387;DP=46;FS=0.000;MLEAC=1;MLEAF=0.500;MQ=60.00;MQ0=0;MQRankSum=1.138;QD=17.54;ReadPosRankSum=-1.070	GT:AD:DP:GQ:PL	0/1:29,17:46:99:835,0,2029
1	19203997	.	C	G	433.77	PASS	AC=1;AF=0.500;AN=2;BaseQRankSum=0.987;ClippingRankSum=0.110;DP=29;FS=0.000;MLEAC=1;MLEAF=0.500;MQ=60.00;MQ0=0;MQRankSum=-1.469;QD=14.96;ReadPosRankSum=-0.066	GT:AD:DP:GQ:PL	0/1:16,13:29:99:462,0,580
1	19204154	.	G	A	62.74	PASS	AC=2;AF=1.00;AN=2;DP=2;FS=0.000;MLEAC=2;MLEAF=1.00;MQ=60.00;MQ0=0;QD=31.37	GT:AD:DP:GQ:PL	1/1:0,2:2:6:90,6,0
1	19204645	.	G	A	62.74	PASS	AC=2;AF=1.00;AN=2;DP=2;FS=0.000;MLEAC=2;MLEAF=1.00;MQ=60.00;MQ0=0;QD=31.37	GT:AD:DP:GQ:PL	1/1:0,2:2:6:90,6,0
1	19214561	.	C	G	36.77	PASS	AC=1;AF=0.500;AN=2;BaseQRankSum=-1.026;ClippingRankSum=0.000;DP=4;FS=0.000;MLEAC=1;MLEAF=0.500;MQ=60.00;MQ0=0;MQRankSum=1.026;QD=9.19;ReadPosRankSum=-1.026	GT:AD:DP:GQ:PL	0/1:2,2:4:65:65,0,80
1	19215440	.	A	G	59.74	PASS	AC=2;AF=1.00;AN=2;DP=2;FS=0.000;MLEAC=2;MLEAF=1.00;MQ=60.00;MQ0=0;QD=29.87	GT:AD:DP:GQ:PL	1/1:0,2:2:6:87,6,0
1	19215448	.	C	T	59.74	PASS	AC=2;AF=1.00;AN=2;DP=1;FS=0.000;MLEAC=2;MLEAF=1.00;MQ=60.00;MQ0=0;QD=29.39	GT:AD:DP:GQ:PL	1/1:0,1:1:6:87,6,0
1	19215834	.	T	C	61.74	PASS	AC=2;AF=1.00;AN=2;DP=2;FS=0.000;MLEAC=2;MLEAF=1.00;MQ=60.00;MQ0=0;QD=30.87	GT:AD:DP:GQ:PL	1/1:0,2:2:6:89,6,0
1	19282981	.	A	C	133.03	PASS	AC=2;AF=1.00;AN=2;DP=4;FS=0.000;MLEAC=2;MLEAF=1.00;MQ=60.00;MQ0=0;QD=33.26	GT:AD:DP:GQ:PL	1/1:0,4:4:12:161,12,0
1	19543349	.	T	C	49.77	PASS	AC=1;AF=0.500;AN=2;BaseQRankSum=0.736;ClippingRankSum=-0.736;DP=3;FS=0.000;MLEAC=1;MLEAF=0.500;MQ=60.00;MQ0=0;MQRankSum=0.736;QD=16.59;ReadPosRankSum=0.736	GT:AD:DP:GQ:PL	0/1:1,2:3:78:78,0,115
1	19543356	.	T	C	49.77	PASS	AC=1;AF=0.500;AN=2;BaseQRankSum=-1.026;ClippingRankSum=-1.026;DP=4;FS=0.000;MLEAC=1;MLEAF=0.500;MQ=60.00;MQ0=0;MQRankSum=0.000;QD=12.44;ReadPosRankSum=1.026	GT:AD:DP:GQ:PL	0/1:2,2:4:78:78,0,115
1	19578192	.	G	A	377.77	PASS	AC=2;AF=1.00;AN=2;DP=10;FS=0.000;MLEAC=2;MLEAF=1.00;MQ=60.00;MQ0=0;QD=30.55	GT:AD:DP:GQ:PL	1/1:0,10:10:30:406,30,0
1	19586458	.	A	G	35.77	PASS	AC=1;AF=0.500;AN=2;BaseQRankSum=-0.572;ClippingRankSum=1.067;DP=8;FS=0.000;MLEAC=1;MLEAF=0.500;MQ=60.00;MQ0=0;MQRankSum=-1.067;QD=4.47;ReadPosRankSum=-1.067	GT:AD:DP:GQ:PL	0/1:6,2:8:64:64,0,238
1	19586967	.	G	A	62.74	PASS	AC=2;AF=1.00;AN=2;DP=2;FS=0.000;MLEAC=2;MLEAF=1.00;MQ=60.00;MQ0=0;QD=31.37	GT:AD:DP:GQ:PL	1/1:0,2:2:6:90,6,0
1	19587164	.	T	G	54.74	PASS	AC=2;AF=1.00;AN=2;DP=2;FS=0.000;MLEAC=2;MLEAF=1.00;MQ=60.00;MQ0=0;QD=27.37	GT:AD:DP:GQ:PL	1/1:0,2:2:6:82,6,0
1	19588562	.	A	T	59.74	PASS	AC=2;AF=1.00;AN=2;DP=2;FS=0.000;MLEAC=2;MLEAF=1.00;MQ=60.00;MQ0=0;QD=29.87	GT:AD:DP:GQ:PL	1/1:0,2:2:6:87,6,0
1	19589204	.	A	G	61.74	PASS	AC=2;AF=1.00;AN=2;DP=2;FS=0.000;MLEAC=2;MLEAF=1.00;MQ=60.00;MQ0=0;QD=30.87	GT:AD:DP:GQ:PL	1/1:0,2:2:6:89,6,0
1	19619973	.	G	A	57.74	PASS	AC=2;AF=1.00;AN=2;DP=2;FS=0.000;MLEAC=2;MLEAF=1.00;MQ=60.00;MQ0=0;QD=28.87	GT:AD:DP:GQ:PL	1/1:0,2:2:6:85,6,0
1	19625036	.	T	C	49.77	PASS	AC=1;AF=0.500;AN=2;BaseQRankSum=1.026;ClippingRankSum=1.026;DP=4;FS=0.000;MLEAC=1;MLEAF=0.500;MQ=60.00;MQ0=0;MQRankSum=-1.026;QD=12.44;ReadPosRankSum=-1.026	GT:AD:DP:GQ:PL	0/1:2,2:4:77:78,0,77
1	19636169	.	A	G	57.74	PASS	AC=2;AF=1.00;AN=2;DP=2;FS=0.000;MLEAC=2;MLEAF=1.00;MQ=60.00;MQ0=0;QD=28.87	GT:AD:DP:GQ:PL	1/1:0,2:2:6:85,6,0
1	19652063	.	G	A	312.77	PASS	AC=1;AF=0.500;AN=2;BaseQRankSum=0.118;ClippingRankSum=1.296;DP=11;FS=3.424;MLEAC=1;MLEAF=0.500;MQ=60.00;MQ0=0;MQRankSum=-2.003;QD=28.43;ReadPosRankSum=-0.589	GT:AD:DP:GQ:PL	0/1:2,9:11:48:341,0,48
1	19658806	.	A	G	49.77	PASS	AC=1;AF=0.500;AN=2;BaseQRankSum=1.026;ClippingRankSum=1.026;DP=4;FS=0.000;MLEAC=1;MLEAF=0.500;MQ=60.00;MQ0=0;MQRankSum=0.000;QD=12.44;ReadPosRankSum=-1.026	GT:AD:DP:GQ:PL	0/1:2,2:4:78:78,0,243
1	19658807	.	C	T	49.77	PASS	AC=1;AF=0.500;AN=2;BaseQRankSum=0.000;ClippingRankSum=1.026;DP=4;FS=0.000;MLEAC=1;MLEAF=0.500;MQ=60.00;MQ0=0;MQRankSum=-1.026;QD=12.44;ReadPosRankSum=0.000	GT:AD:DP:GQ:PL	0/1:2,2:4:78:78,0,243
1	19658810	.	C	T	49.77	PASS	AC=1;AF=0.500;AN=2;BaseQRankSum=1.026;ClippingRankSum=1.026;DP=4;FS=0.000;MLEAC=1;MLEAF=0.500;MQ=60.00;MQ0=0;MQRankSum=-1.026;QD=12.44;ReadPosRankSum=-1.026	GT:AD:DP:GQ:PL	0/1:2,2:4:78:78,0,243
1	19670883	.	C	A	82.77	my_snp_filter	AC=1;AF=0.500;AN=2;BaseQRankSum=0.775;ClippingRankSum=-1.652;DP=51;FS=1.753;MLEAC=1;MLEAF=0.500;MQ=60.00;MQ0=0;MQRankSum=-2.061;QD=1.62;ReadPosRankSum=1.038	GT:AD:DP:GQ:PL	0/1:45,6:51:99:111,0,1766
1	19674070	.	C	T	18.59	LowQual	AC=2;AF=1.00;AN=2;DP=1;FS=0.000;MLEAC=2;MLEAF=1.00;MQ=60.00;MQ0=0;QD=18.59	GT:AD:DP:GQ:PL	1/1:0,1:1:3:45,3,0
1	19953118	.	G	T	55.74	PASS	AC=2;AF=1.00;AN=2;DP=2;FS=0.000;MLEAC=2;MLEAF=1.00;MQ=60.00;MQ0=0;QD=27.87	GT:AD:DP:GQ:PL	1/1:0,2:2:6:83,6,0
1	19984461	.	C	T	506.77	PASS	AC=2;AF=1.00;AN=2;DP=13;FS=0.000;MLEAC=2;MLEAF=1.00;MQ=60.00;MQ0=0;QD=22.74	GT:AD:DP:GQ:PL	1/1:0,13:13:39:535,39,0
1	20008880	.	G	T	100.28	PASS	AC=2;AF=1.00;AN=2;DP=3;FS=0.000;MLEAC=2;MLEAF=1.00;MQ=60.00;MQ0=0;QD=33.43	GT:AD:DP:GQ:PL	1/1:0,3:3:9:128,9,0
1	20020993	.	A	G	331.78	PASS	AC=2;AF=1.00;AN=2;DP=8;FS=0.000;MLEAC=2;MLEAF=1.00;MQ=60.00;MQ0=0;QD=27.89	GT:AD:DP:GQ:PL	1/1:0,8:8:24:360,24,0
1	20020994	.	C	T	331.78	PASS	AC=2;AF=1.00;AN=2;DP=8;FS=0.000;MLEAC=2;MLEAF=1.00;MQ=60.00;MQ0=0;QD=30.86	GT:AD:DP:GQ:PL	1/1:0,8:8:24:360,24,0
1	20097822	.	G	A	80.77	PASS	AC=1;AF=0.500;AN=2;BaseQRankSum=1.517;ClippingRankSum=-1.517;DP=8;FS=0.000;MLEAC=1;MLEAF=0.500;MQ=60.00;MQ0=0;MQRankSum=0.684;QD=10.10;ReadPosRankSum=1.221	GT:AD:DP:GQ:PL	0/1:5,3:8:99:109,0,181
1	20097941	.	G	T	45.77	PASS	AC=1;AF=0.500;AN=2;BaseQRankSum=0.358;ClippingRankSum=0.358;DP=5;FS=0.000;MLEAC=1;MLEAF=0.500;MQ=60.00;MQ0=0;MQRankSum=0.358;QD=9.15;ReadPosRankSum=-1.231	GT:AD:DP:GQ:PL	0/1:3,2:5:74:74,0,115
1	20236027	.	A	G	46.77	PASS	AC=1;AF=0.500;AN=2;BaseQRankSum=1.026;ClippingRankSum=-1.026;DP=4;FS=0.000;MLEAC=1;MLEAF=0.500;MQ=60.00;MQ0=0;MQRankSum=-1.026;QD=11.69;ReadPosRankSum=1.026	GT:AD:DP:GQ:PL	0/1:2,2:4:68:75,0,68
1	20238343	.	A	G	97.28	PASS	AC=2;AF=1.00;AN=2;DP=3;FS=0.000;MLEAC=2;MLEAF=1.00;MQ=60.00;MQ0=0;QD=32.43	GT:AD:DP:GQ:PL	1/1:0,3:3:9:125,9,0
1	20301964	.	G	A	205.77	PASS	AC=1;AF=0.500;AN=2;BaseQRankSum=1.589;ClippingRankSum=-1.589;DP=8;FS=0.000;MLEAC=1;MLEAF=0.500;MQ=60.00;MQ0=0;MQRankSum=0.572;QD=25.72;ReadPosRankSum=1.589	GT:AD:DP:GQ:PL	0/1:2,6:8:51:234,0,51
1	20370416	.	T	C	62.74	PASS	AC=2;AF=1.00;AN=2;DP=2;FS=0.000;MLEAC=2;MLEAF=1.00;MQ=60.00;MQ0=0;QD=31.37	GT:AD:DP:GQ:PL	1/1:0,2:2:6:90,6,0
1	20966880	.	C	T	58.74	PASS	AC=2;AF=1.00;AN=2;DP=2;FS=0.000;MLEAC=2;MLEAF=1.00;MQ=60.00;MQ0=0;QD=29.37	GT:AD:DP:GQ:PL	1/1:0,2:2:6:86,6,0
1	20976759	.	C	T	198.84	PASS	AC=2;AF=1.00;AN=2;DP=6;FS=0.000;MLEAC=2;MLEAF=1.00;MQ=60.00;MQ0=0;QD=33.14	GT:AD:DP:GQ:PL	1/1:0,6:6:18:227,18,0
1	20977000	.	A	C	284.77	PASS	AC=1;AF=0.500;AN=2;BaseQRankSum=-0.735;ClippingRankSum=0.000;DP=22;FS=19.393;MLEAC=1;MLEAF=0.500;MQ=60.00;MQ0=0;MQRankSum=0.868;QD=12.94;ReadPosRankSum=-0.134	GT:AD:DP:GQ:PL	0/1:13,9:22:99:313,0,516
1	20977221	.	A	T	1306.77	PASS	AC=2;AF=1.00;AN=2;DP=31;FS=0.000;MLEAC=2;MLEAF=1.00;MQ=60.00;MQ0=0;QD=33.53	GT:AD:DP:GQ:PL	1/1:0,31:31:93:1335,93,0
1	20977365	.	C	G	1032.77	PASS	AC=2;AF=1.00;AN=2;DP=25;FS=0.000;MLEAC=2;MLEAF=1.00;MQ=60.00;MQ0=0;QD=30.33	GT:AD:DP:GQ:PL	1/1:0,25:25:75:1061,75,0
1	20977380	.	T	C	385.77	PASS	AC=1;AF=0.500;AN=2;BaseQRankSum=0.027;ClippingRankSum=-0.027;DP=26;FS=0.000;MLEAC=1;MLEAF=0.500;MQ=60.00;MQ0=0;MQRankSum=0.734;QD=14.84;ReadPosRankSum=-0.027	GT:AD:DP:GQ:PL	0/1:13,12:25:99:414,0,465
1	20977449	.	G	T	598.77	PASS	AC=1;AF=0.500;AN=2;BaseQRankSum=-1.095;ClippingRankSum=0.038;DP=32;FS=1.406;MLEAC=1;MLEAF=0.500;MQ=60.00;MQ0=0;MQRankSum=0.415;QD=18.71;ReadPosRankSum=-0.151	GT:AD:DP:GQ:PL	0/1:15,17:32:99:627,0,566
1	20977599	.	C	G	422.77	PASS	AC=1;AF=0.500;AN=2;BaseQRankSum=0.270;ClippingRankSum=1.813;DP=20;FS=4.285;MLEAC=1;MLEAF=0.500;MQ=60.00;MQ0=0;MQRankSum=-1.273;QD=21.14;ReadPosRankSum=-2.122	GT:AD:DP:GQ:PL	0/1:8,12:20:99:451,0,272
1	20977748	.	T	G	188.77	PASS	AC=1;AF=0.500;AN=2;BaseQRankSum=0.741;ClippingRankSum=0.365;DP=10;FS=0.000;MLEAC=1;MLEAF=0.500;MQ=60.00;MQ0=0;MQRankSum=-0.365;QD=18.88;ReadPosRankSum=0.365	GT:AD:DP:GQ:PL	0/1:4,6:10:99:217,0,128
1	20978115	.	G	A	57.74	PASS	AC=2;AF=1.00;AN=2;DP=2;FS=0.000;MLEAC=2;MLEAF=1.00;MQ=60.00;MQ0=0;QD=28.87	GT:AD:DP:GQ:PL	1/1:0,2:2:6:85,6,0
1	20978832	.	T	C	1379.77	PASS	AC=2;AF=1.00;AN=2;DP=33;FS=0.000;MLEAC=2;MLEAF=1.00;MQ=60.00;MQ0=0;QD=33.90	GT:AD:DP:GQ:PL	1/1:0,33:33:99:1408,99,0
1	20982631	.	G	A	877.77	PASS	AC=1;AF=0.500;AN=2;BaseQRankSum=-1.878;ClippingRankSum=-2.328;DP=54;FS=2.408;MLEAC=1;MLEAF=0.500;MQ=60.00;MQ0=0;MQRankSum=-0.303;QD=16.25;ReadPosRankSum=2.173	GT:AD:DP:GQ:PL	0/1:26,28:54:99:906,0,940
1	20987873	.	G	C	222.84	PASS	AC=2;AF=1.00;AN=2;DP=6;FS=0.000;MLEAC=2;MLEAF=1.00;MQ=60.00;MQ0=0;QD=27.42	GT:AD:DP:GQ:PL	1/1:0,6:6:18:251,18,0
1	21081119	.	G	A	44.77	PASS	AC=1;AF=0.500;AN=2;BaseQRankSum=-0.358;ClippingRankSum=-0.358;DP=5;FS=0.000;MLEAC=1;MLEAF=0.500;MQ=60.00;MQ0=0;MQRankSum=-0.358;QD=8.95;ReadPosRankSum=0.358	GT:AD:DP:GQ:PL	0/1:3,2:5:73:73,0,110
1	21081804	.	T	C	44.77	PASS	AC=1;AF=0.500;AN=2;BaseQRankSum=0.358;ClippingRankSum=0.358;DP=5;FS=3.979;MLEAC=1;MLEAF=0.500;MQ=60.00;MQ0=0;MQRankSum=-0.358;QD=8.95;ReadPosRankSum=0.358	GT:AD:DP:GQ:PL	0/1:3,2:5:73:73,0,118
1	21082062	.	T	C	48.74	PASS	AC=2;AF=1.00;AN=2;DP=2;FS=0.000;MLEAC=2;MLEAF=1.00;MQ=60.00;MQ0=0;QD=24.37	GT:AD:DP:GQ:PL	1/1:0,2:2:6:76,6,0
1	21082074	.	A	C	57.74	PASS	AC=2;AF=1.00;AN=2;DP=2;FS=0.000;MLEAC=2;MLEAF=1.00;MQ=60.00;MQ0=0;QD=28.87	GT:AD:DP:GQ:PL	1/1:0,2:2:6:85,6,0
1	21087956	.	A	G	58.74	PASS	AC=2;AF=1.00;AN=2;DP=2;FS=0.000;MLEAC=2;MLEAF=1.00;MQ=60.00;MQ0=0;QD=29.37	GT:AD:DP:GQ:PL	1/1:0,2:2:6:86,6,0
1	21101163	.	A	G	282.80	PASS	AC=2;AF=1.00;AN=2;DP=7;FS=0.000;MLEAC=2;MLEAF=1.00;MQ=60.00;MQ0=0;QD=31.59	GT:AD:DP:GQ:PL	1/1:0,7:7:21:311,21,0
1	21101903	.	T	C	46.77	PASS	AC=1;AF=0.500;AN=2;BaseQRankSum=1.231;ClippingRankSum=1.231;DP=5;FS=3.979;MLEAC=1;MLEAF=0.500;MQ=60.00;MQ0=0;MQRankSum=1.231;QD=9.35;ReadPosRankSum=-1.231	GT:AD:DP:GQ:PL	0/1:3,2:5:75:75,0,116
1	21109591	.	T	C	95.28	PASS	AC=2;AF=1.00;AN=2;DP=3;FS=0.000;MLEAC=2;MLEAF=1.00;MQ=60.00;MQ0=0;QD=31.76	GT:AD:DP:GQ:PL	1/1:0,3:3:9:123,9,0
1	21111577	.	G	C	18.59	LowQual	AC=2;AF=1.00;AN=2;DP=1;FS=0.000;MLEAC=2;MLEAF=1.00;MQ=60.00;MQ0=0;QD=18.59	GT:AD:DP:GQ:PL	1/1:0,1:1:3:45,3,0
1	21113778	.	T	C	11.12	LowQual;my_snp_filter	AC=1;AF=0.500;AN=2;BaseQRankSum=1.203;ClippingRankSum=0.401;DP=13;FS=0.000;MLEAC=1;MLEAF=0.500;MQ=60.00;MQ0=0;MQRankSum=0.668;QD=0.86;ReadPosRankSum=-0.401	GT:AD:DP:GQ:PL	0/1:12,1:13:39:39,0,824
1	21113781	.	A	G	11.12	LowQual;my_snp_filter	AC=1;AF=0.500;AN=2;BaseQRankSum=-0.752;ClippingRankSum=1.611;DP=12;FS=7.782;MLEAC=1;MLEAF=0.500;MQ=60.00;MQ0=0;MQRankSum=-0.107;QD=0.93;ReadPosRankSum=-1.611	GT:AD:DP:GQ:PL	0/1:10,2:12:39:39,0,824
1	21167404	.	A	G	720.77	PASS	AC=2;AF=1.00;AN=2;DP=17;FS=0.000;MLEAC=2;MLEAF=1.00;MQ=60.00;MQ0=0;QD=36.09	GT:AD:DP:GQ:PL	1/1:0,17:17:51:749,51,0
1	21544269	.	C	A	135.77	PASS	AC=1;AF=0.500;AN=2;BaseQRankSum=-0.369;ClippingRankSum=-0.053;DP=17;FS=0.000;MLEAC=1;MLEAF=0.500;MQ=60.00;MQ0=0;MQRankSum=-0.791;QD=7.99;ReadPosRankSum=-0.053	GT:AD:DP:GQ:PL	0/1:12,5:17:99:164,0,457
1	21544791	.	T	C	288.77	PASS	AC=1;AF=0.500;AN=2;BaseQRankSum=-0.320;ClippingRankSum=0.959;DP=21;FS=1.801;MLEAC=1;MLEAF=0.500;MQ=60.00;MQ0=0;MQRankSum=1.528;QD=13.75;ReadPosRankSum=-0.888	GT:AD:DP:GQ:PL	0/1:12,9:21:99:317,0,447
1	21573855	.	G	A	101.77	PASS	AC=1;AF=0.500;AN=2;BaseQRankSum=0.000;ClippingRankSum=-0.741;DP=14;FS=5.441;MLEAC=1;MLEAF=0.500;MQ=60.00;MQ0=0;MQRankSum=-1.568;QD=7.27;ReadPosRankSum=0.365	GT:AD:DP:GQ:PL	0/1:6,4:10:99:130,0,203
1	21671943	.	T	G	28.77	LowQual	AC=1;AF=0.500;AN=2;BaseQRankSum=1.179;ClippingRankSum=-0.762;DP=9;FS=0.000;MLEAC=1;MLEAF=0.500;MQ=60.00;MQ0=0;MQRankSum=-0.067;QD=3.20;ReadPosRankSum=1.179	GT:AD:DP:GQ:PL	0/1:7,2:9:57:57,0,232
1	21671973	.	G	A	75.79	PASS	AC=1;AF=0.500;AN=2;BaseQRankSum=0.727;ClippingRankSum=0.727;DP=4;FS=0.000;MLEAC=1;MLEAF=0.500;MQ=60.00;MQ0=0;MQRankSum=-0.727;QD=18.95;ReadPosRankSum=0.727	GT:AD:DP:GQ:PL	0/1:1,3:4:23:104,0,23
1	21750090	.	T	C	52.77	PASS	AC=1;AF=0.500;AN=2;BaseQRankSum=0.736;ClippingRankSum=-0.736;DP=3;FS=0.000;MLEAC=1;MLEAF=0.500;MQ=60.00;MQ0=0;MQRankSum=0.736;QD=17.59;ReadPosRankSum=0.736	GT:AD:DP:GQ:PL	0/1:1,2:3:51:81,0,51
1	21750091	.	T	C	52.77	PASS	AC=1;AF=0.500;AN=2;BaseQRankSum=-0.736;ClippingRankSum=-0.736;DP=3;FS=0.000;MLEAC=1;MLEAF=0.500;MQ=60.00;MQ0=0;MQRankSum=0.736;QD=17.59;ReadPosRankSum=0.736	GT:AD:DP:GQ:PL	0/1:1,2:3:51:81,0,51
1	21750406	.	G	A	146.03	PASS	AC=2;AF=1.00;AN=2;DP=4;FS=0.000;MLEAC=2;MLEAF=1.00;MQ=60.00;MQ0=0;QD=25.72	GT:AD:DP:GQ:PL	1/1:0,4:4:12:174,12,0
1	21795288	.	C	T	137.03	PASS	AC=2;AF=1.00;AN=2;DP=4;FS=0.000;MLEAC=2;MLEAF=1.00;MQ=60.00;MQ0=0;QD=34.26	GT:AD:DP:GQ:PL	1/1:0,4:4:12:165,12,0
1	21797204	.	G	C	291.78	PASS	AC=2;AF=1.00;AN=2;DP=8;FS=0.000;MLEAC=2;MLEAF=1.00;MQ=60.00;MQ0=0;QD=28.88	GT:AD:DP:GQ:PL	1/1:0,8:8:24:320,24,0
1	21798249	.	C	G	270.80	PASS	AC=2;AF=1.00;AN=2;DP=7;FS=0.000;MLEAC=2;MLEAF=1.00;MQ=60.00;MQ0=0;QD=33.56	GT:AD:DP:GQ:PL	1/1:0,7:7:21:299,21,0
1	21806571	.	A	G	144.03	PASS	AC=2;AF=1.00;AN=2;DP=4;FS=0.000;MLEAC=2;MLEAF=1.00;MQ=60.00;MQ0=0;QD=29.51	GT:AD:DP:GQ:PL	1/1:0,4:4:12:172,12,0
1	21940555	.	C	T	15.88	LowQual;my_snp_filter	AC=1;AF=0.500;AN=2;BaseQRankSum=1.274;ClippingRankSum=-0.255;DP=15;FS=0.000;MLEAC=1;MLEAF=0.500;MQ=60.00;MQ0=0;MQRankSum=1.274;QD=1.06;ReadPosRankSum=0.255	GT:AD:DP:GQ:PL	0/1:13,2:15:44:44,0,477
1	21943504	.	A	G	57.74	PASS	AC=2;AF=1.00;AN=2;DP=2;FS=0.000;MLEAC=2;MLEAF=1.00;MQ=60.00;MQ0=0;QD=28.87	GT:AD:DP:GQ:PL	1/1:0,2:2:6:85,6,0
1	21948936	.	G	C	107.03	PASS	AC=2;AF=1.00;AN=2;DP=4;FS=0.000;MLEAC=2;MLEAF=1.00;MQ=60.00;MQ0=0;QD=26.76	GT:AD:DP:GQ:PL	1/1:0,4:4:12:135,12,0
1	22050649	.	C	A	60.74	PASS	AC=2;AF=1.00;AN=2;DP=2;FS=0.000;MLEAC=2;MLEAF=1.00;MQ=60.00;MQ0=0;QD=30.37	GT:AD:DP:GQ:PL	1/1:0,2:2:6:88,6,0
1	22051873	.	G	A	61.74	PASS	AC=2;AF=1.00;AN=2;DP=2;FS=0.000;MLEAC=2;MLEAF=1.00;MQ=60.00;MQ0=0;QD=30.87	GT:AD:DP:GQ:PL	1/1:0,2:2:6:89,6,0
1	22054427	.	C	A	58.74	PASS	AC=2;AF=1.00;AN=2;DP=2;FS=0.000;MLEAC=2;MLEAF=1.00;MQ=60.00;MQ0=0;QD=29.37	GT:AD:DP:GQ:PL	1/1:0,2:2:6:86,6,0
1	22149183	.	G	C	75.28	PASS	AC=2;AF=1.00;AN=2;DP=3;FS=0.000;MLEAC=2;MLEAF=1.00;MQ=60.00;MQ0=0;QD=25.09	GT:AD:DP:GQ:PL	1/1:0,3:3:9:103,9,0
1	22149935	.	T	C	106.28	PASS	AC=2;AF=1.00;AN=2;DP=3;FS=0.000;MLEAC=2;MLEAF=1.00;MQ=60.00;MQ0=0;QD=30.73	GT:AD:DP:GQ:PL	1/1:0,3:3:9:134,9,0
1	22206942	.	G	A	60.74	PASS	AC=2;AF=1.00;AN=2;DP=2;FS=0.000;MLEAC=2;MLEAF=1.00;MQ=60.00;MQ0=0;QD=30.37	GT:AD:DP:GQ:PL	1/1:0,2:2:6:88,6,0
1	22207235	.	T	C	61.74	PASS	AC=2;AF=1.00;AN=2;DP=2;FS=0.000;MLEAC=2;MLEAF=1.00;MQ=60.00;MQ0=0;QD=30.87	GT:AD:DP:GQ:PL	1/1:0,2:2:6:89,6,0
1	22214127	.	A	G	94.89	PASS	AC=2;AF=1.00;AN=2;BaseQRankSum=0.727;ClippingRankSum=0.727;DP=4;FS=0.000;MLEAC=2;MLEAF=1.00;MQ=60.00;MQ0=0;MQRankSum=0.727;QD=23.72;ReadPosRankSum=0.727	GT:AD:DP:GQ:PL	1/1:1,3:4:2:121,2,0
1	22217108	.	G	A	61.74	PASS	AC=2;AF=1.00;AN=2;DP=2;FS=0.000;MLEAC=2;MLEAF=1.00;MQ=60.00;MQ0=0;QD=30.87	GT:AD:DP:GQ:PL	1/1:0,2:2:6:89,6,0
1	22352040	.	G	T	20.80	LowQual	AC=1;AF=0.500;AN=2;BaseQRankSum=0.067;ClippingRankSum=0.762;DP=9;FS=0.000;MLEAC=1;MLEAF=0.500;MQ=60.00;MQ0=0;MQRankSum=0.067;QD=2.31;ReadPosRankSum=1.179	GT:AD:DP:GQ:PL	0/1:7,2:9:49:49,0,234
1	22352108	.	C	T	246.82	PASS	AC=1;AF=0.500;AN=2;BaseQRankSum=0.747;ClippingRankSum=0.747;DP=8;FS=4.260;MLEAC=1;MLEAF=0.500;MQ=60.00;MQ0=0;MQRankSum=0.747;QD=30.85;ReadPosRankSum=-0.747	GT:AD:DP:GQ:PL	0/1:1,7:8:19:275,0,19
1	22352179	.	A	C	145.03	PASS	AC=2;AF=1.00;AN=2;DP=4;FS=0.000;MLEAC=2;MLEAF=1.00;MQ=60.00;MQ0=0;QD=27.55	GT:AD:DP:GQ:PL	1/1:0,4:4:12:173,12,0
1	22352886	.	A	G	52.74	PASS	AC=2;AF=1.00;AN=2;DP=2;FS=0.000;MLEAC=2;MLEAF=1.00;MQ=60.00;MQ0=0;QD=26.37	GT:AD:DP:GQ:PL	1/1:0,2:2:6:80,6,0
1	22353986	.	C	G	53.74	PASS	AC=2;AF=1.00;AN=2;DP=2;FS=0.000;MLEAC=2;MLEAF=1.00;MQ=60.00;MQ0=0;QD=26.87	GT:AD:DP:GQ:PL	1/1:0,2:2:6:81,6,0
1	22353989	.	C	G	53.74	PASS	AC=2;AF=1.00;AN=2;DP=1;FS=0.000;MLEAC=2;MLEAF=1.00;MQ=60.00;MQ0=0;QD=30.11	GT:AD:DP:GQ:PL	1/1:0,1:1:6:81,6,0
1	22354237	.	T	C	44.77	PASS	AC=1;AF=0.500;AN=2;BaseQRankSum=0.000;ClippingRankSum=0.000;DP=4;FS=4.771;MLEAC=1;MLEAF=0.500;MQ=60.00;MQ0=0;MQRankSum=0.000;QD=11.19;ReadPosRankSum=1.026	GT:AD:DP:GQ:PL	0/1:2,2:4:73:73,0,141
1	22354246	.	A	T	30.77	PASS	AC=1;AF=0.500;AN=2;BaseQRankSum=-0.736;ClippingRankSum=0.736;DP=3;FS=4.771;MLEAC=1;MLEAF=0.500;MQ=60.00;MQ0=0;MQRankSum=0.736;QD=10.26;ReadPosRankSum=-0.736	GT:AD:DP:GQ:PL	0/1:1,2:3:59:59,0,112
1	22356809	.	A	T	126.77	PASS	AC=1;AF=0.500;AN=2;BaseQRankSum=-0.550;ClippingRankSum=-1.300;DP=7;FS=3.680;MLEAC=1;MLEAF=0.500;MQ=60.00;MQ0=0;MQRankSum=0.550;QD=18.11;ReadPosRankSum=0.000	GT:AD:DP:GQ:PL	0/1:3,4:7:99:155,0,112
1	22356888	.	G	A	108.77	PASS	AC=1;AF=0.500;AN=2;BaseQRankSum=0.289;ClippingRankSum=-1.468;DP=12;FS=2.398;MLEAC=1;MLEAF=0.500;MQ=60.00;MQ0=0;MQRankSum=-0.289;QD=9.06;ReadPosRankSum=0.825	GT:AD:DP:GQ:PL	0/1:8,4:12:99:137,0,293
1	22356905	.	G	A	25.78	LowQual	AC=1;AF=0.500;AN=2;BaseQRankSum=-1.532;ClippingRankSum=-1.296;DP=11;FS=0.000;MLEAC=1;MLEAF=0.500;MQ=60.00;MQ0=0;MQRankSum=1.532;QD=2.34;ReadPosRankSum=-0.118	GT:AD:DP:GQ:PL	0/1:9,2:11:54:54,0,511
1	22357217	.	G	T	63.77	PASS	AC=1;AF=0.500;AN=2;BaseQRankSum=-1.294;ClippingRankSum=2.404;DP=12;FS=0.000;MLEAC=1;MLEAF=0.500;MQ=60.00;MQ0=0;MQRankSum=-1.479;QD=5.31;ReadPosRankSum=-2.589	GT:AD:DP:GQ:PL	0/1:9,3:12:92:92,0,361
1	22413874	.	C	T	59.74	PASS	AC=2;AF=1.00;AN=2;DP=2;FS=0.000;MLEAC=2;MLEAF=1.00;MQ=60.00;MQ0=0;QD=29.87	GT:AD:DP:GQ:PL	1/1:0,2:2:6:87,6,0
1	22835677	.	A	G	163.77	PASS	AC=1;AF=0.500;AN=2;BaseQRankSum=-0.198;ClippingRankSum=0.198;DP=7;FS=0.000;MLEAC=1;MLEAF=0.500;MQ=60.00;MQ0=0;MQRankSum=0.922;QD=23.40;ReadPosRankSum=0.198	GT:AD:DP:GQ:PL	0/1:2,5:7:66:192,0,66
1	22846709	.	G	A	102.28	PASS	AC=2;AF=1.00;AN=2;DP=3;FS=0.000;MLEAC=2;MLEAF=1.00;MQ=60.00;MQ0=0;QD=34.09	GT:AD:DP:GQ:PL	1/1:0,3:3:9:130,9,0
1	22852715	.	G	C	81.77	PASS	AC=1;AF=0.500;AN=2;BaseQRankSum=0.358;ClippingRankSum=0.358;DP=5;FS=3.979;MLEAC=1;MLEAF=0.500;MQ=60.00;MQ0=0;MQRankSum=0.358;QD=16.35;ReadPosRankSum=-1.231	GT:AD:DP:GQ:PL	0/1:2,3:5:68:110,0,68
1	22856601	.	T	C	124.77	PASS	AC=1;AF=0.500;AN=2;BaseQRankSum=0.720;ClippingRankSum=0.720;DP=6;FS=0.000;MLEAC=1;MLEAF=0.500;MQ=60.00;MQ0=0;MQRankSum=0.720;QD=20.79;ReadPosRankSum=-0.720	GT:AD:DP:GQ:PL	0/1:2,4:6:64:153,0,64
1	23219493	.	T	C	26.75	LowQual	AC=2;AF=1.00;AN=2;DP=2;FS=0.000;MLEAC=2;MLEAF=1.00;MQ=60.00;MQ0=0;QD=13.37	GT:AD:DP:GQ:PL	1/1:0,2:2:6:54,6,0
1	23409538	.	G	A	37.77	PASS	AC=1;AF=0.500;AN=2;BaseQRankSum=0.736;ClippingRankSum=0.736;DP=3;FS=4.771;MLEAC=1;MLEAF=0.500;MQ=60.00;MQ0=0;MQRankSum=0.736;QD=12.59;ReadPosRankSum=-0.736	GT:AD:DP:GQ:PL	0/1:1,2:3:36:66,0,36
1	23413027	.	T	C	48.77	PASS	AC=1;AF=0.500;AN=2;BaseQRankSum=1.026;ClippingRankSum=-1.026;DP=4;FS=0.000;MLEAC=1;MLEAF=0.500;MQ=60.00;MQ0=0;MQRankSum=1.026;QD=12.19;ReadPosRankSum=1.026	GT:AD:DP:GQ:PL	0/1:2,2:4:74:77,0,74
1	23413707	.	T	C	85.77	PASS	AC=1;AF=0.500;AN=2;BaseQRankSum=0.727;ClippingRankSum=-0.727;DP=4;FS=0.000;MLEAC=1;MLEAF=0.500;MQ=60.00;MQ0=0;MQRankSum=0.727;QD=21.44;ReadPosRankSum=0.727	GT:AD:DP:GQ:PL	0/1:1,3:4:28:114,0,28
1	23415102	.	T	C	82.77	PASS	AC=1;AF=0.500;AN=2;BaseQRankSum=0.956;ClippingRankSum=-0.322;DP=8;FS=0.000;MLEAC=1;MLEAF=0.500;MQ=60.00;MQ0=0;MQRankSum=0.322;QD=10.35;ReadPosRankSum=0.322	GT:AD:DP:GQ:PL	0/1:5,3:8:99:111,0,197
1	23418153	.	C	T	122.77	PASS	AC=1;AF=0.500;AN=2;BaseQRankSum=0.421;ClippingRankSum=-0.421;DP=8;FS=0.000;MLEAC=1;MLEAF=0.500;MQ=60.00;MQ0=0;MQRankSum=-1.368;QD=15.35;ReadPosRankSum=0.421	GT:AD:DP:GQ:PL	0/1:4,4:8:99:151,0,143
1	23419374	.	G	T	110.77	PASS	AC=1;AF=0.500;AN=2;BaseQRankSum=-0.684;ClippingRankSum=1.517;DP=8;FS=0.000;MLEAC=1;MLEAF=0.500;MQ=60.00;MQ0=0;MQRankSum=-0.684;QD=13.85;ReadPosRankSum=0.322	GT:AD:DP:GQ:PL	0/1:5,3:8:99:139,0,180
1	23419383	.	C	T	34.77	PASS	AC=1;AF=0.500;AN=2;BaseQRankSum=-0.198;ClippingRankSum=0.922;DP=7;FS=0.000;MLEAC=1;MLEAF=0.500;MQ=60.00;MQ0=0;MQRankSum=-0.922;QD=4.97;ReadPosRankSum=-0.922	GT:AD:DP:GQ:PL	0/1:5,2:7:63:63,0,399
1	23419855	.	T	C	27.77	LowQual	AC=1;AF=0.500;AN=2;BaseQRankSum=-1.026;ClippingRankSum=-1.026;DP=4;FS=4.771;MLEAC=1;MLEAF=0.500;MQ=60.00;MQ0=0;MQRankSum=0.000;QD=6.94;ReadPosRankSum=1.026	GT:AD:DP:GQ:PL	0/1:2,2:4:56:56,0,73
1	23626401	.	T	C	49.74	PASS	AC=2;AF=1.00;AN=2;DP=2;FS=0.000;MLEAC=2;MLEAF=1.00;MQ=60.00;MQ0=0;QD=24.87	GT:AD:DP:GQ:PL	1/1:0,2:2:6:77,6,0
1	23631625	.	A	G	62.74	PASS	AC=2;AF=1.00;AN=2;DP=2;FS=0.000;MLEAC=2;MLEAF=1.00;MQ=60.00;MQ0=0;QD=31.37	GT:AD:DP:GQ:PL	1/1:0,2:2:6:90,6,0
1	23670803	.	G	C	44.77	PASS	AC=1;AF=0.500;AN=2;BaseQRankSum=0.736;ClippingRankSum=-0.736;DP=3;FS=0.000;MLEAC=1;MLEAF=0.500;MQ=60.00;MQ0=0;MQRankSum=-0.736;QD=14.92;ReadPosRankSum=0.736	GT:AD:DP:GQ:PL	0/1:1,2:3:28:73,0,28
1	23686246	.	C	T	358.78	PASS	AC=2;AF=1.00;AN=2;DP=9;FS=0.000;MLEAC=2;MLEAF=1.00;MQ=60.00;MQ0=0;QD=27.17	GT:AD:DP:GQ:PL	1/1:0,9:9:27:387,27,0
1	23687827	.	T	C	91.77	PASS	AC=1;AF=0.500;AN=2;BaseQRankSum=0.358;ClippingRankSum=-1.231;DP=5;FS=0.000;MLEAC=1;MLEAF=0.500;MQ=60.00;MQ0=0;MQRankSum=1.231;QD=18.35;ReadPosRankSum=1.231	GT:AD:DP:GQ:PL	0/1:2,3:5:72:120,0,72
1	23688178	.	A	G	388.77	PASS	AC=2;AF=1.00;AN=2;DP=10;FS=0.000;MLEAC=2;MLEAF=1.00;MQ=60.00;MQ0=0;QD=28.65	GT:AD:DP:GQ:PL	1/1:0,10:10:30:417,30,0
1	23688933	.	A	G	193.77	PASS	AC=1;AF=0.500;AN=2;BaseQRankSum=0.000;ClippingRankSum=-0.572;DP=8;FS=0.000;MLEAC=1;MLEAF=0.500;MQ=60.00;MQ0=0;MQRankSum=-1.589;QD=24.22;ReadPosRankSum=1.067	GT:AD:DP:GQ:PL	0/1:2,6:8:59:222,0,59
1	23689083	.	G	A	125.77	PASS	AC=1;AF=0.500;AN=2;BaseQRankSum=0.000;ClippingRankSum=0.550;DP=7;FS=0.000;MLEAC=1;MLEAF=0.500;MQ=60.00;MQ0=0;MQRankSum=-0.550;QD=17.97;ReadPosRankSum=0.000	GT:AD:DP:GQ:PL	0/1:3,4:7:99:154,0,115
1	23694021	.	T	C	61.74	PASS	AC=2;AF=1.00;AN=2;DP=2;FS=0.000;MLEAC=2;MLEAF=1.00;MQ=60.00;MQ0=0;QD=30.87	GT:AD:DP:GQ:PL	1/1:0,2:2:6:89,6,0
1	23696152	.	G	A	94.28	PASS	AC=2;AF=1.00;AN=2;DP=3;FS=0.000;MLEAC=2;MLEAF=1.00;MQ=60.00;MQ0=0;QD=31.43	GT:AD:DP:GQ:PL	1/1:0,3:3:9:122,9,0
1	23707401	.	A	T	99.28	PASS	AC=2;AF=1.00;AN=2;DP=3;FS=0.000;MLEAC=2;MLEAF=1.00;MQ=60.00;MQ0=0;QD=33.09	GT:AD:DP:GQ:PL	1/1:0,3:3:9:127,9,0
1	23707692	.	A	G	61.74	PASS	AC=2;AF=1.00;AN=2;DP=2;FS=0.000;MLEAC=2;MLEAF=1.00;MQ=60.00;MQ0=0;QD=30.87	GT:AD:DP:GQ:PL	1/1:0,2:2:6:89,6,0
1	23708919	.	C	A	61.74	PASS	AC=2;AF=1.00;AN=2;DP=2;FS=0.000;MLEAC=2;MLEAF=1.00;MQ=60.00;MQ0=0;QD=30.87	GT:AD:DP:GQ:PL	1/1:0,2:2:6:89,6,0
1	23710052	.	C	G	48.74	PASS	AC=2;AF=1.00;AN=2;DP=2;FS=0.000;MLEAC=2;MLEAF=1.00;MQ=60.00;MQ0=0;QD=24.37	GT:AD:DP:GQ:PL	1/1:0,2:2:6:76,6,0
1	23751140	.	G	T	253.80	PASS	AC=2;AF=1.00;AN=2;DP=7;FS=0.000;MLEAC=2;MLEAF=1.00;MQ=60.00;MQ0=0;QD=25.13	GT:AD:DP:GQ:PL	1/1:0,7:7:21:282,21,0
1	23755513	.	T	C	356.78	PASS	AC=2;AF=1.00;AN=2;DP=9;FS=0.000;MLEAC=2;MLEAF=1.00;MQ=60.00;MQ0=0;QD=31.70	GT:AD:DP:GQ:PL	1/1:0,9:9:27:385,27,0
1	23755716	.	T	C	277.80	PASS	AC=2;AF=1.00;AN=2;DP=7;FS=0.000;MLEAC=2;MLEAF=1.00;MQ=60.00;MQ0=0;QD=28.08	GT:AD:DP:GQ:PL	1/1:0,7:7:21:306,21,0
1	23756155	.	T	C	531.77	PASS	AC=2;AF=1.00;AN=2;DP=13;FS=0.000;MLEAC=2;MLEAF=1.00;MQ=60.00;MQ0=0;QD=31.73	GT:AD:DP:GQ:PL	1/1:0,13:13:39:560,39,0
1	23884661	.	G	A	1141.77	PASS	AC=2;AF=1.00;AN=2;BaseQRankSum=0.231;ClippingRankSum=1.155;DP=30;FS=0.000;MLEAC=2;MLEAF=1.00;MQ=60.00;MQ0=0;MQRankSum=0.000;QD=27.95;ReadPosRankSum=-1.271	GT:AD:DP:GQ:PL	1/1:1,29:30:46:1170,46,0
1	23884780	.	T	C	382.77	PASS	AC=1;AF=0.500;AN=2;BaseQRankSum=2.528;ClippingRankSum=-0.236;DP=38;FS=1.378;MLEAC=1;MLEAF=0.500;MQ=60.00;MQ0=0;MQRankSum=-0.769;QD=10.07;ReadPosRankSum=-0.079	GT:AD:DP:GQ:PL	0/1:26,12:38:99:411,0,975
1	23885230	.	C	G	102.28	PASS	AC=2;AF=1.00;AN=2;DP=3;FS=0.000;MLEAC=2;MLEAF=1.00;MQ=60.00;MQ0=0;QD=34.09	GT:AD:DP:GQ:PL	1/1:0,3:3:9:130,9,0
1	23885498	.	T	C	1637.77	PASS	AC=2;AF=1.00;AN=2;DP=39;FS=0.000;MLEAC=2;MLEAF=1.00;MQ=60.00;MQ0=0;QD=28.80	GT:AD:DP:GQ:PL	1/1:0,39:39:99:1666,117,0
1	23885599	.	T	C	94.28	PASS	AC=2;AF=1.00;AN=2;DP=3;FS=0.000;MLEAC=2;MLEAF=1.00;MQ=60.00;MQ0=0;QD=31.43	GT:AD:DP:GQ:PL	1/1:0,3:3:9:122,9,0
1	24012042	.	T	C	56.74	PASS	AC=2;AF=1.00;AN=2;DP=2;FS=0.000;MLEAC=2;MLEAF=1.00;MQ=60.00;MQ0=0;QD=28.37	GT:AD:DP:GQ:PL	1/1:0,2:2:6:84,6,0
1	24021843	.	C	A	58.74	PASS	AC=2;AF=1.00;AN=2;DP=2;FS=0.000;MLEAC=2;MLEAF=1.00;MQ=60.00;MQ0=0;QD=29.37	GT:AD:DP:GQ:PL	1/1:0,2:2:6:86,6,0
1	24022104	.	C	T	192.90	PASS	AC=2;AF=1.00;AN=2;DP=5;FS=0.000;MLEAC=2;MLEAF=1.00;MQ=60.00;MQ0=0;QD=30.27	GT:AD:DP:GQ:PL	1/1:0,5:5:15:221,15,0
1	24055718	.	G	A	61.74	PASS	AC=2;AF=1.00;AN=2;DP=2;FS=0.000;MLEAC=2;MLEAF=1.00;MQ=60.00;MQ0=0;QD=30.87	GT:AD:DP:GQ:PL	1/1:0,2:2:6:89,6,0
1	24077451	.	C	T	251.77	PASS	AC=1;AF=0.500;AN=2;BaseQRankSum=-1.165;ClippingRankSum=-1.480;DP=23;FS=1.824;MLEAC=1;MLEAF=0.500;MQ=60.00;MQ0=0;MQRankSum=0.094;QD=10.95;ReadPosRankSum=1.165	GT:AD:DP:GQ:PL	0/1:14,9:23:99:280,0,519
1	24083494	.	C	T	261.77	PASS	AC=1;AF=0.500;AN=2;BaseQRankSum=-1.908;ClippingRankSum=0.358;DP=24;FS=3.741;MLEAC=1;MLEAF=0.500;MQ=60.00;MQ0=0;MQRankSum=0.477;QD=10.91;ReadPosRankSum=-0.239	GT:AD:DP:GQ:PL	0/1:15,9:24:99:290,0,580
1	24105170	.	C	T	204.77	PASS	AC=1;AF=0.500;AN=2;BaseQRankSum=0.272;ClippingRankSum=0.815;DP=18;FS=4.786;MLEAC=1;MLEAF=0.500;MQ=60.00;MQ0=0;MQRankSum=-0.815;QD=11.38;ReadPosRankSum=-1.087	GT:AD:DP:GQ:PL	0/1:11,7:18:99:233,0,390
1	24114129	.	G	A	394.77	PASS	AC=1;AF=0.500;AN=2;BaseQRankSum=-0.906;ClippingRankSum=0.543;DP=18;FS=4.868;MLEAC=1;MLEAF=0.500;MQ=60.00;MQ0=0;MQRankSum=0.453;QD=21.93;ReadPosRankSum=0.272	GT:AD:DP:GQ:PL	0/1:7,11:18:99:423,0,255
1	24121601	.	C	T	484.77	PASS	AC=2;AF=1.00;AN=2;DP=13;FS=0.000;MLEAC=2;MLEAF=1.00;MQ=60.00;MQ0=0;QD=23.03	GT:AD:DP:GQ:PL	1/1:0,13:13:39:513,39,0
1	24128467	.	C	T	562.77	PASS	AC=2;AF=1.00;AN=2;DP=14;FS=0.000;MLEAC=2;MLEAF=1.00;MQ=60.00;MQ0=0;QD=31.57	GT:AD:DP:GQ:PL	1/1:0,14:14:42:591,42,0
1	24134721	.	T	C	942.77	PASS	AC=2;AF=1.00;AN=2;DP=22;FS=0.000;MLEAC=2;MLEAF=1.00;MQ=60.00;MQ0=0;QD=28.78	GT:AD:DP:GQ:PL	1/1:0,22:22:66:971,66,0
1	24180962	.	T	C	121.77	PASS	AC=1;AF=0.500;AN=2;BaseQRankSum=-1.368;ClippingRankSum=0.922;DP=8;FS=0.000;MLEAC=1;MLEAF=0.500;MQ=60.00;MQ0=0;MQRankSum=0.421;QD=15.22;ReadPosRankSum=-0.922	GT:AD:DP:GQ:PL	0/1:4,4:8:99:150,0,157
1	24286649	.	G	A	58.74	PASS	AC=2;AF=1.00;AN=2;DP=2;FS=0.000;MLEAC=2;MLEAF=1.00;MQ=60.00;MQ0=0;QD=29.37	GT:AD:DP:GQ:PL	1/1:0,2:2:6:86,6,0
1	24286897	.	C	T	55.74	PASS	AC=2;AF=1.00;AN=2;DP=2;FS=0.000;MLEAC=2;MLEAF=1.00;MQ=60.00;MQ0=0;QD=27.87	GT:AD:DP:GQ:PL	1/1:0,2:2:6:83,6,0
1	24286951	.	C	T	35.74	PASS	AC=2;AF=1.00;AN=2;DP=2;FS=0.000;MLEAC=2;MLEAF=1.00;MQ=60.00;MQ0=0;QD=17.87	GT:AD:DP:GQ:PL	1/1:0,2:2:6:63,6,0
1	24288404	.	A	G	209.77	PASS	AC=1;AF=0.500;AN=2;BaseQRankSum=1.588;ClippingRankSum=0.191;DP=24;FS=0.000;MLEAC=1;MLEAF=0.500;MQ=60.00;MQ0=0;MQRankSum=-0.762;QD=8.74;ReadPosRankSum=0.445	GT:AD:DP:GQ:PL	0/1:17,7:24:99:238,0,646
1	24288476	.	T	C	196.77	PASS	AC=1;AF=0.500;AN=2;BaseQRankSum=-2.052;ClippingRankSum=-0.933;DP=21;FS=4.506;MLEAC=1;MLEAF=0.500;MQ=60.00;MQ0=0;MQRankSum=-1.007;QD=9.37;ReadPosRankSum=-1.156	GT:AD:DP:GQ:PL	0/1:14,7:21:99:225,0,548
1	24289057	.	G	C	619.77	PASS	AC=1;AF=0.500;AN=2;BaseQRankSum=1.632;ClippingRankSum=0.753;DP=30;FS=1.419;MLEAC=1;MLEAF=0.500;MQ=60.00;MQ0=0;MQRankSum=0.460;QD=20.66;ReadPosRankSum=-0.377	GT:AD:DP:GQ:PL	0/1:13,17:30:99:648,0,455
1	24291597	.	G	C	54.74	PASS	AC=2;AF=1.00;AN=2;DP=2;FS=0.000;MLEAC=2;MLEAF=1.00;MQ=60.00;MQ0=0;QD=27.37	GT:AD:DP:GQ:PL	1/1:0,2:2:6:82,6,0
1	24292830	.	A	G	190.90	PASS	AC=2;AF=1.00;AN=2;DP=5;FS=0.000;MLEAC=2;MLEAF=1.00;MQ=60.00;MQ0=0;QD=30.38	GT:AD:DP:GQ:PL	1/1:0,5:5:15:219,15,0
1	24294249	.	C	T	104.28	PASS	AC=2;AF=1.00;AN=2;DP=3;FS=0.000;MLEAC=2;MLEAF=1.00;MQ=60.00;MQ0=0;QD=34.76	GT:AD:DP:GQ:PL	1/1:0,3:3:9:132,9,0
1	24294587	.	G	A	127.77	PASS	AC=1;AF=0.500;AN=2;BaseQRankSum=-0.720;ClippingRankSum=-1.380;DP=6;FS=3.310;MLEAC=1;MLEAF=0.500;MQ=60.00;MQ0=0;MQRankSum=-0.720;QD=21.29;ReadPosRankSum=-0.720	GT:AD:DP:GQ:PL	0/1:2,4:6:72:156,0,72
1	24294627	.	C	T	34.77	PASS	AC=1;AF=0.500;AN=2;BaseQRankSum=-1.231;ClippingRankSum=1.231;DP=5;FS=3.979;MLEAC=1;MLEAF=0.500;MQ=60.00;MQ0=0;MQRankSum=-0.358;QD=6.95;ReadPosRankSum=1.231	GT:AD:DP:GQ:PL	0/1:3,2:5:63:63,0,107
1	24296088	.	G	T	561.77	PASS	AC=2;AF=1.00;AN=2;DP=14;FS=0.000;MLEAC=2;MLEAF=1.00;MQ=60.00;MQ0=0;QD=25.52	GT:AD:DP:GQ:PL	1/1:0,14:14:42:590,42,0
1	24297674	.	A	G	197.77	PASS	AC=1;AF=0.500;AN=2;BaseQRankSum=0.717;ClippingRankSum=-0.717;DP=11;FS=2.463;MLEAC=1;MLEAF=0.500;MQ=60.00;MQ0=0;MQRankSum=-0.825;QD=17.98;ReadPosRankSum=1.186	GT:AD:DP:GQ:PL	0/1:5,6:11:99:226,0,163
1	24300257	.	G	A	61.74	PASS	AC=2;AF=1.00;AN=2;DP=2;FS=0.000;MLEAC=2;MLEAF=1.00;MQ=60.00;MQ0=0;QD=30.87	GT:AD:DP:GQ:PL	1/1:0,2:2:6:89,6,0
1	24301685	.	C	A	43.77	PASS	AC=1;AF=0.500;AN=2;BaseQRankSum=0.736;ClippingRankSum=0.736;DP=3;FS=0.000;MLEAC=1;MLEAF=0.500;MQ=60.00;MQ0=0;MQRankSum=-0.736;QD=14.59;ReadPosRankSum=0.736	GT:AD:DP:GQ:PL	0/1:1,2:3:36:72,0,36
1	24301721	.	T	C	366.78	PASS	AC=2;AF=1.00;AN=2;DP=9;FS=0.000;MLEAC=2;MLEAF=1.00;MQ=60.00;MQ0=0;QD=25.35	GT:AD:DP:GQ:PL	1/1:0,9:9:27:395,27,0
1	24302049	.	G	C	70.28	PASS	AC=2;AF=1.00;AN=2;DP=3;FS=0.000;MLEAC=2;MLEAF=1.00;MQ=60.00;MQ0=0;QD=23.43	GT:AD:DP:GQ:PL	1/1:0,3:3:9:98,9,0
1	24302765	.	T	C	227.84	PASS	AC=2;AF=1.00;AN=2;DP=6;FS=0.000;MLEAC=2;MLEAF=1.00;MQ=60.00;MQ0=0;QD=37.06	GT:AD:DP:GQ:PL	1/1:0,6:6:18:256,18,0
1	24305565	.	A	T	58.74	PASS	AC=2;AF=1.00;AN=2;DP=2;FS=0.000;MLEAC=2;MLEAF=1.00;MQ=60.00;MQ0=0;QD=29.37	GT:AD:DP:GQ:PL	1/1:0,2:2:6:86,6,0
1	24305566	.	C	T	58.74	PASS	AC=2;AF=1.00;AN=2;DP=2;FS=0.000;MLEAC=2;MLEAF=1.00;MQ=60.00;MQ0=0;QD=29.37	GT:AD:DP:GQ:PL	1/1:0,2:2:6:86,6,0
1	24421950	.	C	G	59.74	PASS	AC=2;AF=1.00;AN=2;DP=2;FS=0.000;MLEAC=2;MLEAF=1.00;MQ=60.00;MQ0=0;QD=29.87	GT:AD:DP:GQ:PL	1/1:0,2:2:6:87,6,0
1	24482992	.	C	G	61.74	PASS	AC=2;AF=1.00;AN=2;DP=2;FS=0.000;MLEAC=2;MLEAF=1.00;MQ=60.00;MQ0=0;QD=30.87	GT:AD:DP:GQ:PL	1/1:0,2:2:6:89,6,0
1	24746056	.	G	A	164.77	PASS	AC=1;AF=0.500;AN=2;BaseQRankSum=0.922;ClippingRankSum=-1.495;DP=7;FS=3.680;MLEAC=1;MLEAF=0.500;MQ=60.00;MQ0=0;MQRankSum=-0.922;QD=23.54;ReadPosRankSum=1.495	GT:AD:DP:GQ:PL	0/1:2,5:7:59:193,0,59
1	24785393	.	C	T	88.77	PASS	AC=1;AF=0.500;AN=2;BaseQRankSum=-0.358;ClippingRankSum=0.358;DP=5;FS=10.000;MLEAC=1;MLEAF=0.500;MQ=60.00;MQ0=0;MQRankSum=1.231;QD=17.75;ReadPosRankSum=-1.231	GT:AD:DP:GQ:PL	0/1:2,3:5:75:117,0,75
1	24796838	.	A	G	146.03	PASS	AC=2;AF=1.00;AN=2;DP=4;FS=0.000;MLEAC=2;MLEAF=1.00;MQ=60.00;MQ0=0;QD=25.30	GT:AD:DP:GQ:PL	1/1:0,4:4:12:174,12,0
1	24861704	.	G	A	100.77	PASS	AC=1;AF=0.500;AN=2;BaseQRankSum=1.159;ClippingRankSum=0.361;DP=9;FS=0.000;MLEAC=1;MLEAF=0.500;MQ=60.00;MQ0=0;MQRankSum=-1.307;QD=11.20;ReadPosRankSum=1.159	GT:AD:DP:GQ:PL	0/1:5,4:9:99:129,0,173
1	24863285	.	C	T	92.77	PASS	AC=1;AF=0.500;AN=2;BaseQRankSum=-1.368;ClippingRankSum=-0.421;DP=8;FS=3.136;MLEAC=1;MLEAF=0.500;MQ=60.00;MQ0=0;MQRankSum=0.922;QD=11.60;ReadPosRankSum=0.421	GT:AD:DP:GQ:PL	0/1:4,4:8:99:121,0,143
1	25168124	.	G	C	698.77	PASS	AC=2;AF=1.00;AN=2;DP=18;FS=0.000;MLEAC=2;MLEAF=1.00;MQ=60.00;MQ0=0;QD=26.50	GT:AD:DP:GQ:PL	1/1:0,18:18:54:727,54,0
1	25169249	.	C	T	498.77	PASS	AC=1;AF=0.500;AN=2;BaseQRankSum=-0.283;ClippingRankSum=0.026;DP=26;FS=0.000;MLEAC=1;MLEAF=0.500;MQ=60.00;MQ0=0;MQRankSum=-2.032;QD=19.18;ReadPosRankSum=0.180	GT:AD:DP:GQ:PL	0/1:12,14:26:99:527,0,438
1	25169875	.	C	A	1064.77	PASS	AC=2;AF=1.00;AN=2;DP=25;FS=0.000;MLEAC=2;MLEAF=1.00;MQ=60.00;MQ0=0;QD=36.92	GT:AD:DP:GQ:PL	1/1:0,25:25:75:1093,75,0
1	25570081	.	T	C	237.77	PASS	AC=1;AF=0.500;AN=2;BaseQRankSum=0.312;ClippingRankSum=0.101;DP=13;FS=5.756;MLEAC=1;MLEAF=0.500;MQ=60.00;MQ0=0;MQRankSum=1.656;QD=18.29;ReadPosRankSum=0.312	GT:AD:DP:GQ:PL	0/1:6,7:13:99:266,0,213
1	25687742	.	C	T	97.77	PASS	AC=1;AF=0.500;AN=2;BaseQRankSum=0.061;ClippingRankSum=-0.182;DP=16;FS=2.447;MLEAC=1;MLEAF=0.500;MQ=60.00;MQ0=0;MQRankSum=1.031;QD=6.11;ReadPosRankSum=0.061	GT:AD:DP:GQ:PL	0/1:12,4:16:99:126,0,466
1	25687901	.	T	C	136.77	PASS	AC=1;AF=0.500;AN=2;BaseQRankSum=0.591;ClippingRankSum=-0.099;DP=18;FS=0.000;MLEAC=1;MLEAF=0.500;MQ=60.00;MQ0=0;MQRankSum=0.197;QD=7.60;ReadPosRankSum=-0.296	GT:AD:DP:GQ:PL	0/1:13,5:18:99:165,0,498
1	25688276	.	A	G	298.77	PASS	AC=1;AF=0.500;AN=2;BaseQRankSum=0.818;ClippingRankSum=-1.203;DP=17;FS=0.000;MLEAC=1;MLEAF=0.500;MQ=60.00;MQ0=0;MQRankSum=-0.433;QD=17.57;ReadPosRankSum=1.491	GT:AD:DP:GQ:PL	0/1:8,9:17:99:327,0,277
1	25825781	.	G	A	80.77	PASS	AC=1;AF=0.500;AN=2;BaseQRankSum=0.406;ClippingRankSum=-0.406;DP=6;FS=0.000;MLEAC=1;MLEAF=0.500;MQ=60.00;MQ0=0;MQRankSum=0.406;QD=13.46;ReadPosRankSum=0.406	GT:AD:DP:GQ:PL	0/1:3,3:6:99:109,0,111
1	25826328	.	G	A	49.77	PASS	AC=1;AF=0.500;AN=2;BaseQRankSum=1.026;ClippingRankSum=0.000;DP=4;FS=0.000;MLEAC=1;MLEAF=0.500;MQ=60.00;MQ0=0;MQRankSum=-1.026;QD=12.44;ReadPosRankSum=0.000	GT:AD:DP:GQ:PL	0/1:2,2:4:75:78,0,75
1	25889632	.	T	C	258.77	PASS	AC=1;AF=0.500;AN=2;BaseQRankSum=0.158;ClippingRankSum=-0.578;DP=16;FS=11.486;MLEAC=1;MLEAF=0.500;MQ=60.00;MQ0=0;MQRankSum=-1.943;QD=16.17;ReadPosRankSum=-0.158	GT:AD:DP:GQ:PL	0/1:8,8:16:99:287,0,281
1	25890189	.	A	G	124.77	PASS	AC=1;AF=0.500;AN=2;BaseQRankSum=0.602;ClippingRankSum=-0.509;DP=19;FS=5.815;MLEAC=1;MLEAF=0.500;MQ=60.00;MQ0=0;MQRankSum=-1.157;QD=6.57;ReadPosRankSum=0.694	GT:AD:DP:GQ:PL	0/1:14,5:19:99:153,0,499
1	25891174	.	G	A	60.74	PASS	AC=2;AF=1.00;AN=2;DP=2;FS=0.000;MLEAC=2;MLEAF=1.00;MQ=60.00;MQ0=0;QD=30.37	GT:AD:DP:GQ:PL	1/1:0,2:2:6:88,6,0
1	25891959	.	G	A	62.74	PASS	AC=2;AF=1.00;AN=2;DP=2;FS=0.000;MLEAC=2;MLEAF=1.00;MQ=60.00;MQ0=0;QD=31.37	GT:AD:DP:GQ:PL	1/1:0,2:2:6:90,6,0
1	25892298	.	G	T	57.74	PASS	AC=2;AF=1.00;AN=2;DP=2;FS=0.000;MLEAC=2;MLEAF=1.00;MQ=60.00;MQ0=0;QD=28.87	GT:AD:DP:GQ:PL	1/1:0,2:2:6:85,6,0
1	25892525	.	T	C	141.03	PASS	AC=2;AF=1.00;AN=2;DP=4;FS=0.000;MLEAC=2;MLEAF=1.00;MQ=60.00;MQ0=0;QD=27.97	GT:AD:DP:GQ:PL	1/1:0,4:4:12:169,12,0
1	25894853	.	G	T	233.77	PASS	AC=1;AF=0.500;AN=2;BaseQRankSum=-0.459;ClippingRankSum=-1.929;DP=24;FS=1.760;MLEAC=1;MLEAF=0.500;MQ=60.00;MQ0=0;MQRankSum=-0.337;QD=9.74;ReadPosRankSum=1.684	GT:AD:DP:GQ:PL	0/1:16,8:24:99:262,0,614
1	26128307	.	C	T	46.77	PASS	AC=1;AF=0.500;AN=2;BaseQRankSum=-1.026;ClippingRankSum=1.026;DP=4;FS=4.771;MLEAC=1;MLEAF=0.500;MQ=60.00;MQ0=0;MQRankSum=1.026;QD=11.69;ReadPosRankSum=-1.026	GT:AD:DP:GQ:PL	0/1:2,2:4:75:75,0,79
1	26131654	.	G	A	382.77	PASS	AC=1;AF=0.500;AN=2;BaseQRankSum=-1.020;ClippingRankSum=0.566;DP=16;FS=0.000;MLEAC=1;MLEAF=0.500;MQ=60.00;MQ0=0;MQRankSum=1.133;QD=23.92;ReadPosRankSum=-0.340	GT:AD:DP:GQ:PL	0/1:5,11:16:99:411,0,163
1	26138262	.	T	C	209.77	PASS	AC=1;AF=0.500;AN=2;BaseQRankSum=0.000;ClippingRankSum=-1.568;DP=10;FS=0.000;MLEAC=1;MLEAF=0.500;MQ=60.00;MQ0=0;MQRankSum=0.633;QD=20.98;ReadPosRankSum=1.568	GT:AD:DP:GQ:PL	0/1:4,6:10:99:238,0,149
1	26138364	.	C	G	230.77	PASS	AC=1;AF=0.500;AN=2;BaseQRankSum=0.689;ClippingRankSum=-0.380;DP=12;FS=5.332;MLEAC=1;MLEAF=0.500;MQ=60.00;MQ0=0;MQRankSum=0.135;QD=19.23;ReadPosRankSum=1.309	GT:AD:DP:GQ:PL	0/1:5,7:12:99:259,0,177
1	26144545	.	A	T	41.77	PASS	AC=1;AF=0.500;AN=2;BaseQRankSum=1.026;ClippingRankSum=-1.026;DP=4;FS=0.000;MLEAC=1;MLEAF=0.500;MQ=60.00;MQ0=0;MQRankSum=1.026;QD=10.44;ReadPosRankSum=1.026	GT:AD:DP:GQ:PL	0/1:2,2:4:61:70,0,61
1	26144674	.	G	A	192.77	PASS	AC=1;AF=0.500;AN=2;BaseQRankSum=-0.143;ClippingRankSum=0.717;DP=11;FS=0.000;MLEAC=1;MLEAF=0.500;MQ=60.00;MQ0=0;MQRankSum=1.186;QD=17.52;ReadPosRankSum=-0.466	GT:AD:DP:GQ:PL	0/1:5,6:11:99:221,0,179
1	26146884	.	C	G	79.77	PASS	AC=1;AF=0.500;AN=2;BaseQRankSum=0.727;ClippingRankSum=0.727;DP=4;FS=0.000;MLEAC=1;MLEAF=0.500;MQ=60.00;MQ0=0;MQRankSum=-0.727;QD=19.94;ReadPosRankSum=0.727	GT:AD:DP:GQ:PL	0/1:1,3:4:28:108,0,28
1	26148941	.	T	C	59.74	PASS	AC=2;AF=1.00;AN=2;DP=2;FS=0.000;MLEAC=2;MLEAF=1.00;MQ=60.00;MQ0=0;QD=29.87	GT:AD:DP:GQ:PL	1/1:0,2:2:6:87,6,0
1	26158962	.	A	G	264.77	PASS	AC=1;AF=0.500;AN=2;BaseQRankSum=0.044;ClippingRankSum=0.755;DP=18;FS=1.778;MLEAC=1;MLEAF=0.500;MQ=60.00;MQ0=0;MQRankSum=0.044;QD=14.71;ReadPosRankSum=0.489	GT:AD:DP:GQ:PL	0/1:10,8:18:99:293,0,374
1	26228409	.	A	G	123.77	PASS	AC=1;AF=0.500;AN=2;BaseQRankSum=-0.550;ClippingRankSum=-0.937;DP=7;FS=0.000;MLEAC=1;MLEAF=0.500;MQ=60.00;MQ0=0;MQRankSum=-0.550;QD=17.68;ReadPosRankSum=0.937	GT:AD:DP:GQ:PL	0/1:3,4:7:99:152,0,104
1	26286840	.	G	A	146.77	PASS	AC=1;AF=0.500;AN=2;BaseQRankSum=0.689;ClippingRankSum=0.135;DP=12;FS=0.000;MLEAC=1;MLEAF=0.500;MQ=60.00;MQ0=0;MQRankSum=0.380;QD=12.23;ReadPosRankSum=0.135	GT:AD:DP:GQ:PL	0/1:7,5:12:99:175,0,256
1	26448447	.	A	G	110.03	PASS	AC=2;AF=1.00;AN=2;DP=4;FS=0.000;MLEAC=2;MLEAF=1.00;MQ=60.00;MQ0=0;QD=27.51	GT:AD:DP:GQ:PL	1/1:0,4:4:12:138,12,0
1	26448849	.	T	C	432.77	PASS	AC=2;AF=1.00;AN=2;DP=11;FS=0.000;MLEAC=2;MLEAF=1.00;MQ=60.00;MQ0=0;QD=30.18	GT:AD:DP:GQ:PL	1/1:0,11:11:33:461,33,0
1	26449327	.	A	G	149.03	PASS	AC=2;AF=1.00;AN=2;DP=4;FS=0.000;MLEAC=2;MLEAF=1.00;MQ=60.00;MQ0=0;QD=29.89	GT:AD:DP:GQ:PL	1/1:0,4:4:12:177,12,0
1	26449337	.	A	G	149.03	PASS	AC=2;AF=1.00;AN=2;DP=3;FS=0.000;MLEAC=2;MLEAF=1.00;MQ=60.00;MQ0=0;QD=34.85	GT:AD:DP:GQ:PL	1/1:0,3:3:12:177,12,0
1	26449595	.	G	A	147.03	PASS	AC=2;AF=1.00;AN=2;DP=4;FS=0.000;MLEAC=2;MLEAF=1.00;MQ=60.00;MQ0=0;QD=31.14	GT:AD:DP:GQ:PL	1/1:0,4:4:12:175,12,0
1	26449604	.	G	A	11.12	LowQual	AC=1;AF=0.500;AN=2;BaseQRankSum=0.804;ClippingRankSum=0.804;DP=2;FS=0.000;MLEAC=1;MLEAF=0.500;MQ=60.00;MQ0=0;MQRankSum=0.804;QD=5.56;ReadPosRankSum=0.804	GT:AD:DP:GQ:PL	0/1:1,1:2:39:39,0,73
1	26449605	.	A	T	11.12	LowQual	AC=1;AF=0.500;AN=2;BaseQRankSum=0.804;ClippingRankSum=0.804;DP=2;FS=0.000;MLEAC=1;MLEAF=0.500;MQ=60.00;MQ0=0;MQRankSum=0.804;QD=5.56;ReadPosRankSum=0.804	GT:AD:DP:GQ:PL	0/1:1,1:2:39:39,0,73
1	26450009	.	C	T	107.28	PASS	AC=2;AF=1.00;AN=2;DP=3;FS=0.000;MLEAC=2;MLEAF=1.00;MQ=60.00;MQ0=0;QD=32.71	GT:AD:DP:GQ:PL	1/1:0,3:3:9:135,9,0
1	26450101	.	A	G	192.90	PASS	AC=2;AF=1.00;AN=2;DP=5;FS=0.000;MLEAC=2;MLEAF=1.00;MQ=60.00;MQ0=0;QD=30.80	GT:AD:DP:GQ:PL	1/1:0,5:5:15:221,15,0
1	26455991	.	T	G	62.74	PASS	AC=2;AF=1.00;AN=2;DP=2;FS=0.000;MLEAC=2;MLEAF=1.00;MQ=60.00;MQ0=0;QD=31.37	GT:AD:DP:GQ:PL	1/1:0,2:2:6:90,6,0
1	26496651	.	T	C	679.77	PASS	AC=2;AF=1.00;AN=2;DP=18;FS=0.000;MLEAC=2;MLEAF=1.00;MQ=60.00;MQ0=0;QD=30.65	GT:AD:DP:GQ:PL	1/1:0,18:18:54:708,54,0
1	26497340	.	A	C	312.78	PASS	AC=2;AF=1.00;AN=2;DP=8;FS=0.000;MLEAC=2;MLEAF=1.00;MQ=60.00;MQ0=0;QD=31.63	GT:AD:DP:GQ:PL	1/1:0,8:8:24:341,24,0
1	26603993	.	A	C	105.77	PASS	AC=1;AF=0.500;AN=2;BaseQRankSum=-0.922;ClippingRankSum=-1.368;DP=8;FS=0.000;MLEAC=1;MLEAF=0.500;MQ=60.00;MQ0=0;MQRankSum=-1.638;QD=13.22;ReadPosRankSum=0.922	GT:AD:DP:GQ:PL	0/1:4,4:8:99:134,0,148
1	26609259	.	C	T	194.77	PASS	AC=1;AF=0.500;AN=2;BaseQRankSum=-0.529;ClippingRankSum=-1.134;DP=12;FS=0.000;MLEAC=1;MLEAF=0.500;MQ=60.00;MQ0=0;MQRankSum=1.977;QD=16.23;ReadPosRankSum=0.529	GT:AD:DP:GQ:PL	0/1:5,7:12:99:223,0,172
1	26610891	.	A	C	76.77	PASS	AC=1;AF=0.500;AN=2;BaseQRankSum=0.573;ClippingRankSum=-0.573;DP=9;FS=4.771;MLEAC=1;MLEAF=0.500;MQ=60.00;MQ0=0;MQRankSum=0.248;QD=8.53;ReadPosRankSum=1.203	GT:AD:DP:GQ:PL	0/1:6,3:9:99:105,0,224
1	26786627	.	G	A	163.77	PASS	AC=1;AF=0.500;AN=2;BaseQRankSum=0.684;ClippingRankSum=1.920;DP=8;FS=0.000;MLEAC=1;MLEAF=0.500;MQ=60.00;MQ0=0;MQRankSum=0.322;QD=20.47;ReadPosRankSum=1.920	GT:AD:DP:GQ:PL	0/1:3,5:8:99:192,0,102
1	26797508	.	C	T	181.77	PASS	AC=1;AF=0.500;AN=2;BaseQRankSum=-1.226;ClippingRankSum=0.452;DP=14;FS=0.000;MLEAC=1;MLEAF=0.500;MQ=60.00;MQ0=0;MQRankSum=-0.710;QD=12.98;ReadPosRankSum=-0.581	GT:AD:DP:GQ:PL	0/1:8,6:14:99:210,0,307
1	26801762	.	G	T	90.77	my_snp_filter	AC=1;AF=0.500;AN=2;BaseQRankSum=-3.008;ClippingRankSum=-1.155;DP=48;FS=30.405;MLEAC=1;MLEAF=0.500;MQ=60.00;MQ0=0;MQRankSum=-1.155;QD=1.89;ReadPosRankSum=1.358	GT:AD:DP:GQ:PL	0/1:38,10:48:99:119,0,1191
1	26856462	.	T	G	540.77	PASS	AC=2;AF=1.00;AN=2;DP=14;FS=0.000;MLEAC=2;MLEAF=1.00;MQ=60.00;MQ0=0;QD=33.35	GT:AD:DP:GQ:PL	1/1:0,14:14:42:569,42,0
1	26879920	.	T	C	918.77	PASS	AC=2;AF=1.00;AN=2;BaseQRankSum=1.583;ClippingRankSum=-0.829;DP=23;FS=5.166;MLEAC=2;MLEAF=1.00;MQ=60.00;MQ0=0;MQRankSum=-1.281;QD=28.07;ReadPosRankSum=1.432	GT:AD:DP:GQ:PL	1/1:1,22:23:59:947,59,0
1	26887592	.	T	C	277.77	PASS	AC=1;AF=0.500;AN=2;BaseQRankSum=0.872;ClippingRankSum=-1.324;DP=15;FS=0.000;MLEAC=1;MLEAF=0.500;MQ=60.00;MQ0=0;MQRankSum=0.772;QD=18.52;ReadPosRankSum=0.993	GT:AD:DP:GQ:PL	0/1:7,8:15:99:306,0,227
1	26900708	.	G	A	439.77	PASS	AC=1;AF=0.500;AN=2;BaseQRankSum=0.718;ClippingRankSum=1.395;DP=19;FS=0.000;MLEAC=1;MLEAF=0.500;MQ=60.00;MQ0=0;MQRankSum=-0.549;QD=23.15;ReadPosRankSum=-0.296	GT:AD:DP:GQ:PL	0/1:7,12:19:99:468,0,250
1	26900735	.	C	G	521.77	PASS	AC=2;AF=1.00;AN=2;DP=13;FS=0.000;MLEAC=2;MLEAF=1.00;MQ=60.00;MQ0=0;QD=29.51	GT:AD:DP:GQ:PL	1/1:0,13:13:39:550,39,0
1	26900805	.	G	A	45.77	PASS	AC=1;AF=0.500;AN=2;BaseQRankSum=0.727;ClippingRankSum=-0.056;DP=20;FS=2.629;MLEAC=1;MLEAF=0.500;MQ=60.00;MQ0=0;MQRankSum=-0.056;QD=2.29;ReadPosRankSum=-0.615	GT:AD:DP:GQ:PL	0/1:16,3:19:74:74,0,598
1	26900920	.	A	T	78.77	PASS	AC=1;AF=0.500;AN=2;BaseQRankSum=-0.358;ClippingRankSum=-1.231;DP=5;FS=3.979;MLEAC=1;MLEAF=0.500;MQ=60.00;MQ0=0;MQRankSum=1.231;QD=15.75;ReadPosRankSum=1.231	GT:AD:DP:GQ:PL	0/1:2,3:5:74:107,0,74
1	26901090	.	C	T	225.77	PASS	AC=1;AF=0.500;AN=2;BaseQRankSum=1.562;ClippingRankSum=0.058;DP=15;FS=5.021;MLEAC=1;MLEAF=0.500;MQ=60.00;MQ0=0;MQRankSum=0.174;QD=15.05;ReadPosRankSum=0.058	GT:AD:DP:GQ:PL	0/1:8,7:15:99:254,0,262
1	26901319	.	G	A	408.77	PASS	AC=1;AF=0.500;AN=2;BaseQRankSum=-1.107;ClippingRankSum=-0.791;DP=17;FS=2.884;MLEAC=1;MLEAF=0.500;MQ=60.00;MQ0=0;MQRankSum=1.423;QD=24.05;ReadPosRankSum=0.158	GT:AD:DP:GQ:PL	0/1:5,12:17:99:437,0,165
1	27210721	.	T	C	211.77	PASS	AC=1;AF=0.500;AN=2;BaseQRankSum=0.465;ClippingRankSum=-1.056;DP=19;FS=4.561;MLEAC=1;MLEAF=0.500;MQ=60.00;MQ0=0;MQRankSum=-0.380;QD=11.15;ReadPosRankSum=1.225	GT:AD:DP:GQ:PL	0/1:12,7:19:99:240,0,453
1	27215784	.	C	T	53.74	PASS	AC=2;AF=1.00;AN=2;DP=2;FS=0.000;MLEAC=2;MLEAF=1.00;MQ=60.00;MQ0=0;QD=26.87	GT:AD:DP:GQ:PL	1/1:0,2:2:6:81,6,0
1	27426796	.	T	C	510.77	PASS	AC=2;AF=1.00;AN=2;DP=13;FS=0.000;MLEAC=2;MLEAF=1.00;MQ=60.00;MQ0=0;QD=32.23	GT:AD:DP:GQ:PL	1/1:0,13:13:39:539,39,0
1	27427041	.	T	C	493.77	PASS	AC=2;AF=1.00;AN=2;DP=12;FS=0.000;MLEAC=2;MLEAF=1.00;MQ=60.00;MQ0=0;QD=32.17	GT:AD:DP:GQ:PL	1/1:0,12:12:36:522,36,0
1	27662235	.	G	T	636.77	PASS	AC=2;AF=1.00;AN=2;DP=16;FS=0.000;MLEAC=2;MLEAF=1.00;MQ=60.00;MQ0=0;QD=30.17	GT:AD:DP:GQ:PL	1/1:0,16:16:48:665,48,0
1	27662666	.	A	G	660.77	PASS	AC=2;AF=1.00;AN=2;DP=16;FS=0.000;MLEAC=2;MLEAF=1.00;MQ=60.00;MQ0=0;QD=27.23	GT:AD:DP:GQ:PL	1/1:0,16:16:48:689,48,0
1	27671271	.	T	C	50.74	PASS	AC=2;AF=1.00;AN=2;DP=2;FS=0.000;MLEAC=2;MLEAF=1.00;MQ=60.00;MQ0=0;QD=25.37	GT:AD:DP:GQ:PL	1/1:0,2:2:6:78,6,0
1	27676925	.	G	A	588.77	PASS	AC=2;AF=1.00;AN=2;DP=15;FS=0.000;MLEAC=2;MLEAF=1.00;MQ=60.00;MQ0=0;QD=29.15	GT:AD:DP:GQ:PL	1/1:0,15:15:45:617,45,0
1	27679797	.	A	G	536.77	PASS	AC=2;AF=1.00;AN=2;DP=13;FS=0.000;MLEAC=2;MLEAF=1.00;MQ=60.00;MQ0=0;QD=28.12	GT:AD:DP:GQ:PL	1/1:0,13:13:39:565,39,0
1	27679954	.	G	A	340.78	PASS	AC=2;AF=1.00;AN=2;DP=9;FS=0.000;MLEAC=2;MLEAF=1.00;MQ=60.00;MQ0=0;QD=28.59	GT:AD:DP:GQ:PL	1/1:0,9:9:27:369,27,0
1	27680292	.	A	G	322.78	PASS	AC=2;AF=1.00;AN=2;DP=8;FS=0.000;MLEAC=2;MLEAF=1.00;MQ=60.00;MQ0=0;QD=33.03	GT:AD:DP:GQ:PL	1/1:0,8:8:24:351,24,0
1	27688633	.	G	A	405.77	PASS	AC=2;AF=1.00;AN=2;DP=10;FS=0.000;MLEAC=2;MLEAF=1.00;MQ=60.00;MQ0=0;QD=28.56	GT:AD:DP:GQ:PL	1/1:0,10:10:30:434,30,0
1	27731972	.	C	T	547.77	PASS	AC=1;AF=0.500;AN=2;BaseQRankSum=1.803;ClippingRankSum=-0.083;DP=25;FS=11.236;MLEAC=1;MLEAF=0.500;MQ=60.00;MQ0=0;MQRankSum=0.361;QD=21.91;ReadPosRankSum=0.139	GT:AD:DP:GQ:PL	0/1:10,15:25:99:576,0,334
1	27875824	.	C	T	268.80	PASS	AC=2;AF=1.00;AN=2;DP=7;FS=0.000;MLEAC=2;MLEAF=1.00;MQ=60.00;MQ0=0;QD=29.73	GT:AD:DP:GQ:PL	1/1:0,7:7:21:297,21,0
1	27876482	.	C	A	88.28	PASS	AC=2;AF=1.00;AN=2;DP=3;FS=0.000;MLEAC=2;MLEAF=1.00;MQ=60.00;MQ0=0;QD=29.43	GT:AD:DP:GQ:PL	1/1:0,3:3:9:116,9,0
1	28086955	.	C	A	104.28	PASS	AC=2;AF=1.00;AN=2;DP=3;FS=0.000;MLEAC=2;MLEAF=1.00;MQ=60.00;MQ0=0;QD=34.76	GT:AD:DP:GQ:PL	1/1:0,3:3:9:132,9,0
1	28150462	.	C	G	86.77	PASS	AC=1;AF=0.500;AN=2;BaseQRankSum=-0.937;ClippingRankSum=-0.550;DP=7;FS=0.000;MLEAC=1;MLEAF=0.500;MQ=60.00;MQ0=0;MQRankSum=-0.550;QD=12.40;ReadPosRankSum=0.550	GT:AD:DP:GQ:PL	0/1:3,4:7:99:115,0,112
1	28150601	.	A	T	42.77	PASS	AC=1;AF=0.500;AN=2;BaseQRankSum=-0.736;ClippingRankSum=-0.736;DP=3;FS=0.000;MLEAC=1;MLEAF=0.500;MQ=60.00;MQ0=0;MQRankSum=-0.736;QD=14.26;ReadPosRankSum=0.736	GT:AD:DP:GQ:PL	0/1:1,2:3:37:71,0,37
1	28218100	.	T	C	149.03	PASS	AC=2;AF=1.00;AN=2;DP=4;FS=0.000;MLEAC=2;MLEAF=1.00;MQ=60.00;MQ0=0;QD=28.13	GT:AD:DP:GQ:PL	1/1:0,4:4:12:177,12,0
1	28277564	.	A	G	55.74	PASS	AC=2;AF=1.00;AN=2;DP=2;FS=0.000;MLEAC=2;MLEAF=1.00;MQ=60.00;MQ0=0;QD=27.87	GT:AD:DP:GQ:PL	1/1:0,2:2:6:83,6,0
1	28282292	.	T	C	384.77	PASS	AC=2;AF=1.00;AN=2;DP=10;FS=0.000;MLEAC=2;MLEAF=1.00;MQ=60.00;MQ0=0;QD=32.12	GT:AD:DP:GQ:PL	1/1:0,10:10:30:413,30,0
1	28285534	.	T	C	191.90	PASS	AC=2;AF=1.00;AN=2;DP=5;FS=0.000;MLEAC=2;MLEAF=1.00;MQ=60.00;MQ0=0;QD=28.18	GT:AD:DP:GQ:PL	1/1:0,5:5:15:220,15,0
1	28285632	.	A	T	55.74	PASS	AC=2;AF=1.00;AN=2;DP=2;FS=0.000;MLEAC=2;MLEAF=1.00;MQ=60.00;MQ0=0;QD=27.87	GT:AD:DP:GQ:PL	1/1:0,2:2:6:83,6,0
1	28527011	.	A	G	129.03	PASS	AC=2;AF=1.00;AN=2;DP=4;FS=0.000;MLEAC=2;MLEAF=1.00;MQ=60.00;MQ0=0;QD=32.26	GT:AD:DP:GQ:PL	1/1:0,4:4:12:157,12,0
1	28536211	.	G	A	53.74	PASS	AC=2;AF=1.00;AN=2;DP=2;FS=0.000;MLEAC=2;MLEAF=1.00;MQ=60.00;MQ0=0;QD=26.87	GT:AD:DP:GQ:PL	1/1:0,2:2:6:81,6,0
1	28562676	.	A	G	1272.77	PASS	AC=2;AF=1.00;AN=2;DP=30;FS=0.000;MLEAC=2;MLEAF=1.00;MQ=60.00;MQ0=0;QD=32.02	GT:AD:DP:GQ:PL	1/1:0,30:30:90:1301,90,0
1	28563084	.	C	T	570.77	PASS	AC=2;AF=1.00;AN=2;DP=14;FS=0.000;MLEAC=2;MLEAF=1.00;MQ=60.00;MQ0=0;QD=32.05	GT:AD:DP:GQ:PL	1/1:0,14:14:42:599,42,0
1	28564252	.	A	G	395.77	PASS	AC=2;AF=1.00;AN=2;DP=10;FS=0.000;MLEAC=2;MLEAF=1.00;MQ=60.00;MQ0=0;QD=34.10	GT:AD:DP:GQ:PL	1/1:0,10:10:30:424,30,0
1	28564279	.	A	G	358.78	PASS	AC=2;AF=1.00;AN=2;DP=9;FS=0.000;MLEAC=2;MLEAF=1.00;MQ=60.00;MQ0=0;QD=22.81	GT:AD:DP:GQ:PL	1/1:0,9:9:27:387,27,0
1	28566173	.	G	A	162.90	PASS	AC=2;AF=1.00;AN=2;DP=5;FS=0.000;MLEAC=2;MLEAF=1.00;MQ=60.00;MQ0=0;QD=32.58	GT:AD:DP:GQ:PL	1/1:0,5:5:15:191,15,0
1	28566608	.	G	T	291.78	PASS	AC=2;AF=1.00;AN=2;DP=8;FS=0.000;MLEAC=2;MLEAF=1.00;MQ=60.00;MQ0=0;QD=31.48	GT:AD:DP:GQ:PL	1/1:0,8:8:24:320,24,0
1	28566740	.	T	A	312.78	PASS	AC=2;AF=1.00;AN=2;DP=8;FS=0.000;MLEAC=2;MLEAF=1.00;MQ=60.00;MQ0=0;QD=37.68	GT:AD:DP:GQ:PL	1/1:0,8:8:24:341,24,0
1	28567205	.	G	A	50.74	PASS	AC=2;AF=1.00;AN=2;DP=2;FS=0.000;MLEAC=2;MLEAF=1.00;MQ=60.00;MQ0=0;QD=25.37	GT:AD:DP:GQ:PL	1/1:0,2:2:6:78,6,0
1	28570349	.	G	A	93.28	PASS	AC=2;AF=1.00;AN=2;DP=3;FS=0.000;MLEAC=2;MLEAF=1.00;MQ=60.00;MQ0=0;QD=31.09	GT:AD:DP:GQ:PL	1/1:0,3:3:9:121,9,0
1	28571035	.	C	T	59.74	PASS	AC=2;AF=1.00;AN=2;DP=2;FS=0.000;MLEAC=2;MLEAF=1.00;MQ=60.00;MQ0=0;QD=29.87	GT:AD:DP:GQ:PL	1/1:0,2:2:6:87,6,0
1	28572480	.	C	T	50.74	PASS	AC=2;AF=1.00;AN=2;DP=2;FS=0.000;MLEAC=2;MLEAF=1.00;MQ=60.00;MQ0=0;QD=25.37	GT:AD:DP:GQ:PL	1/1:0,2:2:6:78,6,0
1	28661576	.	A	G	113.78	PASS	AC=1;AF=0.500;AN=2;BaseQRankSum=0.731;ClippingRankSum=0.731;DP=5;FS=3.979;MLEAC=1;MLEAF=0.500;MQ=60.00;MQ0=0;MQRankSum=-0.731;QD=22.76;ReadPosRankSum=-0.731	GT:AD:DP:GQ:PL	0/1:1,4:5:27:142,0,27
1	28662199	.	A	G	38.77	PASS	AC=1;AF=0.500;AN=2;BaseQRankSum=0.720;ClippingRankSum=-0.720;DP=6;FS=0.000;MLEAC=1;MLEAF=0.500;MQ=60.00;MQ0=0;MQRankSum=0.720;QD=6.46;ReadPosRankSum=0.720	GT:AD:DP:GQ:PL	0/1:4,2:6:67:67,0,148
1	28825370	.	A	G	43.77	PASS	AC=1;AF=0.500;AN=2;BaseQRankSum=0.000;ClippingRankSum=-1.026;DP=4;FS=0.000;MLEAC=1;MLEAF=0.500;MQ=60.00;MQ0=0;MQRankSum=0.000;QD=10.94;ReadPosRankSum=1.026	GT:AD:DP:GQ:PL	0/1:2,2:4:72:72,0,72
1	28825466	.	A	G	40.77	PASS	AC=1;AF=0.500;AN=2;BaseQRankSum=1.495;ClippingRankSum=-1.495;DP=7;FS=0.000;MLEAC=1;MLEAF=0.500;MQ=60.00;MQ0=0;MQRankSum=0.198;QD=5.82;ReadPosRankSum=1.495	GT:AD:DP:GQ:PL	0/1:5,2:7:69:69,0,160
1	28826190	.	A	G	245.77	PASS	AC=1;AF=0.500;AN=2;BaseQRankSum=1.309;ClippingRankSum=-0.380;DP=12;FS=0.000;MLEAC=1;MLEAF=0.500;MQ=60.00;MQ0=0;MQRankSum=1.000;QD=20.48;ReadPosRankSum=0.244	GT:AD:DP:GQ:PL	0/1:5,7:12:99:274,0,173
1	28836912	.	A	G	43.77	PASS	AC=1;AF=0.500;AN=2;BaseQRankSum=0.358;ClippingRankSum=-1.231;DP=5;FS=3.979;MLEAC=1;MLEAF=0.500;MQ=60.00;MQ0=0;MQRankSum=-1.231;QD=8.75;ReadPosRankSum=1.231	GT:AD:DP:GQ:PL	0/1:3,2:5:72:72,0,108
1	28838063	.	A	G	49.77	PASS	AC=1;AF=0.500;AN=2;BaseQRankSum=-1.026;ClippingRankSum=1.026;DP=4;FS=0.000;MLEAC=1;MLEAF=0.500;MQ=60.00;MQ0=0;MQRankSum=-1.026;QD=12.44;ReadPosRankSum=-1.026	GT:AD:DP:GQ:PL	0/1:2,2:4:78:78,0,165
1	28838066	.	A	G	49.77	PASS	AC=1;AF=0.500;AN=2;BaseQRankSum=-1.026;ClippingRankSum=1.026;DP=4;FS=0.000;MLEAC=1;MLEAF=0.500;MQ=60.00;MQ0=0;MQRankSum=-1.026;QD=12.44;ReadPosRankSum=-1.026	GT:AD:DP:GQ:PL	0/1:2,2:4:78:78,0,165
1	28866720	.	A	G	62.74	PASS	AC=2;AF=1.00;AN=2;DP=2;FS=0.000;MLEAC=2;MLEAF=1.00;MQ=60.00;MQ0=0;QD=31.37	GT:AD:DP:GQ:PL	1/1:0,2:2:6:90,6,0
1	28931901	.	T	A	392.77	PASS	AC=1;AF=0.500;AN=2;BaseQRankSum=1.655;ClippingRankSum=0.106;DP=21;FS=7.025;MLEAC=1;MLEAF=0.500;MQ=60.00;MQ0=0;MQRankSum=-0.951;QD=18.70;ReadPosRankSum=-0.387	GT:AD:DP:GQ:PL	0/1:10,11:21:99:421,0,348
1	28969314	.	A	G	100.28	PASS	AC=2;AF=1.00;AN=2;DP=3;FS=0.000;MLEAC=2;MLEAF=1.00;MQ=60.00;MQ0=0;QD=33.43	GT:AD:DP:GQ:PL	1/1:0,3:3:9:128,9,0
1	29044946	.	T	C	62.74	PASS	AC=2;AF=1.00;AN=2;DP=2;FS=0.000;MLEAC=2;MLEAF=1.00;MQ=60.00;MQ0=0;QD=31.37	GT:AD:DP:GQ:PL	1/1:0,2:2:6:90,6,0
1	29063559	.	A	C	786.77	PASS	AC=2;AF=1.00;AN=2;DP=20;FS=0.000;MLEAC=2;MLEAF=1.00;MQ=60.00;MQ0=0;QD=25.78	GT:AD:DP:GQ:PL	1/1:0,20:20:60:815,60,0
1	29309138	.	T	C	463.53	PASS	AC=1;AF=0.500;AN=2;BaseQRankSum=0.935;ClippingRankSum=-1.737;DP=13;FS=0.000;MLEAC=1;MLEAF=0.500;MQ=60.00;MQ0=0;MQRankSum=-1.203;QD=28.95;ReadPosRankSum=1.470	GT:AD:DP:GQ:PL	0/1:1,12:13:3:490,0,3
1	29443675	.	T	C	229.84	PASS	AC=2;AF=1.00;AN=2;DP=6;FS=0.000;MLEAC=2;MLEAF=1.00;MQ=60.00;MQ0=0;QD=31.77	GT:AD:DP:GQ:PL	1/1:0,6:6:18:258,18,0
1	29443723	.	A	G	315.78	PASS	AC=2;AF=1.00;AN=2;DP=8;FS=0.000;MLEAC=2;MLEAF=1.00;MQ=60.00;MQ0=0;QD=28.87	GT:AD:DP:GQ:PL	1/1:0,8:8:24:344,24,0
1	29445227	.	T	C	292.78	PASS	AC=2;AF=1.00;AN=2;DP=8;FS=0.000;MLEAC=2;MLEAF=1.00;MQ=60.00;MQ0=0;QD=23.46	GT:AD:DP:GQ:PL	1/1:0,8:8:24:321,24,0
1	29445514	.	C	A	274.80	PASS	AC=2;AF=1.00;AN=2;DP=7;FS=0.000;MLEAC=2;MLEAF=1.00;MQ=60.00;MQ0=0;QD=27.15	GT:AD:DP:GQ:PL	1/1:0,7:7:21:303,21,0
1	29445598	.	A	G	140.77	PASS	AC=1;AF=0.500;AN=2;BaseQRankSum=-0.336;ClippingRankSum=0.103;DP=10;FS=2.808;MLEAC=1;MLEAF=0.500;MQ=60.00;MQ0=0;MQRankSum=0.851;QD=14.08;ReadPosRankSum=0.470	GT:AD:DP:GQ:PL	0/1:5,5:10:99:169,0,179
1	29475341	.	C	T	753.77	PASS	AC=1;AF=0.500;AN=2;BaseQRankSum=0.323;ClippingRankSum=0.206;DP=38;FS=0.000;MLEAC=1;MLEAF=0.500;MQ=60.00;MQ0=0;MQRankSum=0.117;QD=19.84;ReadPosRankSum=2.789	GT:AD:DP:GQ:PL	0/1:17,21:38:99:782,0,598
1	29475394	.	C	G	689.77	PASS	AC=1;AF=0.500;AN=2;BaseQRankSum=-1.126;ClippingRankSum=0.512;DP=38;FS=1.273;MLEAC=1;MLEAF=0.500;MQ=60.00;MQ0=0;MQRankSum=0.161;QD=18.15;ReadPosRankSum=0.336	GT:AD:DP:GQ:PL	0/1:18,20:38:99:718,0,628
1	29475648	.	T	G	1084.77	PASS	AC=2;AF=1.00;AN=2;DP=27;FS=0.000;MLEAC=2;MLEAF=1.00;MQ=60.00;MQ0=0;QD=28.49	GT:AD:DP:GQ:PL	1/1:0,27:27:81:1113,81,0
1	29497250	.	T	C	71.77	PASS	AC=1;AF=0.500;AN=2;BaseQRankSum=-1.231;ClippingRankSum=1.231;DP=5;FS=0.000;MLEAC=1;MLEAF=0.500;MQ=60.00;MQ0=0;MQRankSum=0.358;QD=14.35;ReadPosRankSum=-1.231	GT:AD:DP:GQ:PL	0/1:2,3:5:67:100,0,67
1	29499425	.	T	G	62.74	PASS	AC=2;AF=1.00;AN=2;DP=2;FS=0.000;MLEAC=2;MLEAF=1.00;MQ=60.00;MQ0=0;QD=31.37	GT:AD:DP:GQ:PL	1/1:0,2:2:6:90,6,0
1	29500815	.	T	C	62.74	PASS	AC=2;AF=1.00;AN=2;DP=2;FS=0.000;MLEAC=2;MLEAF=1.00;MQ=60.00;MQ0=0;QD=31.37	GT:AD:DP:GQ:PL	1/1:0,2:2:6:90,6,0
1	29500995	.	T	C	62.74	PASS	AC=2;AF=1.00;AN=2;DP=2;FS=0.000;MLEAC=2;MLEAF=1.00;MQ=60.00;MQ0=0;QD=31.37	GT:AD:DP:GQ:PL	1/1:0,2:2:6:90,6,0
1	29507100	.	A	C	18.59	LowQual	AC=2;AF=1.00;AN=2;DP=1;FS=0.000;MLEAC=2;MLEAF=1.00;MQ=60.00;MQ0=0;QD=18.59	GT:AD:DP:GQ:PL	1/1:0,1:1:3:45,3,0
1	29508350	.	C	T	232.77	PASS	AC=1;AF=0.500;AN=2;BaseQRankSum=0.000;ClippingRankSum=-0.471;DP=14;FS=3.256;MLEAC=1;MLEAF=0.500;MQ=60.00;MQ0=0;MQRankSum=0.193;QD=16.63;ReadPosRankSum=0.386	GT:AD:DP:GQ:PL	0/1:6,8:14:99:261,0,206
1	29529699	.	T	C	88.28	PASS	AC=2;AF=1.00;AN=2;DP=3;FS=0.000;MLEAC=2;MLEAF=1.00;MQ=60.00;MQ0=0;QD=29.43	GT:AD:DP:GQ:PL	1/1:0,3:3:9:116,9,0
1	29542637	.	A	G	405.77	PASS	AC=2;AF=1.00;AN=2;DP=10;FS=0.000;MLEAC=2;MLEAF=1.00;MQ=60.00;MQ0=0;QD=29.13	GT:AD:DP:GQ:PL	1/1:0,10:10:30:434,30,0
1	29549670	.	A	G	105.28	PASS	AC=2;AF=1.00;AN=2;DP=3;FS=0.000;MLEAC=2;MLEAF=1.00;MQ=60.00;MQ0=0;QD=32.73	GT:AD:DP:GQ:PL	1/1:0,3:3:9:133,9,0
1	29631909	.	A	G	56.74	PASS	AC=2;AF=1.00;AN=2;DP=2;FS=0.000;MLEAC=2;MLEAF=1.00;MQ=60.00;MQ0=0;QD=28.37	GT:AD:DP:GQ:PL	1/1:0,2:2:6:84,6,0
1	31198733	.	A	G	138.03	PASS	AC=2;AF=1.00;AN=2;DP=4;FS=0.000;MLEAC=2;MLEAF=1.00;MQ=60.00;MQ0=0;QD=34.51	GT:AD:DP:GQ:PL	1/1:0,4:4:12:166,12,0
1	31342590	.	G	T	35.77	PASS	AC=1;AF=0.500;AN=2;BaseQRankSum=-1.231;ClippingRankSum=0.358;DP=5;FS=0.000;MLEAC=1;MLEAF=0.500;MQ=60.00;MQ0=0;MQRankSum=-0.358;QD=7.15;ReadPosRankSum=0.358	GT:AD:DP:GQ:PL	0/1:3,2:5:64:64,0,121
1	31344250	.	A	G	77.77	PASS	AC=1;AF=0.500;AN=2;BaseQRankSum=1.231;ClippingRankSum=-1.231;DP=5;FS=0.000;MLEAC=1;MLEAF=0.500;MQ=60.00;MQ0=0;MQRankSum=1.231;QD=15.55;ReadPosRankSum=1.231	GT:AD:DP:GQ:PL	0/1:2,3:5:35:106,0,35
1	31344952	.	C	T	41.77	PASS	AC=1;AF=0.500;AN=2;BaseQRankSum=-1.231;ClippingRankSum=-1.231;DP=5;FS=0.000;MLEAC=1;MLEAF=0.500;MQ=60.00;MQ0=0;MQRankSum=1.231;QD=8.35;ReadPosRankSum=1.231	GT:AD:DP:GQ:PL	0/1:2,3:5:68:70,0,68
1	31345747	.	C	T	22.79	LowQual	AC=1;AF=0.500;AN=2;BaseQRankSum=-1.026;ClippingRankSum=0.000;DP=4;FS=0.000;MLEAC=1;MLEAF=0.500;MQ=60.00;MQ0=0;MQRankSum=0.000;QD=5.70;ReadPosRankSum=1.026	GT:AD:DP:GQ:PL	0/1:2,2:4:51:51,0,74
1	31346199	.	G	A	120.77	PASS	AC=1;AF=0.500;AN=2;BaseQRankSum=-0.720;ClippingRankSum=-0.720;DP=6;FS=3.310;MLEAC=1;MLEAF=0.500;MQ=60.00;MQ0=0;MQRankSum=0.720;QD=20.13;ReadPosRankSum=1.380	GT:AD:DP:GQ:PL	0/1:2,4:6:68:149,0,68
1	31347399	.	C	T	48.77	PASS	AC=1;AF=0.500;AN=2;BaseQRankSum=0.000;ClippingRankSum=0.000;DP=4;FS=4.771;MLEAC=1;MLEAF=0.500;MQ=60.00;MQ0=0;MQRankSum=1.026;QD=12.19;ReadPosRankSum=0.000	GT:AD:DP:GQ:PL	0/1:2,2:4:77:77,0,79
1	31351513	.	G	A	59.74	PASS	AC=2;AF=1.00;AN=2;DP=2;FS=0.000;MLEAC=2;MLEAF=1.00;MQ=60.00;MQ0=0;QD=29.87	GT:AD:DP:GQ:PL	1/1:0,2:2:6:87,6,0
1	31408056	.	T	C	104.28	PASS	AC=2;AF=1.00;AN=2;DP=3;FS=0.000;MLEAC=2;MLEAF=1.00;MQ=60.00;MQ0=0;QD=34.76	GT:AD:DP:GQ:PL	1/1:0,3:3:9:132,9,0
1	31408106	.	C	T	37.74	PASS	AC=2;AF=1.00;AN=2;DP=2;FS=0.000;MLEAC=2;MLEAF=1.00;MQ=60.00;MQ0=0;QD=18.87	GT:AD:DP:GQ:PL	1/1:0,2:2:6:65,6,0
1	31426815	.	A	G	149.77	PASS	AC=1;AF=0.500;AN=2;BaseQRankSum=-0.143;ClippingRankSum=0.143;DP=11;FS=2.632;MLEAC=1;MLEAF=0.500;MQ=60.00;MQ0=0;MQRankSum=0.143;QD=13.62;ReadPosRankSum=-1.031	GT:AD:DP:GQ:PL	0/1:6,5:11:99:178,0,212
1	31736182	.	C	A	54.74	PASS	AC=2;AF=1.00;AN=2;DP=2;FS=0.000;MLEAC=2;MLEAF=1.00;MQ=60.00;MQ0=0;QD=27.37	GT:AD:DP:GQ:PL	1/1:0,2:2:6:82,6,0
1	31740668	.	C	T	142.03	PASS	AC=2;AF=1.00;AN=2;DP=4;FS=0.000;MLEAC=2;MLEAF=1.00;MQ=60.00;MQ0=0;QD=32.32	GT:AD:DP:GQ:PL	1/1:0,4:4:12:170,12,0
1	31761989	.	G	A	16.63	LowQual	AC=2;AF=1.00;AN=2;DP=1;FS=0.000;MLEAC=2;MLEAF=1.00;MQ=60.00;MQ0=0;QD=16.63	GT:AD:DP:GQ:PL	1/1:0,1:1:3:43,3,0
1	31837320	.	T	C	54.77	PASS	AC=1;AF=0.500;AN=2;BaseQRankSum=-0.555;ClippingRankSum=-0.925;DP=12;FS=6.264;MLEAC=1;MLEAF=0.500;MQ=60.00;MQ0=0;MQRankSum=0.740;QD=4.56;ReadPosRankSum=1.294	GT:AD:DP:GQ:PL	0/1:9,3:12:83:83,0,326
1	31838995	.	T	C	59.74	PASS	AC=2;AF=1.00;AN=2;DP=2;FS=0.000;MLEAC=2;MLEAF=1.00;MQ=60.00;MQ0=0;QD=29.87	GT:AD:DP:GQ:PL	1/1:0,2:2:6:87,6,0
1	31886564	.	C	G	49.77	PASS	AC=1;AF=0.500;AN=2;BaseQRankSum=1.026;ClippingRankSum=-1.026;DP=4;FS=0.000;MLEAC=1;MLEAF=0.500;MQ=60.00;MQ0=0;MQRankSum=0.000;QD=12.44;ReadPosRankSum=1.026	GT:AD:DP:GQ:PL	0/1:2,2:4:61:78,0,61
1	31887505	.	G	A	40.77	PASS	AC=1;AF=0.500;AN=2;BaseQRankSum=-1.026;ClippingRankSum=1.026;DP=4;FS=0.000;MLEAC=1;MLEAF=0.500;MQ=60.00;MQ0=0;MQRankSum=1.026;QD=10.19;ReadPosRankSum=-1.026	GT:AD:DP:GQ:PL	0/1:2,2:4:69:69,0,78
1	31894402	.	G	A	209.78	PASS	AC=1;AF=0.500;AN=2;BaseQRankSum=-0.742;ClippingRankSum=0.742;DP=7;FS=3.680;MLEAC=1;MLEAF=0.500;MQ=60.00;MQ0=0;MQRankSum=-0.742;QD=29.97;ReadPosRankSum=-0.742	GT:AD:DP:GQ:PL	0/1:1,6:7:25:238,0,25
1	31895394	.	T	C	60.77	PASS	AC=1;AF=0.500;AN=2;BaseQRankSum=-0.715;ClippingRankSum=-0.566;DP=11;FS=12.175;MLEAC=1;MLEAF=0.500;MQ=60.00;MQ0=0;MQRankSum=-0.382;QD=5.52;ReadPosRankSum=0.715	GT:AD:DP:GQ:PL	0/1:8,3:11:89:89,0,301
1	31895411	.	G	A	29.77	LowQual	AC=1;AF=0.500;AN=2;BaseQRankSum=-0.762;ClippingRankSum=-1.179;DP=9;FS=7.782;MLEAC=1;MLEAF=0.500;MQ=60.00;MQ0=0;MQRankSum=-1.179;QD=3.31;ReadPosRankSum=0.067	GT:AD:DP:GQ:PL	0/1:7,2:9:58:58,0,271
1	31895806	.	C	G	43.77	PASS	AC=1;AF=0.500;AN=2;BaseQRankSum=0.000;ClippingRankSum=1.026;DP=4;FS=0.000;MLEAC=1;MLEAF=0.500;MQ=60.00;MQ0=0;MQRankSum=1.026;QD=10.94;ReadPosRankSum=-1.026	GT:AD:DP:GQ:PL	0/1:2,2:4:65:72,0,65
1	31895931	.	A	G	122.82	PASS	AC=1;AF=0.500;AN=2;BaseQRankSum=0.731;ClippingRankSum=-0.731;DP=5;FS=0.000;MLEAC=1;MLEAF=0.500;MQ=60.00;MQ0=0;MQRankSum=-0.731;QD=24.56;ReadPosRankSum=0.731	GT:AD:DP:GQ:PL	0/1:1,4:5:19:151,0,19
1	31898234	.	T	C	1139.77	PASS	AC=1;AF=0.500;AN=2;BaseQRankSum=0.040;ClippingRankSum=0.621;DP=43;FS=0.000;MLEAC=1;MLEAF=0.500;MQ=60.00;MQ0=0;MQRankSum=1.256;QD=26.51;ReadPosRankSum=0.251	GT:AD:DP:GQ:PL	0/1:13,30:43:99:1168,0,437
1	31898279	.	A	C	58.74	PASS	AC=2;AF=1.00;AN=2;DP=2;FS=0.000;MLEAC=2;MLEAF=1.00;MQ=60.00;MQ0=0;QD=29.37	GT:AD:DP:GQ:PL	1/1:0,2:2:6:86,6,0
1	31898463	.	C	T	62.74	PASS	AC=2;AF=1.00;AN=2;DP=2;FS=0.000;MLEAC=2;MLEAF=1.00;MQ=60.00;MQ0=0;QD=31.37	GT:AD:DP:GQ:PL	1/1:0,2:2:6:90,6,0
1	31898536	.	C	T	62.74	PASS	AC=2;AF=1.00;AN=2;DP=2;FS=0.000;MLEAC=2;MLEAF=1.00;MQ=60.00;MQ0=0;QD=31.37	GT:AD:DP:GQ:PL	1/1:0,2:2:6:90,6,0
1	31899684	.	A	T	27.75	LowQual	AC=2;AF=1.00;AN=2;DP=2;FS=0.000;MLEAC=2;MLEAF=1.00;MQ=60.00;MQ0=0;QD=13.87	GT:AD:DP:GQ:PL	1/1:0,2:2:6:55,6,0
1	31899704	.	C	T	88.28	PASS	AC=2;AF=1.00;AN=2;DP=3;FS=0.000;MLEAC=2;MLEAF=1.00;MQ=60.00;MQ0=0;QD=29.43	GT:AD:DP:GQ:PL	1/1:0,3:3:9:116,9,0
1	31900337	.	C	T	180.90	PASS	AC=2;AF=1.00;AN=2;DP=5;FS=0.000;MLEAC=2;MLEAF=1.00;MQ=60.00;MQ0=0;QD=29.26	GT:AD:DP:GQ:PL	1/1:0,5:5:15:209,15,0
1	31901459	.	G	C	104.28	PASS	AC=2;AF=1.00;AN=2;DP=3;FS=0.000;MLEAC=2;MLEAF=1.00;MQ=60.00;MQ0=0;QD=34.76	GT:AD:DP:GQ:PL	1/1:0,3:3:9:132,9,0
1	31905730	.	T	C	62.74	PASS	AC=2;AF=1.00;AN=2;DP=2;FS=0.000;MLEAC=2;MLEAF=1.00;MQ=60.00;MQ0=0;QD=31.37	GT:AD:DP:GQ:PL	1/1:0,2:2:6:90,6,0
1	31907102	.	A	G	1291.77	PASS	AC=2;AF=1.00;AN=2;DP=32;FS=0.000;MLEAC=2;MLEAF=1.00;MQ=60.00;MQ0=0;QD=28.45	GT:AD:DP:GQ:PL	1/1:0,32:32:96:1320,96,0
1	31907345	.	C	A	1365.77	PASS	AC=1;AF=0.500;AN=2;BaseQRankSum=-1.797;ClippingRankSum=0.389;DP=47;FS=3.143;MLEAC=1;MLEAF=0.500;MQ=60.00;MQ0=0;MQRankSum=-0.063;QD=29.06;ReadPosRankSum=-0.339	GT:AD:DP:GQ:PL	0/1:11,36:47:99:1394,0,347
1	31907457	.	A	C,G	336.29	PASS	AC=1,1;AF=0.500,0.500;AN=2;DP=11;FS=0.000;MLEAC=1,1;MLEAF=0.500,0.500;MQ=60.00;MQ0=0;QD=30.57	GT:AD:DP:GQ:PL	1/2:0,5,6:11:99:452,246,231,207,0,190
1	31918879	.	A	G	58.74	PASS	AC=2;AF=1.00;AN=2;DP=2;FS=0.000;MLEAC=2;MLEAF=1.00;MQ=60.00;MQ0=0;QD=29.37	GT:AD:DP:GQ:PL	1/1:0,2:2:6:86,6,0
1	31921534	.	G	A	62.74	PASS	AC=2;AF=1.00;AN=2;DP=2;FS=0.000;MLEAC=2;MLEAF=1.00;MQ=60.00;MQ0=0;QD=31.37	GT:AD:DP:GQ:PL	1/1:0,2:2:6:90,6,0
1	31922187	.	G	T	103.28	PASS	AC=2;AF=1.00;AN=2;DP=3;FS=0.000;MLEAC=2;MLEAF=1.00;MQ=60.00;MQ0=0;QD=34.43	GT:AD:DP:GQ:PL	1/1:0,3:3:9:131,9,0
1	31923734	.	T	C	61.74	PASS	AC=2;AF=1.00;AN=2;DP=2;FS=0.000;MLEAC=2;MLEAF=1.00;MQ=60.00;MQ0=0;QD=30.87	GT:AD:DP:GQ:PL	1/1:0,2:2:6:89,6,0
1	31931399	.	T	C	36.77	PASS	AC=1;AF=0.500;AN=2;BaseQRankSum=-0.720;ClippingRankSum=-0.720;DP=6;FS=3.979;MLEAC=1;MLEAF=0.500;MQ=60.00;MQ0=0;MQRankSum=-1.380;QD=6.13;ReadPosRankSum=0.720	GT:AD:DP:GQ:PL	0/1:4,2:6:65:65,0,153
1	31934728	.	T	C	52.77	PASS	AC=1;AF=0.500;AN=2;BaseQRankSum=-0.736;ClippingRankSum=0.736;DP=3;FS=0.000;MLEAC=1;MLEAF=0.500;MQ=60.00;MQ0=0;MQRankSum=0.736;QD=17.59;ReadPosRankSum=0.736	GT:AD:DP:GQ:PL	0/1:1,2:3:81:81,0,122
1	31934737	.	T	C	52.77	PASS	AC=1;AF=0.500;AN=2;BaseQRankSum=0.804;ClippingRankSum=0.804;DP=2;FS=0.000;MLEAC=1;MLEAF=0.500;MQ=60.00;MQ0=0;MQRankSum=0.804;QD=26.38;ReadPosRankSum=0.804	GT:AD:DP:GQ:PL	0/1:1,1:2:81:81,0,122
1	31934741	.	T	C	52.77	PASS	AC=1;AF=0.500;AN=2;BaseQRankSum=0.804;ClippingRankSum=0.804;DP=2;FS=0.000;MLEAC=1;MLEAF=0.500;MQ=60.00;MQ0=0;MQRankSum=0.804;QD=26.38;ReadPosRankSum=0.804	GT:AD:DP:GQ:PL	0/1:1,1:2:81:81,0,122
1	31936527	.	T	C	47.77	PASS	AC=1;AF=0.500;AN=2;BaseQRankSum=0.736;ClippingRankSum=-0.736;DP=3;FS=0.000;MLEAC=1;MLEAF=0.500;MQ=60.00;MQ0=0;MQRankSum=0.736;QD=15.92;ReadPosRankSum=0.736	GT:AD:DP:GQ:PL	0/1:1,2:3:29:76,0,29
1	32096265	.	A	G	981.77	PASS	AC=2;AF=1.00;AN=2;DP=24;FS=0.000;MLEAC=2;MLEAF=1.00;MQ=60.00;MQ0=0;QD=33.53	GT:AD:DP:GQ:PL	1/1:0,24:24:72:1010,72,0
1	32096815	.	T	C	59.74	PASS	AC=2;AF=1.00;AN=2;DP=2;FS=0.000;MLEAC=2;MLEAF=1.00;MQ=60.00;MQ0=0;QD=29.87	GT:AD:DP:GQ:PL	1/1:0,2:2:6:87,6,0
1	32193647	.	T	C	99.28	PASS	AC=2;AF=1.00;AN=2;DP=3;FS=0.000;MLEAC=2;MLEAF=1.00;MQ=60.00;MQ0=0;QD=33.09	GT:AD:DP:GQ:PL	1/1:0,3:3:9:127,9,0
1	32672932	.	G	A	60.74	PASS	AC=2;AF=1.00;AN=2;DP=2;FS=0.000;MLEAC=2;MLEAF=1.00;MQ=60.00;MQ0=0;QD=30.37	GT:AD:DP:GQ:PL	1/1:0,2:2:6:88,6,0
1	32699227	.	T	C	61.74	PASS	AC=2;AF=1.00;AN=2;DP=2;FS=0.000;MLEAC=2;MLEAF=1.00;MQ=60.00;MQ0=0;QD=30.87	GT:AD:DP:GQ:PL	1/1:0,2:2:6:89,6,0
1	32699816	.	T	C	44.77	PASS	AC=1;AF=0.500;AN=2;BaseQRankSum=0.358;ClippingRankSum=0.358;DP=5;FS=3.979;MLEAC=1;MLEAF=0.500;MQ=60.00;MQ0=0;MQRankSum=-1.231;QD=8.95;ReadPosRankSum=-0.358	GT:AD:DP:GQ:PL	0/1:3,2:5:73:73,0,114
1	32831543	.	C	T	1483.77	PASS	AC=2;AF=1.00;AN=2;DP=35;FS=0.000;MLEAC=2;MLEAF=1.00;MQ=60.00;MQ0=0;QD=28.73	GT:AD:DP:GQ:PL	1/1:0,35:35:99:1512,105,0
1	32833104	.	T	C	35.77	PASS	AC=1;AF=0.500;AN=2;BaseQRankSum=-0.922;ClippingRankSum=0.922;DP=7;FS=8.451;MLEAC=1;MLEAF=0.500;MQ=60.00;MQ0=0;MQRankSum=0.198;QD=5.11;ReadPosRankSum=-0.922	GT:AD:DP:GQ:PL	0/1:5,2:7:64:64,0,199
1	33065947	.	G	C	145.03	PASS	AC=2;AF=1.00;AN=2;DP=4;FS=0.000;MLEAC=2;MLEAF=1.00;MQ=60.00;MQ0=0;QD=28.84	GT:AD:DP:GQ:PL	1/1:0,4:4:12:173,12,0
1	33087437	.	G	A	36.77	PASS	AC=1;AF=0.500;AN=2;BaseQRankSum=0.736;ClippingRankSum=-0.736;DP=3;FS=0.000;MLEAC=1;MLEAF=0.500;MQ=60.00;MQ0=0;MQRankSum=-0.736;QD=12.26;ReadPosRankSum=0.736	GT:AD:DP:GQ:PL	0/1:1,2:3:33:65,0,33
1	33098047	.	A	G	49.74	PASS	AC=2;AF=1.00;AN=2;DP=2;FS=0.000;MLEAC=2;MLEAF=1.00;MQ=60.00;MQ0=0;QD=24.87	GT:AD:DP:GQ:PL	1/1:0,2:2:6:77,6,0
1	33133968	.	T	C	418.77	PASS	AC=2;AF=1.00;AN=2;DP=11;FS=0.000;MLEAC=2;MLEAF=1.00;MQ=60.00;MQ0=0;QD=29.50	GT:AD:DP:GQ:PL	1/1:0,11:11:33:447,33,0
1	33138516	.	A	C	61.74	PASS	AC=2;AF=1.00;AN=2;DP=2;FS=0.000;MLEAC=2;MLEAF=1.00;MQ=60.00;MQ0=0;QD=30.87	GT:AD:DP:GQ:PL	1/1:0,2:2:6:89,6,0
1	33138943	.	C	T	56.74	PASS	AC=2;AF=1.00;AN=2;DP=2;FS=0.000;MLEAC=2;MLEAF=1.00;MQ=60.00;MQ0=0;QD=28.37	GT:AD:DP:GQ:PL	1/1:0,2:2:6:84,6,0
1	33145448	.	C	T	103.77	PASS	AC=1;AF=0.500;AN=2;BaseQRankSum=0.946;ClippingRankSum=-1.002;DP=30;FS=1.773;MLEAC=1;MLEAF=0.500;MQ=60.00;MQ0=0;MQRankSum=0.056;QD=3.46;ReadPosRankSum=0.779	GT:AD:DP:GQ:PL	0/1:25,5:30:99:132,0,991
1	33145742	.	A	G	289.77	PASS	AC=1;AF=0.500;AN=2;BaseQRankSum=1.017;ClippingRankSum=-1.472;DP=41;FS=0.000;MLEAC=1;MLEAF=0.500;MQ=60.00;MQ0=0;MQRankSum=0.926;QD=7.07;ReadPosRankSum=1.321	GT:AD:DP:GQ:PL	0/1:31,10:41:99:318,0,1176
1	33146501	.	A	G	42.77	PASS	AC=1;AF=0.500;AN=2;BaseQRankSum=-0.358;ClippingRankSum=0.358;DP=5;FS=0.000;MLEAC=1;MLEAF=0.500;MQ=60.00;MQ0=0;MQRankSum=1.231;QD=8.55;ReadPosRankSum=0.358	GT:AD:DP:GQ:PL	0/1:3,2:5:71:71,0,118
1	33147143	.	C	T	484.77	PASS	AC=2;AF=1.00;AN=2;DP=12;FS=0.000;MLEAC=2;MLEAF=1.00;MQ=60.00;MQ0=0;QD=33.05	GT:AD:DP:GQ:PL	1/1:0,12:12:36:513,36,0
1	33147179	.	A	T	58.77	PASS	AC=1;AF=0.500;AN=2;BaseQRankSum=-0.761;ClippingRankSum=-0.254;DP=13;FS=2.774;MLEAC=1;MLEAF=0.500;MQ=60.00;MQ0=0;MQRankSum=-0.254;QD=4.52;ReadPosRankSum=1.437	GT:AD:DP:GQ:PL	0/1:10,3:13:87:87,0,393
1	33150597	.	C	T	58.74	PASS	AC=2;AF=1.00;AN=2;DP=2;FS=0.000;MLEAC=2;MLEAF=1.00;MQ=60.00;MQ0=0;QD=29.37	GT:AD:DP:GQ:PL	1/1:0,2:2:6:86,6,0
1	33150865	.	G	A	52.74	PASS	AC=2;AF=1.00;AN=2;DP=2;FS=0.000;MLEAC=2;MLEAF=1.00;MQ=60.00;MQ0=0;QD=26.37	GT:AD:DP:GQ:PL	1/1:0,2:2:6:80,6,0
1	33150951	.	T	C	51.77	PASS	AC=1;AF=0.500;AN=2;BaseQRankSum=0.736;ClippingRankSum=-0.736;DP=3;FS=4.771;MLEAC=1;MLEAF=0.500;MQ=60.00;MQ0=0;MQRankSum=-0.736;QD=17.26;ReadPosRankSum=0.736	GT:AD:DP:GQ:PL	0/1:1,2:3:30:80,0,30
1	33235626	.	G	A	755.77	PASS	AC=1;AF=0.500;AN=2;BaseQRankSum=1.820;ClippingRankSum=-1.086;DP=38;FS=0.000;MLEAC=1;MLEAF=0.500;MQ=60.00;MQ0=0;MQRankSum=-1.321;QD=19.89;ReadPosRankSum=0.822	GT:AD:DP:GQ:PL	0/1:17,21:38:99:784,0,557
1	33240185	.	G	C	641.77	PASS	AC=1;AF=0.500;AN=2;BaseQRankSum=-0.580;ClippingRankSum=0.781;DP=31;FS=0.000;MLEAC=1;MLEAF=0.500;MQ=60.00;MQ0=0;MQRankSum=0.821;QD=20.70;ReadPosRankSum=-0.821	GT:AD:DP:GQ:PL	0/1:13,18:31:99:670,0,415
1	33284498	.	A	G	61.74	PASS	AC=2;AF=1.00;AN=2;DP=2;FS=0.000;MLEAC=2;MLEAF=1.00;MQ=60.00;MQ0=0;QD=30.87	GT:AD:DP:GQ:PL	1/1:0,2:2:6:89,6,0
1	33323012	.	A	G	15.88	LowQual;my_snp_filter	AC=1;AF=0.500;AN=2;BaseQRankSum=-1.666;ClippingRankSum=0.762;DP=9;FS=0.000;MLEAC=1;MLEAF=0.500;MQ=60.00;MQ0=0;MQRankSum=-0.067;QD=1.76;ReadPosRankSum=-0.762	GT:AD:DP:GQ:PL	0/1:7,2:9:44:44,0,284
1	33324136	.	T	C	177.78	PASS	AC=1;AF=0.500;AN=2;BaseQRankSum=0.736;ClippingRankSum=0.736;DP=6;FS=0.000;MLEAC=1;MLEAF=0.500;MQ=60.00;MQ0=0;MQRankSum=0.736;QD=29.63;ReadPosRankSum=-0.736	GT:AD:DP:GQ:PL	0/1:1,5:6:27:206,0,27
1	33360999	.	G	A	537.77	PASS	AC=1;AF=0.500;AN=2;BaseQRankSum=-0.922;ClippingRankSum=-0.788;DP=41;FS=0.000;MLEAC=1;MLEAF=0.500;MQ=60.00;MQ0=0;MQRankSum=-0.120;QD=13.12;ReadPosRankSum=0.682	GT:AD:DP:GQ:PL	0/1:25,16:41:99:566,0,959
1	33611890	.	C	T	185.90	PASS	AC=2;AF=1.00;AN=2;DP=5;FS=0.000;MLEAC=2;MLEAF=1.00;MQ=60.00;MQ0=0;QD=31.37	GT:AD:DP:GQ:PL	1/1:0,5:5:15:214,15,0
1	33644798	.	A	G	62.74	PASS	AC=2;AF=1.00;AN=2;DP=2;FS=0.000;MLEAC=2;MLEAF=1.00;MQ=60.00;MQ0=0;QD=31.37	GT:AD:DP:GQ:PL	1/1:0,2:2:6:90,6,0
1	33644799	.	A	C	62.74	PASS	AC=2;AF=1.00;AN=2;DP=2;FS=0.000;MLEAC=2;MLEAF=1.00;MQ=60.00;MQ0=0;QD=31.37	GT:AD:DP:GQ:PL	1/1:0,2:2:6:90,6,0
1	33646950	.	A	G	221.84	PASS	AC=2;AF=1.00;AN=2;DP=6;FS=0.000;MLEAC=2;MLEAF=1.00;MQ=60.00;MQ0=0;QD=33.11	GT:AD:DP:GQ:PL	1/1:0,6:6:18:250,18,0
1	33724895	.	C	T	50.74	PASS	AC=2;AF=1.00;AN=2;DP=2;FS=0.000;MLEAC=2;MLEAF=1.00;MQ=60.00;MQ0=0;QD=25.37	GT:AD:DP:GQ:PL	1/1:0,2:2:6:78,6,0
1	33765272	.	A	G	534.10	PASS	AC=2;AF=1.00;AN=2;BaseQRankSum=1.042;ClippingRankSum=-1.736;DP=15;FS=0.000;MLEAC=2;MLEAF=1.00;MQ=60.00;MQ0=0;MQRankSum=1.273;QD=25.75;ReadPosRankSum=1.504	GT:AD:DP:GQ:PL	1/1:1,14:15:11:562,11,0
1	33765919	.	A	C	12.05	LowQual;my_snp_filter	AC=1;AF=0.500;AN=2;BaseQRankSum=-0.198;ClippingRankSum=1.495;DP=7;FS=13.222;MLEAC=1;MLEAF=0.500;MQ=60.00;MQ0=0;MQRankSum=0.922;QD=1.72;ReadPosRankSum=-1.495	GT:AD:DP:GQ:PL	0/1:5,2:7:40:40,0,133
1	33789520	.	C	A	877.77	PASS	AC=2;AF=1.00;AN=2;DP=21;FS=0.000;MLEAC=2;MLEAF=1.00;MQ=60.00;MQ0=0;QD=27.94	GT:AD:DP:GQ:PL	1/1:0,21:21:63:906,63,0
1	33789588	.	T	C	580.77	PASS	AC=2;AF=1.00;AN=2;DP=15;FS=0.000;MLEAC=2;MLEAF=1.00;MQ=60.00;MQ0=0;QD=30.37	GT:AD:DP:GQ:PL	1/1:0,15:15:45:609,45,0
1	33793682	.	A	G	48.28	PASS	AC=2;AF=1.00;AN=2;DP=3;FS=0.000;MLEAC=2;MLEAF=1.00;MQ=60.00;MQ0=0;QD=16.09	GT:AD:DP:GQ:PL	1/1:0,3:3:9:76,9,0
1	33803148	.	C	T	99.28	PASS	AC=2;AF=1.00;AN=2;DP=3;FS=0.000;MLEAC=2;MLEAF=1.00;MQ=60.00;MQ0=0;QD=33.09	GT:AD:DP:GQ:PL	1/1:0,3:3:9:127,9,0
1	35316497	.	G	A	62.74	PASS	AC=2;AF=1.00;AN=2;DP=2;FS=0.000;MLEAC=2;MLEAF=1.00;MQ=60.00;MQ0=0;QD=31.37	GT:AD:DP:GQ:PL	1/1:0,2:2:6:90,6,0
1	35318368	.	A	G	143.03	PASS	AC=2;AF=1.00;AN=2;DP=4;FS=0.000;MLEAC=2;MLEAF=1.00;MQ=60.00;MQ0=0;QD=29.18	GT:AD:DP:GQ:PL	1/1:0,4:4:12:171,12,0
1	35484995	.	G	C	34.77	PASS	AC=1;AF=0.500;AN=2;BaseQRankSum=0.762;ClippingRankSum=-1.179;DP=9;FS=0.000;MLEAC=1;MLEAF=0.500;MQ=60.00;MQ0=0;MQRankSum=0.067;QD=3.86;ReadPosRankSum=1.179	GT:AD:DP:GQ:PL	0/1:7,2:9:63:63,0,264
1	35562965	.	G	A	105.28	PASS	AC=2;AF=1.00;AN=2;DP=3;FS=0.000;MLEAC=2;MLEAF=1.00;MQ=60.00;MQ0=0;QD=31.12	GT:AD:DP:GQ:PL	1/1:0,3:3:9:133,9,0
1	35567194	.	C	T	95.28	PASS	AC=2;AF=1.00;AN=2;DP=3;FS=0.000;MLEAC=2;MLEAF=1.00;MQ=60.00;MQ0=0;QD=31.76	GT:AD:DP:GQ:PL	1/1:0,3:3:9:123,9,0
1	35581813	.	A	G	45.78	PASS	AC=1;AF=0.500;AN=2;BaseQRankSum=0.736;ClippingRankSum=-0.736;DP=3;FS=4.771;MLEAC=1;MLEAF=0.500;MQ=60.00;MQ0=0;MQRankSum=0.736;QD=15.26;ReadPosRankSum=0.736	GT:AD:DP:GQ:PL	0/1:1,2:3:27:74,0,27
1	36067784	.	T	C	71.77	PASS	AC=1;AF=0.500;AN=2;BaseQRankSum=1.106;ClippingRankSum=0.000;DP=11;FS=0.000;MLEAC=1;MLEAF=0.500;MQ=60.00;MQ0=0;MQRankSum=0.382;QD=6.52;ReadPosRankSum=0.566	GT:AD:DP:GQ:PL	0/1:8,3:11:99:100,0,310
1	36067817	.	T	C	231.84	PASS	AC=2;AF=1.00;AN=2;DP=6;FS=0.000;MLEAC=2;MLEAF=1.00;MQ=60.00;MQ0=0;QD=24.55	GT:AD:DP:GQ:PL	1/1:0,6:6:18:260,18,0
1	36067886	.	T	C	285.77	PASS	AC=1;AF=0.500;AN=2;BaseQRankSum=1.377;ClippingRankSum=0.382;DP=11;FS=0.000;MLEAC=1;MLEAF=0.500;MQ=60.00;MQ0=0;MQRankSum=-0.382;QD=25.98;ReadPosRankSum=1.106	GT:AD:DP:GQ:PL	0/1:3,8:11:92:314,0,92
1	36067925	.	T	C	31.77	PASS	AC=1;AF=0.500;AN=2;BaseQRankSum=0.898;ClippingRankSum=0.480;DP=10;FS=2.730;MLEAC=1;MLEAF=0.500;MQ=60.00;MQ0=0;MQRankSum=0.000;QD=3.18;ReadPosRankSum=1.271	GT:AD:DP:GQ:PL	0/1:8,2:10:60:60,0,306
1	36068184	.	T	C	168.77	PASS	AC=1;AF=0.500;AN=2;BaseQRankSum=-1.226;ClippingRankSum=-0.839;DP=14;FS=5.219;MLEAC=1;MLEAF=0.500;MQ=60.00;MQ0=0;MQRankSum=1.356;QD=12.05;ReadPosRankSum=1.485	GT:AD:DP:GQ:PL	0/1:8,6:14:99:197,0,294
1	36068210	.	T	C	16.86	LowQual;my_snp_filter	AC=1;AF=0.500;AN=2;BaseQRankSum=0.274;ClippingRankSum=0.822;DP=14;FS=0.000;MLEAC=1;MLEAF=0.500;MQ=60.00;MQ0=0;MQRankSum=1.552;QD=1.20;ReadPosRankSum=-0.274	GT:AD:DP:GQ:PL	0/1:12,2:14:45:45,0,476
1	36068237	.	T	C	28.77	LowQual	AC=1;AF=0.500;AN=2;BaseQRankSum=1.768;ClippingRankSum=-2.003;DP=11;FS=3.090;MLEAC=1;MLEAF=0.500;MQ=60.00;MQ0=0;MQRankSum=-0.825;QD=2.62;ReadPosRankSum=-1.296	GT:AD:DP:GQ:PL	0/1:9,2:11:57:57,0,330
1	36068370	.	T	C	91.77	PASS	AC=1;AF=0.500;AN=2;BaseQRankSum=0.727;ClippingRankSum=-0.727;DP=4;FS=0.000;MLEAC=1;MLEAF=0.500;MQ=60.00;MQ0=0;MQRankSum=0.727;QD=22.94;ReadPosRankSum=0.727	GT:AD:DP:GQ:PL	0/1:1,3:4:33:120,0,33
1	36184975	.	G	A	52.74	PASS	AC=2;AF=1.00;AN=2;DP=2;FS=0.000;MLEAC=2;MLEAF=1.00;MQ=60.00;MQ0=0;QD=26.37	GT:AD:DP:GQ:PL	1/1:0,2:2:6:80,6,0
1	36200234	.	A	G	99.28	PASS	AC=2;AF=1.00;AN=2;DP=3;FS=0.000;MLEAC=2;MLEAF=1.00;MQ=60.00;MQ0=0;QD=33.09	GT:AD:DP:GQ:PL	1/1:0,3:3:9:127,9,0
1	36200390	.	G	A	231.84	PASS	AC=2;AF=1.00;AN=2;DP=6;FS=0.000;MLEAC=2;MLEAF=1.00;MQ=60.00;MQ0=0;QD=21.84	GT:AD:DP:GQ:PL	1/1:0,6:6:18:260,18,0
1	36216835	.	C	T	60.74	PASS	AC=2;AF=1.00;AN=2;DP=2;FS=0.000;MLEAC=2;MLEAF=1.00;MQ=60.00;MQ0=0;QD=30.37	GT:AD:DP:GQ:PL	1/1:0,2:2:6:88,6,0
1	36316571	.	A	C	193.90	PASS	AC=2;AF=1.00;AN=2;DP=5;FS=0.000;MLEAC=2;MLEAF=1.00;MQ=60.00;MQ0=0;QD=31.71	GT:AD:DP:GQ:PL	1/1:0,5:5:15:222,15,0
1	36602943	.	C	T	97.28	PASS	AC=2;AF=1.00;AN=2;DP=3;FS=0.000;MLEAC=2;MLEAF=1.00;MQ=60.00;MQ0=0;QD=32.43	GT:AD:DP:GQ:PL	1/1:0,3:3:9:125,9,0
1	36613704	.	A	C	62.74	PASS	AC=2;AF=1.00;AN=2;DP=2;FS=0.000;MLEAC=2;MLEAF=1.00;MQ=60.00;MQ0=0;QD=31.37	GT:AD:DP:GQ:PL	1/1:0,2:2:6:90,6,0
1	36614713	.	C	G	221.84	PASS	AC=2;AF=1.00;AN=2;DP=6;FS=0.000;MLEAC=2;MLEAF=1.00;MQ=60.00;MQ0=0;QD=27.40	GT:AD:DP:GQ:PL	1/1:0,6:6:18:250,18,0
1	36749148	.	A	G	62.74	PASS	AC=2;AF=1.00;AN=2;DP=2;FS=0.000;MLEAC=2;MLEAF=1.00;MQ=60.00;MQ0=0;QD=31.37	GT:AD:DP:GQ:PL	1/1:0,2:2:6:90,6,0
1	36752152	.	C	T	786.77	PASS	AC=1;AF=0.500;AN=2;BaseQRankSum=-0.357;ClippingRankSum=0.714;DP=32;FS=5.488;MLEAC=1;MLEAF=0.500;MQ=60.00;MQ0=0;MQRankSum=-0.119;QD=24.59;ReadPosRankSum=-0.674	GT:AD:DP:GQ:PL	0/1:11,21:32:99:815,0,389
1	36752433	.	C	T	1388.77	PASS	AC=2;AF=1.00;AN=2;DP=35;FS=0.000;MLEAC=2;MLEAF=1.00;MQ=60.00;MQ0=0;QD=32.23	GT:AD:DP:GQ:PL	1/1:0,35:35:99:1417,105,0
1	36754467	.	G	C	61.74	PASS	AC=2;AF=1.00;AN=2;DP=2;FS=0.000;MLEAC=2;MLEAF=1.00;MQ=60.00;MQ0=0;QD=30.87	GT:AD:DP:GQ:PL	1/1:0,2:2:6:89,6,0
1	36754522	.	C	A	106.28	PASS	AC=2;AF=1.00;AN=2;DP=3;FS=0.000;MLEAC=2;MLEAF=1.00;MQ=60.00;MQ0=0;QD=27.01	GT:AD:DP:GQ:PL	1/1:0,3:3:9:134,9,0
1	36766975	.	G	C	104.28	PASS	AC=2;AF=1.00;AN=2;DP=3;FS=0.000;MLEAC=2;MLEAF=1.00;MQ=60.00;MQ0=0;QD=34.76	GT:AD:DP:GQ:PL	1/1:0,3:3:9:132,9,0
1	36770065	.	C	T	24.78	LowQual;my_snp_filter	AC=1;AF=0.500;AN=2;BaseQRankSum=-3.194;ClippingRankSum=-0.046;DP=19;FS=23.173;MLEAC=1;MLEAF=0.500;MQ=60.00;MQ0=0;MQRankSum=-1.065;QD=1.30;ReadPosRankSum=0.139	GT:AD:DP:GQ:PL	0/1:14,5:19:53:53,0,466
1	36770806	.	C	G	234.84	PASS	AC=2;AF=1.00;AN=2;DP=7;FS=0.000;MLEAC=2;MLEAF=1.00;MQ=60.00;MQ0=0;QD=33.55	GT:AD:DP:GQ:PL	1/1:0,6:6:18:263,18,0
1	36773405	.	T	G	123.77	PASS	AC=1;AF=0.500;AN=2;BaseQRankSum=0.922;ClippingRankSum=0.000;DP=8;FS=0.000;MLEAC=1;MLEAF=0.500;MQ=60.00;MQ0=0;MQRankSum=0.421;QD=15.47;ReadPosRankSum=-0.421	GT:AD:DP:GQ:PL	0/1:4,4:8:99:152,0,149
1	36785914	.	G	T	59.77	PASS	AC=1;AF=0.500;AN=2;BaseQRankSum=-0.573;ClippingRankSum=-0.573;DP=9;FS=0.000;MLEAC=1;MLEAF=0.500;MQ=60.00;MQ0=0;MQRankSum=0.248;QD=6.64;ReadPosRankSum=0.248	GT:AD:DP:GQ:PL	0/1:6,3:9:88:88,0,234
1	36787294	.	G	A	60.74	PASS	AC=2;AF=1.00;AN=2;DP=2;FS=0.000;MLEAC=2;MLEAF=1.00;MQ=60.00;MQ0=0;QD=30.37	GT:AD:DP:GQ:PL	1/1:0,2:2:6:88,6,0
1	36787888	.	G	A	32.77	PASS	AC=1;AF=0.500;AN=2;BaseQRankSum=0.358;ClippingRankSum=0.358;DP=5;FS=3.979;MLEAC=1;MLEAF=0.500;MQ=60.00;MQ0=0;MQRankSum=-0.358;QD=6.55;ReadPosRankSum=0.358	GT:AD:DP:GQ:PL	0/1:3,2:5:61:61,0,93
1	36789546	.	A	G	30.77	PASS	AC=1;AF=0.500;AN=2;BaseQRankSum=-0.736;ClippingRankSum=0.736;DP=3;FS=4.771;MLEAC=1;MLEAF=0.500;MQ=60.00;MQ0=0;MQRankSum=0.736;QD=10.26;ReadPosRankSum=0.736	GT:AD:DP:GQ:PL	0/1:1,2:3:37:59,0,37
1	36792078	.	C	T	59.74	PASS	AC=2;AF=1.00;AN=2;DP=2;FS=0.000;MLEAC=2;MLEAF=1.00;MQ=60.00;MQ0=0;QD=29.87	GT:AD:DP:GQ:PL	1/1:0,2:2:6:87,6,0
1	36792120	.	C	T	43.77	PASS	AC=1;AF=0.500;AN=2;BaseQRankSum=-0.358;ClippingRankSum=0.358;DP=5;FS=0.000;MLEAC=1;MLEAF=0.500;MQ=60.00;MQ0=0;MQRankSum=0.358;QD=8.75;ReadPosRankSum=-1.231	GT:AD:DP:GQ:PL	0/1:3,2:5:72:72,0,119
1	36794192	.	C	T	136.03	PASS	AC=2;AF=1.00;AN=2;DP=4;FS=0.000;MLEAC=2;MLEAF=1.00;MQ=60.00;MQ0=0;QD=34.01	GT:AD:DP:GQ:PL	1/1:0,4:4:12:164,12,0
1	36807481	.	C	T	226.77	PASS	AC=1;AF=0.500;AN=2;BaseQRankSum=-0.715;ClippingRankSum=-0.715;DP=11;FS=0.000;MLEAC=1;MLEAF=0.500;MQ=60.00;MQ0=0;MQRankSum=-0.715;QD=20.62;ReadPosRankSum=0.715	GT:AD:DP:GQ:PL	0/1:3,8:11:99:255,0,101
1	36863456	.	G	A	323.77	PASS	AC=1;AF=0.500;AN=2;BaseQRankSum=0.387;ClippingRankSum=0.387;DP=21;FS=3.222;MLEAC=1;MLEAF=0.500;MQ=60.00;MQ0=0;MQRankSum=-0.599;QD=15.42;ReadPosRankSum=-0.176	GT:AD:DP:GQ:PL	0/1:11,10:21:99:352,0,366
1	36924676	.	A	G	46.77	PASS	AC=1;AF=0.500;AN=2;BaseQRankSum=1.026;ClippingRankSum=-1.026;DP=4;FS=4.771;MLEAC=1;MLEAF=0.500;MQ=60.00;MQ0=0;MQRankSum=1.026;QD=11.69;ReadPosRankSum=1.026	GT:AD:DP:GQ:PL	0/1:2,2:4:60:75,0,60
1	36924810	.	T	C	48.77	PASS	AC=1;AF=0.500;AN=2;BaseQRankSum=1.026;ClippingRankSum=0.000;DP=4;FS=4.771;MLEAC=1;MLEAF=0.500;MQ=60.00;MQ0=0;MQRankSum=0.000;QD=12.19;ReadPosRankSum=0.000	GT:AD:DP:GQ:PL	0/1:2,2:4:43:77,0,43
1	36927733	.	G	A	1587.77	PASS	AC=2;AF=1.00;AN=2;DP=37;FS=0.000;MLEAC=2;MLEAF=1.00;MQ=60.00;MQ0=0;QD=32.33	GT:AD:DP:GQ:PL	1/1:0,37:37:99:1616,111,0
1	37263979	.	C	T	40.77	PASS	AC=1;AF=0.500;AN=2;BaseQRankSum=0.720;ClippingRankSum=0.720;DP=6;FS=0.000;MLEAC=1;MLEAF=0.500;MQ=60.00;MQ0=0;MQRankSum=0.000;QD=6.79;ReadPosRankSum=-0.720	GT:AD:DP:GQ:PL	0/1:4,2:6:69:69,0,151
1	37266876	.	C	A	20.80	LowQual	AC=1;AF=0.500;AN=2;BaseQRankSum=-0.720;ClippingRankSum=1.380;DP=6;FS=3.310;MLEAC=1;MLEAF=0.500;MQ=60.00;MQ0=0;MQRankSum=0.000;QD=3.47;ReadPosRankSum=-1.380	GT:AD:DP:GQ:PL	0/1:4,2:6:49:49,0,115
1	37284824	.	G	T	52.74	PASS	AC=2;AF=1.00;AN=2;DP=2;FS=0.000;MLEAC=2;MLEAF=1.00;MQ=60.00;MQ0=0;QD=26.37	GT:AD:DP:GQ:PL	1/1:0,2:2:6:80,6,0
1	37325477	.	A	C	49.77	PASS	AC=1;AF=0.500;AN=2;BaseQRankSum=1.026;ClippingRankSum=0.000;DP=4;FS=0.000;MLEAC=1;MLEAF=0.500;MQ=60.00;MQ0=0;MQRankSum=0.000;QD=12.44;ReadPosRankSum=-1.026	GT:AD:DP:GQ:PL	0/1:2,2:4:66:78,0,66
1	37921066	.	G	A	101.28	PASS	AC=2;AF=1.00;AN=2;DP=3;FS=0.000;MLEAC=2;MLEAF=1.00;MQ=60.00;MQ0=0;QD=33.76	GT:AD:DP:GQ:PL	1/1:0,3:3:9:129,9,0
1	37921082	.	A	G	142.03	PASS	AC=2;AF=1.00;AN=2;DP=4;FS=0.000;MLEAC=2;MLEAF=1.00;MQ=60.00;MQ0=0;QD=28.91	GT:AD:DP:GQ:PL	1/1:0,4:4:12:170,12,0
1	37921250	.	T	C	56.74	PASS	AC=2;AF=1.00;AN=2;DP=2;FS=0.000;MLEAC=2;MLEAF=1.00;MQ=60.00;MQ0=0;QD=28.37	GT:AD:DP:GQ:PL	1/1:0,2:2:6:84,6,0
1	37949344	.	G	C	144.77	PASS	AC=1;AF=0.500;AN=2;BaseQRankSum=-0.684;ClippingRankSum=0.322;DP=8;FS=0.000;MLEAC=1;MLEAF=0.500;MQ=60.00;MQ0=0;MQRankSum=0.322;QD=18.10;ReadPosRankSum=-0.322	GT:AD:DP:GQ:PL	0/1:3,5:8:99:173,0,106
1	37959450	.	T	C	851.77	PASS	AC=2;AF=1.00;AN=2;DP=20;FS=0.000;MLEAC=2;MLEAF=1.00;MQ=60.00;MQ0=0;QD=27.84	GT:AD:DP:GQ:PL	1/1:0,20:20:60:880,60,0
1	37959470	.	C	G	889.77	PASS	AC=2;AF=1.00;AN=2;DP=21;FS=0.000;MLEAC=2;MLEAF=1.00;MQ=60.00;MQ0=0;QD=29.63	GT:AD:DP:GQ:PL	1/1:0,21:21:63:918,63,0
1	37959499	.	G	C	1046.77	PASS	AC=2;AF=1.00;AN=2;DP=25;FS=0.000;MLEAC=2;MLEAF=1.00;MQ=60.00;MQ0=0;QD=29.52	GT:AD:DP:GQ:PL	1/1:0,25:25:75:1075,75,0
1	38000185	.	G	A	60.74	PASS	AC=2;AF=1.00;AN=2;DP=2;FS=0.000;MLEAC=2;MLEAF=1.00;MQ=60.00;MQ0=0;QD=30.37	GT:AD:DP:GQ:PL	1/1:0,2:2:6:88,6,0
1	38148123	.	T	G	67.77	PASS	AC=1;AF=0.500;AN=2;BaseQRankSum=-1.294;ClippingRankSum=0.555;DP=12;FS=0.000;MLEAC=1;MLEAF=0.500;MQ=60.00;MQ0=0;MQRankSum=-0.740;QD=5.65;ReadPosRankSum=-0.555	GT:AD:DP:GQ:PL	0/1:9,3:12:96:96,0,685
1	38148124	.	G	A	67.77	PASS	AC=1;AF=0.500;AN=2;BaseQRankSum=-0.761;ClippingRankSum=0.254;DP=13;FS=0.000;MLEAC=1;MLEAF=0.500;MQ=60.00;MQ0=0;MQRankSum=-0.423;QD=5.21;ReadPosRankSum=-0.592	GT:AD:DP:GQ:PL	0/1:10,3:13:96:96,0,685
1	38148765	.	A	G	146.77	PASS	AC=1;AF=0.500;AN=2;BaseQRankSum=1.333;ClippingRankSum=0.933;DP=14;FS=2.363;MLEAC=1;MLEAF=0.500;MQ=60.00;MQ0=0;MQRankSum=0.933;QD=10.48;ReadPosRankSum=-0.933	GT:AD:DP:GQ:PL	0/1:9,5:14:99:175,0,324
1	38149076	.	G	A	161.77	PASS	AC=1;AF=0.500;AN=2;BaseQRankSum=-0.876;ClippingRankSum=-0.361;DP=9;FS=2.808;MLEAC=1;MLEAF=0.500;MQ=60.00;MQ0=0;MQRankSum=0.000;QD=17.97;ReadPosRankSum=0.729	GT:AD:DP:GQ:PL	0/1:4,5:9:99:190,0,153
1	38155841	.	A	T	69.77	PASS	AC=1;AF=0.500;AN=2;BaseQRankSum=-1.537;ClippingRankSum=0.406;DP=6;FS=3.979;MLEAC=1;MLEAF=0.500;MQ=60.00;MQ0=0;MQRankSum=0.406;QD=11.63;ReadPosRankSum=0.406	GT:AD:DP:GQ:PL	0/1:3,3:6:98:98,0,110
1	38158258	.	C	T	67.77	PASS	AC=1;AF=0.500;AN=2;BaseQRankSum=-1.517;ClippingRankSum=0.684;DP=8;FS=3.332;MLEAC=1;MLEAF=0.500;MQ=60.00;MQ0=0;MQRankSum=0.322;QD=8.47;ReadPosRankSum=-0.684	GT:AD:DP:GQ:PL	0/1:5,3:8:96:96,0,194
1	38164724	.	C	G	50.77	PASS	AC=1;AF=0.500;AN=2;BaseQRankSum=0.736;ClippingRankSum=0.736;DP=3;FS=0.000;MLEAC=1;MLEAF=0.500;MQ=60.00;MQ0=0;MQRankSum=0.736;QD=16.92;ReadPosRankSum=-0.736	GT:AD:DP:GQ:PL	0/1:1,2:3:36:79,0,36
1	38174185	.	G	T	180.77	PASS	AC=1;AF=0.500;AN=2;BaseQRankSum=2.236;ClippingRankSum=-1.359;DP=19;FS=7.521;MLEAC=1;MLEAF=0.500;MQ=60.00;MQ0=0;MQRankSum=0.219;QD=9.51;ReadPosRankSum=1.272	GT:AD:DP:GQ:PL	0/1:13,6:19:99:209,0,492
1	38174987	.	T	C	282.77	PASS	AC=1;AF=0.500;AN=2;BaseQRankSum=0.000;ClippingRankSum=0.929;DP=12;FS=2.398;MLEAC=1;MLEAF=0.500;MQ=60.00;MQ0=0;MQRankSum=-1.599;QD=23.56;ReadPosRankSum=-0.825	GT:AD:DP:GQ:PL	0/1:4,8:12:99:311,0,104
1	38268397	.	T	C	82.77	PASS	AC=1;AF=0.500;AN=2;BaseQRankSum=-0.550;ClippingRankSum=0.550;DP=7;FS=3.680;MLEAC=1;MLEAF=0.500;MQ=60.00;MQ0=0;MQRankSum=-1.754;QD=11.82;ReadPosRankSum=-0.550	GT:AD:DP:GQ:PL	0/1:4,3:7:99:111,0,158
1	38268918	.	T	C	194.77	PASS	AC=1;AF=0.500;AN=2;BaseQRankSum=1.186;ClippingRankSum=-1.186;DP=11;FS=0.000;MLEAC=1;MLEAF=0.500;MQ=60.00;MQ0=0;MQRankSum=-0.387;QD=17.71;ReadPosRankSum=1.031	GT:AD:DP:GQ:PL	0/1:5,6:11:99:223,0,169
1	38276381	.	C	T	62.74	PASS	AC=2;AF=1.00;AN=2;DP=2;FS=0.000;MLEAC=2;MLEAF=1.00;MQ=60.00;MQ0=0;QD=31.37	GT:AD:DP:GQ:PL	1/1:0,2:2:6:90,6,0
1	38338795	.	A	G	55.74	PASS	AC=2;AF=1.00;AN=2;DP=2;FS=0.000;MLEAC=2;MLEAF=1.00;MQ=60.00;MQ0=0;QD=27.87	GT:AD:DP:GQ:PL	1/1:0,2:2:6:83,6,0
1	38397369	.	C	T	48.77	PASS	AC=1;AF=0.500;AN=2;BaseQRankSum=-0.736;ClippingRankSum=-0.736;DP=3;FS=0.000;MLEAC=1;MLEAF=0.500;MQ=60.00;MQ0=0;MQRankSum=0.736;QD=16.26;ReadPosRankSum=0.736	GT:AD:DP:GQ:PL	0/1:1,2:3:37:77,0,37
1	38423588	.	G	A	411.77	PASS	AC=2;AF=1.00;AN=2;DP=11;FS=0.000;MLEAC=2;MLEAF=1.00;MQ=60.00;MQ0=0;QD=33.60	GT:AD:DP:GQ:PL	1/1:0,11:11:33:440,33,0
1	38423853	.	G	C	763.77	PASS	AC=2;AF=1.00;AN=2;DP=18;FS=0.000;MLEAC=2;MLEAF=1.00;MQ=60.00;MQ0=0;QD=24.57	GT:AD:DP:GQ:PL	1/1:0,18:18:54:792,54,0
1	38434919	.	C	T	62.74	PASS	AC=2;AF=1.00;AN=2;DP=2;FS=0.000;MLEAC=2;MLEAF=1.00;MQ=60.00;MQ0=0;QD=31.37	GT:AD:DP:GQ:PL	1/1:0,2:2:6:90,6,0
1	38446296	.	C	G	225.77	PASS	AC=1;AF=0.500;AN=2;BaseQRankSum=0.549;ClippingRankSum=-0.127;DP=19;FS=0.000;MLEAC=1;MLEAF=0.500;MQ=60.00;MQ0=0;MQRankSum=1.479;QD=11.88;ReadPosRankSum=-0.127	GT:AD:DP:GQ:PL	0/1:12,7:19:99:254,0,470
1	38446389	.	C	G	279.77	PASS	AC=1;AF=0.500;AN=2;BaseQRankSum=-0.289;ClippingRankSum=-1.239;DP=12;FS=0.000;MLEAC=1;MLEAF=0.500;MQ=60.00;MQ0=0;MQRankSum=-0.600;QD=23.31;ReadPosRankSum=0.000	GT:AD:DP:GQ:PL	0/1:4,8:12:99:308,0,143
1	38449910	.	T	C	262.77	PASS	AC=1;AF=0.500;AN=2;BaseQRankSum=-0.263;ClippingRankSum=0.998;DP=16;FS=0.000;MLEAC=1;MLEAF=0.500;MQ=60.00;MQ0=0;MQRankSum=-1.838;QD=16.42;ReadPosRankSum=0.368	GT:AD:DP:GQ:PL	0/1:8,8:16:99:291,0,266
1	39303995	.	C	T	406.77	PASS	AC=2;AF=1.00;AN=2;DP=10;FS=0.000;MLEAC=2;MLEAF=1.00;MQ=60.00;MQ0=0;QD=27.95	GT:AD:DP:GQ:PL	1/1:0,10:10:30:435,30,0
1	39304247	.	A	G	548.77	PASS	AC=2;AF=1.00;AN=2;DP=14;FS=0.000;MLEAC=2;MLEAF=1.00;MQ=60.00;MQ0=0;QD=30.61	GT:AD:DP:GQ:PL	1/1:0,14:14:42:577,42,0
1	39304728	.	A	G	952.77	PASS	AC=2;AF=1.00;AN=2;DP=23;FS=0.000;MLEAC=2;MLEAF=1.00;MQ=60.00;MQ0=0;QD=33.61	GT:AD:DP:GQ:PL	1/1:0,23:23:69:981,69,0
1	39457006	.	C	T	285.78	PASS	AC=2;AF=1.00;AN=2;DP=8;FS=0.000;MLEAC=2;MLEAF=1.00;MQ=60.00;MQ0=0;QD=30.42	GT:AD:DP:GQ:PL	1/1:0,8:8:24:314,24,0
1	39458696	.	A	T	99.28	PASS	AC=2;AF=1.00;AN=2;DP=3;FS=0.000;MLEAC=2;MLEAF=1.00;MQ=60.00;MQ0=0;QD=33.09	GT:AD:DP:GQ:PL	1/1:0,3:3:9:127,9,0
1	39460853	.	A	G	50.74	PASS	AC=2;AF=1.00;AN=2;DP=2;FS=0.000;MLEAC=2;MLEAF=1.00;MQ=60.00;MQ0=0;QD=25.37	GT:AD:DP:GQ:PL	1/1:0,2:2:6:78,6,0
1	39470243	.	G	C	311.77	PASS	AC=1;AF=0.500;AN=2;BaseQRankSum=1.184;ClippingRankSum=-1.102;DP=19;FS=1.829;MLEAC=1;MLEAF=0.500;MQ=60.00;MQ0=0;MQRankSum=0.612;QD=16.41;ReadPosRankSum=1.021	GT:AD:DP:GQ:PL	0/1:10,9:19:99:340,0,375
1	39470364	.	A	G	419.77	PASS	AC=1;AF=0.500;AN=2;BaseQRankSum=0.270;ClippingRankSum=-0.964;DP=20;FS=4.481;MLEAC=1;MLEAF=0.500;MQ=60.00;MQ0=0;MQRankSum=1.273;QD=20.99;ReadPosRankSum=0.810	GT:AD:DP:GQ:PL	0/1:8,12:20:99:448,0,288
1	39748921	.	G	A	438.77	PASS	AC=2;AF=1.00;AN=2;DP=11;FS=0.000;MLEAC=2;MLEAF=1.00;MQ=60.00;MQ0=0;QD=28.51	GT:AD:DP:GQ:PL	1/1:0,11:11:33:467,33,0
1	39989327	.	C	T	152.03	PASS	AC=2;AF=1.00;AN=2;DP=4;FS=0.000;MLEAC=2;MLEAF=1.00;MQ=60.00;MQ0=0;QD=29.27	GT:AD:DP:GQ:PL	1/1:0,4:4:12:180,12,0
1	39992808	.	T	C	50.74	PASS	AC=2;AF=1.00;AN=2;DP=2;FS=0.000;MLEAC=2;MLEAF=1.00;MQ=60.00;MQ0=0;QD=25.37	GT:AD:DP:GQ:PL	1/1:0,2:2:6:78,6,0
1	39992878	.	T	G	15.65	LowQual	AC=2;AF=1.00;AN=2;DP=1;FS=0.000;MLEAC=2;MLEAF=1.00;MQ=60.00;MQ0=0;QD=15.65	GT:AD:DP:GQ:PL	1/1:0,1:1:3:42,3,0
1	40012184	.	G	A	61.74	PASS	AC=2;AF=1.00;AN=2;DP=2;FS=0.000;MLEAC=2;MLEAF=1.00;MQ=60.00;MQ0=0;QD=30.87	GT:AD:DP:GQ:PL	1/1:0,2:2:6:89,6,0
1	40012347	.	T	C	31.77	PASS	AC=1;AF=0.500;AN=2;BaseQRankSum=-0.736;ClippingRankSum=0.736;DP=3;FS=0.000;MLEAC=1;MLEAF=0.500;MQ=60.00;MQ0=0;MQRankSum=0.736;QD=10.59;ReadPosRankSum=-0.736	GT:AD:DP:GQ:PL	0/1:1,2:3:37:60,0,37
1	40219065	.	C	T	394.77	PASS	AC=1;AF=0.500;AN=2;BaseQRankSum=1.148;ClippingRankSum=-0.876;DP=32;FS=11.812;MLEAC=1;MLEAF=0.500;MQ=60.00;MQ0=0;MQRankSum=-0.603;QD=12.34;ReadPosRankSum=0.837	GT:AD:DP:GQ:PL	0/1:20,12:32:99:423,0,740
1	40219280	.	T	C	70.77	PASS	AC=1;AF=0.500;AN=2;BaseQRankSum=-0.406;ClippingRankSum=-1.537;DP=6;FS=0.000;MLEAC=1;MLEAF=0.500;MQ=60.00;MQ0=0;MQRankSum=0.988;QD=11.79;ReadPosRankSum=1.537	GT:AD:DP:GQ:PL	0/1:3,3:6:99:99,0,103
1	40221464	.	T	C	50.74	PASS	AC=2;AF=1.00;AN=2;DP=2;FS=0.000;MLEAC=2;MLEAF=1.00;MQ=60.00;MQ0=0;QD=25.37	GT:AD:DP:GQ:PL	1/1:0,2:2:6:78,6,0
1	40306898	.	T	C	33.77	PASS	AC=1;AF=0.500;AN=2;BaseQRankSum=0.762;ClippingRankSum=-0.067;DP=9;FS=0.000;MLEAC=1;MLEAF=0.500;MQ=60.00;MQ0=0;MQRankSum=-0.762;QD=3.75;ReadPosRankSum=0.067	GT:AD:DP:GQ:PL	0/1:7,2:9:62:62,0,262
1	40362461	.	T	C	40.77	PASS	AC=1;AF=0.500;AN=2;BaseQRankSum=-0.736;ClippingRankSum=0.736;DP=3;FS=0.000;MLEAC=1;MLEAF=0.500;MQ=60.00;MQ0=0;MQRankSum=-0.736;QD=13.59;ReadPosRankSum=-0.736	GT:AD:DP:GQ:PL	0/1:1,2:3:37:69,0,37
1	40363054	.	G	C	193.90	PASS	AC=2;AF=1.00;AN=2;DP=5;FS=0.000;MLEAC=2;MLEAF=1.00;MQ=60.00;MQ0=0;QD=29.20	GT:AD:DP:GQ:PL	1/1:0,5:5:15:222,15,0
1	40425409	.	A	G	18.59	LowQual	AC=2;AF=1.00;AN=2;DP=1;FS=0.000;MLEAC=2;MLEAF=1.00;MQ=60.00;MQ0=0;QD=18.59	GT:AD:DP:GQ:PL	1/1:0,1:1:3:45,3,0
1	40425474	.	A	G	18.59	LowQual	AC=2;AF=1.00;AN=2;DP=1;FS=0.000;MLEAC=2;MLEAF=1.00;MQ=60.00;MQ0=0;QD=18.59	GT:AD:DP:GQ:PL	1/1:0,1:1:3:45,3,0
1	40425481	.	A	G	18.59	LowQual	AC=2;AF=1.00;AN=2;DP=1;FS=0.000;MLEAC=2;MLEAF=1.00;MQ=60.00;MQ0=0;QD=18.59	GT:AD:DP:GQ:PL	1/1:0,1:1:3:45,3,0
1	40425557	.	A	G	102.28	PASS	AC=2;AF=1.00;AN=2;DP=3;FS=0.000;MLEAC=2;MLEAF=1.00;MQ=60.00;MQ0=0;QD=34.09	GT:AD:DP:GQ:PL	1/1:0,3:3:9:130,9,0
1	40533266	.	T	G	1238.77	PASS	AC=2;AF=1.00;AN=2;DP=30;FS=0.000;MLEAC=2;MLEAF=1.00;MQ=60.00;MQ0=0;QD=36.59	GT:AD:DP:GQ:PL	1/1:0,30:30:90:1267,90,0
1	40533287	.	T	G	625.77	PASS	AC=2;AF=1.00;AN=2;DP=17;FS=0.000;MLEAC=2;MLEAF=1.00;MQ=60.00;MQ0=0;QD=26.84	GT:AD:DP:GQ:PL	1/1:0,17:17:51:654,51,0
1	40533315	.	T	G	450.77	PASS	AC=2;AF=1.00;AN=2;DP=4;FS=0.000;MLEAC=2;MLEAF=1.00;MQ=60.00;MQ0=0;QD=29.84	GT:AD:DP:GQ:PL	1/1:0,4:4:33:479,33,0
1	40533320	.	T	G	450.77	PASS	AC=2;AF=1.00;AN=2;DP=4;FS=0.000;MLEAC=2;MLEAF=1.00;MQ=60.00;MQ0=0;QD=26.65	GT:AD:DP:GQ:PL	1/1:0,4:4:33:479,33,0
1	40533326	.	T	G	450.77	PASS	AC=2;AF=1.00;AN=2;DP=10;FS=0.000;MLEAC=2;MLEAF=1.00;MQ=60.00;MQ0=0;QD=35.16	GT:AD:DP:GQ:PL	1/1:0,10:10:33:479,33,0
1	40533347	.	T	G	1269.77	PASS	AC=2;AF=1.00;AN=2;DP=30;FS=0.000;MLEAC=2;MLEAF=1.00;MQ=60.00;MQ0=0;QD=32.50	GT:AD:DP:GQ:PL	1/1:0,30:30:90:1298,90,0
1	40538101	.	G	A	652.77	PASS	AC=1;AF=0.500;AN=2;BaseQRankSum=-0.953;ClippingRankSum=0.191;DP=30;FS=16.137;MLEAC=1;MLEAF=0.500;MQ=60.00;MQ0=0;MQRankSum=1.418;QD=21.76;ReadPosRankSum=-0.191	GT:AD:DP:GQ:PL	0/1:12,18:30:99:681,0,426
1	40539076	.	C	T	785.77	PASS	AC=1;AF=0.500;AN=2;BaseQRankSum=0.488;ClippingRankSum=0.455;DP=35;FS=10.281;MLEAC=1;MLEAF=0.500;MQ=60.00;MQ0=0;MQRankSum=-1.061;QD=22.45;ReadPosRankSum=-0.354	GT:AD:DP:GQ:PL	0/1:14,21:35:99:814,0,498
1	40539228	.	G	C	765.77	PASS	AC=1;AF=0.500;AN=2;BaseQRankSum=0.270;ClippingRankSum=-0.811;DP=34;FS=5.278;MLEAC=1;MLEAF=0.500;MQ=60.00;MQ0=0;MQRankSum=-1.063;QD=22.52;ReadPosRankSum=0.991	GT:AD:DP:GQ:PL	0/1:12,22:34:99:794,0,398
1	40539448	.	A	C	615.77	PASS	AC=1;AF=0.500;AN=2;BaseQRankSum=1.317;ClippingRankSum=-1.035;DP=28;FS=3.372;MLEAC=1;MLEAF=0.500;MQ=60.00;MQ0=0;MQRankSum=0.564;QD=21.99;ReadPosRankSum=1.129	GT:AD:DP:GQ:PL	0/1:11,17:28:99:644,0,388
1	40553947	.	T	C	51.74	PASS	AC=2;AF=1.00;AN=2;DP=2;FS=0.000;MLEAC=2;MLEAF=1.00;MQ=60.00;MQ0=0;QD=25.87	GT:AD:DP:GQ:PL	1/1:0,2:2:6:79,6,0
1	40601437	.	A	G	27.77	LowQual	AC=1;AF=0.500;AN=2;BaseQRankSum=0.589;ClippingRankSum=-1.768;DP=11;FS=0.000;MLEAC=1;MLEAF=0.500;MQ=60.00;MQ0=0;MQRankSum=1.296;QD=2.52;ReadPosRankSum=1.532	GT:AD:DP:GQ:PL	0/1:9,2:11:56:56,0,341
1	40722675	.	C	G	87.77	PASS	AC=1;AF=0.500;AN=2;BaseQRankSum=-0.358;ClippingRankSum=0.358;DP=5;FS=3.979;MLEAC=1;MLEAF=0.500;MQ=60.00;MQ0=0;MQRankSum=-1.231;QD=17.55;ReadPosRankSum=0.358	GT:AD:DP:GQ:PL	0/1:2,3:5:74:116,0,74
1	40726636	.	C	G	591.77	PASS	AC=1;AF=0.500;AN=2;BaseQRankSum=1.060;ClippingRankSum=-0.644;DP=30;FS=1.710;MLEAC=1;MLEAF=0.500;MQ=60.00;MQ0=0;MQRankSum=-0.935;QD=19.73;ReadPosRankSum=0.229	GT:AD:DP:GQ:PL	0/1:14,16:30:99:620,0,518
1	40764964	.	G	A	61.74	PASS	AC=2;AF=1.00;AN=2;DP=2;FS=0.000;MLEAC=2;MLEAF=1.00;MQ=60.00;MQ0=0;QD=30.87	GT:AD:DP:GQ:PL	1/1:0,2:2:6:89,6,0
1	40881041	.	C	G	626.77	PASS	AC=2;AF=1.00;AN=2;DP=15;FS=0.000;MLEAC=2;MLEAF=1.00;MQ=60.00;MQ0=0;QD=22.46	GT:AD:DP:GQ:PL	1/1:0,15:15:45:655,45,0
1	40930368	.	C	A	62.74	PASS	AC=2;AF=1.00;AN=2;DP=2;FS=0.000;MLEAC=2;MLEAF=1.00;MQ=60.00;MQ0=0;QD=31.37	GT:AD:DP:GQ:PL	1/1:0,2:2:6:90,6,0
1	40931003	.	A	G	62.74	PASS	AC=2;AF=1.00;AN=2;DP=2;FS=0.000;MLEAC=2;MLEAF=1.00;MQ=60.00;MQ0=0;QD=31.37	GT:AD:DP:GQ:PL	1/1:0,2:2:6:90,6,0
1	40975260	.	G	C	49.77	PASS	AC=1;AF=0.500;AN=2;BaseQRankSum=-0.736;ClippingRankSum=0.736;DP=3;FS=0.000;MLEAC=1;MLEAF=0.500;MQ=60.00;MQ0=0;MQRankSum=-0.736;QD=16.59;ReadPosRankSum=0.736	GT:AD:DP:GQ:PL	0/1:1,2:3:37:78,0,37
1	40980731	.	G	T	58.74	PASS	AC=2;AF=1.00;AN=2;DP=2;FS=0.000;MLEAC=2;MLEAF=1.00;MQ=60.00;MQ0=0;QD=29.37	GT:AD:DP:GQ:PL	1/1:0,2:2:6:86,6,0
1	41088427	.	T	C	44.77	PASS	AC=1;AF=0.500;AN=2;BaseQRankSum=-0.736;ClippingRankSum=0.736;DP=3;FS=0.000;MLEAC=1;MLEAF=0.500;MQ=60.00;MQ0=0;MQRankSum=-0.736;QD=14.92;ReadPosRankSum=-0.736	GT:AD:DP:GQ:PL	0/1:1,2:3:37:73,0,37
1	41233031	.	T	C	105.28	PASS	AC=2;AF=1.00;AN=2;DP=3;FS=0.000;MLEAC=2;MLEAF=1.00;MQ=60.00;MQ0=0;QD=34.46	GT:AD:DP:GQ:PL	1/1:0,3:3:9:133,9,0
1	41233213	.	G	T	61.74	PASS	AC=2;AF=1.00;AN=2;DP=2;FS=0.000;MLEAC=2;MLEAF=1.00;MQ=60.00;MQ0=0;QD=30.87	GT:AD:DP:GQ:PL	1/1:0,2:2:6:89,6,0
1	41233227	.	G	A	53.74	PASS	AC=2;AF=1.00;AN=2;DP=2;FS=0.000;MLEAC=2;MLEAF=1.00;MQ=60.00;MQ0=0;QD=26.87	GT:AD:DP:GQ:PL	1/1:0,2:2:6:81,6,0
1	41327873	.	G	C	86.77	PASS	AC=1;AF=0.500;AN=2;BaseQRankSum=-0.546;ClippingRankSum=-1.758;DP=16;FS=0.000;MLEAC=1;MLEAF=0.500;MQ=60.00;MQ0=0;MQRankSum=-0.667;QD=5.42;ReadPosRankSum=1.637	GT:AD:DP:GQ:PL	0/1:12,4:16:99:115,0,440
1	41463065	.	G	C	90.77	PASS	AC=1;AF=0.500;AN=2;BaseQRankSum=0.358;ClippingRankSum=-1.231;DP=5;FS=0.000;MLEAC=1;MLEAF=0.500;MQ=60.00;MQ0=0;MQRankSum=0.358;QD=18.15;ReadPosRankSum=1.231	GT:AD:DP:GQ:PL	0/1:2,3:5:66:119,0,66
1	41464134	.	G	A	264.80	PASS	AC=2;AF=1.00;AN=2;DP=7;FS=0.000;MLEAC=2;MLEAF=1.00;MQ=60.00;MQ0=0;QD=30.66	GT:AD:DP:GQ:PL	1/1:0,7:7:21:293,21,0
1	41464437	.	A	G	58.74	PASS	AC=2;AF=1.00;AN=2;DP=2;FS=0.000;MLEAC=2;MLEAF=1.00;MQ=60.00;MQ0=0;QD=29.37	GT:AD:DP:GQ:PL	1/1:0,2:2:6:86,6,0
1	41465606	.	A	G	48.77	PASS	AC=1;AF=0.500;AN=2;BaseQRankSum=-1.026;ClippingRankSum=0.000;DP=4;FS=0.000;MLEAC=1;MLEAF=0.500;MQ=60.00;MQ0=0;MQRankSum=1.026;QD=12.19;ReadPosRankSum=0.000	GT:AD:DP:GQ:PL	0/1:2,2:4:77:77,0,77
1	41479864	.	G	C	56.74	PASS	AC=2;AF=1.00;AN=2;DP=2;FS=0.000;MLEAC=2;MLEAF=1.00;MQ=60.00;MQ0=0;QD=28.37	GT:AD:DP:GQ:PL	1/1:0,2:2:6:84,6,0
1	41493111	.	A	G	437.77	PASS	AC=2;AF=1.00;AN=2;DP=11;FS=0.000;MLEAC=2;MLEAF=1.00;MQ=60.00;MQ0=0;QD=23.07	GT:AD:DP:GQ:PL	1/1:0,11:11:33:466,33,0
1	41493749	.	G	A	266.80	PASS	AC=2;AF=1.00;AN=2;DP=7;FS=0.000;MLEAC=2;MLEAF=1.00;MQ=60.00;MQ0=0;QD=25.39	GT:AD:DP:GQ:PL	1/1:0,7:7:21:295,21,0
1	41707766	.	T	C	131.03	PASS	AC=2;AF=1.00;AN=2;DP=4;FS=0.000;MLEAC=2;MLEAF=1.00;MQ=60.00;MQ0=0;QD=32.76	GT:AD:DP:GQ:PL	1/1:0,4:4:12:159,12,0
1	41915030	.	T	C	60.74	PASS	AC=2;AF=1.00;AN=2;DP=2;FS=0.000;MLEAC=2;MLEAF=1.00;MQ=60.00;MQ0=0;QD=30.37	GT:AD:DP:GQ:PL	1/1:0,2:2:6:88,6,0
1	41922249	.	G	A	18.59	LowQual	AC=2;AF=1.00;AN=2;DP=1;FS=0.000;MLEAC=2;MLEAF=1.00;MQ=60.00;MQ0=0;QD=18.59	GT:AD:DP:GQ:PL	1/1:0,1:1:3:45,3,0
1	41929252	.	A	C	62.74	PASS	AC=2;AF=1.00;AN=2;DP=2;FS=0.000;MLEAC=2;MLEAF=1.00;MQ=60.00;MQ0=0;QD=31.37	GT:AD:DP:GQ:PL	1/1:0,2:2:6:90,6,0
1	41978566	.	T	G	61.74	PASS	AC=2;AF=1.00;AN=2;DP=2;FS=0.000;MLEAC=2;MLEAF=1.00;MQ=60.00;MQ0=0;QD=30.87	GT:AD:DP:GQ:PL	1/1:0,2:2:6:89,6,0
1	41978825	.	C	G	56.74	PASS	AC=2;AF=1.00;AN=2;DP=2;FS=0.000;MLEAC=2;MLEAF=1.00;MQ=60.00;MQ0=0;QD=28.37	GT:AD:DP:GQ:PL	1/1:0,2:2:6:84,6,0
1	41990795	.	T	C	50.74	PASS	AC=2;AF=1.00;AN=2;DP=2;FS=0.000;MLEAC=2;MLEAF=1.00;MQ=60.00;MQ0=0;QD=25.37	GT:AD:DP:GQ:PL	1/1:0,2:2:6:78,6,0
1	42000654	.	A	T	89.28	PASS	AC=2;AF=1.00;AN=2;DP=3;FS=0.000;MLEAC=2;MLEAF=1.00;MQ=60.00;MQ0=0;QD=29.76	GT:AD:DP:GQ:PL	1/1:0,3:3:9:117,9,0
1	42001444	.	G	A	60.74	PASS	AC=2;AF=1.00;AN=2;DP=2;FS=0.000;MLEAC=2;MLEAF=1.00;MQ=60.00;MQ0=0;QD=30.37	GT:AD:DP:GQ:PL	1/1:0,2:2:6:88,6,0
1	42013018	.	T	G	62.74	PASS	AC=2;AF=1.00;AN=2;DP=2;FS=0.000;MLEAC=2;MLEAF=1.00;MQ=60.00;MQ0=0;QD=31.37	GT:AD:DP:GQ:PL	1/1:0,2:2:6:90,6,0
1	42022792	.	C	T	59.74	PASS	AC=2;AF=1.00;AN=2;DP=2;FS=0.000;MLEAC=2;MLEAF=1.00;MQ=60.00;MQ0=0;QD=29.87	GT:AD:DP:GQ:PL	1/1:0,2:2:6:87,6,0
1	42048745	.	T	C	96.28	PASS	AC=2;AF=1.00;AN=2;DP=3;FS=0.000;MLEAC=2;MLEAF=1.00;MQ=60.00;MQ0=0;QD=32.09	GT:AD:DP:GQ:PL	1/1:0,3:3:9:124,9,0
1	42310165	.	G	A	15.65	LowQual	AC=2;AF=1.00;AN=2;DP=1;FS=0.000;MLEAC=2;MLEAF=1.00;MQ=60.00;MQ0=0;QD=15.65	GT:AD:DP:GQ:PL	1/1:0,1:1:3:42,3,0
1	42644770	.	C	T	364.78	PASS	AC=2;AF=1.00;AN=2;DP=9;FS=0.000;MLEAC=2;MLEAF=1.00;MQ=60.00;MQ0=0;QD=33.94	GT:AD:DP:GQ:PL	1/1:0,9:9:27:393,27,0
1	42653928	.	C	T	60.74	PASS	AC=2;AF=1.00;AN=2;DP=2;FS=0.000;MLEAC=2;MLEAF=1.00;MQ=60.00;MQ0=0;QD=30.37	GT:AD:DP:GQ:PL	1/1:0,2:2:6:88,6,0
1	42693597	.	A	G	37.77	PASS	AC=1;AF=0.500;AN=2;BaseQRankSum=0.572;ClippingRankSum=1.589;DP=8;FS=9.700;MLEAC=1;MLEAF=0.500;MQ=60.00;MQ0=0;MQRankSum=0.000;QD=4.72;ReadPosRankSum=-1.589	GT:AD:DP:GQ:PL	0/1:6,2:8:66:66,0,239
1	42880516	.	T	C	56.74	PASS	AC=2;AF=1.00;AN=2;DP=2;FS=0.000;MLEAC=2;MLEAF=1.00;MQ=60.00;MQ0=0;QD=28.37	GT:AD:DP:GQ:PL	1/1:0,2:2:6:84,6,0
1	42882116	.	G	T	18.59	LowQual	AC=2;AF=1.00;AN=2;DP=1;FS=0.000;MLEAC=2;MLEAF=1.00;MQ=60.00;MQ0=0;QD=18.59	GT:AD:DP:GQ:PL	1/1:0,1:1:3:45,3,0
1	42882118	.	T	A	18.59	LowQual	AC=2;AF=1.00;AN=2;DP=1;FS=0.000;MLEAC=2;MLEAF=1.00;MQ=60.00;MQ0=0;QD=18.59	GT:AD:DP:GQ:PL	1/1:0,1:1:3:45,3,0
1	42925688	.	T	G	722.77	PASS	AC=1;AF=0.500;AN=2;BaseQRankSum=-0.052;ClippingRankSum=-1.067;DP=34;FS=0.000;MLEAC=1;MLEAF=0.500;MQ=60.00;MQ0=0;MQRankSum=0.122;QD=21.26;ReadPosRankSum=0.892	GT:AD:DP:GQ:PL	0/1:14,20:34:99:751,0,488
1	43139659	.	T	A	37.78	PASS	AC=1;AF=0.500;AN=2;BaseQRankSum=0.736;ClippingRankSum=0.736;DP=3;FS=4.771;MLEAC=1;MLEAF=0.500;MQ=60.00;MQ0=0;MQRankSum=0.736;QD=12.59;ReadPosRankSum=0.736	GT:AD:DP:GQ:PL	0/1:1,2:3:28:66,0,28
1	43141065	.	A	C	83.77	PASS	AC=1;AF=0.500;AN=2;BaseQRankSum=-0.727;ClippingRankSum=0.727;DP=4;FS=6.021;MLEAC=1;MLEAF=0.500;MQ=60.00;MQ0=0;MQRankSum=0.727;QD=20.94;ReadPosRankSum=0.727	GT:AD:DP:GQ:PL	0/1:1,3:4:34:112,0,34
1	43163546	.	C	T	62.74	PASS	AC=2;AF=1.00;AN=2;DP=2;FS=0.000;MLEAC=2;MLEAF=1.00;MQ=60.00;MQ0=0;QD=31.37	GT:AD:DP:GQ:PL	1/1:0,2:2:6:90,6,0
1	43169007	.	A	G	62.74	PASS	AC=2;AF=1.00;AN=2;DP=2;FS=0.000;MLEAC=2;MLEAF=1.00;MQ=60.00;MQ0=0;QD=31.37	GT:AD:DP:GQ:PL	1/1:0,2:2:6:90,6,0
1	43212111	.	C	T	94.28	PASS	AC=2;AF=1.00;AN=2;DP=3;FS=0.000;MLEAC=2;MLEAF=1.00;MQ=60.00;MQ0=0;QD=31.43	GT:AD:DP:GQ:PL	1/1:0,3:3:9:122,9,0
1	43212431	.	A	G	126.03	PASS	AC=2;AF=1.00;AN=2;DP=4;FS=0.000;MLEAC=2;MLEAF=1.00;MQ=60.00;MQ0=0;QD=31.51	GT:AD:DP:GQ:PL	1/1:0,4:4:12:154,12,0
1	43242837	.	A	G	51.77	PASS	AC=1;AF=0.500;AN=2;BaseQRankSum=0.736;ClippingRankSum=-0.736;DP=3;FS=0.000;MLEAC=1;MLEAF=0.500;MQ=60.00;MQ0=0;MQRankSum=-0.736;QD=17.26;ReadPosRankSum=0.736	GT:AD:DP:GQ:PL	0/1:1,2:3:30:80,0,30
1	43296173	.	C	T	149.03	PASS	AC=2;AF=1.00;AN=2;DP=4;FS=0.000;MLEAC=2;MLEAF=1.00;MQ=60.00;MQ0=0;QD=30.78	GT:AD:DP:GQ:PL	1/1:0,4:4:12:177,12,0
1	43296195	.	C	T	48.77	PASS	AC=1;AF=0.500;AN=2;BaseQRankSum=0.000;ClippingRankSum=-1.026;DP=4;FS=0.000;MLEAC=1;MLEAF=0.500;MQ=60.00;MQ0=0;MQRankSum=1.026;QD=12.19;ReadPosRankSum=0.000	GT:AD:DP:GQ:PL	0/1:2,2:4:69:77,0,69
1	43309548	.	G	A	101.28	PASS	AC=2;AF=1.00;AN=2;DP=3;FS=0.000;MLEAC=2;MLEAF=1.00;MQ=60.00;MQ0=0;QD=33.76	GT:AD:DP:GQ:PL	1/1:0,3:3:9:129,9,0
1	43309842	.	G	C	280.80	PASS	AC=2;AF=1.00;AN=2;DP=7;FS=0.000;MLEAC=2;MLEAF=1.00;MQ=60.00;MQ0=0;QD=34.70	GT:AD:DP:GQ:PL	1/1:0,7:7:21:309,21,0
1	43393372	.	G	C	340.77	PASS	AC=1;AF=0.500;AN=2;BaseQRankSum=1.259;ClippingRankSum=1.124;DP=43;FS=2.926;MLEAC=1;MLEAF=0.500;MQ=60.00;MQ0=0;MQRankSum=-1.070;QD=7.92;ReadPosRankSum=-0.880	GT:AD:DP:GQ:PL	0/1:31,12:43:99:369,0,1145
1	43408966	.	G	A	573.77	PASS	AC=1;AF=0.500;AN=2;BaseQRankSum=-0.013;ClippingRankSum=-0.172;DP=41;FS=2.687;MLEAC=1;MLEAF=0.500;MQ=60.00;MQ0=0;MQRankSum=1.733;QD=13.99;ReadPosRankSum=1.283	GT:AD:DP:GQ:PL	0/1:24,17:41:99:602,0,909
1	43424519	.	T	G	59.77	PASS	AC=1;AF=0.500;AN=2;BaseQRankSum=0.000;ClippingRankSum=-0.370;DP=12;FS=3.424;MLEAC=1;MLEAF=0.500;MQ=60.00;MQ0=0;MQRankSum=0.185;QD=4.98;ReadPosRankSum=0.000	GT:AD:DP:GQ:PL	0/1:9,3:12:88:88,0,333
1	43424812	.	C	G	49.77	PASS	AC=1;AF=0.500;AN=2;BaseQRankSum=1.026;ClippingRankSum=-1.026;DP=4;FS=0.000;MLEAC=1;MLEAF=0.500;MQ=60.00;MQ0=0;MQRankSum=-1.026;QD=12.44;ReadPosRankSum=1.026	GT:AD:DP:GQ:PL	0/1:2,2:4:70:78,0,70
1	43438709	.	G	C	60.74	PASS	AC=2;AF=1.00;AN=2;DP=2;FS=0.000;MLEAC=2;MLEAF=1.00;MQ=60.00;MQ0=0;QD=30.37	GT:AD:DP:GQ:PL	1/1:0,2:2:6:88,6,0
1	43444560	.	T	C	57.74	PASS	AC=2;AF=1.00;AN=2;DP=2;FS=0.000;MLEAC=2;MLEAF=1.00;MQ=60.00;MQ0=0;QD=28.87	GT:AD:DP:GQ:PL	1/1:0,2:2:6:85,6,0
1	43738340	.	A	C	136.03	PASS	AC=2;AF=1.00;AN=2;DP=4;FS=0.000;MLEAC=2;MLEAF=1.00;MQ=60.00;MQ0=0;QD=34.01	GT:AD:DP:GQ:PL	1/1:0,4:4:12:164,12,0
1	43748051	.	A	G	192.90	PASS	AC=2;AF=1.00;AN=2;DP=5;FS=0.000;MLEAC=2;MLEAF=1.00;MQ=60.00;MQ0=0;QD=28.70	GT:AD:DP:GQ:PL	1/1:0,5:5:15:221,15,0
1	43748132	.	A	G	192.90	PASS	AC=2;AF=1.00;AN=2;DP=5;FS=0.000;MLEAC=2;MLEAF=1.00;MQ=60.00;MQ0=0;QD=32.19	GT:AD:DP:GQ:PL	1/1:0,5:5:15:221,15,0
1	44021456	.	C	G	60.74	PASS	AC=2;AF=1.00;AN=2;DP=2;FS=0.000;MLEAC=2;MLEAF=1.00;MQ=60.00;MQ0=0;QD=30.37	GT:AD:DP:GQ:PL	1/1:0,2:2:6:88,6,0
1	44049156	.	G	A	38.77	PASS	AC=1;AF=0.500;AN=2;BaseQRankSum=0.358;ClippingRankSum=-1.231;DP=5;FS=3.979;MLEAC=1;MLEAF=0.500;MQ=60.00;MQ0=0;MQRankSum=0.358;QD=7.75;ReadPosRankSum=1.231	GT:AD:DP:GQ:PL	0/1:3,2:5:67:67,0,106
1	44049947	.	C	T	41.77	PASS	AC=1;AF=0.500;AN=2;BaseQRankSum=-0.358;ClippingRankSum=-1.231;DP=5;FS=10.000;MLEAC=1;MLEAF=0.500;MQ=60.00;MQ0=0;MQRankSum=0.358;QD=8.35;ReadPosRankSum=1.231	GT:AD:DP:GQ:PL	0/1:3,2:5:70:70,0,117
1	44050856	.	T	C	35.77	PASS	AC=1;AF=0.500;AN=2;BaseQRankSum=0.000;ClippingRankSum=1.026;DP=4;FS=4.771;MLEAC=1;MLEAF=0.500;MQ=60.00;MQ0=0;MQRankSum=1.026;QD=8.94;ReadPosRankSum=1.026	GT:AD:DP:GQ:PL	0/1:2,2:4:64:64,0,72
1	44051574	.	A	G	46.77	PASS	AC=1;AF=0.500;AN=2;BaseQRankSum=0.358;ClippingRankSum=-0.358;DP=5;FS=0.000;MLEAC=1;MLEAF=0.500;MQ=60.00;MQ0=0;MQRankSum=0.358;QD=9.35;ReadPosRankSum=1.231	GT:AD:DP:GQ:PL	0/1:3,2:5:75:75,0,111
1	44051834	.	A	C	47.77	PASS	AC=1;AF=0.500;AN=2;BaseQRankSum=-0.736;ClippingRankSum=-0.736;DP=3;FS=4.771;MLEAC=1;MLEAF=0.500;MQ=60.00;MQ0=0;MQRankSum=0.736;QD=15.92;ReadPosRankSum=0.736	GT:AD:DP:GQ:PL	0/1:1,2:3:37:76,0,37
1	44052377	.	T	G	91.77	PASS	AC=1;AF=0.500;AN=2;BaseQRankSum=1.231;ClippingRankSum=-1.231;DP=5;FS=3.979;MLEAC=1;MLEAF=0.500;MQ=60.00;MQ0=0;MQRankSum=-1.231;QD=18.35;ReadPosRankSum=1.231	GT:AD:DP:GQ:PL	0/1:2,3:5:63:120,0,63
1	44059242	.	G	A	43.77	PASS	AC=1;AF=0.500;AN=2;BaseQRankSum=0.000;ClippingRankSum=0.000;DP=4;FS=0.000;MLEAC=1;MLEAF=0.500;MQ=60.00;MQ0=0;MQRankSum=1.026;QD=10.94;ReadPosRankSum=0.000	GT:AD:DP:GQ:PL	0/1:2,2:4:69:72,0,69
1	44063250	.	T	C	61.74	PASS	AC=2;AF=1.00;AN=2;DP=2;FS=0.000;MLEAC=2;MLEAF=1.00;MQ=60.00;MQ0=0;QD=30.87	GT:AD:DP:GQ:PL	1/1:0,2:2:6:89,6,0
1	44068275	.	G	A	46.77	PASS	AC=1;AF=0.500;AN=2;BaseQRankSum=-1.221;ClippingRankSum=-0.322;DP=8;FS=8.451;MLEAC=1;MLEAF=0.500;MQ=60.00;MQ0=0;MQRankSum=0.684;QD=5.85;ReadPosRankSum=0.322	GT:AD:DP:GQ:PL	0/1:5,3:8:75:75,0,197
1	44071221	.	G	A	623.77	PASS	AC=1;AF=0.500;AN=2;BaseQRankSum=-0.499;ClippingRankSum=-0.576;DP=32;FS=0.000;MLEAC=1;MLEAF=0.500;MQ=60.00;MQ0=0;MQRankSum=-0.422;QD=19.49;ReadPosRankSum=0.000	GT:AD:DP:GQ:PL	0/1:13,19:32:99:652,0,443
1	44083507	.	T	C	1337.77	PASS	AC=1;AF=0.500;AN=2;BaseQRankSum=1.219;ClippingRankSum=-0.644;DP=52;FS=1.139;MLEAC=1;MLEAF=0.500;MQ=60.00;MQ0=0;MQRankSum=0.248;QD=25.73;ReadPosRankSum=0.426	GT:AD:DP:GQ:PL	0/1:16,36:52:99:1366,0,464
1	44083519	.	G	A	1110.77	PASS	AC=1;AF=0.500;AN=2;BaseQRankSum=-0.340;ClippingRankSum=-2.099;DP=50;FS=2.512;MLEAC=1;MLEAF=0.500;MQ=60.00;MQ0=0;MQRankSum=-1.119;QD=22.22;ReadPosRankSum=2.179	GT:AD:DP:GQ:PL	0/1:19,31:50:99:1139,0,650
1	44084739	.	C	T	752.77	PASS	AC=1;AF=0.500;AN=2;BaseQRankSum=-1.346;ClippingRankSum=-0.802;DP=40;FS=4.442;MLEAC=1;MLEAF=0.500;MQ=60.00;MQ0=0;MQRankSum=-0.231;QD=18.82;ReadPosRankSum=0.720	GT:AD:DP:GQ:PL	0/1:18,22:40:99:781,0,659
1	44086831	.	C	T	1177.77	PASS	AC=1;AF=0.500;AN=2;BaseQRankSum=0.168;ClippingRankSum=0.932;DP=47;FS=4.249;MLEAC=1;MLEAF=0.500;MQ=60.00;MQ0=0;MQRankSum=0.123;QD=25.06;ReadPosRankSum=-0.864	GT:AD:DP:GQ:PL	0/1:16,31:47:99:1206,0,558
1	44137257	.	C	A	299.77	PASS	AC=1;AF=0.500;AN=2;BaseQRankSum=-0.836;ClippingRankSum=-0.760;DP=20;FS=0.000;MLEAC=1;MLEAF=0.500;MQ=60.00;MQ0=0;MQRankSum=0.380;QD=14.99;ReadPosRankSum=0.684	GT:AD:DP:GQ:PL	0/1:11,9:20:99:328,0,414
1	44163886	.	G	T	57.74	PASS	AC=2;AF=1.00;AN=2;DP=2;FS=0.000;MLEAC=2;MLEAF=1.00;MQ=60.00;MQ0=0;QD=28.87	GT:AD:DP:GQ:PL	1/1:0,2:2:6:85,6,0
1	44413788	.	C	T	62.74	PASS	AC=2;AF=1.00;AN=2;DP=2;FS=0.000;MLEAC=2;MLEAF=1.00;MQ=60.00;MQ0=0;QD=31.37	GT:AD:DP:GQ:PL	1/1:0,2:2:6:90,6,0
1	44414845	.	C	T	103.28	PASS	AC=2;AF=1.00;AN=2;DP=3;FS=0.000;MLEAC=2;MLEAF=1.00;MQ=60.00;MQ0=0;QD=34.43	GT:AD:DP:GQ:PL	1/1:0,3:3:9:131,9,0
1	44415262	.	C	T	225.77	PASS	AC=1;AF=0.500;AN=2;BaseQRankSum=0.660;ClippingRankSum=0.811;DP=13;FS=2.276;MLEAC=1;MLEAF=0.500;MQ=60.00;MQ0=0;MQRankSum=-0.811;QD=17.37;ReadPosRankSum=-1.093	GT:AD:DP:GQ:PL	0/1:6,7:13:99:254,0,189
1	44415415	.	C	T	232.77	PASS	AC=1;AF=0.500;AN=2;BaseQRankSum=-0.872;ClippingRankSum=0.000;DP=15;FS=0.000;MLEAC=1;MLEAF=0.500;MQ=60.00;MQ0=0;MQRankSum=0.993;QD=15.52;ReadPosRankSum=0.000	GT:AD:DP:GQ:PL	0/1:7,8:15:99:261,0,255
1	44415545	.	C	T	102.77	PASS	AC=1;AF=0.500;AN=2;BaseQRankSum=-1.447;ClippingRankSum=1.036;DP=10;FS=11.181;MLEAC=1;MLEAF=0.500;MQ=60.00;MQ0=0;MQRankSum=1.133;QD=10.28;ReadPosRankSum=-1.036	GT:AD:DP:GQ:PL	0/1:6,4:10:99:131,0,225
1	44415807	.	C	T	113.77	PASS	AC=1;AF=0.500;AN=2;BaseQRankSum=-1.866;ClippingRankSum=-1.447;DP=10;FS=0.000;MLEAC=1;MLEAF=0.500;MQ=60.00;MQ0=0;MQRankSum=1.036;QD=11.38;ReadPosRankSum=0.000	GT:AD:DP:GQ:PL	0/1:6,4:10:99:142,0,241
1	44427785	.	C	T	107.28	PASS	AC=2;AF=1.00;AN=2;DP=3;FS=0.000;MLEAC=2;MLEAF=1.00;MQ=60.00;MQ0=0;QD=29.14	GT:AD:DP:GQ:PL	1/1:0,3:3:9:135,9,0
1	44438974	.	C	T	62.74	PASS	AC=2;AF=1.00;AN=2;DP=2;FS=0.000;MLEAC=2;MLEAF=1.00;MQ=60.00;MQ0=0;QD=31.37	GT:AD:DP:GQ:PL	1/1:0,2:2:6:90,6,0
1	44453185	.	C	A	97.28	PASS	AC=2;AF=1.00;AN=2;DP=3;FS=0.000;MLEAC=2;MLEAF=1.00;MQ=60.00;MQ0=0;QD=32.43	GT:AD:DP:GQ:PL	1/1:0,3:3:9:125,9,0
1	44458928	.	T	C	52.74	PASS	AC=2;AF=1.00;AN=2;DP=2;FS=0.000;MLEAC=2;MLEAF=1.00;MQ=60.00;MQ0=0;QD=26.37	GT:AD:DP:GQ:PL	1/1:0,2:2:6:80,6,0
1	44460053	.	A	G	60.74	PASS	AC=2;AF=1.00;AN=2;DP=2;FS=0.000;MLEAC=2;MLEAF=1.00;MQ=60.00;MQ0=0;QD=30.37	GT:AD:DP:GQ:PL	1/1:0,2:2:6:88,6,0
1	44462332	.	G	A	68.77	PASS	AC=1;AF=0.500;AN=2;BaseQRankSum=-0.573;ClippingRankSum=0.573;DP=9;FS=0.000;MLEAC=1;MLEAF=0.500;MQ=60.00;MQ0=0;MQRankSum=2.054;QD=7.64;ReadPosRankSum=-1.001	GT:AD:DP:GQ:PL	0/1:6,3:9:97:97,0,227
1	44464205	.	A	G	46.74	PASS	AC=2;AF=1.00;AN=2;DP=2;FS=0.000;MLEAC=2;MLEAF=1.00;MQ=60.00;MQ0=0;QD=23.37	GT:AD:DP:GQ:PL	1/1:0,2:2:6:74,6,0
1	44464529	.	G	A	48.77	PASS	AC=1;AF=0.500;AN=2;BaseQRankSum=0.736;ClippingRankSum=0.736;DP=3;FS=0.000;MLEAC=1;MLEAF=0.500;MQ=60.00;MQ0=0;MQRankSum=0.736;QD=16.26;ReadPosRankSum=-0.736	GT:AD:DP:GQ:PL	0/1:1,2:3:34:77,0,34
1	44466477	.	G	A	75.77	PASS	AC=1;AF=0.500;AN=2;BaseQRankSum=0.727;ClippingRankSum=0.727;DP=4;FS=6.021;MLEAC=1;MLEAF=0.500;MQ=60.00;MQ0=0;MQRankSum=-0.727;QD=18.94;ReadPosRankSum=0.727	GT:AD:DP:GQ:PL	0/1:1,3:4:28:104,0,28
1	44467284	.	G	A	29.77	LowQual	AC=1;AF=0.500;AN=2;BaseQRankSum=-0.480;ClippingRankSum=-0.898;DP=10;FS=2.730;MLEAC=1;MLEAF=0.500;MQ=60.00;MQ0=0;MQRankSum=-0.480;QD=2.98;ReadPosRankSum=0.000	GT:AD:DP:GQ:PL	0/1:8,2:10:58:58,0,318
1	44476276	.	G	A	59.74	PASS	AC=2;AF=1.00;AN=2;DP=2;FS=0.000;MLEAC=2;MLEAF=1.00;MQ=60.00;MQ0=0;QD=29.87	GT:AD:DP:GQ:PL	1/1:0,2:2:6:87,6,0
1	44490015	.	C	G	116.77	PASS	AC=1;AF=0.500;AN=2;BaseQRankSum=-0.720;ClippingRankSum=0.000;DP=6;FS=0.000;MLEAC=1;MLEAF=0.500;MQ=60.00;MQ0=0;MQRankSum=0.720;QD=19.46;ReadPosRankSum=0.000	GT:AD:DP:GQ:PL	0/1:2,4:6:66:145,0,66
1	44681483	.	C	G	103.77	PASS	AC=1;AF=0.500;AN=2;BaseQRankSum=-0.922;ClippingRankSum=0.421;DP=8;FS=0.000;MLEAC=1;MLEAF=0.500;MQ=60.00;MQ0=0;MQRankSum=0.421;QD=12.97;ReadPosRankSum=-0.421	GT:AD:DP:GQ:PL	0/1:4,4:8:99:132,0,148
1	44682084	.	A	T	50.74	PASS	AC=2;AF=1.00;AN=2;DP=2;FS=0.000;MLEAC=2;MLEAF=1.00;MQ=60.00;MQ0=0;QD=25.37	GT:AD:DP:GQ:PL	1/1:0,2:2:6:78,6,0
1	44820319	.	A	G	47.74	PASS	AC=2;AF=1.00;AN=2;DP=2;FS=0.000;MLEAC=2;MLEAF=1.00;MQ=60.00;MQ0=0;QD=23.87	GT:AD:DP:GQ:PL	1/1:0,2:2:6:75,6,0
1	45468606	.	A	G	375.77	PASS	AC=2;AF=1.00;AN=2;DP=10;FS=0.000;MLEAC=2;MLEAF=1.00;MQ=60.00;MQ0=0;QD=32.60	GT:AD:DP:GQ:PL	1/1:0,10:10:30:404,30,0
1	45468631	.	A	T	458.77	PASS	AC=2;AF=1.00;AN=2;DP=12;FS=0.000;MLEAC=2;MLEAF=1.00;MQ=60.00;MQ0=0;QD=30.14	GT:AD:DP:GQ:PL	1/1:0,12:12:36:487,36,0
1	45469789	.	C	T	330.77	PASS	AC=1;AF=0.500;AN=2;BaseQRankSum=0.694;ClippingRankSum=-1.929;DP=13;FS=6.929;MLEAC=1;MLEAF=0.500;MQ=60.00;MQ0=0;MQRankSum=-0.386;QD=25.44;ReadPosRankSum=1.003	GT:AD:DP:GQ:PL	0/1:4,9:13:99:359,0,137
1	45475566	.	A	G	62.74	PASS	AC=2;AF=1.00;AN=2;DP=2;FS=0.000;MLEAC=2;MLEAF=1.00;MQ=60.00;MQ0=0;QD=31.37	GT:AD:DP:GQ:PL	1/1:0,2:2:6:90,6,0
1	45479874	.	G	T	47.74	PASS	AC=2;AF=1.00;AN=2;DP=2;FS=0.000;MLEAC=2;MLEAF=1.00;MQ=60.00;MQ0=0;QD=23.87	GT:AD:DP:GQ:PL	1/1:0,2:2:6:75,6,0
1	45798555	.	T	C	22.79	LowQual	AC=1;AF=0.500;AN=2;BaseQRankSum=0.198;ClippingRankSum=-1.495;DP=7;FS=0.000;MLEAC=1;MLEAF=0.500;MQ=60.00;MQ0=0;MQRankSum=0.922;QD=3.26	GT:AD:DP:GQ:PL	0/1:5,2:7:51:51,0,500
1	45956700	.	C	A	55.74	PASS	AC=2;AF=1.00;AN=2;DP=2;FS=0.000;MLEAC=2;MLEAF=1.00;MQ=60.00;MQ0=0;QD=27.87	GT:AD:DP:GQ:PL	1/1:0,2:2:6:83,6,0
1	45973928	.	G	A	115.77	PASS	AC=1;AF=0.500;AN=2;BaseQRankSum=-0.720;ClippingRankSum=-0.720;DP=6;FS=0.000;MLEAC=1;MLEAF=0.500;MQ=60.00;MQ0=0;MQRankSum=0.720;QD=19.29;ReadPosRankSum=0.720	GT:AD:DP:GQ:PL	0/1:2,4:6:67:144,0,67
1	45975856	.	C	G	39.77	PASS	AC=1;AF=0.500;AN=2;BaseQRankSum=-1.231;ClippingRankSum=-1.231;DP=5;FS=0.000;MLEAC=1;MLEAF=0.500;MQ=60.00;MQ0=0;MQRankSum=0.358;QD=7.95;ReadPosRankSum=1.231	GT:AD:DP:GQ:PL	0/1:3,2:5:68:68,0,116
1	45976147	.	G	A	248.80	PASS	AC=2;AF=1.00;AN=2;DP=7;FS=0.000;MLEAC=2;MLEAF=1.00;MQ=60.00;MQ0=0;QD=31.85	GT:AD:DP:GQ:PL	1/1:0,7:7:21:277,21,0
1	45978675	.	T	C	54.74	PASS	AC=2;AF=1.00;AN=2;DP=2;FS=0.000;MLEAC=2;MLEAF=1.00;MQ=60.00;MQ0=0;QD=27.37	GT:AD:DP:GQ:PL	1/1:0,2:2:6:82,6,0
1	46016687	.	T	C	760.77	PASS	AC=1;AF=0.500;AN=2;BaseQRankSum=0.665;ClippingRankSum=-1.129;DP=37;FS=1.289;MLEAC=1;MLEAF=0.500;MQ=60.00;MQ0=0;MQRankSum=0.387;QD=20.56;ReadPosRankSum=1.315	GT:AD:DP:GQ:PL	0/1:15,22:37:99:789,0,491
1	46032974	.	T	C	195.90	PASS	AC=2;AF=1.00;AN=2;DP=5;FS=0.000;MLEAC=2;MLEAF=1.00;MQ=60.00;MQ0=0;QD=32.69	GT:AD:DP:GQ:PL	1/1:0,5:5:15:224,15,0
1	46073489	.	G	A	405.77	PASS	AC=2;AF=1.00;AN=2;DP=10;FS=0.000;MLEAC=2;MLEAF=1.00;MQ=60.00;MQ0=0;QD=33.04	GT:AD:DP:GQ:PL	1/1:0,10:10:30:434,30,0
1	46075664	.	A	G	126.77	PASS	AC=1;AF=0.500;AN=2;BaseQRankSum=0.720;ClippingRankSum=-0.720;DP=6;FS=0.000;MLEAC=1;MLEAF=0.500;MQ=60.00;MQ0=0;MQRankSum=-0.720;QD=21.13;ReadPosRankSum=-1.380	GT:AD:DP:GQ:PL	0/1:2,4:6:64:155,0,64
1	46075724	.	A	G	44.77	PASS	AC=1;AF=0.500;AN=2;BaseQRankSum=-1.026;ClippingRankSum=0.000;DP=4;FS=0.000;MLEAC=1;MLEAF=0.500;MQ=60.00;MQ0=0;MQRankSum=-1.026;QD=11.19;ReadPosRankSum=1.026	GT:AD:DP:GQ:PL	0/1:2,2:4:73:73,0,79
1	46075780	.	A	G	81.77	PASS	AC=1;AF=0.500;AN=2;BaseQRankSum=0.406;ClippingRankSum=0.406;DP=6;FS=3.979;MLEAC=1;MLEAF=0.500;MQ=60.00;MQ0=0;MQRankSum=0.988;QD=13.63;ReadPosRankSum=-0.406	GT:AD:DP:GQ:PL	0/1:3,3:6:99:110,0,108
1	46075804	.	G	C	48.77	PASS	AC=1;AF=0.500;AN=2;BaseQRankSum=0.000;ClippingRankSum=-1.026;DP=4;FS=0.000;MLEAC=1;MLEAF=0.500;MQ=60.00;MQ0=0;MQRankSum=-1.026;QD=12.19;ReadPosRankSum=0.000	GT:AD:DP:GQ:PL	0/1:2,2:4:77:77,0,78
1	46076462	.	A	G	22.79	LowQual	AC=1;AF=0.500;AN=2;BaseQRankSum=-1.231;ClippingRankSum=-1.231;DP=5;FS=3.979;MLEAC=1;MLEAF=0.500;MQ=60.00;MQ0=0;MQRankSum=1.231;QD=4.56;ReadPosRankSum=-0.358	GT:AD:DP:GQ:PL	0/1:3,2:5:51:51,0,195
1	46076467	.	A	G	136.77	PASS	AC=1;AF=0.500;AN=2;BaseQRankSum=0.731;ClippingRankSum=-0.731;DP=5;FS=3.979;MLEAC=1;MLEAF=0.500;MQ=60.00;MQ0=0;MQRankSum=0.731;QD=27.35;ReadPosRankSum=0.731	GT:AD:DP:GQ:PL	0/1:1,4:5:70:165,0,70
1	46076468	.	A	G	136.77	PASS	AC=1;AF=0.500;AN=2;BaseQRankSum=0.731;ClippingRankSum=0.731;DP=5;FS=3.979;MLEAC=1;MLEAF=0.500;MQ=60.00;MQ0=0;MQRankSum=-0.731;QD=27.35;ReadPosRankSum=0.731	GT:AD:DP:GQ:PL	0/1:1,4:5:70:165,0,70
1	46076533	.	A	G	34.77	PASS	AC=1;AF=0.500;AN=2;BaseQRankSum=0.720;ClippingRankSum=1.380;DP=6;FS=0.000;MLEAC=1;MLEAF=0.500;MQ=60.00;MQ0=0;MQRankSum=-1.380;QD=5.79;ReadPosRankSum=-0.720	GT:AD:DP:GQ:PL	0/1:4,2:6:63:63,0,143
1	46076642	.	A	G	43.77	PASS	AC=1;AF=0.500;AN=2;BaseQRankSum=1.380;ClippingRankSum=0.720;DP=6;FS=3.979;MLEAC=1;MLEAF=0.500;MQ=60.00;MQ0=0;MQRankSum=-0.720;QD=7.29;ReadPosRankSum=-0.720	GT:AD:DP:GQ:PL	0/1:4,2:6:72:72,0,136
1	46077428	.	G	C	62.74	PASS	AC=2;AF=1.00;AN=2;DP=2;FS=0.000;MLEAC=2;MLEAF=1.00;MQ=60.00;MQ0=0;QD=31.37	GT:AD:DP:GQ:PL	1/1:0,2:2:6:90,6,0
1	46078630	.	A	G	125.79	PASS	AC=1;AF=0.500;AN=2;BaseQRankSum=0.731;ClippingRankSum=-0.731;DP=5;FS=3.979;MLEAC=1;MLEAF=0.500;MQ=60.00;MQ0=0;MQRankSum=0.731;QD=25.16;ReadPosRankSum=0.731	GT:AD:DP:GQ:PL	0/1:1,4:5:22:154,0,22
1	46078854	.	A	G	1068.77	PASS	AC=2;AF=1.00;AN=2;DP=25;FS=0.000;MLEAC=2;MLEAF=1.00;MQ=60.00;MQ0=0;QD=28.30	GT:AD:DP:GQ:PL	1/1:0,25:25:75:1097,75,0
1	46079391	.	T	C	57.74	PASS	AC=2;AF=1.00;AN=2;DP=2;FS=0.000;MLEAC=2;MLEAF=1.00;MQ=60.00;MQ0=0;QD=28.87	GT:AD:DP:GQ:PL	1/1:0,2:2:6:85,6,0
1	46079493	.	A	G	60.74	PASS	AC=2;AF=1.00;AN=2;DP=2;FS=0.000;MLEAC=2;MLEAF=1.00;MQ=60.00;MQ0=0;QD=30.37	GT:AD:DP:GQ:PL	1/1:0,2:2:6:88,6,0
1	46081940	.	T	A	56.74	PASS	AC=2;AF=1.00;AN=2;DP=2;FS=0.000;MLEAC=2;MLEAF=1.00;MQ=60.00;MQ0=0;QD=28.37	GT:AD:DP:GQ:PL	1/1:0,2:2:6:84,6,0
1	46126854	.	C	T	464.77	PASS	AC=1;AF=0.500;AN=2;BaseQRankSum=1.217;ClippingRankSum=-1.680;DP=24;FS=0.000;MLEAC=1;MLEAF=0.500;MQ=60.00;MQ0=0;MQRankSum=-0.463;QD=19.37;ReadPosRankSum=1.217	GT:AD:DP:GQ:PL	0/1:11,13:24:99:493,0,381
1	46269352	.	T	G	657.77	PASS	AC=2;AF=1.00;AN=2;DP=17;FS=0.000;MLEAC=2;MLEAF=1.00;MQ=60.00;MQ0=0;QD=28.86	GT:AD:DP:GQ:PL	1/1:0,17:17:51:686,51,0
1	46466721	.	T	C	326.78	PASS	AC=2;AF=1.00;AN=2;DP=8;FS=0.000;MLEAC=2;MLEAF=1.00;MQ=60.00;MQ0=0;QD=26.91	GT:AD:DP:GQ:PL	1/1:0,8:8:24:355,24,0
1	46476587	.	T	G	651.77	PASS	AC=2;AF=1.00;AN=2;DP=16;FS=0.000;MLEAC=2;MLEAF=1.00;MQ=60.00;MQ0=0;QD=31.43	GT:AD:DP:GQ:PL	1/1:0,16:16:48:680,48,0
1	46493460	.	T	G	623.77	PASS	AC=2;AF=1.00;AN=2;DP=15;FS=0.000;MLEAC=2;MLEAF=1.00;MQ=60.00;MQ0=0;QD=27.96	GT:AD:DP:GQ:PL	1/1:0,15:15:45:652,45,0
1	46496709	.	A	G	846.77	PASS	AC=2;AF=1.00;AN=2;DP=22;FS=0.000;MLEAC=2;MLEAF=1.00;MQ=60.00;MQ0=0;QD=23.87	GT:AD:DP:GQ:PL	1/1:0,22:22:66:875,66,0
1	46498375	.	A	G	1349.77	PASS	AC=2;AF=1.00;AN=2;DP=32;FS=0.000;MLEAC=2;MLEAF=1.00;MQ=60.00;MQ0=0;QD=33.70	GT:AD:DP:GQ:PL	1/1:0,32:32:96:1378,96,0
1	46499526	.	A	G	263.77	PASS	AC=1;AF=0.500;AN=2;BaseQRankSum=1.504;ClippingRankSum=0.424;DP=20;FS=1.885;MLEAC=1;MLEAF=0.500;MQ=60.00;MQ0=0;MQRankSum=-2.122;QD=13.19;ReadPosRankSum=-0.733	GT:AD:DP:GQ:PL	0/1:12,8:20:99:292,0,461
1	46500251	.	G	A	390.77	PASS	AC=1;AF=0.500;AN=2;BaseQRankSum=0.106;ClippingRankSum=-0.810;DP=21;FS=0.000;MLEAC=1;MLEAF=0.500;MQ=60.00;MQ0=0;MQRankSum=0.951;QD=18.61;ReadPosRankSum=1.303	GT:AD:DP:GQ:PL	0/1:10,11:21:99:419,0,368
1	46500993	.	A	G	278.77	PASS	AC=1;AF=0.500;AN=2;BaseQRankSum=1.371;ClippingRankSum=-0.119;DP=24;FS=0.000;MLEAC=1;MLEAF=0.500;MQ=60.00;MQ0=0;MQRankSum=0.656;QD=11.62;ReadPosRankSum=0.060	GT:AD:DP:GQ:PL	0/1:15,9:24:99:307,0,510
1	46508769	.	A	G	1220.77	PASS	AC=2;AF=1.00;AN=2;DP=29;FS=0.000;MLEAC=2;MLEAF=1.00;MQ=60.00;MQ0=0;QD=31.12	GT:AD:DP:GQ:PL	1/1:0,29:29:87:1249,87,0
1	46521517	.	G	A	808.77	PASS	AC=2;AF=1.00;AN=2;DP=20;FS=0.000;MLEAC=2;MLEAF=1.00;MQ=60.00;MQ0=0;QD=32.80	GT:AD:DP:GQ:PL	1/1:0,20:20:60:837,60,0
1	46521559	.	A	T	791.77	PASS	AC=2;AF=1.00;AN=2;DP=19;FS=0.000;MLEAC=2;MLEAF=1.00;MQ=60.00;MQ0=0;QD=31.93	GT:AD:DP:GQ:PL	1/1:0,19:19:57:820,57,0
1	46598269	.	C	A	281.80	PASS	AC=2;AF=1.00;AN=2;DP=7;FS=0.000;MLEAC=2;MLEAF=1.00;MQ=60.00;MQ0=0;QD=27.89	GT:AD:DP:GQ:PL	1/1:0,7:7:21:310,21,0
1	46598273	.	A	C	281.80	PASS	AC=2;AF=1.00;AN=2;DP=6;FS=0.000;MLEAC=2;MLEAF=1.00;MQ=60.00;MQ0=0;QD=31.15	GT:AD:DP:GQ:PL	1/1:0,6:6:21:310,21,0
1	46655158	.	T	C	348.77	PASS	AC=2;AF=1.00;AN=2;DP=10;FS=0.000;MLEAC=2;MLEAF=1.00;MQ=60.00;MQ0=0;QD=34.88	GT:AD:DP:GQ:PL	1/1:0,10:10:30:377,30,0
1	46746897	.	G	C	440.77	PASS	AC=1;AF=0.500;AN=2;BaseQRankSum=0.276;ClippingRankSum=0.138;DP=28;FS=1.549;MLEAC=1;MLEAF=0.500;MQ=60.00;MQ0=0;MQRankSum=2.027;QD=15.74;ReadPosRankSum=-0.322	GT:AD:DP:GQ:PL	0/1:15,13:28:99:469,0,521
1	46768408	.	T	C	93.28	PASS	AC=2;AF=1.00;AN=2;DP=3;FS=0.000;MLEAC=2;MLEAF=1.00;MQ=60.00;MQ0=0;QD=31.09	GT:AD:DP:GQ:PL	1/1:0,3:3:9:121,9,0
1	46806550	.	C	T	254.80	PASS	AC=2;AF=1.00;AN=2;DP=7;FS=0.000;MLEAC=2;MLEAF=1.00;MQ=60.00;MQ0=0;QD=29.15	GT:AD:DP:GQ:PL	1/1:0,7:7:21:283,21,0
1	46807416	.	T	G	62.74	PASS	AC=2;AF=1.00;AN=2;DP=2;FS=0.000;MLEAC=2;MLEAF=1.00;MQ=60.00;MQ0=0;QD=31.37	GT:AD:DP:GQ:PL	1/1:0,2:2:6:90,6,0
1	46809321	.	C	G	62.74	PASS	AC=2;AF=1.00;AN=2;DP=2;FS=0.000;MLEAC=2;MLEAF=1.00;MQ=60.00;MQ0=0;QD=31.37	GT:AD:DP:GQ:PL	1/1:0,2:2:6:90,6,0
1	46810670	.	T	C	711.77	PASS	AC=2;AF=1.00;AN=2;DP=17;FS=0.000;MLEAC=2;MLEAF=1.00;MQ=60.00;MQ0=0;QD=31.29	GT:AD:DP:GQ:PL	1/1:0,17:17:51:740,51,0
1	46818416	.	A	C	62.74	PASS	AC=2;AF=1.00;AN=2;DP=2;FS=0.000;MLEAC=2;MLEAF=1.00;MQ=60.00;MQ0=0;QD=31.37	GT:AD:DP:GQ:PL	1/1:0,2:2:6:90,6,0
1	46818417	.	T	C	62.74	PASS	AC=2;AF=1.00;AN=2;DP=2;FS=0.000;MLEAC=2;MLEAF=1.00;MQ=60.00;MQ0=0;QD=31.37	GT:AD:DP:GQ:PL	1/1:0,2:2:6:90,6,0
1	46827485	.	C	T	400.77	PASS	AC=2;AF=1.00;AN=2;DP=10;FS=0.000;MLEAC=2;MLEAF=1.00;MQ=60.00;MQ0=0;QD=30.01	GT:AD:DP:GQ:PL	1/1:0,10:10:30:429,30,0
1	46827728	.	A	C	280.80	PASS	AC=2;AF=1.00;AN=2;DP=7;FS=0.000;MLEAC=2;MLEAF=1.00;MQ=60.00;MQ0=0;QD=30.04	GT:AD:DP:GQ:PL	1/1:0,7:7:21:309,21,0
1	46827769	.	C	T	268.80	PASS	AC=2;AF=1.00;AN=2;DP=7;FS=0.000;MLEAC=2;MLEAF=1.00;MQ=60.00;MQ0=0;QD=29.42	GT:AD:DP:GQ:PL	1/1:0,7:7:21:297,21,0
1	46827871	.	G	A	315.78	PASS	AC=2;AF=1.00;AN=2;DP=8;FS=0.000;MLEAC=2;MLEAF=1.00;MQ=60.00;MQ0=0;QD=31.09	GT:AD:DP:GQ:PL	1/1:0,8:8:24:344,24,0
1	46828109	.	A	G	147.90	PASS	AC=2;AF=1.00;AN=2;DP=5;FS=0.000;MLEAC=2;MLEAF=1.00;MQ=60.00;MQ0=0;QD=29.58	GT:AD:DP:GQ:PL	1/1:0,5:5:15:176,15,0
1	46828460	.	C	T	309.78	PASS	AC=2;AF=1.00;AN=2;DP=8;FS=0.000;MLEAC=2;MLEAF=1.00;MQ=60.00;MQ0=0;QD=33.38	GT:AD:DP:GQ:PL	1/1:0,8:8:24:338,24,0
1	46828700	.	A	G	114.03	PASS	AC=2;AF=1.00;AN=2;DP=4;FS=0.000;MLEAC=2;MLEAF=1.00;MQ=60.00;MQ0=0;QD=28.51	GT:AD:DP:GQ:PL	1/1:0,4:4:12:142,12,0
1	46828734	.	T	C	97.28	PASS	AC=2;AF=1.00;AN=2;DP=3;FS=0.000;MLEAC=2;MLEAF=1.00;MQ=60.00;MQ0=0;QD=32.43	GT:AD:DP:GQ:PL	1/1:0,3:3:9:125,9,0
1	46829013	.	A	G	97.28	PASS	AC=2;AF=1.00;AN=2;DP=3;FS=0.000;MLEAC=2;MLEAF=1.00;MQ=60.00;MQ0=0;QD=32.43	GT:AD:DP:GQ:PL	1/1:0,3:3:9:125,9,0
1	46830430	.	G	A	61.74	PASS	AC=2;AF=1.00;AN=2;DP=2;FS=0.000;MLEAC=2;MLEAF=1.00;MQ=60.00;MQ0=0;QD=30.87	GT:AD:DP:GQ:PL	1/1:0,2:2:6:89,6,0
1	46830447	.	A	C	107.28	PASS	AC=2;AF=1.00;AN=2;DP=3;FS=0.000;MLEAC=2;MLEAF=1.00;MQ=60.00;MQ0=0;QD=30.08	GT:AD:DP:GQ:PL	1/1:0,3:3:9:135,9,0
1	46871986	.	T	C	452.77	PASS	AC=2;AF=1.00;AN=2;DP=11;FS=0.000;MLEAC=2;MLEAF=1.00;MQ=60.00;MQ0=0;QD=29.30	GT:AD:DP:GQ:PL	1/1:0,11:11:33:481,33,0
1	46877180	.	G	A	267.80	PASS	AC=2;AF=1.00;AN=2;DP=7;FS=0.000;MLEAC=2;MLEAF=1.00;MQ=60.00;MQ0=0;QD=25.76	GT:AD:DP:GQ:PL	1/1:0,7:7:21:296,21,0
1	46879562	.	T	G	57.74	PASS	AC=2;AF=1.00;AN=2;DP=2;FS=0.000;MLEAC=2;MLEAF=1.00;MQ=60.00;MQ0=0;QD=28.87	GT:AD:DP:GQ:PL	1/1:0,2:2:6:85,6,0
1	46879856	.	C	G	138.03	PASS	AC=2;AF=1.00;AN=2;DP=4;FS=0.000;MLEAC=2;MLEAF=1.00;MQ=60.00;MQ0=0;QD=34.51	GT:AD:DP:GQ:PL	1/1:0,4:4:12:166,12,0
1	46882118	.	A	G	62.74	PASS	AC=2;AF=1.00;AN=2;DP=2;FS=0.000;MLEAC=2;MLEAF=1.00;MQ=60.00;MQ0=0;QD=31.37	GT:AD:DP:GQ:PL	1/1:0,2:2:6:90,6,0
1	47027943	.	T	C	62.74	PASS	AC=2;AF=1.00;AN=2;DP=2;FS=0.000;MLEAC=2;MLEAF=1.00;MQ=60.00;MQ0=0;QD=31.37	GT:AD:DP:GQ:PL	1/1:0,2:2:6:90,6,0
1	47040084	.	G	C	52.77	PASS	AC=1;AF=0.500;AN=2;BaseQRankSum=0.736;ClippingRankSum=-0.736;DP=3;FS=0.000;MLEAC=1;MLEAF=0.500;MQ=60.00;MQ0=0;MQRankSum=0.736;QD=17.59;ReadPosRankSum=0.736	GT:AD:DP:GQ:PL	0/1:1,2:3:37:81,0,37
1	47056347	.	C	T	56.74	PASS	AC=2;AF=1.00;AN=2;DP=2;FS=0.000;MLEAC=2;MLEAF=1.00;MQ=60.00;MQ0=0;QD=28.37	GT:AD:DP:GQ:PL	1/1:0,2:2:6:84,6,0
1	47058863	.	C	T	61.74	PASS	AC=2;AF=1.00;AN=2;DP=2;FS=0.000;MLEAC=2;MLEAF=1.00;MQ=60.00;MQ0=0;QD=30.87	GT:AD:DP:GQ:PL	1/1:0,2:2:6:89,6,0
1	47059934	.	T	C	389.77	PASS	AC=2;AF=1.00;AN=2;DP=10;FS=0.000;MLEAC=2;MLEAF=1.00;MQ=60.00;MQ0=0;QD=29.14	GT:AD:DP:GQ:PL	1/1:0,10:10:30:418,30,0
1	47074462	.	A	G	29.77	LowQual	AC=1;AF=0.500;AN=2;BaseQRankSum=0.762;ClippingRankSum=0.762;DP=9;FS=10.792;MLEAC=1;MLEAF=0.500;MQ=60.00;MQ0=0;MQRankSum=0.762;QD=3.31;ReadPosRankSum=-1.179	GT:AD:DP:GQ:PL	0/1:7,2:9:58:58,0,242
1	47074621	.	G	C	187.90	PASS	AC=2;AF=1.00;AN=2;DP=5;FS=0.000;MLEAC=2;MLEAF=1.00;MQ=60.00;MQ0=0;QD=37.73	GT:AD:DP:GQ:PL	1/1:0,5:5:15:216,15,0
1	47074774	.	T	A	302.78	PASS	AC=2;AF=1.00;AN=2;DP=8;FS=0.000;MLEAC=2;MLEAF=1.00;MQ=60.00;MQ0=0;QD=27.36	GT:AD:DP:GQ:PL	1/1:0,8:8:24:331,24,0
1	47078637	.	T	C	100.28	PASS	AC=2;AF=1.00;AN=2;DP=3;FS=0.000;MLEAC=2;MLEAF=1.00;MQ=60.00;MQ0=0;QD=33.43	GT:AD:DP:GQ:PL	1/1:0,3:3:9:128,9,0
1	47099235	.	A	C	47.77	PASS	AC=1;AF=0.500;AN=2;BaseQRankSum=0.736;ClippingRankSum=0.736;DP=3;FS=0.000;MLEAC=1;MLEAF=0.500;MQ=60.00;MQ0=0;MQRankSum=0.736;QD=15.92;ReadPosRankSum=0.736	GT:AD:DP:GQ:PL	0/1:1,2:3:34:76,0,34
1	47099346	.	C	A	179.90	PASS	AC=2;AF=1.00;AN=2;DP=5;FS=0.000;MLEAC=2;MLEAF=1.00;MQ=60.00;MQ0=0;QD=30.66	GT:AD:DP:GQ:PL	1/1:0,5:5:15:208,15,0
1	47099721	.	T	C	92.28	PASS	AC=2;AF=1.00;AN=2;DP=3;FS=0.000;MLEAC=2;MLEAF=1.00;MQ=60.00;MQ0=0;QD=30.76	GT:AD:DP:GQ:PL	1/1:0,3:3:9:120,9,0
1	47101015	.	C	A	914.77	PASS	AC=2;AF=1.00;AN=2;DP=22;FS=0.000;MLEAC=2;MLEAF=1.00;MQ=60.00;MQ0=0;QD=31.88	GT:AD:DP:GQ:PL	1/1:0,22:22:66:943,66,0
1	47133811	.	T	C	100.77	PASS	AC=1;AF=0.500;AN=2;BaseQRankSum=-1.638;ClippingRankSum=0.421;DP=8;FS=0.000;MLEAC=1;MLEAF=0.500;MQ=60.00;MQ0=0;MQRankSum=0.421;QD=12.60;ReadPosRankSum=-0.922	GT:AD:DP:GQ:PL	0/1:4,4:8:99:129,0,153
1	47141718	.	T	C	152.77	PASS	AC=1;AF=0.500;AN=2;BaseQRankSum=-2.141;ClippingRankSum=-0.380;DP=12;FS=0.000;MLEAC=1;MLEAF=0.500;MQ=60.00;MQ0=0;MQRankSum=0.689;QD=12.73;ReadPosRankSum=-1.461	GT:AD:DP:GQ:PL	0/1:7,5:12:99:181,0,278
1	47150609	.	A	G	53.74	PASS	AC=2;AF=1.00;AN=2;DP=2;FS=0.000;MLEAC=2;MLEAF=1.00;MQ=60.00;MQ0=0;QD=26.87	GT:AD:DP:GQ:PL	1/1:0,2:2:6:81,6,0
1	47279175	.	C	T	159.77	PASS	AC=1;AF=0.500;AN=2;BaseQRankSum=1.408;ClippingRankSum=-1.749;DP=11;FS=6.154;MLEAC=1;MLEAF=0.500;MQ=60.00;MQ0=0;MQRankSum=1.031;QD=14.52;ReadPosRankSum=0.387	GT:AD:DP:GQ:PL	0/1:6,5:11:99:188,0,228
1	47283505	.	G	T	61.74	PASS	AC=2;AF=1.00;AN=2;DP=2;FS=0.000;MLEAC=2;MLEAF=1.00;MQ=60.00;MQ0=0;QD=30.87	GT:AD:DP:GQ:PL	1/1:0,2:2:6:89,6,0
1	47284526	.	C	A	110.77	PASS	AC=1;AF=0.500;AN=2;BaseQRankSum=0.720;ClippingRankSum=-1.380;DP=6;FS=0.000;MLEAC=1;MLEAF=0.500;MQ=60.00;MQ0=0;MQRankSum=-0.720;QD=18.46;ReadPosRankSum=0.720	GT:AD:DP:GQ:PL	0/1:2,4:6:59:139,0,59
1	47284572	.	G	A	114.77	PASS	AC=1;AF=0.500;AN=2;BaseQRankSum=0.000;ClippingRankSum=-1.866;DP=10;FS=0.000;MLEAC=1;MLEAF=0.500;MQ=60.00;MQ0=0;MQRankSum=0.633;QD=11.48;ReadPosRankSum=0.365	GT:AD:DP:GQ:PL	0/1:6,4:10:99:143,0,203
1	47290684	.	A	G	50.77	PASS	AC=1;AF=0.500;AN=2;BaseQRankSum=-0.736;ClippingRankSum=-0.736;DP=3;FS=0.000;MLEAC=1;MLEAF=0.500;MQ=60.00;MQ0=0;MQRankSum=-0.736;QD=16.92;ReadPosRankSum=0.736	GT:AD:DP:GQ:PL	0/1:1,2:3:35:79,0,35
1	47290919	.	C	G	53.74	PASS	AC=2;AF=1.00;AN=2;DP=2;FS=0.000;MLEAC=2;MLEAF=1.00;MQ=60.00;MQ0=0;QD=26.87	GT:AD:DP:GQ:PL	1/1:0,2:2:6:81,6,0
1	47301212	.	G	A	88.77	PASS	AC=1;AF=0.500;AN=2;BaseQRankSum=0.358;ClippingRankSum=-1.231;DP=5;FS=0.000;MLEAC=1;MLEAF=0.500;MQ=60.00;MQ0=0;MQRankSum=0.358;QD=17.75;ReadPosRankSum=1.231	GT:AD:DP:GQ:PL	0/1:2,3:5:69:117,0,69
1	47350815	.	G	T	49.77	PASS	AC=1;AF=0.500;AN=2;BaseQRankSum=1.026;ClippingRankSum=-1.026;DP=4;FS=0.000;MLEAC=1;MLEAF=0.500;MQ=60.00;MQ0=0;MQRankSum=-1.026;QD=12.44;ReadPosRankSum=1.026	GT:AD:DP:GQ:PL	0/1:2,2:4:73:78,0,73
1	47583415	.	G	T	62.74	PASS	AC=2;AF=1.00;AN=2;DP=2;FS=0.000;MLEAC=2;MLEAF=1.00;MQ=60.00;MQ0=0;QD=31.37	GT:AD:DP:GQ:PL	1/1:0,2:2:6:90,6,0
1	47645846	.	G	T	58.74	PASS	AC=2;AF=1.00;AN=2;DP=2;FS=0.000;MLEAC=2;MLEAF=1.00;MQ=60.00;MQ0=0;QD=29.37	GT:AD:DP:GQ:PL	1/1:0,2:2:6:86,6,0
1	47717189	.	A	G	653.77	PASS	AC=2;AF=1.00;AN=2;DP=16;FS=0.000;MLEAC=2;MLEAF=1.00;MQ=60.00;MQ0=0;QD=31.95	GT:AD:DP:GQ:PL	1/1:0,16:16:48:682,48,0
1	47842431	.	G	A	1722.77	PASS	AC=2;AF=1.00;AN=2;DP=40;FS=0.000;MLEAC=2;MLEAF=1.00;MQ=60.00;MQ0=0;QD=30.51	GT:AD:DP:GQ:PL	1/1:0,40:40:99:1751,120,0
1	47842666	.	A	T	637.77	PASS	AC=2;AF=1.00;AN=2;DP=27;FS=0.000;MLEAC=2;MLEAF=1.00;MQ=60.00;MQ0=0;QD=23.62	GT:AD:DP:GQ:PL	1/1:0,23:23:68:666,68,0
1	47842777	.	C	T	1502.77	PASS	AC=2;AF=1.00;AN=2;DP=35;FS=0.000;MLEAC=2;MLEAF=1.00;MQ=60.00;MQ0=0;QD=21.67	GT:AD:DP:GQ:PL	1/1:0,35:35:99:1531,105,0
1	47844464	.	G	A	151.03	PASS	AC=2;AF=1.00;AN=2;DP=4;FS=0.000;MLEAC=2;MLEAF=1.00;MQ=60.00;MQ0=0;QD=33.07	GT:AD:DP:GQ:PL	1/1:0,4:4:12:179,12,0
1	51738583	.	G	C	427.77	PASS	AC=1;AF=0.500;AN=2;BaseQRankSum=-0.215;ClippingRankSum=-0.277;DP=23;FS=1.674;MLEAC=1;MLEAF=0.500;MQ=60.00;MQ0=0;MQRankSum=-0.831;QD=18.60;ReadPosRankSum=0.092	GT:AD:DP:GQ:PL	0/1:11,12:23:99:456,0,414
1	51750909	.	G	A	80.77	PASS	AC=1;AF=0.500;AN=2;BaseQRankSum=0.727;ClippingRankSum=-0.727;DP=4;FS=0.000;MLEAC=1;MLEAF=0.500;MQ=60.00;MQ0=0;MQRankSum=0.727;QD=20.19;ReadPosRankSum=0.727	GT:AD:DP:GQ:PL	0/1:1,3:4:32:109,0,32
1	51753812	.	G	A	349.77	PASS	AC=1;AF=0.500;AN=2;BaseQRankSum=0.429;ClippingRankSum=0.824;DP=22;FS=7.168;MLEAC=1;MLEAF=0.500;MQ=60.00;MQ0=0;MQRankSum=1.088;QD=15.90;ReadPosRankSum=-0.758	GT:AD:DP:GQ:PL	0/1:12,10:22:99:378,0,446
1	51871689	.	C	T	171.77	PASS	AC=1;AF=0.500;AN=2;BaseQRankSum=1.030;ClippingRankSum=-0.163;DP=16;FS=0.000;MLEAC=1;MLEAF=0.500;MQ=60.00;MQ0=0;MQRankSum=-0.488;QD=10.74;ReadPosRankSum=-0.054	GT:AD:DP:GQ:PL	0/1:10,6:16:99:200,0,360
1	51873951	.	G	A	269.77	PASS	AC=1;AF=0.500;AN=2;BaseQRankSum=-0.715;ClippingRankSum=-1.739;DP=14;FS=0.000;MLEAC=1;MLEAF=0.500;MQ=60.00;MQ0=0;MQRankSum=-0.386;QD=19.27;ReadPosRankSum=1.739	GT:AD:DP:GQ:PL	0/1:6,8:14:99:298,0,217
1	52266242	.	G	A	448.77	PASS	AC=1;AF=0.500;AN=2;BaseQRankSum=0.184;ClippingRankSum=-1.520;DP=28;FS=8.916;MLEAC=1;MLEAF=0.500;MQ=60.00;MQ0=0;MQRankSum=-1.428;QD=16.03;ReadPosRankSum=1.382	GT:AD:DP:GQ:PL	0/1:15,13:28:99:477,0,563
1	52266272	.	C	T	614.77	PASS	AC=1;AF=0.500;AN=2;BaseQRankSum=0.241;ClippingRankSum=0.103;DP=34;FS=7.712;MLEAC=1;MLEAF=0.500;MQ=60.00;MQ0=0;MQRankSum=0.310;QD=18.08;ReadPosRankSum=-0.723	GT:AD:DP:GQ:PL	0/1:17,17:34:99:643,0,622
1	52290984	.	T	G	395.77	PASS	AC=1;AF=0.500;AN=2;BaseQRankSum=0.512;ClippingRankSum=-1.293;DP=27;FS=3.722;MLEAC=1;MLEAF=0.500;MQ=60.00;MQ0=0;MQRankSum=-0.268;QD=14.66;ReadPosRankSum=0.512	GT:AD:DP:GQ:PL	0/1:15,12:27:99:424,0,534
1	52486377	.	G	T	345.77	PASS	AC=1;AF=0.500;AN=2;BaseQRankSum=1.903;ClippingRankSum=-1.083;DP=24;FS=1.685;MLEAC=1;MLEAF=0.500;MQ=60.00;MQ0=0;MQRankSum=-0.029;QD=14.41;ReadPosRankSum=1.083	GT:AD:DP:GQ:PL	0/1:14,10:24:99:374,0,533
1	52521062	.	A	T	53.74	PASS	AC=2;AF=1.00;AN=2;DP=2;FS=0.000;MLEAC=2;MLEAF=1.00;MQ=60.00;MQ0=0;QD=26.87	GT:AD:DP:GQ:PL	1/1:0,2:2:6:81,6,0
1	52521776	.	C	T	102.28	PASS	AC=2;AF=1.00;AN=2;DP=3;FS=0.000;MLEAC=2;MLEAF=1.00;MQ=60.00;MQ0=0;QD=34.09	GT:AD:DP:GQ:PL	1/1:0,3:3:9:130,9,0
1	52810541	.	C	T	165.77	PASS	AC=1;AF=0.500;AN=2;BaseQRankSum=0.736;ClippingRankSum=0.736;DP=6;FS=0.000;MLEAC=1;MLEAF=0.500;MQ=60.00;MQ0=0;MQRankSum=-0.736;QD=27.63;ReadPosRankSum=0.736	GT:AD:DP:GQ:PL	0/1:1,5:6:28:194,0,28
1	52826724	.	A	C	75.77	PASS	AC=1;AF=0.500;AN=2;BaseQRankSum=-1.754;ClippingRankSum=0.000;DP=7;FS=0.000;MLEAC=1;MLEAF=0.500;MQ=60.00;MQ0=0;MQRankSum=0.000;QD=10.82;ReadPosRankSum=0.000	GT:AD:DP:GQ:PL	0/1:4,3:7:99:104,0,157
1	52882406	.	A	G	365.77	PASS	AC=1;AF=0.500;AN=2;BaseQRankSum=1.030;ClippingRankSum=-0.597;DP=16;FS=8.383;MLEAC=1;MLEAF=0.500;MQ=60.00;MQ0=0;MQRankSum=-0.163;QD=22.86;ReadPosRankSum=0.271	GT:AD:DP:GQ:PL	0/1:6,10:16:99:394,0,213
1	52882970	.	A	G	129.77	PASS	AC=1;AF=0.500;AN=2;BaseQRankSum=0.720;ClippingRankSum=0.000;DP=6;FS=3.310;MLEAC=1;MLEAF=0.500;MQ=60.00;MQ0=0;MQRankSum=-1.380;QD=21.63;ReadPosRankSum=0.000	GT:AD:DP:GQ:PL	0/1:2,4:6:66:158,0,66
1	52903256	.	C	T	58.74	PASS	AC=2;AF=1.00;AN=2;DP=2;FS=0.000;MLEAC=2;MLEAF=1.00;MQ=60.00;MQ0=0;QD=29.37	GT:AD:DP:GQ:PL	1/1:0,2:2:6:86,6,0
1	53151362	.	T	C	113.77	PASS	AC=1;AF=0.500;AN=2;BaseQRankSum=0.365;ClippingRankSum=1.447;DP=10;FS=2.430;MLEAC=1;MLEAF=0.500;MQ=60.00;MQ0=0;MQRankSum=1.036;QD=11.38;ReadPosRankSum=-1.568	GT:AD:DP:GQ:PL	0/1:6,4:10:99:142,0,239
1	53152178	.	G	C	60.74	PASS	AC=2;AF=1.00;AN=2;DP=2;FS=0.000;MLEAC=2;MLEAF=1.00;MQ=60.00;MQ0=0;QD=30.37	GT:AD:DP:GQ:PL	1/1:0,2:2:6:88,6,0
1	53153044	.	T	C	117.77	PASS	AC=1;AF=0.500;AN=2;BaseQRankSum=0.000;ClippingRankSum=-0.720;DP=6;FS=3.310;MLEAC=1;MLEAF=0.500;MQ=60.00;MQ0=0;MQRankSum=-1.380;QD=19.63;ReadPosRankSum=0.720	GT:AD:DP:GQ:PL	0/1:2,4:6:64:146,0,64
1	53153432	.	T	C	228.77	PASS	AC=1;AF=0.500;AN=2;BaseQRankSum=-1.200;ClippingRankSum=0.101;DP=13;FS=5.434;MLEAC=1;MLEAF=0.500;MQ=60.00;MQ0=0;MQRankSum=-1.656;QD=17.60;ReadPosRankSum=0.101	GT:AD:DP:GQ:PL	0/1:6,7:13:99:257,0,226
1	53154108	.	A	C	57.74	PASS	AC=2;AF=1.00;AN=2;DP=2;FS=0.000;MLEAC=2;MLEAF=1.00;MQ=60.00;MQ0=0;QD=28.87	GT:AD:DP:GQ:PL	1/1:0,2:2:6:85,6,0
1	53192187	.	C	T	96.28	PASS	AC=2;AF=1.00;AN=2;DP=3;FS=0.000;MLEAC=2;MLEAF=1.00;MQ=60.00;MQ0=0;QD=32.09	GT:AD:DP:GQ:PL	1/1:0,3:3:9:124,9,0
1	53250650	.	G	A	124.77	PASS	AC=1;AF=0.500;AN=2;BaseQRankSum=-0.720;ClippingRankSum=0.000;DP=6;FS=0.000;MLEAC=1;MLEAF=0.500;MQ=60.00;MQ0=0;MQRankSum=0.000;QD=20.79;ReadPosRankSum=-0.720	GT:AD:DP:GQ:PL	0/1:2,4:6:72:153,0,72
1	53289547	.	A	G	40.77	PASS	AC=1;AF=0.500;AN=2;BaseQRankSum=0.000;ClippingRankSum=0.720;DP=6;FS=0.000;MLEAC=1;MLEAF=0.500;MQ=60.00;MQ0=0;MQRankSum=-1.380;QD=6.79;ReadPosRankSum=-0.720	GT:AD:DP:GQ:PL	0/1:4,2:6:69:69,0,157
1	53291434	.	A	G	43.77	PASS	AC=1;AF=0.500;AN=2;BaseQRankSum=1.380;ClippingRankSum=0.720;DP=6;FS=3.310;MLEAC=1;MLEAF=0.500;MQ=60.00;MQ0=0;MQRankSum=0.720;QD=7.29;ReadPosRankSum=-0.720	GT:AD:DP:GQ:PL	0/1:4,2:6:72:72,0,312
1	53291435	.	A	G	43.77	PASS	AC=1;AF=0.500;AN=2;BaseQRankSum=0.000;ClippingRankSum=0.720;DP=6;FS=3.310;MLEAC=1;MLEAF=0.500;MQ=60.00;MQ0=0;MQRankSum=-0.720;QD=7.29;ReadPosRankSum=-0.720	GT:AD:DP:GQ:PL	0/1:4,2:6:72:72,0,312
1	53676477	.	T	C	17.84	LowQual;my_snp_filter	AC=1;AF=0.500;AN=2;BaseQRankSum=-1.768;ClippingRankSum=0.589;DP=11;FS=0.000;MLEAC=1;MLEAF=0.500;MQ=60.00;MQ0=0;MQRankSum=1.061;QD=1.62;ReadPosRankSum=-0.825	GT:AD:DP:GQ:PL	0/1:9,2:11:46:46,0,353
1	53684525	.	C	G	98.28	PASS	AC=2;AF=1.00;AN=2;DP=3;FS=0.000;MLEAC=2;MLEAF=1.00;MQ=60.00;MQ0=0;QD=32.76	GT:AD:DP:GQ:PL	1/1:0,3:3:9:126,9,0
1	53787633	.	G	A	58.74	PASS	AC=2;AF=1.00;AN=2;DP=2;FS=0.000;MLEAC=2;MLEAF=1.00;MQ=60.00;MQ0=0;QD=29.37	GT:AD:DP:GQ:PL	1/1:0,2:2:6:86,6,0
1	53792651	.	A	C	355.78	PASS	AC=2;AF=1.00;AN=2;DP=9;FS=0.000;MLEAC=2;MLEAF=1.00;MQ=60.00;MQ0=0;QD=31.74	GT:AD:DP:GQ:PL	1/1:0,9:9:27:384,27,0
1	53793511	.	T	C	83.28	PASS	AC=2;AF=1.00;AN=2;DP=3;FS=0.000;MLEAC=2;MLEAF=1.00;MQ=60.00;MQ0=0;QD=27.76	GT:AD:DP:GQ:PL	1/1:0,3:3:9:111,9,0
1	54075104	.	T	C	62.74	PASS	AC=2;AF=1.00;AN=2;DP=2;FS=0.000;MLEAC=2;MLEAF=1.00;MQ=60.00;MQ0=0;QD=31.37	GT:AD:DP:GQ:PL	1/1:0,2:2:6:90,6,0
1	54260374	.	C	G	56.74	PASS	AC=2;AF=1.00;AN=2;DP=2;FS=0.000;MLEAC=2;MLEAF=1.00;MQ=60.00;MQ0=0;QD=28.37	GT:AD:DP:GQ:PL	1/1:0,2:2:6:84,6,0
1	54317697	.	T	C	711.77	PASS	AC=2;AF=1.00;AN=2;DP=17;FS=0.000;MLEAC=2;MLEAF=1.00;MQ=60.00;MQ0=0;QD=31.51	GT:AD:DP:GQ:PL	1/1:0,17:17:51:740,51,0
1	54319408	.	T	C	98.28	PASS	AC=2;AF=1.00;AN=2;DP=3;FS=0.000;MLEAC=2;MLEAF=1.00;MQ=60.00;MQ0=0;QD=32.76	GT:AD:DP:GQ:PL	1/1:0,3:3:9:126,9,0
1	54355105	.	A	G	163.77	PASS	AC=1;AF=0.500;AN=2;BaseQRankSum=1.221;ClippingRankSum=-0.956;DP=8;FS=0.000;MLEAC=1;MLEAF=0.500;MQ=60.00;MQ0=0;MQRankSum=0.956;QD=20.47;ReadPosRankSum=0.684	GT:AD:DP:GQ:PL	0/1:3,5:8:99:192,0,104
1	54412181	.	T	C	246.77	PASS	AC=1;AF=0.500;AN=2;BaseQRankSum=0.241;ClippingRankSum=0.433;DP=17;FS=1.957;MLEAC=1;MLEAF=0.500;MQ=60.00;MQ0=0;MQRankSum=0.337;QD=14.52;ReadPosRankSum=-0.241	GT:AD:DP:GQ:PL	0/1:9,8:17:99:275,0,297
1	54432019	.	G	A	455.77	PASS	AC=1;AF=0.500;AN=2;BaseQRankSum=0.543;ClippingRankSum=0.688;DP=21;FS=0.000;MLEAC=1;MLEAF=0.500;MQ=60.00;MQ0=0;MQRankSum=0.181;QD=21.70;ReadPosRankSum=0.036	GT:AD:DP:GQ:PL	0/1:8,13:21:99:484,0,268
1	54506514	.	C	A	62.74	PASS	AC=2;AF=1.00;AN=2;DP=2;FS=0.000;MLEAC=2;MLEAF=1.00;MQ=60.00;MQ0=0;QD=31.37	GT:AD:DP:GQ:PL	1/1:0,2:2:6:90,6,0
1	54506515	.	T	G	62.74	PASS	AC=2;AF=1.00;AN=2;DP=2;FS=0.000;MLEAC=2;MLEAF=1.00;MQ=60.00;MQ0=0;QD=31.37	GT:AD:DP:GQ:PL	1/1:0,2:2:6:90,6,0
1	54506518	.	A	C	62.74	PASS	AC=2;AF=1.00;AN=2;DP=2;FS=0.000;MLEAC=2;MLEAF=1.00;MQ=60.00;MQ0=0;QD=31.37	GT:AD:DP:GQ:PL	1/1:0,2:2:6:90,6,0
1	54563039	.	G	A	56.74	PASS	AC=2;AF=1.00;AN=2;DP=2;FS=0.000;MLEAC=2;MLEAF=1.00;MQ=60.00;MQ0=0;QD=28.37	GT:AD:DP:GQ:PL	1/1:0,2:2:6:84,6,0
1	54637417	.	G	A	163.77	PASS	AC=1;AF=0.500;AN=2;BaseQRankSum=0.729;ClippingRankSum=-0.729;DP=9;FS=7.782;MLEAC=1;MLEAF=0.500;MQ=60.00;MQ0=0;MQRankSum=0.000;QD=18.20;ReadPosRankSum=0.876	GT:AD:DP:GQ:PL	0/1:4,5:9:99:192,0,136
1	54637915	.	C	T	41.77	PASS	AC=1;AF=0.500;AN=2;BaseQRankSum=-0.720;ClippingRankSum=0.720;DP=6;FS=0.000;MLEAC=1;MLEAF=0.500;MQ=60.00;MQ0=0;MQRankSum=-0.720;QD=6.96;ReadPosRankSum=-0.720	GT:AD:DP:GQ:PL	0/1:4,2:6:70:70,0,154
1	54638334	.	G	A	87.77	PASS	AC=1;AF=0.500;AN=2;BaseQRankSum=-0.358;ClippingRankSum=-1.231;DP=5;FS=3.979;MLEAC=1;MLEAF=0.500;MQ=60.00;MQ0=0;MQRankSum=-1.231;QD=17.55;ReadPosRankSum=1.231	GT:AD:DP:GQ:PL	0/1:2,3:5:67:116,0,67
1	54644859	.	C	T	29.77	LowQual	AC=1;AF=0.500;AN=2;BaseQRankSum=0.000;ClippingRankSum=0.480;DP=10;FS=11.761;MLEAC=1;MLEAF=0.500;MQ=60.00;MQ0=0;MQRankSum=-1.271;QD=2.98;ReadPosRankSum=0.480	GT:AD:DP:GQ:PL	0/1:8,2:10:58:58,0,292
1	54661234	.	C	T	80.77	PASS	AC=1;AF=0.500;AN=2;BaseQRankSum=1.920;ClippingRankSum=-0.322;DP=8;FS=0.000;MLEAC=1;MLEAF=0.500;MQ=60.00;MQ0=0;MQRankSum=-0.322;QD=10.10;ReadPosRankSum=0.322	GT:AD:DP:GQ:PL	0/1:5,3:8:99:109,0,172
1	54681920	.	G	C	1805.77	PASS	AC=2;AF=1.00;AN=2;DP=43;FS=0.000;MLEAC=2;MLEAF=1.00;MQ=60.00;MQ0=0;QD=34.73	GT:AD:DP:GQ:PL	1/1:0,43:43:99:1834,129,0
1	54691465	.	C	T	263.77	PASS	AC=1;AF=0.500;AN=2;BaseQRankSum=1.092;ClippingRankSum=0.000;DP=13;FS=2.276;MLEAC=1;MLEAF=0.500;MQ=60.00;MQ0=0;MQRankSum=0.000;QD=20.29;ReadPosRankSum=0.437	GT:AD:DP:GQ:PL	0/1:5,8:13:99:292,0,155
1	54702225	.	G	T	56.74	PASS	AC=2;AF=1.00;AN=2;DP=2;FS=0.000;MLEAC=2;MLEAF=1.00;MQ=60.00;MQ0=0;QD=28.37	GT:AD:DP:GQ:PL	1/1:0,2:2:6:84,6,0
1	55182300	.	T	A	281.77	PASS	AC=1;AF=0.500;AN=2;BaseQRankSum=1.682;ClippingRankSum=-1.448;DP=15;FS=2.158;MLEAC=1;MLEAF=0.500;MQ=60.00;MQ0=0;MQRankSum=1.324;QD=18.78;ReadPosRankSum=1.448	GT:AD:DP:GQ:PL	0/1:7,8:15:99:310,0,252
1	55207754	.	C	G	252.77	PASS	AC=1;AF=0.500;AN=2;BaseQRankSum=-0.158;ClippingRankSum=0.263;DP=16;FS=5.021;MLEAC=1;MLEAF=0.500;MQ=60.00;MQ0=0;MQRankSum=-0.368;QD=15.80;ReadPosRankSum=-0.263	GT:AD:DP:GQ:PL	0/1:8,8:16:99:281,0,261
1	55224751	.	C	A	37.77	PASS	AC=1;AF=0.500;AN=2;BaseQRankSum=-0.358;ClippingRankSum=-0.358;DP=5;FS=10.000;MLEAC=1;MLEAF=0.500;MQ=60.00;MQ0=0;MQRankSum=0.358;QD=7.55;ReadPosRankSum=0.358	GT:AD:DP:GQ:PL	0/1:3,2:5:66:66,0,114
1	55315351	.	T	C	504.77	PASS	AC=2;AF=1.00;AN=2;DP=12;FS=0.000;MLEAC=2;MLEAF=1.00;MQ=60.00;MQ0=0;QD=32.66	GT:AD:DP:GQ:PL	1/1:0,12:12:36:533,36,0
1	55316082	.	A	C	2402.77	PASS	AC=2;AF=1.00;AN=2;DP=56;FS=0.000;MLEAC=2;MLEAF=1.00;MQ=60.00;MQ0=0;QD=25.81	GT:AD:DP:GQ:PL	1/1:0,56:56:99:2431,169,0
1	55319902	.	A	G	2345.77	PASS	AC=2;AF=1.00;AN=2;DP=57;FS=0.000;MLEAC=2;MLEAF=1.00;MQ=60.00;MQ0=0;QD=29.83	GT:AD:DP:GQ:PL	1/1:0,54:54:99:2374,163,0
1	55327492	.	C	T	55.74	PASS	AC=2;AF=1.00;AN=2;DP=2;FS=0.000;MLEAC=2;MLEAF=1.00;MQ=60.00;MQ0=0;QD=27.87	GT:AD:DP:GQ:PL	1/1:0,2:2:6:83,6,0
1	55354335	.	C	T	58.74	PASS	AC=2;AF=1.00;AN=2;DP=2;FS=0.000;MLEAC=2;MLEAF=1.00;MQ=60.00;MQ0=0;QD=29.37	GT:AD:DP:GQ:PL	1/1:0,2:2:6:86,6,0
1	55457710	.	G	A	55.74	PASS	AC=2;AF=1.00;AN=2;DP=2;FS=0.000;MLEAC=2;MLEAF=1.00;MQ=60.00;MQ0=0;QD=27.87	GT:AD:DP:GQ:PL	1/1:0,2:2:6:83,6,0
1	55529828	.	C	T	60.74	PASS	AC=2;AF=1.00;AN=2;DP=2;FS=0.000;MLEAC=2;MLEAF=1.00;MQ=60.00;MQ0=0;QD=30.37	GT:AD:DP:GQ:PL	1/1:0,2:2:6:88,6,0
1	55532742	.	G	C	176.90	PASS	AC=2;AF=1.00;AN=2;DP=5;FS=0.000;MLEAC=2;MLEAF=1.00;MQ=60.00;MQ0=0;QD=32.85	GT:AD:DP:GQ:PL	1/1:0,5:5:15:205,15,0
1	55541174	.	A	G	357.78	PASS	AC=2;AF=1.00;AN=2;DP=9;FS=0.000;MLEAC=2;MLEAF=1.00;MQ=60.00;MQ0=0;QD=28.54	GT:AD:DP:GQ:PL	1/1:0,9:9:27:386,27,0
1	55553554	.	T	C	99.28	PASS	AC=2;AF=1.00;AN=2;DP=3;FS=0.000;MLEAC=2;MLEAF=1.00;MQ=60.00;MQ0=0;QD=33.09	GT:AD:DP:GQ:PL	1/1:0,3:3:9:127,9,0
1	55553568	.	T	C	107.28	PASS	AC=2;AF=1.00;AN=2;DP=3;FS=0.000;MLEAC=2;MLEAF=1.00;MQ=60.00;MQ0=0;QD=29.71	GT:AD:DP:GQ:PL	1/1:0,3:3:9:135,9,0
1	55553569	.	G	A	107.28	PASS	AC=2;AF=1.00;AN=2;DP=3;FS=0.000;MLEAC=2;MLEAF=1.00;MQ=60.00;MQ0=0;QD=34.02	GT:AD:DP:GQ:PL	1/1:0,3:3:9:135,9,0
1	55638075	.	G	A	325.78	PASS	AC=2;AF=1.00;AN=2;DP=8;FS=0.000;MLEAC=2;MLEAF=1.00;MQ=60.00;MQ0=0;QD=36.00	GT:AD:DP:GQ:PL	1/1:0,8:8:24:354,24,0
1	56592052	.	T	C	107.28	PASS	AC=2;AF=1.00;AN=2;DP=3;FS=0.000;MLEAC=2;MLEAF=1.00;MQ=60.00;MQ0=0;QD=25.20	GT:AD:DP:GQ:PL	1/1:0,3:3:9:135,9,0
1	56592060	.	T	C	107.28	PASS	AC=2;AF=1.00;AN=2;DP=3;FS=0.000;MLEAC=2;MLEAF=1.00;MQ=60.00;MQ0=0;QD=26.79	GT:AD:DP:GQ:PL	1/1:0,3:3:9:135,9,0
1	56592061	.	G	A	107.28	PASS	AC=2;AF=1.00;AN=2;DP=3;FS=0.000;MLEAC=2;MLEAF=1.00;MQ=60.00;MQ0=0;QD=33.49	GT:AD:DP:GQ:PL	1/1:0,3:3:9:135,9,0
1	56592069	.	G	A	59.74	PASS	AC=2;AF=1.00;AN=2;DP=2;FS=0.000;MLEAC=2;MLEAF=1.00;MQ=60.00;MQ0=0;QD=29.87	GT:AD:DP:GQ:PL	1/1:0,2:2:6:87,6,0
1	56961051	.	G	A	174.90	PASS	AC=2;AF=1.00;AN=2;DP=5;FS=0.000;MLEAC=2;MLEAF=1.00;MQ=60.00;MQ0=0;QD=34.98	GT:AD:DP:GQ:PL	1/1:0,5:5:15:203,15,0
1	56961354	.	T	C	54.74	PASS	AC=2;AF=1.00;AN=2;DP=2;FS=0.000;MLEAC=2;MLEAF=1.00;MQ=60.00;MQ0=0;QD=27.37	GT:AD:DP:GQ:PL	1/1:0,2:2:6:82,6,0
1	56961756	.	A	G	102.28	PASS	AC=2;AF=1.00;AN=2;DP=3;FS=0.000;MLEAC=2;MLEAF=1.00;MQ=60.00;MQ0=0;QD=34.09	GT:AD:DP:GQ:PL	1/1:0,3:3:9:130,9,0
1	59004979	.	C	T	273.80	PASS	AC=2;AF=1.00;AN=2;DP=7;FS=0.000;MLEAC=2;MLEAF=1.00;MQ=60.00;MQ0=0;QD=27.18	GT:AD:DP:GQ:PL	1/1:0,7:7:21:302,21,0
1	59011573	.	C	A	59.74	PASS	AC=2;AF=1.00;AN=2;DP=2;FS=0.000;MLEAC=2;MLEAF=1.00;MQ=60.00;MQ0=0;QD=29.87	GT:AD:DP:GQ:PL	1/1:0,2:2:6:87,6,0
1	59011924	.	A	G	62.74	PASS	AC=2;AF=1.00;AN=2;DP=2;FS=0.000;MLEAC=2;MLEAF=1.00;MQ=60.00;MQ0=0;QD=31.37	GT:AD:DP:GQ:PL	1/1:0,2:2:6:90,6,0
1	59012431	.	C	T	24.76	LowQual	AC=2;AF=1.00;AN=2;DP=2;FS=0.000;MLEAC=2;MLEAF=1.00;MQ=60.00;MQ0=0;QD=12.38	GT:AD:DP:GQ:PL	1/1:0,2:2:6:52,6,0
1	59120961	.	G	A	364.78	PASS	AC=2;AF=1.00;AN=2;DP=9;FS=0.000;MLEAC=2;MLEAF=1.00;MQ=60.00;MQ0=0;QD=30.86	GT:AD:DP:GQ:PL	1/1:0,9:9:27:393,27,0
1	59121166	.	G	A	148.03	PASS	AC=2;AF=1.00;AN=2;DP=4;FS=0.000;MLEAC=2;MLEAF=1.00;MQ=60.00;MQ0=0;QD=34.36	GT:AD:DP:GQ:PL	1/1:0,4:4:12:176,12,0
1	59121343	.	T	A	316.78	PASS	AC=2;AF=1.00;AN=2;DP=8;FS=0.000;MLEAC=2;MLEAF=1.00;MQ=60.00;MQ0=0;QD=30.64	GT:AD:DP:GQ:PL	1/1:0,8:8:24:345,24,0
1	59121768	.	G	C	578.77	PASS	AC=2;AF=1.00;AN=2;DP=14;FS=0.000;MLEAC=2;MLEAF=1.00;MQ=60.00;MQ0=0;QD=29.12	GT:AD:DP:GQ:PL	1/1:0,14:14:42:607,42,0
1	59122289	.	T	G	274.82	PASS	AC=2;AF=1.00;AN=2;DP=9;FS=0.000;MLEAC=2;MLEAF=1.00;MQ=60.00;MQ0=0;QD=30.54	GT:AD:DP:GQ:PL	1/1:0,7:7:19:303,19,0
1	59122871	.	C	T	318.78	PASS	AC=2;AF=1.00;AN=2;DP=8;FS=0.000;MLEAC=2;MLEAF=1.00;MQ=60.00;MQ0=0;QD=31.69	GT:AD:DP:GQ:PL	1/1:0,8:8:24:347,24,0
1	59124546	.	A	G	62.74	PASS	AC=2;AF=1.00;AN=2;DP=2;FS=0.000;MLEAC=2;MLEAF=1.00;MQ=60.00;MQ0=0;QD=31.37	GT:AD:DP:GQ:PL	1/1:0,2:2:6:90,6,0
1	59124803	.	C	T	195.90	PASS	AC=2;AF=1.00;AN=2;DP=5;FS=0.000;MLEAC=2;MLEAF=1.00;MQ=60.00;MQ0=0;QD=31.58	GT:AD:DP:GQ:PL	1/1:0,5:5:15:224,15,0
1	59125683	.	C	T	230.84	PASS	AC=2;AF=1.00;AN=2;DP=6;FS=0.000;MLEAC=2;MLEAF=1.00;MQ=60.00;MQ0=0;QD=35.25	GT:AD:DP:GQ:PL	1/1:0,6:6:18:259,18,0
1	59129644	.	A	C	54.74	PASS	AC=2;AF=1.00;AN=2;DP=2;FS=0.000;MLEAC=2;MLEAF=1.00;MQ=60.00;MQ0=0;QD=27.37	GT:AD:DP:GQ:PL	1/1:0,2:2:6:82,6,0
1	59137111	.	T	C	62.74	PASS	AC=2;AF=1.00;AN=2;DP=2;FS=0.000;MLEAC=2;MLEAF=1.00;MQ=60.00;MQ0=0;QD=31.37	GT:AD:DP:GQ:PL	1/1:0,2:2:6:90,6,0
1	59137120	.	G	A	62.74	PASS	AC=2;AF=1.00;AN=2;DP=2;FS=0.000;MLEAC=2;MLEAF=1.00;MQ=60.00;MQ0=0;QD=31.37	GT:AD:DP:GQ:PL	1/1:0,2:2:6:90,6,0
1	59137210	.	C	T	53.74	PASS	AC=2;AF=1.00;AN=2;DP=2;FS=0.000;MLEAC=2;MLEAF=1.00;MQ=60.00;MQ0=0;QD=26.87	GT:AD:DP:GQ:PL	1/1:0,2:2:6:81,6,0
1	59142713	.	T	C	411.77	PASS	AC=2;AF=1.00;AN=2;DP=10;FS=0.000;MLEAC=2;MLEAF=1.00;MQ=60.00;MQ0=0;QD=30.80	GT:AD:DP:GQ:PL	1/1:0,10:10:30:440,30,0
1	59147926	.	T	C	148.03	PASS	AC=2;AF=1.00;AN=2;DP=4;FS=0.000;MLEAC=2;MLEAF=1.00;MQ=60.00;MQ0=0;QD=28.84	GT:AD:DP:GQ:PL	1/1:0,4:4:12:176,12,0
1	59148118	.	A	T	316.78	PASS	AC=2;AF=1.00;AN=2;DP=8;FS=0.000;MLEAC=2;MLEAF=1.00;MQ=60.00;MQ0=0;QD=26.47	GT:AD:DP:GQ:PL	1/1:0,8:8:24:345,24,0
1	59153177	.	A	T	62.74	PASS	AC=2;AF=1.00;AN=2;DP=2;FS=0.000;MLEAC=2;MLEAF=1.00;MQ=60.00;MQ0=0;QD=31.37	GT:AD:DP:GQ:PL	1/1:0,2:2:6:90,6,0
1	59153179	.	C	T	62.74	PASS	AC=2;AF=1.00;AN=2;DP=2;FS=0.000;MLEAC=2;MLEAF=1.00;MQ=60.00;MQ0=0;QD=31.37	GT:AD:DP:GQ:PL	1/1:0,2:2:6:90,6,0
1	59155683	.	T	C	148.03	PASS	AC=2;AF=1.00;AN=2;DP=4;FS=0.000;MLEAC=2;MLEAF=1.00;MQ=60.00;MQ0=0;QD=34.43	GT:AD:DP:GQ:PL	1/1:0,4:4:12:176,12,0
1	59247400	.	T	C	13.95	LowQual	AC=1;AF=0.500;AN=2;BaseQRankSum=-0.736;ClippingRankSum=0.736;DP=3;FS=4.771;MLEAC=1;MLEAF=0.500;MQ=60.00;MQ0=0;MQRankSum=-0.736;QD=4.65;ReadPosRankSum=-0.736	GT:AD:DP:GQ:PL	0/1:1,2:3:27:42,0,27
1	59248813	.	G	C	851.77	PASS	AC=2;AF=1.00;AN=2;DP=21;FS=0.000;MLEAC=2;MLEAF=1.00;MQ=60.00;MQ0=0;QD=28.67	GT:AD:DP:GQ:PL	1/1:0,21:21:63:880,63,0
1	59249031	.	T	G	749.77	PASS	AC=2;AF=1.00;AN=2;DP=18;FS=0.000;MLEAC=2;MLEAF=1.00;MQ=60.00;MQ0=0;QD=31.10	GT:AD:DP:GQ:PL	1/1:0,18:18:54:778,54,0
1	59249347	.	G	C	559.77	PASS	AC=2;AF=1.00;AN=2;DP=14;FS=0.000;MLEAC=2;MLEAF=1.00;MQ=60.00;MQ0=0;QD=25.39	GT:AD:DP:GQ:PL	1/1:0,14:14:42:588,42,0
1	59844471	.	G	A	149.03	PASS	AC=2;AF=1.00;AN=2;DP=4;FS=0.000;MLEAC=2;MLEAF=1.00;MQ=60.00;MQ0=0;QD=25.07	GT:AD:DP:GQ:PL	1/1:0,4:4:12:177,12,0
1	60019853	.	C	T	114.77	PASS	AC=1;AF=0.500;AN=2;BaseQRankSum=-0.278;ClippingRankSum=0.896;DP=11;FS=2.632;MLEAC=1;MLEAF=0.500;MQ=60.00;MQ0=0;MQRankSum=-1.398;QD=10.43;ReadPosRankSum=-0.278	GT:AD:DP:GQ:PL	0/1:7,4:11:99:143,0,281
1	61585673	.	A	G	59.74	PASS	AC=2;AF=1.00;AN=2;DP=2;FS=0.000;MLEAC=2;MLEAF=1.00;MQ=60.00;MQ0=0;QD=29.87	GT:AD:DP:GQ:PL	1/1:0,2:2:6:87,6,0
1	62148365	.	A	G	190.90	PASS	AC=2;AF=1.00;AN=2;DP=5;FS=0.000;MLEAC=2;MLEAF=1.00;MQ=60.00;MQ0=0;QD=30.78	GT:AD:DP:GQ:PL	1/1:0,5:5:15:219,15,0
1	62232031	.	C	T	278.80	PASS	AC=2;AF=1.00;AN=2;DP=7;FS=0.000;MLEAC=2;MLEAF=1.00;MQ=60.00;MQ0=0;QD=33.06	GT:AD:DP:GQ:PL	1/1:0,7:7:21:307,21,0
1	62261168	.	A	G	241.77	PASS	AC=1;AF=0.500;AN=2;BaseQRankSum=0.278;ClippingRankSum=0.278;DP=11;FS=6.154;MLEAC=1;MLEAF=0.500;MQ=60.00;MQ0=0;MQRankSum=-0.896;QD=21.98;ReadPosRankSum=0.597	GT:AD:DP:GQ:PL	0/1:4,7:11:99:270,0,141
1	62330080	.	T	G	398.77	PASS	AC=2;AF=1.00;AN=2;DP=10;FS=0.000;MLEAC=2;MLEAF=1.00;MQ=60.00;MQ0=0;QD=25.19	GT:AD:DP:GQ:PL	1/1:0,10:10:30:427,30,0
1	62516683	.	G	C	126.77	PASS	AC=1;AF=0.500;AN=2;BaseQRankSum=0.550;ClippingRankSum=0.550;DP=7;FS=0.000;MLEAC=1;MLEAF=0.500;MQ=60.00;MQ0=0;MQRankSum=-1.754;QD=18.11;ReadPosRankSum=-0.550	GT:AD:DP:GQ:PL	0/1:3,4:7:99:155,0,114
1	62579823	.	G	A	185.84	PASS	AC=2;AF=1.00;AN=2;DP=6;FS=0.000;MLEAC=2;MLEAF=1.00;MQ=60.00;MQ0=0;QD=30.97	GT:AD:DP:GQ:PL	1/1:0,6:6:18:214,18,0
1	62579907	.	C	T	307.77	PASS	AC=1;AF=0.500;AN=2;BaseQRankSum=-0.625;ClippingRankSum=-0.337;DP=17;FS=0.000;MLEAC=1;MLEAF=0.500;MQ=60.00;MQ0=0;MQRankSum=-1.299;QD=18.10;ReadPosRankSum=1.299	GT:AD:DP:GQ:PL	0/1:8,9:17:99:336,0,304
1	62615054	.	A	G	59.74	PASS	AC=2;AF=1.00;AN=2;DP=2;FS=0.000;MLEAC=2;MLEAF=1.00;MQ=60.00;MQ0=0;QD=29.87	GT:AD:DP:GQ:PL	1/1:0,2:2:6:87,6,0
1	62674345	.	T	A	107.28	PASS	AC=2;AF=1.00;AN=2;DP=3;FS=0.000;MLEAC=2;MLEAF=1.00;MQ=60.00;MQ0=0;QD=36.23	GT:AD:DP:GQ:PL	1/1:0,3:3:9:135,9,0
1	62674349	.	C	G	107.28	PASS	AC=2;AF=1.00;AN=2;DP=3;FS=0.000;MLEAC=2;MLEAF=1.00;MQ=60.00;MQ0=0;QD=25.37	GT:AD:DP:GQ:PL	1/1:0,3:3:9:135,9,0
1	62674354	.	T	G	107.28	PASS	AC=2;AF=1.00;AN=2;DP=2;FS=0.000;MLEAC=2;MLEAF=1.00;MQ=60.00;MQ0=0;QD=32.26	GT:AD:DP:GQ:PL	1/1:0,2:2:9:135,9,0
1	62902874	.	A	G	485.77	PASS	AC=2;AF=1.00;AN=2;DP=13;FS=0.000;MLEAC=2;MLEAF=1.00;MQ=60.00;MQ0=0;QD=29.46	GT:AD:DP:GQ:PL	1/1:0,13:13:39:514,39,0
1	62914978	.	G	A	35.77	PASS	AC=1;AF=0.500;AN=2;BaseQRankSum=0.000;ClippingRankSum=-1.026;DP=4;FS=0.000;MLEAC=1;MLEAF=0.500;MQ=60.00;MQ0=0;MQRankSum=0.000;QD=8.94;ReadPosRankSum=1.026	GT:AD:DP:GQ:PL	0/1:2,2:4:56:64,0,56
1	62916796	.	T	C	153.77	PASS	AC=1;AF=0.500;AN=2;BaseQRankSum=-0.143;ClippingRankSum=-0.387;DP=11;FS=2.463;MLEAC=1;MLEAF=0.500;MQ=60.00;MQ0=0;MQRankSum=0.387;QD=13.98;ReadPosRankSum=0.387	GT:AD:DP:GQ:PL	0/1:6,5:11:99:182,0,230
1	62919226	.	A	G	16.63	LowQual	AC=2;AF=1.00;AN=2;DP=1;FS=0.000;MLEAC=2;MLEAF=1.00;MQ=60.00;MQ0=0;QD=16.63	GT:AD:DP:GQ:PL	1/1:0,1:1:3:43,3,0
1	62919357	.	G	C	60.74	PASS	AC=2;AF=1.00;AN=2;DP=2;FS=0.000;MLEAC=2;MLEAF=1.00;MQ=60.00;MQ0=0;QD=30.37	GT:AD:DP:GQ:PL	1/1:0,2:2:6:88,6,0
1	62960101	.	A	G	59.77	PASS	AC=1;AF=0.500;AN=2;BaseQRankSum=-0.566;ClippingRankSum=0.978;DP=11;FS=2.632;MLEAC=1;MLEAF=0.500;MQ=60.00;MQ0=0;MQRankSum=0.715;QD=5.43;ReadPosRankSum=-0.978	GT:AD:DP:GQ:PL	0/1:8,3:11:88:88,0,295
1	63001244	.	G	A	81.77	PASS	AC=1;AF=0.500;AN=2;BaseQRankSum=0.406;ClippingRankSum=0.406;DP=6;FS=0.000;MLEAC=1;MLEAF=0.500;MQ=60.00;MQ0=0;MQRankSum=-1.537;QD=13.63;ReadPosRankSum=0.406	GT:AD:DP:GQ:PL	0/1:3,3:6:99:110,0,99
1	63153953	.	C	T	37.77	PASS	AC=1;AF=0.500;AN=2;BaseQRankSum=1.026;ClippingRankSum=1.026;DP=4;FS=0.000;MLEAC=1;MLEAF=0.500;MQ=60.00;MQ0=0;MQRankSum=1.026;QD=9.44;ReadPosRankSum=0.000	GT:AD:DP:GQ:PL	0/1:2,2:4:34:66,0,34
1	63330217	.	G	A	51.77	PASS	AC=1;AF=0.500;AN=2;BaseQRankSum=0.736;ClippingRankSum=-0.736;DP=3;FS=0.000;MLEAC=1;MLEAF=0.500;MQ=60.00;MQ0=0;MQRankSum=0.736;QD=17.26;ReadPosRankSum=0.736	GT:AD:DP:GQ:PL	0/1:1,2:3:35:80,0,35
1	65296848	.	C	T	76.77	PASS	AC=1;AF=0.500;AN=2;BaseQRankSum=1.517;ClippingRankSum=-0.322;DP=8;FS=3.332;MLEAC=1;MLEAF=0.500;MQ=60.00;MQ0=0;MQRankSum=-1.517;QD=9.60;ReadPosRankSum=0.684	GT:AD:DP:GQ:PL	0/1:5,3:8:99:105,0,177
1	65297240	.	A	G	206.78	PASS	AC=1;AF=0.500;AN=2;BaseQRankSum=-0.742;ClippingRankSum=-0.742;DP=7;FS=0.000;MLEAC=1;MLEAF=0.500;MQ=60.00;MQ0=0;MQRankSum=0.742;QD=29.54;ReadPosRankSum=0.742	GT:AD:DP:GQ:PL	0/1:1,6:7:24:235,0,24
1	65297983	.	A	T	89.78	PASS	AC=1;AF=0.500;AN=2;BaseQRankSum=0.727;ClippingRankSum=0.727;DP=4;FS=0.000;MLEAC=1;MLEAF=0.500;MQ=60.00;MQ0=0;MQRankSum=-0.727;QD=22.44;ReadPosRankSum=-0.727	GT:AD:DP:GQ:PL	0/1:1,3:4:27:118,0,27
1	65298971	.	C	T	146.77	PASS	AC=1;AF=0.500;AN=2;BaseQRankSum=-0.684;ClippingRankSum=1.221;DP=8;FS=0.000;MLEAC=1;MLEAF=0.500;MQ=60.00;MQ0=0;MQRankSum=0.322;QD=18.35;ReadPosRankSum=-1.221	GT:AD:DP:GQ:PL	0/1:3,5:8:99:175,0,108
1	65299088	.	A	C	359.77	PASS	AC=1;AF=0.500;AN=2;BaseQRankSum=1.429;ClippingRankSum=-1.755;DP=19;FS=7.474;MLEAC=1;MLEAF=0.500;MQ=60.00;MQ0=0;MQRankSum=-0.367;QD=18.94;ReadPosRankSum=1.837	GT:AD:DP:GQ:PL	0/1:9,10:19:99:388,0,336
1	65303101	.	C	T	16.63	LowQual	AC=2;AF=1.00;AN=2;DP=1;FS=0.000;MLEAC=2;MLEAF=1.00;MQ=60.00;MQ0=0;QD=16.63	GT:AD:DP:GQ:PL	1/1:0,1:1:3:43,3,0
1	65303659	.	C	T	238.77	PASS	AC=1;AF=0.500;AN=2;BaseQRankSum=0.377;ClippingRankSum=-0.555;DP=13;FS=0.000;MLEAC=1;MLEAF=0.500;MQ=60.00;MQ0=0;MQRankSum=0.312;QD=18.37;ReadPosRankSum=1.093	GT:AD:DP:GQ:PL	0/1:6,7:13:99:267,0,220
1	65310489	.	T	C	164.77	PASS	AC=1;AF=0.500;AN=2;BaseQRankSum=0.479;ClippingRankSum=-0.553;DP=22;FS=1.971;MLEAC=1;MLEAF=0.500;MQ=60.00;MQ0=0;MQRankSum=0.479;QD=7.49;ReadPosRankSum=0.405	GT:AD:DP:GQ:PL	0/1:16,6:22:99:193,0,627
1	65335062	.	A	G	181.77	PASS	AC=1;AF=0.500;AN=2;BaseQRankSum=0.609;ClippingRankSum=-1.358;DP=18;FS=0.000;MLEAC=1;MLEAF=0.500;MQ=60.00;MQ0=0;MQRankSum=0.702;QD=10.10;ReadPosRankSum=1.077	GT:AD:DP:GQ:PL	0/1:12,6:18:99:210,0,468
1	65897981	.	G	A	257.77	PASS	AC=1;AF=0.500;AN=2;BaseQRankSum=1.280;ClippingRankSum=-0.289;DP=19;FS=1.820;MLEAC=1;MLEAF=0.500;MQ=60.00;MQ0=0;MQRankSum=-0.041;QD=13.57;ReadPosRankSum=0.124	GT:AD:DP:GQ:PL	0/1:11,8:19:99:286,0,373
1	65898873	.	G	C	266.77	PASS	AC=1;AF=0.500;AN=2;BaseQRankSum=-1.010;ClippingRankSum=-0.144;DP=17;FS=1.957;MLEAC=1;MLEAF=0.500;MQ=60.00;MQ0=0;MQRankSum=-0.529;QD=15.69;ReadPosRankSum=0.048	GT:AD:DP:GQ:PL	0/1:9,8:17:99:295,0,349
1	65898972	.	G	A	754.77	PASS	AC=2;AF=1.00;AN=2;DP=18;FS=0.000;MLEAC=2;MLEAF=1.00;MQ=60.00;MQ0=0;QD=30.60	GT:AD:DP:GQ:PL	1/1:0,18:18:54:783,54,0
1	65898996	.	C	T	440.77	PASS	AC=1;AF=0.500;AN=2;BaseQRankSum=1.817;ClippingRankSum=-0.718;DP=19;FS=2.199;MLEAC=1;MLEAF=0.500;MQ=60.00;MQ0=0;MQRankSum=-0.380;QD=23.20;ReadPosRankSum=0.296	GT:AD:DP:GQ:PL	0/1:7,12:19:99:469,0,243
1	65900357	.	G	T	85.77	PASS	AC=1;AF=0.500;AN=2;BaseQRankSum=1.754;ClippingRankSum=-0.937;DP=7;FS=3.136;MLEAC=1;MLEAF=0.500;MQ=60.00;MQ0=0;MQRankSum=-0.550;QD=12.25;ReadPosRankSum=0.550	GT:AD:DP:GQ:PL	0/1:4,3:7:99:114,0,144
1	67139712	.	A	C	41.74	PASS	AC=2;AF=1.00;AN=2;DP=2;FS=0.000;MLEAC=2;MLEAF=1.00;MQ=60.00;MQ0=0;QD=20.87	GT:AD:DP:GQ:PL	1/1:0,2:2:6:69,6,0
1	67390468	.	C	G	54.74	PASS	AC=2;AF=1.00;AN=2;DP=2;FS=0.000;MLEAC=2;MLEAF=1.00;MQ=60.00;MQ0=0;QD=27.37	GT:AD:DP:GQ:PL	1/1:0,2:2:6:82,6,0
1	67453035	.	A	G	116.77	PASS	AC=1;AF=0.500;AN=2;BaseQRankSum=0.361;ClippingRankSum=-1.652;DP=9;FS=0.000;MLEAC=1;MLEAF=0.500;MQ=60.00;MQ0=0;MQRankSum=-0.361;QD=12.97;ReadPosRankSum=1.159	GT:AD:DP:GQ:PL	0/1:5,4:9:99:145,0,170
1	67875104	.	C	A	25.90	LowQual	AC=1;AF=0.500;AN=2;BaseQRankSum=0.736;ClippingRankSum=0.736;DP=6;FS=4.771;MLEAC=1;MLEAF=0.500;MQ=60.00;MQ0=0;MQRankSum=0.736;QD=4.32;ReadPosRankSum=-0.736	GT:AD:DP:GQ:PL	0/1:1,2:3:2:52,0,2
1	67875203	.	C	T	446.77	PASS	AC=2;AF=1.00;AN=2;DP=11;FS=0.000;MLEAC=2;MLEAF=1.00;MQ=60.00;MQ0=0;QD=28.19	GT:AD:DP:GQ:PL	1/1:0,11:11:33:475,33,0
1	68167491	.	C	T	118.77	PASS	AC=1;AF=0.500;AN=2;BaseQRankSum=-0.550;ClippingRankSum=-0.550;DP=7;FS=0.000;MLEAC=1;MLEAF=0.500;MQ=60.00;MQ0=0;MQRankSum=0.550;QD=16.97;ReadPosRankSum=1.300	GT:AD:DP:GQ:PL	0/1:3,4:7:99:147,0,107
1	68170010	.	T	A	43.73	PASS	AC=1;AF=0.500;AN=2;BaseQRankSum=1.300;ClippingRankSum=0.550;DP=9;FS=8.451;MLEAC=1;MLEAF=0.500;MQ=60.00;MQ0=0;MQRankSum=0.550;QD=4.86;ReadPosRankSum=1.300	GT:AD:DP:GQ:PL	0/1:5,4:9:99:111,0,162
1	68170255	.	C	A	439.77	PASS	AC=1;AF=0.500;AN=2;BaseQRankSum=-1.001;ClippingRankSum=-0.580;DP=17;FS=9.971;MLEAC=1;MLEAF=0.500;MQ=60.00;MQ0=0;MQRankSum=-0.053;QD=25.87;ReadPosRankSum=0.369	GT:AD:DP:GQ:PL	0/1:5,12:17:99:468,0,171
1	68591104	.	A	G	106.28	PASS	AC=2;AF=1.00;AN=2;DP=3;FS=0.000;MLEAC=2;MLEAF=1.00;MQ=60.00;MQ0=0;QD=34.72	GT:AD:DP:GQ:PL	1/1:0,3:3:9:134,9,0
1	68591253	.	C	T	30.77	PASS	AC=1;AF=0.500;AN=2;BaseQRankSum=-0.898;ClippingRankSum=-0.480;DP=10;FS=0.000;MLEAC=1;MLEAF=0.500;MQ=60.00;MQ0=0;MQRankSum=0.000;QD=3.08;ReadPosRankSum=0.898	GT:AD:DP:GQ:PL	0/1:8,2:10:59:59,0,312
1	68591405	.	G	A	643.77	PASS	AC=2;AF=1.00;AN=2;DP=16;FS=0.000;MLEAC=2;MLEAF=1.00;MQ=60.00;MQ0=0;QD=28.63	GT:AD:DP:GQ:PL	1/1:0,16:16:48:672,48,0
1	68603586	.	C	T	261.77	PASS	AC=1;AF=0.500;AN=2;BaseQRankSum=1.684;ClippingRankSum=-1.395;DP=17;FS=0.000;MLEAC=1;MLEAF=0.500;MQ=60.00;MQ0=0;MQRankSum=-0.433;QD=15.40;ReadPosRankSum=1.395	GT:AD:DP:GQ:PL	0/1:9,8:17:99:290,0,306
1	68603731	.	A	G	59.74	PASS	AC=2;AF=1.00;AN=2;DP=2;FS=0.000;MLEAC=2;MLEAF=1.00;MQ=60.00;MQ0=0;QD=29.87	GT:AD:DP:GQ:PL	1/1:0,2:2:6:87,6,0
1	68604773	.	G	A	25.75	LowQual	AC=2;AF=1.00;AN=2;DP=2;FS=0.000;MLEAC=2;MLEAF=1.00;MQ=60.00;MQ0=0;QD=12.88	GT:AD:DP:GQ:PL	1/1:0,2:2:6:53,6,0
1	68624878	.	C	T	509.77	PASS	AC=1;AF=0.500;AN=2;BaseQRankSum=-0.170;ClippingRankSum=-1.432;DP=27;FS=3.473;MLEAC=1;MLEAF=0.500;MQ=60.00;MQ0=0;MQRankSum=-1.917;QD=18.88;ReadPosRankSum=1.529	GT:AD:DP:GQ:PL	0/1:13,14:27:99:538,0,495
1	68939908	.	A	G	278.80	PASS	AC=2;AF=1.00;AN=2;DP=7;FS=0.000;MLEAC=2;MLEAF=1.00;MQ=60.00;MQ0=0;QD=24.05	GT:AD:DP:GQ:PL	1/1:0,7:7:21:307,21,0
1	70611208	.	A	T	125.77	PASS	AC=1;AF=0.500;AN=2;BaseQRankSum=0.550;ClippingRankSum=0.550;DP=7;FS=8.451;MLEAC=1;MLEAF=0.500;MQ=60.00;MQ0=0;MQRankSum=-0.550;QD=17.97;ReadPosRankSum=-0.550	GT:AD:DP:GQ:PL	0/1:3,4:7:99:154,0,109
1	70611347	.	A	G	103.28	PASS	AC=2;AF=1.00;AN=2;DP=3;FS=0.000;MLEAC=2;MLEAF=1.00;MQ=60.00;MQ0=0;QD=34.43	GT:AD:DP:GQ:PL	1/1:0,3:3:9:131,9,0
1	70689677	.	A	G	106.28	PASS	AC=2;AF=1.00;AN=2;DP=3;FS=0.000;MLEAC=2;MLEAF=1.00;MQ=60.00;MQ0=0;QD=26.65	GT:AD:DP:GQ:PL	1/1:0,3:3:9:134,9,0
1	70711236	.	A	G	62.74	PASS	AC=2;AF=1.00;AN=2;DP=2;FS=0.000;MLEAC=2;MLEAF=1.00;MQ=60.00;MQ0=0;QD=31.37	GT:AD:DP:GQ:PL	1/1:0,2:2:6:90,6,0
1	70820008	.	C	T	121.77	PASS	AC=1;AF=0.500;AN=2;BaseQRankSum=-1.380;ClippingRankSum=-0.720;DP=6;FS=3.979;MLEAC=1;MLEAF=0.500;MQ=60.00;MQ0=0;MQRankSum=1.380;QD=20.29;ReadPosRankSum=0.720	GT:AD:DP:GQ:PL	0/1:2,4:6:69:150,0,69
1	71529401	.	C	T	152.77	PASS	AC=1;AF=0.500;AN=2;BaseQRankSum=0.103;ClippingRankSum=-0.336;DP=10;FS=3.522;MLEAC=1;MLEAF=0.500;MQ=60.00;MQ0=0;MQRankSum=0.851;QD=15.28;ReadPosRankSum=0.336	GT:AD:DP:GQ:PL	0/1:5,5:10:99:181,0,183
1	71534309	.	G	A	43.77	PASS	AC=1;AF=0.500;AN=2;BaseQRankSum=-0.358;ClippingRankSum=-1.231;DP=5;FS=3.979;MLEAC=1;MLEAF=0.500;MQ=60.00;MQ0=0;MQRankSum=-0.358;QD=8.75;ReadPosRankSum=1.231	GT:AD:DP:GQ:PL	0/1:3,2:5:72:72,0,117
1	71536574	.	G	C	214.77	PASS	AC=1;AF=0.500;AN=2;BaseQRankSum=-0.042;ClippingRankSum=0.465;DP=19;FS=4.867;MLEAC=1;MLEAF=0.500;MQ=60.00;MQ0=0;MQRankSum=-0.465;QD=11.30;ReadPosRankSum=-0.465	GT:AD:DP:GQ:PL	0/1:12,7:19:99:243,0,454
1	74670172	.	A	G	189.90	PASS	AC=2;AF=1.00;AN=2;DP=5;FS=0.000;MLEAC=2;MLEAF=1.00;MQ=60.00;MQ0=0;QD=32.11	GT:AD:DP:GQ:PL	1/1:0,5:5:15:218,15,0
1	74675245	.	T	C	58.74	PASS	AC=2;AF=1.00;AN=2;DP=2;FS=0.000;MLEAC=2;MLEAF=1.00;MQ=60.00;MQ0=0;QD=29.37	GT:AD:DP:GQ:PL	1/1:0,2:2:6:86,6,0
1	75171751	.	T	C	219.77	PASS	AC=1;AF=0.500;AN=2;BaseQRankSum=-2.654;ClippingRankSum=0.299;DP=14;FS=5.021;MLEAC=1;MLEAF=0.500;MQ=60.00;MQ0=0;MQRankSum=1.936;QD=15.70;ReadPosRankSum=-0.421	GT:AD:DP:GQ:PL	0/1:7,7:14:99:248,0,269
1	75190452	.	C	T	500.77	PASS	AC=2;AF=1.00;AN=2;DP=13;FS=0.000;MLEAC=2;MLEAF=1.00;MQ=60.00;MQ0=0;QD=28.68	GT:AD:DP:GQ:PL	1/1:0,13:13:39:529,39,0
1	75205344	.	A	C	48.74	PASS	AC=2;AF=1.00;AN=2;DP=2;FS=0.000;MLEAC=2;MLEAF=1.00;MQ=60.00;MQ0=0;QD=24.37	GT:AD:DP:GQ:PL	1/1:0,2:2:6:76,6,0
1	75214193	.	G	T	104.28	PASS	AC=2;AF=1.00;AN=2;DP=3;FS=0.000;MLEAC=2;MLEAF=1.00;MQ=60.00;MQ0=0;QD=34.76	GT:AD:DP:GQ:PL	1/1:0,3:3:9:132,9,0
1	75232213	.	G	A	62.74	PASS	AC=2;AF=1.00;AN=2;DP=2;FS=0.000;MLEAC=2;MLEAF=1.00;MQ=60.00;MQ0=0;QD=31.37	GT:AD:DP:GQ:PL	1/1:0,2:2:6:90,6,0
1	75681511	.	T	C	54.74	PASS	AC=2;AF=1.00;AN=2;DP=2;FS=0.000;MLEAC=2;MLEAF=1.00;MQ=60.00;MQ0=0;QD=27.37	GT:AD:DP:GQ:PL	1/1:0,2:2:6:82,6,0
1	76227022	.	A	G	385.77	PASS	AC=1;AF=0.500;AN=2;BaseQRankSum=0.906;ClippingRankSum=0.566;DP=16;FS=5.237;MLEAC=1;MLEAF=0.500;MQ=60.00;MQ0=0;MQRankSum=0.113;QD=24.11;ReadPosRankSum=-0.340	GT:AD:DP:GQ:PL	0/1:5,11:16:99:414,0,157
1	76252011	.	G	A	77.28	PASS	AC=2;AF=1.00;AN=2;DP=3;FS=0.000;MLEAC=2;MLEAF=1.00;MQ=60.00;MQ0=0;QD=25.76	GT:AD:DP:GQ:PL	1/1:0,3:3:9:105,9,0
1	76255228	.	G	A	46.77	PASS	AC=1;AF=0.500;AN=2;BaseQRankSum=0.736;ClippingRankSum=-0.736;DP=3;FS=4.771;MLEAC=1;MLEAF=0.500;MQ=60.00;MQ0=0;MQRankSum=-0.736;QD=15.59;ReadPosRankSum=0.736	GT:AD:DP:GQ:PL	0/1:1,2:3:31:75,0,31
1	76257892	.	A	T	895.77	PASS	AC=2;AF=1.00;AN=2;DP=21;FS=0.000;MLEAC=2;MLEAF=1.00;MQ=60.00;MQ0=0;QD=29.13	GT:AD:DP:GQ:PL	1/1:0,21:21:63:924,63,0
1	77166640	.	C	T	55.74	PASS	AC=2;AF=1.00;AN=2;DP=2;FS=0.000;MLEAC=2;MLEAF=1.00;MQ=60.00;MQ0=0;QD=27.87	GT:AD:DP:GQ:PL	1/1:0,2:2:6:83,6,0
1	77557339	.	A	G	72.77	PASS	AC=1;AF=0.500;AN=2;BaseQRankSum=0.322;ClippingRankSum=0.322;DP=8;FS=0.000;MLEAC=1;MLEAF=0.500;MQ=60.00;MQ0=0;MQRankSum=-0.956;QD=9.10;ReadPosRankSum=0.322	GT:AD:DP:GQ:PL	0/1:5,3:8:99:101,0,199
1	78029102	.	G	A	140.03	PASS	AC=2;AF=1.00;AN=2;DP=4;FS=0.000;MLEAC=2;MLEAF=1.00;MQ=60.00;MQ0=0;QD=27.32	GT:AD:DP:GQ:PL	1/1:0,4:4:12:168,12,0
1	82421596	.	C	T	61.74	PASS	AC=2;AF=1.00;AN=2;DP=2;FS=0.000;MLEAC=2;MLEAF=1.00;MQ=60.00;MQ0=0;QD=30.87	GT:AD:DP:GQ:PL	1/1:0,2:2:6:89,6,0
1	82457662	.	G	A	59.74	PASS	AC=2;AF=1.00;AN=2;DP=2;FS=0.000;MLEAC=2;MLEAF=1.00;MQ=60.00;MQ0=0;QD=29.87	GT:AD:DP:GQ:PL	1/1:0,2:2:6:87,6,0
1	83708391	.	G	A	78.79	PASS	AC=1;AF=0.500;AN=2;BaseQRankSum=0.727;ClippingRankSum=-0.727;DP=4;FS=0.000;MLEAC=1;MLEAF=0.500;MQ=60.00;MQ0=0;MQRankSum=0.727;QD=19.70;ReadPosRankSum=0.727	GT:AD:DP:GQ:PL	0/1:1,3:4:23:107,0,23
1	84670457	.	A	G	62.74	PASS	AC=2;AF=1.00;AN=2;DP=2;FS=0.000;MLEAC=2;MLEAF=1.00;MQ=60.00;MQ0=0;QD=31.37	GT:AD:DP:GQ:PL	1/1:0,2:2:6:90,6,0
1	84701251	.	T	C	227.84	PASS	AC=2;AF=1.00;AN=2;DP=6;FS=0.000;MLEAC=2;MLEAF=1.00;MQ=60.00;MQ0=0;QD=30.78	GT:AD:DP:GQ:PL	1/1:0,6:6:18:256,18,0
1	84761348	.	T	C	56.74	PASS	AC=2;AF=1.00;AN=2;DP=2;FS=0.000;MLEAC=2;MLEAF=1.00;MQ=60.00;MQ0=0;QD=28.37	GT:AD:DP:GQ:PL	1/1:0,2:2:6:84,6,0
1	84762953	.	A	G	62.74	PASS	AC=2;AF=1.00;AN=2;DP=2;FS=0.000;MLEAC=2;MLEAF=1.00;MQ=60.00;MQ0=0;QD=31.37	GT:AD:DP:GQ:PL	1/1:0,2:2:6:90,6,0
1	84944989	.	A	G	181.77	PASS	AC=1;AF=0.500;AN=2;BaseQRankSum=-0.271;ClippingRankSum=0.054;DP=16;FS=0.000;MLEAC=1;MLEAF=0.500;MQ=60.00;MQ0=0;MQRankSum=-0.813;QD=11.36;ReadPosRankSum=-0.163	GT:AD:DP:GQ:PL	0/1:10,6:16:99:210,0,384
1	84967111	.	T	G	62.74	PASS	AC=2;AF=1.00;AN=2;DP=2;FS=0.000;MLEAC=2;MLEAF=1.00;MQ=60.00;MQ0=0;QD=31.37	GT:AD:DP:GQ:PL	1/1:0,2:2:6:90,6,0
1	85031630	.	G	A	62.74	PASS	AC=2;AF=1.00;AN=2;DP=2;FS=0.000;MLEAC=2;MLEAF=1.00;MQ=60.00;MQ0=0;QD=31.37	GT:AD:DP:GQ:PL	1/1:0,2:2:6:90,6,0
1	85113203	.	T	C	750.77	PASS	AC=2;AF=1.00;AN=2;DP=18;FS=0.000;MLEAC=2;MLEAF=1.00;MQ=60.00;MQ0=0;QD=30.55	GT:AD:DP:GQ:PL	1/1:0,18:18:54:779,54,0
1	85113229	.	A	G	486.77	PASS	AC=2;AF=1.00;AN=2;DP=12;FS=0.000;MLEAC=2;MLEAF=1.00;MQ=60.00;MQ0=0;QD=28.93	GT:AD:DP:GQ:PL	1/1:0,12:12:36:515,36,0
1	85145469	.	G	A	58.74	PASS	AC=2;AF=1.00;AN=2;DP=2;FS=0.000;MLEAC=2;MLEAF=1.00;MQ=60.00;MQ0=0;QD=29.37	GT:AD:DP:GQ:PL	1/1:0,2:2:6:86,6,0
1	85462750	.	T	C	42.74	PASS	AC=2;AF=1.00;AN=2;DP=2;FS=0.000;MLEAC=2;MLEAF=1.00;MQ=60.00;MQ0=0;QD=21.37	GT:AD:DP:GQ:PL	1/1:0,2:2:6:70,6,0
1	85624864	.	G	A	101.28	PASS	AC=2;AF=1.00;AN=2;DP=3;FS=0.000;MLEAC=2;MLEAF=1.00;MQ=60.00;MQ0=0;QD=33.76	GT:AD:DP:GQ:PL	1/1:0,3:3:9:129,9,0
1	85641435	.	G	A	60.74	PASS	AC=2;AF=1.00;AN=2;DP=2;FS=0.000;MLEAC=2;MLEAF=1.00;MQ=60.00;MQ0=0;QD=30.37	GT:AD:DP:GQ:PL	1/1:0,2:2:6:88,6,0
1	85643504	.	G	C	55.74	PASS	AC=2;AF=1.00;AN=2;DP=2;FS=0.000;MLEAC=2;MLEAF=1.00;MQ=60.00;MQ0=0;QD=27.87	GT:AD:DP:GQ:PL	1/1:0,2:2:6:83,6,0
1	85666327	.	T	C	49.77	PASS	AC=1;AF=0.500;AN=2;BaseQRankSum=0.736;ClippingRankSum=0.736;DP=3;FS=0.000;MLEAC=1;MLEAF=0.500;MQ=60.00;MQ0=0;MQRankSum=0.736;QD=16.59;ReadPosRankSum=-0.736	GT:AD:DP:GQ:PL	0/1:1,2:3:36:78,0,36
1	85721911	.	T	C	46.77	PASS	AC=1;AF=0.500;AN=2;BaseQRankSum=0.000;ClippingRankSum=1.026;DP=4;FS=0.000;MLEAC=1;MLEAF=0.500;MQ=60.00;MQ0=0;MQRankSum=-1.026;QD=11.69;ReadPosRankSum=-1.026	GT:AD:DP:GQ:PL	0/1:2,2:4:74:75,0,74
1	85732739	.	C	T	44.77	PASS	AC=1;AF=0.500;AN=2;BaseQRankSum=0.000;ClippingRankSum=-1.026;DP=4;FS=0.000;MLEAC=1;MLEAF=0.500;MQ=60.00;MQ0=0;MQRankSum=-1.026;QD=11.19;ReadPosRankSum=1.026	GT:AD:DP:GQ:PL	0/1:2,2:4:68:73,0,68
1	85732941	.	A	C	48.77	PASS	AC=1;AF=0.500;AN=2;BaseQRankSum=1.026;ClippingRankSum=0.000;DP=4;FS=4.771;MLEAC=1;MLEAF=0.500;MQ=60.00;MQ0=0;MQRankSum=1.026;QD=12.19;ReadPosRankSum=0.000	GT:AD:DP:GQ:PL	0/1:2,2:4:76:77,0,76
1	85785655	.	T	C	34.77	PASS	AC=1;AF=0.500;AN=2;BaseQRankSum=0.572;ClippingRankSum=-1.067;DP=8;FS=3.680;MLEAC=1;MLEAF=0.500;MQ=60.00;MQ0=0;MQRankSum=-1.067;QD=4.35;ReadPosRankSum=1.067	GT:AD:DP:GQ:PL	0/1:6,2:8:63:63,0,214
1	85787114	.	A	T	437.77	PASS	AC=2;AF=1.00;AN=2;DP=11;FS=0.000;MLEAC=2;MLEAF=1.00;MQ=60.00;MQ0=0;QD=34.68	GT:AD:DP:GQ:PL	1/1:0,11:11:33:466,33,0
1	86046561	.	C	A	128.03	PASS	AC=2;AF=1.00;AN=2;DP=4;FS=0.000;MLEAC=2;MLEAF=1.00;MQ=60.00;MQ0=0;QD=32.01	GT:AD:DP:GQ:PL	1/1:0,4:4:12:156,12,0
1	86813829	.	T	C	62.74	PASS	AC=2;AF=1.00;AN=2;DP=2;FS=0.000;MLEAC=2;MLEAF=1.00;MQ=60.00;MQ0=0;QD=31.37	GT:AD:DP:GQ:PL	1/1:0,2:2:6:90,6,0
1	86820267	.	C	T	489.77	PASS	AC=1;AF=0.500;AN=2;BaseQRankSum=1.415;ClippingRankSum=-0.849;DP=17;FS=2.197;MLEAC=1;MLEAF=0.500;MQ=60.00;MQ0=0;MQRankSum=-0.396;QD=28.81;ReadPosRankSum=0.736	GT:AD:DP:GQ:PL	0/1:4,13:17:99:518,0,120
1	86821974	.	T	A	51.77	PASS	AC=1;AF=0.500;AN=2;BaseQRankSum=-0.736;ClippingRankSum=0.736;DP=3;FS=4.771;MLEAC=1;MLEAF=0.500;MQ=60.00;MQ0=0;MQRankSum=0.736;QD=17.26;ReadPosRankSum=-0.736	GT:AD:DP:GQ:PL	0/1:1,2:3:37:80,0,37
1	86838158	.	C	T	81.77	PASS	AC=1;AF=0.500;AN=2;BaseQRankSum=1.221;ClippingRankSum=0.322;DP=8;FS=7.068;MLEAC=1;MLEAF=0.500;MQ=60.00;MQ0=0;MQRankSum=0.956;QD=10.22;ReadPosRankSum=0.322	GT:AD:DP:GQ:PL	0/1:5,3:8:99:110,0,192
1	86892819	.	G	T	43.74	PASS	AC=2;AF=1.00;AN=2;DP=2;FS=0.000;MLEAC=2;MLEAF=1.00;MQ=60.00;MQ0=0;QD=21.87	GT:AD:DP:GQ:PL	1/1:0,2:2:6:71,6,0
1	86900332	.	T	C	319.77	PASS	AC=1;AF=0.500;AN=2;BaseQRankSum=0.126;ClippingRankSum=0.678;DP=27;FS=1.583;MLEAC=1;MLEAF=0.500;MQ=60.00;MQ0=0;MQRankSum=0.527;QD=11.84;ReadPosRankSum=1.381	GT:AD:DP:GQ:PL	0/1:17,10:27:99:348,0,640
1	86900372	.	C	G	223.77	PASS	AC=1;AF=0.500;AN=2;BaseQRankSum=1.087;ClippingRankSum=0.634;DP=18;FS=4.752;MLEAC=1;MLEAF=0.500;MQ=60.00;MQ0=0;MQRankSum=-0.996;QD=12.43;ReadPosRankSum=1.177	GT:AD:DP:GQ:PL	0/1:11,7:18:99:252,0,409
1	86913265	.	C	T	342.77	PASS	AC=1;AF=0.500;AN=2;BaseQRankSum=-0.152;ClippingRankSum=-0.684;DP=20;FS=1.848;MLEAC=1;MLEAF=0.500;MQ=60.00;MQ0=0;MQRankSum=0.304;QD=17.14;ReadPosRankSum=0.608	GT:AD:DP:GQ:PL	0/1:9,11:20:99:371,0,324
1	86920904	.	A	G	553.77	PASS	AC=1;AF=0.500;AN=2;BaseQRankSum=0.804;ClippingRankSum=-0.749;DP=25;FS=1.623;MLEAC=1;MLEAF=0.500;MQ=60.00;MQ0=0;MQRankSum=1.137;QD=22.15;ReadPosRankSum=0.693	GT:AD:DP:GQ:PL	0/1:10,15:25:99:582,0,350
1	87170493	.	T	G	246.77	PASS	AC=1;AF=0.500;AN=2;BaseQRankSum=-1.239;ClippingRankSum=0.825;DP=12;FS=0.000;MLEAC=1;MLEAF=0.500;MQ=60.00;MQ0=0;MQRankSum=-0.929;QD=20.56;ReadPosRankSum=-0.825	GT:AD:DP:GQ:PL	0/1:4,8:12:99:275,0,125
1	87208953	.	T	A	212.77	PASS	AC=1;AF=0.500;AN=2;BaseQRankSum=-0.549;ClippingRankSum=-0.380;DP=19;FS=0.000;MLEAC=1;MLEAF=0.500;MQ=60.00;MQ0=0;MQRankSum=-0.127;QD=11.20;ReadPosRankSum=0.380	GT:AD:DP:GQ:PL	0/1:12,7:19:99:241,0,453
1	87209658	.	G	A	225.85	PASS	AC=1;AF=0.500;AN=2;BaseQRankSum=0.747;ClippingRankSum=0.747;DP=8;FS=0.000;MLEAC=1;MLEAF=0.500;MQ=60.00;MQ0=0;MQRankSum=0.747;QD=28.23;ReadPosRankSum=-0.747	GT:AD:DP:GQ:PL	0/1:1,7:8:17:254,0,17
1	87212999	.	A	G	245.77	PASS	AC=1;AF=0.500;AN=2;BaseQRankSum=-1.179;ClippingRankSum=1.666;DP=9;FS=3.010;MLEAC=1;MLEAF=0.500;MQ=60.00;MQ0=0;MQRankSum=1.179;QD=27.31;ReadPosRankSum=-1.666	GT:AD:DP:GQ:PL	0/1:2,7:9:64:274,0,64
1	87328525	.	C	T	671.77	PASS	AC=2;AF=1.00;AN=2;DP=16;FS=0.000;MLEAC=2;MLEAF=1.00;MQ=60.00;MQ0=0;QD=34.61	GT:AD:DP:GQ:PL	1/1:0,16:16:48:700,48,0
1	87328839	.	G	A	2182.77	PASS	AC=2;AF=1.00;AN=2;DP=51;FS=0.000;MLEAC=2;MLEAF=1.00;MQ=60.00;MQ0=0;QD=28.58	GT:AD:DP:GQ:PL	1/1:0,50:50:99:2211,151,0
1	87379986	.	T	C	459.77	PASS	AC=2;AF=1.00;AN=2;DP=8;FS=0.000;MLEAC=2;MLEAF=1.00;MQ=60.00;MQ0=0;QD=31.67	GT:AD:DP:GQ:PL	1/1:0,8:8:33:488,33,0
1	87379996	.	G	T	459.77	PASS	AC=2;AF=1.00;AN=2;DP=10;FS=0.000;MLEAC=2;MLEAF=1.00;MQ=60.00;MQ0=0;QD=32.05	GT:AD:DP:GQ:PL	1/1:0,10:10:33:488,33,0
1	87572444	.	C	G	94.78	PASS	AC=1;AF=0.500;AN=2;BaseQRankSum=0.727;ClippingRankSum=-0.727;DP=4;FS=0.000;MLEAC=1;MLEAF=0.500;MQ=60.00;MQ0=0;MQRankSum=0.727;QD=23.70;ReadPosRankSum=0.727	GT:AD:DP:GQ:PL	0/1:1,3:4:24:123,0,24
1	87794519	.	C	G	84.03	PASS	AC=2;AF=1.00;AN=2;DP=4;FS=0.000;MLEAC=2;MLEAF=1.00;MQ=60.00;MQ0=0;QD=21.01	GT:AD:DP:GQ:PL	1/1:0,4:4:12:112,12,0
1	87811835	.	G	A	47.77	PASS	AC=1;AF=0.500;AN=2;BaseQRankSum=-0.736;ClippingRankSum=0.736;DP=3;FS=0.000;MLEAC=1;MLEAF=0.500;MQ=60.00;MQ0=0;MQRankSum=0.736;QD=15.92;ReadPosRankSum=-0.736	GT:AD:DP:GQ:PL	0/1:1,2:3:37:76,0,37
1	87812402	.	G	A	48.77	PASS	AC=1;AF=0.500;AN=2;BaseQRankSum=1.026;ClippingRankSum=-1.026;DP=4;FS=0.000;MLEAC=1;MLEAF=0.500;MQ=60.00;MQ0=0;MQRankSum=1.026;QD=12.19;ReadPosRankSum=1.026	GT:AD:DP:GQ:PL	0/1:2,2:4:71:77,0,71
1	89225976	.	T	C	540.77	PASS	AC=2;AF=1.00;AN=2;DP=13;FS=0.000;MLEAC=2;MLEAF=1.00;MQ=60.00;MQ0=0;QD=27.80	GT:AD:DP:GQ:PL	1/1:0,13:13:39:569,39,0
1	89286673	.	G	A	59.74	PASS	AC=2;AF=1.00;AN=2;DP=2;FS=0.000;MLEAC=2;MLEAF=1.00;MQ=60.00;MQ0=0;QD=29.87	GT:AD:DP:GQ:PL	1/1:0,2:2:6:87,6,0
1	89295765	.	C	A	146.03	PASS	AC=2;AF=1.00;AN=2;DP=4;FS=0.000;MLEAC=2;MLEAF=1.00;MQ=60.00;MQ0=0;QD=32.39	GT:AD:DP:GQ:PL	1/1:0,4:4:12:174,12,0
1	89301123	.	C	T	381.77	PASS	AC=2;AF=1.00;AN=2;DP=10;FS=0.000;MLEAC=2;MLEAF=1.00;MQ=60.00;MQ0=0;QD=22.00	GT:AD:DP:GQ:PL	1/1:0,10:10:30:410,30,0
1	89322982	.	G	A	745.77	PASS	AC=2;AF=1.00;AN=2;DP=18;FS=0.000;MLEAC=2;MLEAF=1.00;MQ=60.00;MQ0=0;QD=30.50	GT:AD:DP:GQ:PL	1/1:0,18:18:54:774,54,0
1	89572057	.	A	T	51.74	PASS	AC=2;AF=1.00;AN=2;DP=2;FS=0.000;MLEAC=2;MLEAF=1.00;MQ=60.00;MQ0=0;QD=25.87	GT:AD:DP:GQ:PL	1/1:0,2:2:6:79,6,0
1	89573262	.	C	T	54.74	PASS	AC=2;AF=1.00;AN=2;DP=2;FS=0.000;MLEAC=2;MLEAF=1.00;MQ=60.00;MQ0=0;QD=27.37	GT:AD:DP:GQ:PL	1/1:0,2:2:6:82,6,0
1	89579941	.	T	C	192.90	PASS	AC=2;AF=1.00;AN=2;DP=5;FS=0.000;MLEAC=2;MLEAF=1.00;MQ=60.00;MQ0=0;QD=27.96	GT:AD:DP:GQ:PL	1/1:0,5:5:15:221,15,0
1	89582690	.	G	C	224.84	PASS	AC=2;AF=1.00;AN=2;DP=6;FS=0.000;MLEAC=2;MLEAF=1.00;MQ=60.00;MQ0=0;QD=24.63	GT:AD:DP:GQ:PL	1/1:0,6:6:18:253,18,0
1	89589147	.	T	C	57.74	PASS	AC=2;AF=1.00;AN=2;DP=2;FS=0.000;MLEAC=2;MLEAF=1.00;MQ=60.00;MQ0=0;QD=28.87	GT:AD:DP:GQ:PL	1/1:0,2:2:6:85,6,0
1	89941526	.	T	A	62.74	PASS	AC=2;AF=1.00;AN=2;DP=2;FS=0.000;MLEAC=2;MLEAF=1.00;MQ=60.00;MQ0=0;QD=31.37	GT:AD:DP:GQ:PL	1/1:0,2:2:6:90,6,0
1	89941533	.	G	A	62.74	PASS	AC=2;AF=1.00;AN=2;DP=2;FS=0.000;MLEAC=2;MLEAF=1.00;MQ=60.00;MQ0=0;QD=31.37	GT:AD:DP:GQ:PL	1/1:0,2:2:6:90,6,0
1	90048248	.	C	T	84.77	PASS	AC=1;AF=0.500;AN=2;BaseQRankSum=0.358;ClippingRankSum=0.358;DP=5;FS=3.979;MLEAC=1;MLEAF=0.500;MQ=60.00;MQ0=0;MQRankSum=0.358;QD=16.95;ReadPosRankSum=0.358	GT:AD:DP:GQ:PL	0/1:2,3:5:58:113,0,58
1	90242991	.	C	G	62.74	PASS	AC=2;AF=1.00;AN=2;DP=2;FS=0.000;MLEAC=2;MLEAF=1.00;MQ=60.00;MQ0=0;QD=31.37	GT:AD:DP:GQ:PL	1/1:0,2:2:6:90,6,0
1	90242998	.	A	C	62.74	PASS	AC=2;AF=1.00;AN=2;DP=2;FS=0.000;MLEAC=2;MLEAF=1.00;MQ=60.00;MQ0=0;QD=31.37	GT:AD:DP:GQ:PL	1/1:0,2:2:6:90,6,0
1	90296863	.	C	A	55.74	PASS	AC=2;AF=1.00;AN=2;DP=2;FS=0.000;MLEAC=2;MLEAF=1.00;MQ=60.00;MQ0=0;QD=27.87	GT:AD:DP:GQ:PL	1/1:0,2:2:6:83,6,0
1	90459744	.	A	G	95.28	PASS	AC=2;AF=1.00;AN=2;DP=3;FS=0.000;MLEAC=2;MLEAF=1.00;MQ=60.00;MQ0=0;QD=31.76	GT:AD:DP:GQ:PL	1/1:0,3:3:9:123,9,0
1	90474120	.	A	T	100.28	PASS	AC=2;AF=1.00;AN=2;DP=3;FS=0.000;MLEAC=2;MLEAF=1.00;MQ=60.00;MQ0=0;QD=33.43	GT:AD:DP:GQ:PL	1/1:0,3:3:9:128,9,0
1	90474301	.	G	A	316.78	PASS	AC=2;AF=1.00;AN=2;DP=8;FS=0.000;MLEAC=2;MLEAF=1.00;MQ=60.00;MQ0=0;QD=33.93	GT:AD:DP:GQ:PL	1/1:0,8:8:24:345,24,0
1	91404256	.	C	A	165.77	PASS	AC=1;AF=0.500;AN=2;BaseQRankSum=0.676;ClippingRankSum=-1.668;DP=10;FS=0.000;MLEAC=1;MLEAF=0.500;MQ=60.00;MQ0=0;MQRankSum=0.103;QD=16.58;ReadPosRankSum=1.668	GT:AD:DP:GQ:PL	0/1:5,5:10:99:194,0,182
1	91853111	.	A	C	3153.77	PASS	AC=2;AF=1.00;AN=2;DP=74;FS=0.000;MLEAC=2;MLEAF=1.00;MQ=60.00;MQ0=0;QD=28.87	GT:AD:DP:GQ:PL	1/1:0,74:74:99:3182,223,0
1	91980447	.	A	G	120.77	PASS	AC=1;AF=0.500;AN=2;BaseQRankSum=1.133;ClippingRankSum=0.000;DP=10;FS=0.000;MLEAC=1;MLEAF=0.500;MQ=60.00;MQ0=0;MQRankSum=0.000;QD=12.08;ReadPosRankSum=0.365	GT:AD:DP:GQ:PL	0/1:6,4:10:99:149,0,224
1	91991268	.	T	A	59.28	PASS	AC=2;AF=1.00;AN=2;DP=3;FS=0.000;MLEAC=2;MLEAF=1.00;MQ=60.00;MQ0=0;QD=19.76	GT:AD:DP:GQ:PL	1/1:0,3:3:9:87,9,0
1	91998097	.	G	T	312.78	PASS	AC=2;AF=1.00;AN=2;DP=8;FS=0.000;MLEAC=2;MLEAF=1.00;MQ=60.00;MQ0=0;QD=33.87	GT:AD:DP:GQ:PL	1/1:0,8:8:24:341,24,0
1	92715207	.	C	T	56.74	PASS	AC=2;AF=1.00;AN=2;DP=2;FS=0.000;MLEAC=2;MLEAF=1.00;MQ=60.00;MQ0=0;QD=28.37	GT:AD:DP:GQ:PL	1/1:0,2:2:6:84,6,0
1	92727140	.	C	A	62.74	PASS	AC=2;AF=1.00;AN=2;DP=2;FS=0.000;MLEAC=2;MLEAF=1.00;MQ=60.00;MQ0=0;QD=31.37	GT:AD:DP:GQ:PL	1/1:0,2:2:6:90,6,0
1	92863103	.	G	A	47.77	PASS	AC=1;AF=0.500;AN=2;BaseQRankSum=0.000;ClippingRankSum=-1.026;DP=4;FS=0.000;MLEAC=1;MLEAF=0.500;MQ=60.00;MQ0=0;MQRankSum=-1.026;QD=11.94;ReadPosRankSum=1.026	GT:AD:DP:GQ:PL	0/1:2,2:4:69:76,0,69
1	92975493	.	A	G	147.03	PASS	AC=2;AF=1.00;AN=2;DP=4;FS=0.000;MLEAC=2;MLEAF=1.00;MQ=60.00;MQ0=0;QD=25.67	GT:AD:DP:GQ:PL	1/1:0,4:4:12:175,12,0
1	92976023	.	T	G	101.28	PASS	AC=2;AF=1.00;AN=2;DP=3;FS=0.000;MLEAC=2;MLEAF=1.00;MQ=60.00;MQ0=0;QD=33.76	GT:AD:DP:GQ:PL	1/1:0,3:3:9:129,9,0
1	92977275	.	A	G	62.74	PASS	AC=2;AF=1.00;AN=2;DP=2;FS=0.000;MLEAC=2;MLEAF=1.00;MQ=60.00;MQ0=0;QD=31.37	GT:AD:DP:GQ:PL	1/1:0,2:2:6:90,6,0
1	93089823	.	T	C	177.90	PASS	AC=2;AF=1.00;AN=2;DP=5;FS=0.000;MLEAC=2;MLEAF=1.00;MQ=60.00;MQ0=0;QD=23.20	GT:AD:DP:GQ:PL	1/1:0,5:5:15:206,15,0
1	93160902	.	T	C	99.28	PASS	AC=2;AF=1.00;AN=2;DP=3;FS=0.000;MLEAC=2;MLEAF=1.00;MQ=60.00;MQ0=0;QD=33.09	GT:AD:DP:GQ:PL	1/1:0,3:3:9:127,9,0
1	93303451	.	G	T	190.90	PASS	AC=2;AF=1.00;AN=2;DP=5;FS=0.000;MLEAC=2;MLEAF=1.00;MQ=60.00;MQ0=0;QD=33.59	GT:AD:DP:GQ:PL	1/1:0,5:5:15:219,15,0
1	93303865	.	A	G	181.90	PASS	AC=2;AF=1.00;AN=2;DP=5;FS=0.000;MLEAC=2;MLEAF=1.00;MQ=60.00;MQ0=0;QD=29.10	GT:AD:DP:GQ:PL	1/1:0,5:5:15:210,15,0
1	93304272	.	C	T	15.65	LowQual	AC=2;AF=1.00;AN=2;DP=1;FS=0.000;MLEAC=2;MLEAF=1.00;MQ=60.00;MQ0=0;QD=15.65	GT:AD:DP:GQ:PL	1/1:0,1:1:3:42,3,0
1	93306317	.	G	A	58.74	PASS	AC=2;AF=1.00;AN=2;DP=2;FS=0.000;MLEAC=2;MLEAF=1.00;MQ=60.00;MQ0=0;QD=29.37	GT:AD:DP:GQ:PL	1/1:0,2:2:6:86,6,0
1	93580581	.	G	C	274.80	PASS	AC=2;AF=1.00;AN=2;DP=7;FS=0.000;MLEAC=2;MLEAF=1.00;MQ=60.00;MQ0=0;QD=28.62	GT:AD:DP:GQ:PL	1/1:0,7:7:21:303,21,0
1	93591046	.	T	A	59.74	PASS	AC=2;AF=1.00;AN=2;DP=2;FS=0.000;MLEAC=2;MLEAF=1.00;MQ=60.00;MQ0=0;QD=29.87	GT:AD:DP:GQ:PL	1/1:0,2:2:6:87,6,0
1	93617546	.	T	C	123.77	PASS	AC=1;AF=0.500;AN=2;BaseQRankSum=1.754;ClippingRankSum=-1.754;DP=7;FS=0.000;MLEAC=1;MLEAF=0.500;MQ=60.00;MQ0=0;MQRankSum=-0.937;QD=17.68;ReadPosRankSum=1.754	GT:AD:DP:GQ:PL	0/1:3,4:7:62:152,0,62
1	93620393	.	G	A	473.77	PASS	AC=1;AF=0.500;AN=2;BaseQRankSum=1.123;ClippingRankSum=-1.847;DP=21;FS=0.000;MLEAC=1;MLEAF=0.500;MQ=60.00;MQ0=0;MQRankSum=-0.760;QD=22.56;ReadPosRankSum=1.774	GT:AD:DP:GQ:PL	0/1:8,13:21:99:502,0,274
1	93646620	.	C	T	62.74	PASS	AC=2;AF=1.00;AN=2;DP=2;FS=0.000;MLEAC=2;MLEAF=1.00;MQ=60.00;MQ0=0;QD=31.37	GT:AD:DP:GQ:PL	1/1:0,2:2:6:90,6,0
1	93708124	.	A	G	43.74	PASS	AC=2;AF=1.00;AN=2;DP=2;FS=0.000;MLEAC=2;MLEAF=1.00;MQ=60.00;MQ0=0;QD=21.87	GT:AD:DP:GQ:PL	1/1:0,2:2:6:71,6,0
1	93728758	.	T	A	75.77	PASS	AC=1;AF=0.500;AN=2;BaseQRankSum=-1.231;ClippingRankSum=1.231;DP=5;FS=0.000;MLEAC=1;MLEAF=0.500;MQ=60.00;MQ0=0;MQRankSum=1.231;QD=15.15;ReadPosRankSum=-0.358	GT:AD:DP:GQ:PL	0/1:2,3:5:67:104,0,67
1	93741025	.	C	T	58.74	PASS	AC=2;AF=1.00;AN=2;DP=2;FS=0.000;MLEAC=2;MLEAF=1.00;MQ=60.00;MQ0=0;QD=29.37	GT:AD:DP:GQ:PL	1/1:0,2:2:6:86,6,0
1	93800039	.	C	T	42.77	PASS	AC=1;AF=0.500;AN=2;BaseQRankSum=-0.736;ClippingRankSum=0.736;DP=3;FS=0.000;MLEAC=1;MLEAF=0.500;MQ=60.00;MQ0=0;MQRankSum=0.736;QD=14.26;ReadPosRankSum=-0.736	GT:AD:DP:GQ:PL	0/1:1,2:3:37:71,0,37
1	93804177	.	C	G	48.77	PASS	AC=1;AF=0.500;AN=2;BaseQRankSum=0.000;ClippingRankSum=-1.026;DP=4;FS=0.000;MLEAC=1;MLEAF=0.500;MQ=60.00;MQ0=0;MQRankSum=1.026;QD=12.19;ReadPosRankSum=1.026	GT:AD:DP:GQ:PL	0/1:2,2:4:77:77,0,78
1	93804783	.	A	G	49.77	PASS	AC=1;AF=0.500;AN=2;BaseQRankSum=1.026;ClippingRankSum=-1.026;DP=4;FS=0.000;MLEAC=1;MLEAF=0.500;MQ=60.00;MQ0=0;MQRankSum=1.026;QD=12.44;ReadPosRankSum=1.026	GT:AD:DP:GQ:PL	0/1:2,2:4:70:78,0,70
1	93804952	.	G	A	85.77	PASS	AC=1;AF=0.500;AN=2;BaseQRankSum=0.727;ClippingRankSum=-0.727;DP=4;FS=0.000;MLEAC=1;MLEAF=0.500;MQ=60.00;MQ0=0;MQRankSum=0.727;QD=21.44;ReadPosRankSum=0.727	GT:AD:DP:GQ:PL	0/1:1,3:4:30:114,0,30
1	93804987	.	C	G	127.77	PASS	AC=1;AF=0.500;AN=2;BaseQRankSum=1.638;ClippingRankSum=0.000;DP=8;FS=0.000;MLEAC=1;MLEAF=0.500;MQ=60.00;MQ0=0;MQRankSum=0.000;QD=15.97;ReadPosRankSum=0.421	GT:AD:DP:GQ:PL	0/1:4,4:8:99:156,0,146
1	93811569	.	A	G	257.77	PASS	AC=1;AF=0.500;AN=2;BaseQRankSum=-0.271;ClippingRankSum=-0.212;DP=13;FS=3.123;MLEAC=1;MLEAF=0.500;MQ=60.00;MQ0=0;MQRankSum=0.271;QD=19.83;ReadPosRankSum=-0.212	GT:AD:DP:GQ:PL	0/1:5,8:13:99:286,0,156
1	93826178	.	A	T	144.73	PASS	AC=1;AF=0.500;AN=2;BaseQRankSum=0.922;ClippingRankSum=-0.922;DP=12;FS=0.000;MLEAC=1;MLEAF=0.500;MQ=60.00;MQ0=0;MQRankSum=0.198;QD=12.06;ReadPosRankSum=0.922	GT:AD:DP:GQ:PL	0/1:3,5:8:98:182,0,98
1	93827300	.	T	C	246.77	PASS	AC=1;AF=0.500;AN=2;BaseQRankSum=0.762;ClippingRankSum=0.762;DP=9;FS=0.000;MLEAC=1;MLEAF=0.500;MQ=60.00;MQ0=0;MQRankSum=-0.762;QD=27.42;ReadPosRankSum=-0.762	GT:AD:DP:GQ:PL	0/1:2,7:9:50:275,0,50
1	93827456	.	T	A	236.77	PASS	AC=1;AF=0.500;AN=2;BaseQRankSum=0.405;ClippingRankSum=0.637;DP=15;FS=0.000;MLEAC=1;MLEAF=0.500;MQ=60.00;MQ0=0;MQRankSum=0.174;QD=15.78;ReadPosRankSum=-0.521	GT:AD:DP:GQ:PL	0/1:8,7:15:99:265,0,300
1	93833101	.	G	A	53.74	PASS	AC=2;AF=1.00;AN=2;DP=2;FS=0.000;MLEAC=2;MLEAF=1.00;MQ=60.00;MQ0=0;QD=26.87	GT:AD:DP:GQ:PL	1/1:0,2:2:6:81,6,0
1	94016849	.	C	T	311.77	PASS	AC=1;AF=0.500;AN=2;BaseQRankSum=-0.048;ClippingRankSum=0.433;DP=17;FS=0.000;MLEAC=1;MLEAF=0.500;MQ=60.00;MQ0=0;MQRankSum=-0.722;QD=18.34;ReadPosRankSum=-0.529	GT:AD:DP:GQ:PL	0/1:8,9:17:99:340,0,291
1	94019561	.	G	A	265.77	PASS	AC=1;AF=0.500;AN=2;BaseQRankSum=0.733;ClippingRankSum=-0.501;DP=20;FS=4.285;MLEAC=1;MLEAF=0.500;MQ=60.00;MQ0=0;MQRankSum=-0.116;QD=13.29;ReadPosRankSum=0.579	GT:AD:DP:GQ:PL	0/1:12,8:20:99:294,0,458
1	94249540	.	A	G	62.74	PASS	AC=2;AF=1.00;AN=2;DP=2;FS=0.000;MLEAC=2;MLEAF=1.00;MQ=60.00;MQ0=0;QD=31.37	GT:AD:DP:GQ:PL	1/1:0,2:2:6:90,6,0
1	94313296	.	C	T	51.77	PASS	AC=1;AF=0.500;AN=2;BaseQRankSum=0.736;ClippingRankSum=0.736;DP=3;FS=0.000;MLEAC=1;MLEAF=0.500;MQ=60.00;MQ0=0;MQRankSum=-0.736;QD=17.26;ReadPosRankSum=0.736	GT:AD:DP:GQ:PL	0/1:1,2:3:35:80,0,35
1	94334954	.	T	C	62.74	PASS	AC=2;AF=1.00;AN=2;DP=2;FS=0.000;MLEAC=2;MLEAF=1.00;MQ=60.00;MQ0=0;QD=31.37	GT:AD:DP:GQ:PL	1/1:0,2:2:6:90,6,0
1	94335194	.	A	T	59.74	PASS	AC=2;AF=1.00;AN=2;DP=2;FS=0.000;MLEAC=2;MLEAF=1.00;MQ=60.00;MQ0=0;QD=29.87	GT:AD:DP:GQ:PL	1/1:0,2:2:6:87,6,0
1	94341267	.	A	G	409.77	PASS	AC=1;AF=0.500;AN=2;BaseQRankSum=-1.286;ClippingRankSum=-0.890;DP=22;FS=0.000;MLEAC=1;MLEAF=0.500;MQ=60.00;MQ0=0;MQRankSum=-0.165;QD=18.63;ReadPosRankSum=1.022	GT:AD:DP:GQ:PL	0/1:10,12:22:99:438,0,361
1	94342564	.	C	A	311.77	PASS	AC=1;AF=0.500;AN=2;BaseQRankSum=1.678;ClippingRankSum=-1.766;DP=18;FS=4.752;MLEAC=1;MLEAF=0.500;MQ=60.00;MQ0=0;MQRankSum=0.883;QD=17.32;ReadPosRankSum=1.766	GT:AD:DP:GQ:PL	0/1:9,9:18:99:340,0,311
1	94343023	.	A	G	313.77	PASS	AC=1;AF=0.500;AN=2;BaseQRankSum=-0.741;ClippingRankSum=0.847;DP=16;FS=0.000;MLEAC=1;MLEAF=0.500;MQ=60.00;MQ0=0;MQRankSum=1.164;QD=19.61;ReadPosRankSum=-1.799	GT:AD:DP:GQ:PL	0/1:7,9:16:99:342,0,262
1	94343233	.	T	C	826.77	PASS	AC=2;AF=1.00;AN=2;DP=20;FS=0.000;MLEAC=2;MLEAF=1.00;MQ=60.00;MQ0=0;QD=29.97	GT:AD:DP:GQ:PL	1/1:0,20:20:60:855,60,0
1	94344716	.	C	T	152.77	PASS	AC=1;AF=0.500;AN=2;BaseQRankSum=-0.361;ClippingRankSum=0.361;DP=9;FS=0.000;MLEAC=1;MLEAF=0.500;MQ=60.00;MQ0=0;MQRankSum=0.361;QD=16.97;ReadPosRankSum=-0.729	GT:AD:DP:GQ:PL	0/1:4,5:9:99:181,0,146
1	94354639	.	C	T	28.77	LowQual	AC=1;AF=0.500;AN=2;BaseQRankSum=0.118;ClippingRankSum=0.118;DP=11;FS=7.404;MLEAC=1;MLEAF=0.500;MQ=60.00;MQ0=0;MQRankSum=0.118;QD=2.62;ReadPosRankSum=-0.354	GT:AD:DP:GQ:PL	0/1:9,2:11:57:57,0,372
1	94374742	.	C	A	63.77	PASS	AC=1;AF=0.500;AN=2;BaseQRankSum=0.358;ClippingRankSum=0.358;DP=5;FS=3.979;MLEAC=1;MLEAF=0.500;MQ=60.00;MQ0=0;MQRankSum=1.231;QD=12.75;ReadPosRankSum=-0.358	GT:AD:DP:GQ:PL	0/1:2,3:5:62:92,0,62
1	94471075	.	A	G	58.74	PASS	AC=2;AF=1.00;AN=2;DP=2;FS=0.000;MLEAC=2;MLEAF=1.00;MQ=60.00;MQ0=0;QD=29.37	GT:AD:DP:GQ:PL	1/1:0,2:2:6:86,6,0
1	94474328	.	T	C	51.77	PASS	AC=1;AF=0.500;AN=2;BaseQRankSum=0.736;ClippingRankSum=-0.736;DP=3;FS=0.000;MLEAC=1;MLEAF=0.500;MQ=60.00;MQ0=0;MQRankSum=0.736;QD=17.26;ReadPosRankSum=0.736	GT:AD:DP:GQ:PL	0/1:1,2:3:37:80,0,37
1	94637058	.	C	T	62.74	PASS	AC=2;AF=1.00;AN=2;DP=2;FS=0.000;MLEAC=2;MLEAF=1.00;MQ=60.00;MQ0=0;QD=31.37	GT:AD:DP:GQ:PL	1/1:0,2:2:6:90,6,0
1	94639337	.	A	G	411.77	PASS	AC=2;AF=1.00;AN=2;DP=10;FS=0.000;MLEAC=2;MLEAF=1.00;MQ=60.00;MQ0=0;QD=29.03	GT:AD:DP:GQ:PL	1/1:0,10:10:30:440,30,0
1	94639447	.	C	T	179.90	PASS	AC=2;AF=1.00;AN=2;DP=5;FS=0.000;MLEAC=2;MLEAF=1.00;MQ=60.00;MQ0=0;QD=28.04	GT:AD:DP:GQ:PL	1/1:0,5:5:15:208,15,0
1	94643531	.	T	C	45.77	PASS	AC=1;AF=0.500;AN=2;BaseQRankSum=-0.736;ClippingRankSum=-0.736;DP=3;FS=4.771;MLEAC=1;MLEAF=0.500;MQ=60.00;MQ0=0;MQRankSum=0.736;QD=15.26;ReadPosRankSum=0.736	GT:AD:DP:GQ:PL	0/1:1,2:3:37:74,0,37
1	94930345	.	G	A	386.77	PASS	AC=1;AF=0.500;AN=2;BaseQRankSum=-1.763;ClippingRankSum=0.196;DP=15;FS=2.187;MLEAC=1;MLEAF=0.500;MQ=60.00;MQ0=0;MQRankSum=0.326;QD=25.78;ReadPosRankSum=-0.718	GT:AD:DP:GQ:PL	0/1:4,11:15:99:415,0,136
1	94983203	.	C	T	77.77	PASS	AC=1;AF=0.500;AN=2;BaseQRankSum=-1.447;ClippingRankSum=1.866;DP=10;FS=0.000;MLEAC=1;MLEAF=0.500;MQ=60.00;MQ0=0;MQRankSum=1.036;QD=7.78;ReadPosRankSum=-1.866	GT:AD:DP:GQ:PL	0/1:6,4:10:99:106,0,230
1	94995819	.	C	T	45.77	PASS	AC=1;AF=0.500;AN=2;BaseQRankSum=0.736;ClippingRankSum=0.736;DP=3;FS=0.000;MLEAC=1;MLEAF=0.500;MQ=60.00;MQ0=0;MQRankSum=0.736;QD=15.26;ReadPosRankSum=-0.736	GT:AD:DP:GQ:PL	0/1:1,2:3:29:74,0,29
1	95658500	.	C	T	84.77	PASS	AC=1;AF=0.500;AN=2;BaseQRankSum=-0.406;ClippingRankSum=0.406;DP=6;FS=0.000;MLEAC=1;MLEAF=0.500;MQ=60.00;MQ0=0;MQRankSum=-0.988;QD=14.13;ReadPosRankSum=-0.406	GT:AD:DP:GQ:PL	0/1:3,3:6:99:113,0,118
1	95703607	.	C	T	58.74	PASS	AC=2;AF=1.00;AN=2;DP=2;FS=0.000;MLEAC=2;MLEAF=1.00;MQ=60.00;MQ0=0;QD=29.37	GT:AD:DP:GQ:PL	1/1:0,2:2:6:86,6,0
1	95709821	.	T	C	301.78	PASS	AC=2;AF=1.00;AN=2;DP=8;FS=0.000;MLEAC=2;MLEAF=1.00;MQ=60.00;MQ0=0;QD=30.64	GT:AD:DP:GQ:PL	1/1:0,8:8:24:330,24,0
1	95709939	.	T	G	146.77	PASS	AC=1;AF=0.500;AN=2;BaseQRankSum=-0.198;ClippingRankSum=-0.922;DP=7;FS=0.000;MLEAC=1;MLEAF=0.500;MQ=60.00;MQ0=0;MQRankSum=0.198;QD=20.97;ReadPosRankSum=0.922	GT:AD:DP:GQ:PL	0/1:2,5:7:67:175,0,67
1	96913001	.	G	C	85.77	PASS	AC=1;AF=0.500;AN=2;BaseQRankSum=0.550;ClippingRankSum=0.937;DP=7;FS=3.680;MLEAC=1;MLEAF=0.500;MQ=60.00;MQ0=0;MQRankSum=-0.550;QD=12.25;ReadPosRankSum=-1.300	GT:AD:DP:GQ:PL	0/1:4,3:7:99:114,0,301
1	96913002	.	G	A	85.77	PASS	AC=1;AF=0.500;AN=2;BaseQRankSum=1.300;ClippingRankSum=1.754;DP=7;FS=3.680;MLEAC=1;MLEAF=0.500;MQ=60.00;MQ0=0;MQRankSum=0.550;QD=12.25;ReadPosRankSum=-1.300	GT:AD:DP:GQ:PL	0/1:4,3:7:99:114,0,301
1	96914102	.	A	T	12.48	LowQual	AC=1;AF=0.500;AN=2;BaseQRankSum=0.804;ClippingRankSum=0.804;DP=2;FS=0.000;MLEAC=1;MLEAF=0.500;MQ=60.00;MQ0=0;MQRankSum=0.804;QD=6.24;ReadPosRankSum=0.804	GT:AD:DP:GQ:PL	0/1:1,1:2:4:39,0,4
1	99127392	.	T	C	218.84	PASS	AC=2;AF=1.00;AN=2;DP=6;FS=0.000;MLEAC=2;MLEAF=1.00;MQ=60.00;MQ0=0;QD=31.43	GT:AD:DP:GQ:PL	1/1:0,6:6:18:247,18,0
1	99225627	.	G	A	350.78	PASS	AC=2;AF=1.00;AN=2;DP=9;FS=0.000;MLEAC=2;MLEAF=1.00;MQ=60.00;MQ0=0;QD=31.60	GT:AD:DP:GQ:PL	1/1:0,9:9:27:379,27,0
1	100316589	.	A	G	59.74	PASS	AC=2;AF=1.00;AN=2;DP=2;FS=0.000;MLEAC=2;MLEAF=1.00;MQ=60.00;MQ0=0;QD=29.87	GT:AD:DP:GQ:PL	1/1:0,2:2:6:87,6,0
1	100388503	.	A	C	138.03	PASS	AC=2;AF=1.00;AN=2;DP=4;FS=0.000;MLEAC=2;MLEAF=1.00;MQ=60.00;MQ0=0;QD=34.51	GT:AD:DP:GQ:PL	1/1:0,4:4:12:166,12,0
1	100388748	.	T	C	216.84	PASS	AC=2;AF=1.00;AN=2;DP=6;FS=0.000;MLEAC=2;MLEAF=1.00;MQ=60.00;MQ0=0;QD=33.49	GT:AD:DP:GQ:PL	1/1:0,6:6:18:245,18,0
1	100489835	.	A	G	70.77	PASS	AC=1;AF=0.500;AN=2;BaseQRankSum=-0.573;ClippingRankSum=1.683;DP=9;FS=0.000;MLEAC=1;MLEAF=0.500;MQ=60.00;MQ0=0;MQRankSum=-1.422;QD=7.86;ReadPosRankSum=-1.001	GT:AD:DP:GQ:PL	0/1:6,3:9:99:99,0,232
1	100489992	.	A	G	62.74	PASS	AC=2;AF=1.00;AN=2;DP=1;FS=0.000;MLEAC=2;MLEAF=1.00;MQ=60.00;MQ0=0;QD=32.21	GT:AD:DP:GQ:PL	1/1:0,1:1:6:90,6,0
1	100489996	.	A	G	62.74	PASS	AC=2;AF=1.00;AN=2;DP=2;FS=0.000;MLEAC=2;MLEAF=1.00;MQ=60.00;MQ0=0;QD=31.37	GT:AD:DP:GQ:PL	1/1:0,2:2:6:90,6,0
1	100490275	.	A	G	49.77	PASS	AC=1;AF=0.500;AN=2;BaseQRankSum=0.736;ClippingRankSum=0.736;DP=3;FS=0.000;MLEAC=1;MLEAF=0.500;MQ=60.00;MQ0=0;MQRankSum=-0.736;QD=16.59;ReadPosRankSum=0.736	GT:AD:DP:GQ:PL	0/1:1,2:3:35:78,0,35
1	100502690	.	T	C	62.74	PASS	AC=2;AF=1.00;AN=2;DP=2;FS=0.000;MLEAC=2;MLEAF=1.00;MQ=60.00;MQ0=0;QD=31.37	GT:AD:DP:GQ:PL	1/1:0,2:2:6:90,6,0
1	100547994	.	T	C	535.77	PASS	AC=2;AF=1.00;AN=2;DP=13;FS=0.000;MLEAC=2;MLEAF=1.00;MQ=60.00;MQ0=0;QD=31.49	GT:AD:DP:GQ:PL	1/1:0,13:13:39:564,39,0
1	100575933	.	G	A	227.84	PASS	AC=2;AF=1.00;AN=2;DP=6;FS=0.000;MLEAC=2;MLEAF=1.00;MQ=60.00;MQ0=0;QD=30.06	GT:AD:DP:GQ:PL	1/1:0,6:6:18:256,18,0
1	100590075	.	T	C	54.74	PASS	AC=2;AF=1.00;AN=2;DP=2;FS=0.000;MLEAC=2;MLEAF=1.00;MQ=60.00;MQ0=0;QD=27.37	GT:AD:DP:GQ:PL	1/1:0,2:2:6:82,6,0
1	100598866	.	G	A	466.77	PASS	AC=2;AF=1.00;AN=2;DP=11;FS=0.000;MLEAC=2;MLEAF=1.00;MQ=60.00;MQ0=0;QD=28.88	GT:AD:DP:GQ:PL	1/1:0,11:11:33:495,33,0
1	100598867	.	C	T	466.77	PASS	AC=2;AF=1.00;AN=2;DP=11;FS=0.000;MLEAC=2;MLEAF=1.00;MQ=60.00;MQ0=0;QD=26.61	GT:AD:DP:GQ:PL	1/1:0,11:11:33:495,33,0
1	100611320	.	A	G	88.78	PASS	AC=1;AF=0.500;AN=2;BaseQRankSum=-0.727;ClippingRankSum=-0.727;DP=4;FS=0.000;MLEAC=1;MLEAF=0.500;MQ=60.00;MQ0=0;MQRankSum=0.727;QD=22.19;ReadPosRankSum=0.727	GT:AD:DP:GQ:PL	0/1:1,3:4:27:117,0,27
1	100611571	.	C	T	143.03	PASS	AC=2;AF=1.00;AN=2;DP=4;FS=0.000;MLEAC=2;MLEAF=1.00;MQ=60.00;MQ0=0;QD=30.68	GT:AD:DP:GQ:PL	1/1:0,4:4:12:171,12,0
1	100611931	.	A	G	178.90	PASS	AC=2;AF=1.00;AN=2;DP=5;FS=0.000;MLEAC=2;MLEAF=1.00;MQ=60.00;MQ0=0;QD=28.11	GT:AD:DP:GQ:PL	1/1:0,5:5:15:207,15,0
1	100656494	.	A	G	57.74	PASS	AC=2;AF=1.00;AN=2;DP=2;FS=0.000;MLEAC=2;MLEAF=1.00;MQ=60.00;MQ0=0;QD=28.87	GT:AD:DP:GQ:PL	1/1:0,2:2:6:85,6,0
1	100661400	.	T	C	26.78	LowQual	AC=1;AF=0.500;AN=2;BaseQRankSum=0.118;ClippingRankSum=-2.003;DP=11;FS=0.000;MLEAC=1;MLEAF=0.500;MQ=60.00;MQ0=0;MQRankSum=1.061;QD=2.43;ReadPosRankSum=1.296	GT:AD:DP:GQ:PL	0/1:9,2:11:55:55,0,345
1	100672060	.	T	C	633.77	PASS	AC=2;AF=1.00;AN=2;DP=15;FS=0.000;MLEAC=2;MLEAF=1.00;MQ=60.00;MQ0=0;QD=30.68	GT:AD:DP:GQ:PL	1/1:0,15:15:45:662,45,0
1	100730518	.	G	A	62.74	PASS	AC=2;AF=1.00;AN=2;DP=2;FS=0.000;MLEAC=2;MLEAF=1.00;MQ=60.00;MQ0=0;QD=31.37	GT:AD:DP:GQ:PL	1/1:0,2:2:6:90,6,0
1	100731820	.	G	A	240.84	PASS	AC=2;AF=1.00;AN=2;DP=6;FS=0.000;MLEAC=2;MLEAF=1.00;MQ=60.00;MQ0=0;QD=29.99	GT:AD:DP:GQ:PL	1/1:0,6:6:18:269,18,0
1	100745285	.	A	G	58.74	PASS	AC=2;AF=1.00;AN=2;DP=2;FS=0.000;MLEAC=2;MLEAF=1.00;MQ=60.00;MQ0=0;QD=29.37	GT:AD:DP:GQ:PL	1/1:0,2:2:6:86,6,0
1	101338324	.	T	C	62.74	PASS	AC=2;AF=1.00;AN=2;DP=2;FS=0.000;MLEAC=2;MLEAF=1.00;MQ=60.00;MQ0=0;QD=31.37	GT:AD:DP:GQ:PL	1/1:0,2:2:6:90,6,0
1	101338482	.	A	G	146.03	PASS	AC=2;AF=1.00;AN=2;DP=4;FS=0.000;MLEAC=2;MLEAF=1.00;MQ=60.00;MQ0=0;QD=26.55	GT:AD:DP:GQ:PL	1/1:0,4:4:12:174,12,0
1	102347187	.	T	C	54.74	PASS	AC=2;AF=1.00;AN=2;DP=2;FS=0.000;MLEAC=2;MLEAF=1.00;MQ=60.00;MQ0=0;QD=27.37	GT:AD:DP:GQ:PL	1/1:0,2:2:6:82,6,0
1	103043649	.	G	C	62.74	PASS	AC=2;AF=1.00;AN=2;DP=2;FS=0.000;MLEAC=2;MLEAF=1.00;MQ=60.00;MQ0=0;QD=31.37	GT:AD:DP:GQ:PL	1/1:0,2:2:6:90,6,0
1	103043651	.	G	A	62.74	PASS	AC=2;AF=1.00;AN=2;DP=2;FS=0.000;MLEAC=2;MLEAF=1.00;MQ=60.00;MQ0=0;QD=31.37	GT:AD:DP:GQ:PL	1/1:0,2:2:6:90,6,0
1	104076462	.	C	T	34.77	PASS	AC=1;AF=0.500;AN=2;BaseQRankSum=0.922;ClippingRankSum=0.198;DP=7;FS=0.000;MLEAC=1;MLEAF=0.500;MQ=60.00;MQ0=0;MQRankSum=-0.922;QD=4.97;ReadPosRankSum=0.198	GT:AD:DP:GQ:PL	0/1:5,2:7:63:63,0,175
1	104096692	.	T	C	73.77	PASS	AC=1;AF=0.500;AN=2;BaseQRankSum=0.978;ClippingRankSum=-1.377;DP=11;FS=2.632;MLEAC=1;MLEAF=0.500;MQ=60.00;MQ0=0;MQRankSum=0.715;QD=6.71;ReadPosRankSum=1.377	GT:AD:DP:GQ:PL	0/1:8,3:11:99:102,0,320
1	104107089	.	C	T	61.74	PASS	AC=2;AF=1.00;AN=2;DP=2;FS=0.000;MLEAC=2;MLEAF=1.00;MQ=60.00;MQ0=0;QD=30.87	GT:AD:DP:GQ:PL	1/1:0,2:2:6:89,6,0
1	106930843	.	A	T	59.74	PASS	AC=2;AF=1.00;AN=2;DP=2;FS=0.000;MLEAC=2;MLEAF=1.00;MQ=60.00;MQ0=0;QD=29.87	GT:AD:DP:GQ:PL	1/1:0,2:2:6:87,6,0
1	108113097	.	A	G	826.77	PASS	AC=2;AF=1.00;AN=2;DP=19;FS=0.000;MLEAC=2;MLEAF=1.00;MQ=60.00;MQ0=0;QD=30.74	GT:AD:DP:GQ:PL	1/1:0,19:19:57:855,57,0
1	108113101	.	G	C	826.77	PASS	AC=2;AF=1.00;AN=2;DP=19;FS=0.000;MLEAC=2;MLEAF=1.00;MQ=60.00;MQ0=0;QD=28.81	GT:AD:DP:GQ:PL	1/1:0,19:19:57:855,57,0
1	108113129	.	C	G	644.77	PASS	AC=2;AF=1.00;AN=2;DP=15;FS=0.000;MLEAC=2;MLEAF=1.00;MQ=60.00;MQ0=0;QD=28.77	GT:AD:DP:GQ:PL	1/1:0,15:15:45:673,45,0
1	108113131	.	C	T	644.77	PASS	AC=2;AF=1.00;AN=2;DP=15;FS=0.000;MLEAC=2;MLEAF=1.00;MQ=60.00;MQ0=0;QD=27.65	GT:AD:DP:GQ:PL	1/1:0,15:15:45:673,45,0
1	108113371	.	T	C	152.03	PASS	AC=2;AF=1.00;AN=2;DP=4;FS=0.000;MLEAC=2;MLEAF=1.00;MQ=60.00;MQ0=0;QD=29.98	GT:AD:DP:GQ:PL	1/1:0,4:4:12:180,12,0
1	108113375	.	T	C	152.03	PASS	AC=2;AF=1.00;AN=2;DP=4;FS=0.000;MLEAC=2;MLEAF=1.00;MQ=60.00;MQ0=0;QD=33.35	GT:AD:DP:GQ:PL	1/1:0,4:4:12:180,12,0
1	108113398	.	T	C	152.03	PASS	AC=2;AF=1.00;AN=2;DP=4;FS=0.000;MLEAC=2;MLEAF=1.00;MQ=60.00;MQ0=0;QD=29.18	GT:AD:DP:GQ:PL	1/1:0,4:4:12:180,12,0
1	108113403	.	A	C	152.03	PASS	AC=2;AF=1.00;AN=2;DP=4;FS=0.000;MLEAC=2;MLEAF=1.00;MQ=60.00;MQ0=0;QD=29.43	GT:AD:DP:GQ:PL	1/1:0,4:4:12:180,12,0
1	108113526	.	C	G	465.77	PASS	AC=2;AF=1.00;AN=2;DP=12;FS=0.000;MLEAC=2;MLEAF=1.00;MQ=60.00;MQ0=0;QD=29.59	GT:AD:DP:GQ:PL	1/1:0,12:12:36:494,36,0
1	108113547	.	T	C	511.77	PASS	AC=2;AF=1.00;AN=2;DP=12;FS=0.000;MLEAC=2;MLEAF=1.00;MQ=60.00;MQ0=0;QD=26.12	GT:AD:DP:GQ:PL	1/1:0,12:12:36:540,36,0
1	108113548	.	G	A	511.77	PASS	AC=2;AF=1.00;AN=2;DP=12;FS=0.000;MLEAC=2;MLEAF=1.00;MQ=60.00;MQ0=0;QD=25.27	GT:AD:DP:GQ:PL	1/1:0,12:12:36:540,36,0
1	108113856	.	G	A	324.78	PASS	AC=2;AF=1.00;AN=2;DP=8;FS=0.000;MLEAC=2;MLEAF=1.00;MQ=60.00;MQ0=0;QD=30.24	GT:AD:DP:GQ:PL	1/1:0,8:8:24:353,24,0
1	108113865	.	G	A	324.78	PASS	AC=2;AF=1.00;AN=2;DP=7;FS=0.000;MLEAC=2;MLEAF=1.00;MQ=60.00;MQ0=0;QD=34.17	GT:AD:DP:GQ:PL	1/1:0,7:7:24:353,24,0
1	108115145	.	T	C	1134.77	PASS	AC=2;AF=1.00;AN=2;DP=27;FS=0.000;MLEAC=2;MLEAF=1.00;MQ=60.00;MQ0=0;QD=27.80	GT:AD:DP:GQ:PL	1/1:0,27:27:81:1163,81,0
1	108119772	.	G	A	62.74	PASS	AC=2;AF=1.00;AN=2;DP=2;FS=0.000;MLEAC=2;MLEAF=1.00;MQ=60.00;MQ0=0;QD=31.37	GT:AD:DP:GQ:PL	1/1:0,2:2:6:90,6,0
1	108121985	.	C	T	48.77	PASS	AC=1;AF=0.500;AN=2;BaseQRankSum=0.736;ClippingRankSum=0.736;DP=3;FS=0.000;MLEAC=1;MLEAF=0.500;MQ=60.00;MQ0=0;MQRankSum=-0.736;QD=16.26;ReadPosRankSum=0.736	GT:AD:DP:GQ:PL	0/1:1,2:3:34:77,0,34
1	108125913	.	C	G	55.74	PASS	AC=2;AF=1.00;AN=2;DP=2;FS=0.000;MLEAC=2;MLEAF=1.00;MQ=60.00;MQ0=0;QD=27.87	GT:AD:DP:GQ:PL	1/1:0,2:2:6:83,6,0
1	108132879	.	T	C	57.74	PASS	AC=2;AF=1.00;AN=2;DP=2;FS=0.000;MLEAC=2;MLEAF=1.00;MQ=60.00;MQ0=0;QD=28.87	GT:AD:DP:GQ:PL	1/1:0,2:2:6:85,6,0
1	108677973	.	A	C	186.77	PASS	AC=1;AF=0.500;AN=2;BaseQRankSum=-1.568;ClippingRankSum=0.365;DP=10;FS=0.000;MLEAC=1;MLEAF=0.500;MQ=60.00;MQ0=0;MQRankSum=-0.741;QD=18.68;ReadPosRankSum=-0.365	GT:AD:DP:GQ:PL	0/1:4,6:10:99:215,0,147
1	108678732	.	T	C	261.77	PASS	AC=1;AF=0.500;AN=2;BaseQRankSum=-0.485;ClippingRankSum=-0.323;DP=26;FS=4.178;MLEAC=1;MLEAF=0.500;MQ=60.00;MQ0=0;MQRankSum=-0.431;QD=10.07;ReadPosRankSum=0.323	GT:AD:DP:GQ:PL	0/1:17,9:26:99:290,0,666
1	108713557	.	T	G	94.77	PASS	AC=1;AF=0.500;AN=2;BaseQRankSum=0.727;ClippingRankSum=-0.727;DP=4;FS=0.000;MLEAC=1;MLEAF=0.500;MQ=60.00;MQ0=0;MQRankSum=0.727;QD=23.69;ReadPosRankSum=0.727	GT:AD:DP:GQ:PL	0/1:1,3:4:59:123,0,59
1	108713563	.	T	A	94.77	PASS	AC=1;AF=0.500;AN=2;BaseQRankSum=0.727;ClippingRankSum=-0.727;DP=4;FS=0.000;MLEAC=1;MLEAF=0.500;MQ=60.00;MQ0=0;MQRankSum=0.727;QD=23.69;ReadPosRankSum=0.727	GT:AD:DP:GQ:PL	0/1:1,3:4:59:123,0,59
1	108713590	.	G	A	58.74	PASS	AC=2;AF=1.00;AN=2;DP=2;FS=0.000;MLEAC=2;MLEAF=1.00;MQ=60.00;MQ0=0;QD=29.37	GT:AD:DP:GQ:PL	1/1:0,2:2:6:86,6,0
1	108719199	.	C	A	60.74	PASS	AC=2;AF=1.00;AN=2;DP=2;FS=0.000;MLEAC=2;MLEAF=1.00;MQ=60.00;MQ0=0;QD=30.37	GT:AD:DP:GQ:PL	1/1:0,2:2:6:88,6,0
1	108721663	.	C	T	46.74	PASS	AC=2;AF=1.00;AN=2;DP=2;FS=0.000;MLEAC=2;MLEAF=1.00;MQ=60.00;MQ0=0;QD=23.37	GT:AD:DP:GQ:PL	1/1:0,2:2:6:74,6,0
1	109203884	.	C	T	52.77	PASS	AC=1;AF=0.500;AN=2;BaseQRankSum=0.736;ClippingRankSum=-0.736;DP=3;FS=0.000;MLEAC=1;MLEAF=0.500;MQ=60.00;MQ0=0;MQRankSum=0.736;QD=17.59;ReadPosRankSum=0.736	GT:AD:DP:GQ:PL	0/1:1,2:3:35:81,0,35
1	109289353	.	C	G	390.77	PASS	AC=2;AF=1.00;AN=2;DP=12;FS=0.000;MLEAC=2;MLEAF=1.00;MQ=60.00;MQ0=0;QD=32.56	GT:AD:DP:GQ:PL	1/1:0,12:12:35:419,35,0
1	109321615	.	T	C	57.74	PASS	AC=2;AF=1.00;AN=2;DP=2;FS=0.000;MLEAC=2;MLEAF=1.00;MQ=60.00;MQ0=0;QD=28.87	GT:AD:DP:GQ:PL	1/1:0,2:2:6:85,6,0
1	109323501	.	A	G	47.74	PASS	AC=2;AF=1.00;AN=2;DP=2;FS=0.000;MLEAC=2;MLEAF=1.00;MQ=60.00;MQ0=0;QD=23.87	GT:AD:DP:GQ:PL	1/1:0,2:2:6:75,6,0
1	109474027	.	A	G	257.84	PASS	AC=1;AF=0.500;AN=2;BaseQRankSum=0.747;ClippingRankSum=-0.747;DP=8;FS=0.000;MLEAC=1;MLEAF=0.500;MQ=60.00;MQ0=0;MQRankSum=0.747;QD=32.23;ReadPosRankSum=0.747	GT:AD:DP:GQ:PL	0/1:1,7:8:18:286,0,18
1	109474581	.	T	C	47.77	PASS	AC=1;AF=0.500;AN=2;BaseQRankSum=0.000;ClippingRankSum=1.026;DP=4;FS=0.000;MLEAC=1;MLEAF=0.500;MQ=60.00;MQ0=0;MQRankSum=-1.026;QD=11.94;ReadPosRankSum=0.000	GT:AD:DP:GQ:PL	0/1:2,2:4:71:76,0,71
1	109607038	.	C	G	72.77	PASS	AC=1;AF=0.500;AN=2;BaseQRankSum=1.001;ClippingRankSum=-1.683;DP=9;FS=2.808;MLEAC=1;MLEAF=0.500;MQ=60.00;MQ0=0;MQRankSum=-0.248;QD=8.09;ReadPosRankSum=1.683	GT:AD:DP:GQ:PL	0/1:6,3:9:99:101,0,218
1	109637229	.	C	G	268.77	PASS	AC=1;AF=0.500;AN=2;BaseQRankSum=0.000;ClippingRankSum=-0.225;DP=14;FS=4.593;MLEAC=1;MLEAF=0.500;MQ=60.00;MQ0=0;MQRankSum=-1.222;QD=19.20;ReadPosRankSum=0.471	GT:AD:DP:GQ:PL	0/1:6,8:14:99:297,0,210
1	109639190	.	G	T	121.77	PASS	AC=1;AF=0.500;AN=2;BaseQRankSum=0.361;ClippingRankSum=-0.361;DP=9;FS=0.000;MLEAC=1;MLEAF=0.500;MQ=60.00;MQ0=0;MQRankSum=0.729;QD=13.53;ReadPosRankSum=0.361	GT:AD:DP:GQ:PL	0/1:5,4:9:99:150,0,189
1	109656946	.	T	C	639.77	PASS	AC=1;AF=0.500;AN=2;BaseQRankSum=-0.121;ClippingRankSum=-1.673;DP=34;FS=0.000;MLEAC=1;MLEAF=0.500;MQ=60.00;MQ0=0;MQRankSum=-0.431;QD=18.82;ReadPosRankSum=1.397	GT:AD:DP:GQ:PL	0/1:16,18:34:99:668,0,588
1	109704618	.	A	G	1343.77	PASS	AC=2;AF=1.00;AN=2;DP=32;FS=0.000;MLEAC=2;MLEAF=1.00;MQ=60.00;MQ0=0;QD=30.00	GT:AD:DP:GQ:PL	1/1:0,32:32:96:1372,96,0
1	109711263	.	A	G	59.74	PASS	AC=2;AF=1.00;AN=2;DP=2;FS=0.000;MLEAC=2;MLEAF=1.00;MQ=60.00;MQ0=0;QD=29.87	GT:AD:DP:GQ:PL	1/1:0,2:2:6:87,6,0
1	109714403	.	C	A	87.28	PASS	AC=2;AF=1.00;AN=2;DP=3;FS=0.000;MLEAC=2;MLEAF=1.00;MQ=60.00;MQ0=0;QD=29.09	GT:AD:DP:GQ:PL	1/1:0,3:3:9:115,9,0
1	109727475	.	T	C	62.74	PASS	AC=2;AF=1.00;AN=2;DP=2;FS=0.000;MLEAC=2;MLEAF=1.00;MQ=60.00;MQ0=0;QD=31.37	GT:AD:DP:GQ:PL	1/1:0,2:2:6:90,6,0
1	109735298	.	T	C	959.77	PASS	AC=1;AF=0.500;AN=2;BaseQRankSum=0.961;ClippingRankSum=1.069;DP=41;FS=4.613;MLEAC=1;MLEAF=0.500;MQ=60.00;MQ0=0;MQRankSum=0.582;QD=23.41;ReadPosRankSum=-1.177	GT:AD:DP:GQ:PL	0/1:15,26:41:99:988,0,504
1	109735416	.	A	C	659.77	PASS	AC=1;AF=0.500;AN=2;BaseQRankSum=2.888;ClippingRankSum=1.733;DP=39;FS=1.243;MLEAC=1;MLEAF=0.500;MQ=60.00;MQ0=0;MQRankSum=0.070;QD=16.92;ReadPosRankSum=-1.789	GT:AD:DP:GQ:PL	0/1:21,18:39:99:688,0,733
1	109737063	.	C	T	634.77	PASS	AC=1;AF=0.500;AN=2;BaseQRankSum=2.260;ClippingRankSum=-1.381;DP=30;FS=1.497;MLEAC=1;MLEAF=0.500;MQ=60.00;MQ0=0;MQRankSum=-0.879;QD=21.16;ReadPosRankSum=0.628	GT:AD:DP:GQ:PL	0/1:13,17:30:99:663,0,469
1	109737090	.	G	A	802.77	PASS	AC=1;AF=0.500;AN=2;BaseQRankSum=-0.399;ClippingRankSum=-2.262;DP=38;FS=1.283;MLEAC=1;MLEAF=0.500;MQ=60.00;MQ0=0;MQRankSum=0.547;QD=21.13;ReadPosRankSum=-0.902	GT:AD:DP:GQ:PL	0/1:16,22:38:99:831,0,573
1	109737132	.	T	C	739.77	PASS	AC=1;AF=0.500;AN=2;BaseQRankSum=0.145;ClippingRankSum=0.042;DP=48;FS=10.997;MLEAC=1;MLEAF=0.500;MQ=60.00;MQ0=0;MQRankSum=-0.665;QD=15.41;ReadPosRankSum=0.478	GT:AD:DP:GQ:PL	0/1:27,21:48:99:768,0,1020
1	109737172	.	C	T	443.77	PASS	AC=1;AF=0.500;AN=2;BaseQRankSum=-1.801;ClippingRankSum=-0.765;DP=43;FS=6.930;MLEAC=1;MLEAF=0.500;MQ=60.00;MQ0=0;MQRankSum=0.194;QD=10.32;ReadPosRankSum=-0.013	GT:AD:DP:GQ:PL	0/1:29,14:43:99:472,0,1142
1	109740548	.	G	T	85.77	PASS	AC=1;AF=0.500;AN=2;BaseQRankSum=1.231;ClippingRankSum=-1.231;DP=5;FS=0.000;MLEAC=1;MLEAF=0.500;MQ=60.00;MQ0=0;MQRankSum=-0.358;QD=17.15;ReadPosRankSum=1.231	GT:AD:DP:GQ:PL	0/1:2,3:5:61:114,0,61
1	109742485	.	G	A	1086.77	PASS	AC=2;AF=1.00;AN=2;DP=26;FS=0.000;MLEAC=2;MLEAF=1.00;MQ=60.00;MQ0=0;QD=29.09	GT:AD:DP:GQ:PL	1/1:0,26:26:78:1115,78,0
1	109744359	.	T	C	91.79	PASS	AC=1;AF=0.500;AN=2;BaseQRankSum=0.727;ClippingRankSum=0.727;DP=4;FS=0.000;MLEAC=1;MLEAF=0.500;MQ=60.00;MQ0=0;MQRankSum=0.727;QD=22.95;ReadPosRankSum=0.727	GT:AD:DP:GQ:PL	0/1:1,3:4:23:120,0,23
1	109745330	.	G	A	45.77	PASS	AC=1;AF=0.500;AN=2;BaseQRankSum=0.000;ClippingRankSum=1.026;DP=4;FS=4.771;MLEAC=1;MLEAF=0.500;MQ=60.00;MQ0=0;MQRankSum=0.000;QD=11.44;ReadPosRankSum=-1.026	GT:AD:DP:GQ:PL	0/1:2,2:4:74:74,0,74
1	109745618	.	T	C	1247.77	PASS	AC=2;AF=1.00;AN=2;DP=31;FS=0.000;MLEAC=2;MLEAF=1.00;MQ=60.00;MQ0=0;QD=30.26	GT:AD:DP:GQ:PL	1/1:0,31:31:92:1276,92,0
1	109746679	.	A	G	127.77	PASS	AC=1;AF=0.500;AN=2;BaseQRankSum=0.550;ClippingRankSum=-1.754;DP=7;FS=8.451;MLEAC=1;MLEAF=0.500;MQ=60.00;MQ0=0;MQRankSum=-0.550;QD=18.25;ReadPosRankSum=-0.550	GT:AD:DP:GQ:PL	0/1:3,4:7:99:156,0,103
1	109746688	.	A	G	31.77	PASS	AC=1;AF=0.500;AN=2;BaseQRankSum=-0.572;ClippingRankSum=-1.067;DP=8;FS=0.000;MLEAC=1;MLEAF=0.500;MQ=60.00;MQ0=0;MQRankSum=0.572;QD=3.97;ReadPosRankSum=1.589	GT:AD:DP:GQ:PL	0/1:6,2:8:60:60,0,353
1	109746806	.	A	G	44.77	PASS	AC=1;AF=0.500;AN=2;BaseQRankSum=0.358;ClippingRankSum=-0.358;DP=5;FS=0.000;MLEAC=1;MLEAF=0.500;MQ=60.00;MQ0=0;MQRankSum=-0.358;QD=8.95;ReadPosRankSum=0.358	GT:AD:DP:GQ:PL	0/1:3,2:5:73:73,0,116
1	109747060	.	G	A	497.77	PASS	AC=2;AF=1.00;AN=2;DP=12;FS=0.000;MLEAC=2;MLEAF=1.00;MQ=60.00;MQ0=0;QD=36.89	GT:AD:DP:GQ:PL	1/1:0,12:12:36:526,36,0
1	109747635	.	C	T	37.77	PASS	AC=1;AF=0.500;AN=2;BaseQRankSum=0.198;ClippingRankSum=0.198;DP=7;FS=0.000;MLEAC=1;MLEAF=0.500;MQ=60.00;MQ0=0;MQRankSum=0.198;QD=5.40;ReadPosRankSum=0.198	GT:AD:DP:GQ:PL	0/1:5,2:7:66:66,0,179
1	109748547	.	C	T	231.84	PASS	AC=2;AF=1.00;AN=2;DP=6;FS=0.000;MLEAC=2;MLEAF=1.00;MQ=60.00;MQ0=0;QD=26.08	GT:AD:DP:GQ:PL	1/1:0,6:6:18:260,18,0
1	109748675	.	T	C	41.74	PASS	AC=2;AF=1.00;AN=2;DP=2;FS=0.000;MLEAC=2;MLEAF=1.00;MQ=60.00;MQ0=0;QD=20.87	GT:AD:DP:GQ:PL	1/1:0,2:2:6:69,6,0
1	109748940	.	A	G	46.77	PASS	AC=1;AF=0.500;AN=2;BaseQRankSum=1.231;ClippingRankSum=-0.358;DP=5;FS=0.000;MLEAC=1;MLEAF=0.500;MQ=60.00;MQ0=0;MQRankSum=0.358;QD=9.35;ReadPosRankSum=0.358	GT:AD:DP:GQ:PL	0/1:3,2:5:75:75,0,99
1	109749071	.	T	C	497.77	PASS	AC=2;AF=1.00;AN=2;DP=12;FS=0.000;MLEAC=2;MLEAF=1.00;MQ=60.00;MQ0=0;QD=33.37	GT:AD:DP:GQ:PL	1/1:0,12:12:36:526,36,0
1	109749093	.	A	T	370.78	PASS	AC=2;AF=1.00;AN=2;DP=9;FS=0.000;MLEAC=2;MLEAF=1.00;MQ=60.00;MQ0=0;QD=29.25	GT:AD:DP:GQ:PL	1/1:0,9:9:27:399,27,0
1	109759037	.	A	G	40.77	PASS	AC=1;AF=0.500;AN=2;BaseQRankSum=0.358;ClippingRankSum=1.231;DP=5;FS=0.000;MLEAC=1;MLEAF=0.500;MQ=60.00;MQ0=0;MQRankSum=-0.358;QD=8.15;ReadPosRankSum=-1.231	GT:AD:DP:GQ:PL	0/1:3,2:5:69:69,0,97
1	109774026	.	G	A	18.59	LowQual	AC=2;AF=1.00;AN=2;DP=1;FS=0.000;MLEAC=2;MLEAF=1.00;MQ=60.00;MQ0=0;QD=18.59	GT:AD:DP:GQ:PL	1/1:0,1:1:3:45,3,0
1	109794252	.	T	C	278.80	PASS	AC=2;AF=1.00;AN=2;DP=7;FS=0.000;MLEAC=2;MLEAF=1.00;MQ=60.00;MQ0=0;QD=33.41	GT:AD:DP:GQ:PL	1/1:0,7:7:21:307,21,0
1	109795026	.	T	C	186.90	PASS	AC=2;AF=1.00;AN=2;DP=5;FS=0.000;MLEAC=2;MLEAF=1.00;MQ=60.00;MQ0=0;QD=30.33	GT:AD:DP:GQ:PL	1/1:0,5:5:15:215,15,0
1	109795107	.	G	T	150.77	PASS	AC=1;AF=0.500;AN=2;BaseQRankSum=-1.268;ClippingRankSum=0.676;DP=10;FS=0.000;MLEAC=1;MLEAF=0.500;MQ=60.00;MQ0=0;MQRankSum=1.453;QD=15.08;ReadPosRankSum=-0.336	GT:AD:DP:GQ:PL	0/1:5,5:10:99:179,0,182
1	109795438	.	G	A	82.77	PASS	AC=1;AF=0.500;AN=2;BaseQRankSum=1.231;ClippingRankSum=-1.231;DP=5;FS=0.000;MLEAC=1;MLEAF=0.500;MQ=60.00;MQ0=0;MQRankSum=0.358;QD=16.55;ReadPosRankSum=1.231	GT:AD:DP:GQ:PL	0/1:2,3:5:56:111,0,56
1	109795608	.	T	C	145.03	PASS	AC=2;AF=1.00;AN=2;DP=4;FS=0.000;MLEAC=2;MLEAF=1.00;MQ=60.00;MQ0=0;QD=32.55	GT:AD:DP:GQ:PL	1/1:0,4:4:12:173,12,0
1	109806834	.	C	T	152.77	PASS	AC=1;AF=0.500;AN=2;BaseQRankSum=1.517;ClippingRankSum=0.322;DP=8;FS=7.068;MLEAC=1;MLEAF=0.500;MQ=60.00;MQ0=0;MQRankSum=-1.920;QD=19.10;ReadPosRankSum=0.322	GT:AD:DP:GQ:PL	0/1:3,5:8:61:181,0,61
1	109810544	.	C	A	122.77	PASS	AC=1;AF=0.500;AN=2;BaseQRankSum=0.922;ClippingRankSum=0.000;DP=8;FS=0.000;MLEAC=1;MLEAF=0.500;MQ=60.00;MQ0=0;MQRankSum=-1.368;QD=15.35;ReadPosRankSum=0.000	GT:AD:DP:GQ:PL	0/1:4,4:8:99:151,0,145
1	109817192	.	A	G	130.77	PASS	AC=1;AF=0.500;AN=2;BaseQRankSum=0.731;ClippingRankSum=-0.731;DP=5;FS=0.000;MLEAC=1;MLEAF=0.500;MQ=60.00;MQ0=0;MQRankSum=0.731;QD=26.15;ReadPosRankSum=0.731	GT:AD:DP:GQ:PL	0/1:1,4:5:31:159,0,31
1	109817245	.	C	T	79.77	PASS	AC=1;AF=0.500;AN=2;BaseQRankSum=0.358;ClippingRankSum=-0.358;DP=5;FS=0.000;MLEAC=1;MLEAF=0.500;MQ=60.00;MQ0=0;MQRankSum=0.358;QD=15.95;ReadPosRankSum=-1.231	GT:AD:DP:GQ:PL	0/1:2,3:5:73:108,0,73
1	109817590	.	G	T	35.77	PASS	AC=1;AF=0.500;AN=2;BaseQRankSum=-1.380;ClippingRankSum=0.000;DP=6;FS=0.000;MLEAC=1;MLEAF=0.500;MQ=60.00;MQ0=0;MQRankSum=1.380;QD=5.96;ReadPosRankSum=-0.720	GT:AD:DP:GQ:PL	0/1:4,2:6:64:64,0,161
1	109817838	.	T	C	206.18	PASS	AC=1;AF=0.500;AN=2;BaseQRankSum=0.742;ClippingRankSum=0.742;DP=7;FS=0.000;MLEAC=1;MLEAF=0.500;MQ=60.00;MQ0=0;MQRankSum=-0.742;QD=29.45;ReadPosRankSum=0.742	GT:AD:DP:GQ:PL	0/1:1,6:7:10:234,0,10
1	109818263	.	G	A	107.28	PASS	AC=2;AF=1.00;AN=2;DP=3;FS=0.000;MLEAC=2;MLEAF=1.00;MQ=60.00;MQ0=0;QD=31.29	GT:AD:DP:GQ:PL	1/1:0,3:3:9:135,9,0
1	109818306	.	G	T	52.77	PASS	AC=1;AF=0.500;AN=2;BaseQRankSum=0.736;ClippingRankSum=0.736;DP=3;FS=0.000;MLEAC=1;MLEAF=0.500;MQ=60.00;MQ0=0;MQRankSum=0.736;QD=17.59;ReadPosRankSum=0.736	GT:AD:DP:GQ:PL	0/1:1,2:3:30:81,0,30
1	109824250	.	G	A	278.77	PASS	AC=1;AF=0.500;AN=2;BaseQRankSum=0.000;ClippingRankSum=-0.225;DP=14;FS=0.000;MLEAC=1;MLEAF=0.500;MQ=60.00;MQ0=0;MQRankSum=0.225;QD=19.91;ReadPosRankSum=0.965	GT:AD:DP:GQ:PL	0/1:6,8:14:99:307,0,209
1	109825360	.	C	T	151.03	PASS	AC=2;AF=1.00;AN=2;DP=4;FS=0.000;MLEAC=2;MLEAF=1.00;MQ=60.00;MQ0=0;QD=35.87	GT:AD:DP:GQ:PL	1/1:0,4:4:12:179,12,0
1	109897100	.	T	C	191.77	PASS	AC=1;AF=0.500;AN=2;BaseQRankSum=-0.259;ClippingRankSum=-1.718;DP=12;FS=0.000;MLEAC=1;MLEAF=0.500;MQ=60.00;MQ0=0;MQRankSum=0.779;QD=15.98;ReadPosRankSum=1.718	GT:AD:DP:GQ:PL	0/1:6,6:12:99:220,0,230
1	109940503	.	G	C	176.77	PASS	AC=1;AF=0.500;AN=2;BaseQRankSum=0.248;ClippingRankSum=1.001;DP=9;FS=0.000;MLEAC=1;MLEAF=0.500;MQ=60.00;MQ0=0;MQRankSum=1.203;QD=19.64;ReadPosRankSum=-0.573	GT:AD:DP:GQ:PL	0/1:3,6:9:81:205,0,81
1	110026989	.	G	T	61.74	PASS	AC=2;AF=1.00;AN=2;DP=2;FS=0.000;MLEAC=2;MLEAF=1.00;MQ=60.00;MQ0=0;QD=30.87	GT:AD:DP:GQ:PL	1/1:0,2:2:6:89,6,0
1	110036815	.	G	A	43.77	PASS	AC=1;AF=0.500;AN=2;BaseQRankSum=-0.736;ClippingRankSum=0.736;DP=3;FS=0.000;MLEAC=1;MLEAF=0.500;MQ=60.00;MQ0=0;MQRankSum=0.736;QD=14.59;ReadPosRankSum=-0.736	GT:AD:DP:GQ:PL	0/1:1,2:3:37:72,0,37
1	110037483	.	C	A	12.77	LowQual	AC=2;AF=1.00;AN=2;DP=1;FS=0.000;MLEAC=2;MLEAF=1.00;MQ=60.00;MQ0=0;QD=12.77	GT:AD:DP:GQ:PL	1/1:0,1:1:3:39,3,0
1	110040310	.	A	G	191.90	PASS	AC=2;AF=1.00;AN=2;DP=5;FS=0.000;MLEAC=2;MLEAF=1.00;MQ=60.00;MQ0=0;QD=29.54	GT:AD:DP:GQ:PL	1/1:0,5:5:15:220,15,0
1	110048436	.	C	A	62.74	PASS	AC=2;AF=1.00;AN=2;DP=2;FS=0.000;MLEAC=2;MLEAF=1.00;MQ=60.00;MQ0=0;QD=31.37	GT:AD:DP:GQ:PL	1/1:0,2:2:6:90,6,0
1	110048527	.	G	A	232.84	PASS	AC=2;AF=1.00;AN=2;DP=6;FS=0.000;MLEAC=2;MLEAF=1.00;MQ=60.00;MQ0=0;QD=33.36	GT:AD:DP:GQ:PL	1/1:0,6:6:18:261,18,0
1	110049215	.	C	T	22.79	LowQual	AC=1;AF=0.500;AN=2;BaseQRankSum=-1.231;ClippingRankSum=1.231;DP=5;FS=3.979;MLEAC=1;MLEAF=0.500;MQ=60.00;MQ0=0;MQRankSum=0.358;QD=4.56;ReadPosRankSum=-1.231	GT:AD:DP:GQ:PL	0/1:3,2:5:51:51,0,120
1	110052061	.	C	G	103.28	PASS	AC=2;AF=1.00;AN=2;DP=3;FS=0.000;MLEAC=2;MLEAF=1.00;MQ=60.00;MQ0=0;QD=34.43	GT:AD:DP:GQ:PL	1/1:0,3:3:9:131,9,0
1	110200360	.	T	C	60.74	PASS	AC=2;AF=1.00;AN=2;DP=2;FS=0.000;MLEAC=2;MLEAF=1.00;MQ=60.00;MQ0=0;QD=30.37	GT:AD:DP:GQ:PL	1/1:0,2:2:6:88,6,0
1	110201699	.	T	C	60.74	PASS	AC=2;AF=1.00;AN=2;DP=2;FS=0.000;MLEAC=2;MLEAF=1.00;MQ=60.00;MQ0=0;QD=30.37	GT:AD:DP:GQ:PL	1/1:0,2:2:6:88,6,0
1	110472728	.	A	G	52.74	PASS	AC=2;AF=1.00;AN=2;DP=2;FS=0.000;MLEAC=2;MLEAF=1.00;MQ=60.00;MQ0=0;QD=26.37	GT:AD:DP:GQ:PL	1/1:0,2:2:6:80,6,0
1	110697285	.	T	C	56.74	PASS	AC=2;AF=1.00;AN=2;DP=2;FS=0.000;MLEAC=2;MLEAF=1.00;MQ=60.00;MQ0=0;QD=28.37	GT:AD:DP:GQ:PL	1/1:0,2:2:6:84,6,0
1	110882444	.	A	G	145.77	PASS	AC=1;AF=0.500;AN=2;BaseQRankSum=0.361;ClippingRankSum=0.361;DP=9;FS=6.854;MLEAC=1;MLEAF=0.500;MQ=60.00;MQ0=0;MQRankSum=0.000;QD=16.20;ReadPosRankSum=0.000	GT:AD:DP:GQ:PL	0/1:4,5:9:99:174,0,127
1	110886773	.	G	C	72.77	PASS	AC=1;AF=0.500;AN=2;BaseQRankSum=0.406;ClippingRankSum=0.406;DP=6;FS=0.000;MLEAC=1;MLEAF=0.500;MQ=60.00;MQ0=0;MQRankSum=0.406;QD=12.13;ReadPosRankSum=0.406	GT:AD:DP:GQ:PL	0/1:3,3:6:99:101,0,106
1	110887075	.	G	A	48.77	PASS	AC=1;AF=0.500;AN=2;BaseQRankSum=0.000;ClippingRankSum=-1.026;DP=4;FS=0.000;MLEAC=1;MLEAF=0.500;MQ=60.00;MQ0=0;MQRankSum=1.026;QD=12.19;ReadPosRankSum=1.026	GT:AD:DP:GQ:PL	0/1:2,2:4:65:77,0,65
1	110914285	.	G	C	107.28	PASS	AC=2;AF=1.00;AN=2;DP=3;FS=0.000;MLEAC=2;MLEAF=1.00;MQ=60.00;MQ0=0;QD=32.75	GT:AD:DP:GQ:PL	1/1:0,3:3:9:135,9,0
1	110949857	.	A	T	62.74	PASS	AC=2;AF=1.00;AN=2;DP=2;FS=0.000;MLEAC=2;MLEAF=1.00;MQ=60.00;MQ0=0;QD=31.37	GT:AD:DP:GQ:PL	1/1:0,2:2:6:90,6,0
1	111726213	.	A	G	149.03	PASS	AC=2;AF=1.00;AN=2;DP=4;FS=0.000;MLEAC=2;MLEAF=1.00;MQ=60.00;MQ0=0;QD=30.52	GT:AD:DP:GQ:PL	1/1:0,4:4:12:177,12,0
1	111726869	.	G	A	496.77	PASS	AC=2;AF=1.00;AN=2;DP=13;FS=0.000;MLEAC=2;MLEAF=1.00;MQ=60.00;MQ0=0;QD=30.04	GT:AD:DP:GQ:PL	1/1:0,13:13:39:525,39,0
1	112009109	.	C	T	71.28	PASS	AC=2;AF=1.00;AN=2;DP=3;FS=0.000;MLEAC=2;MLEAF=1.00;MQ=60.00;MQ0=0;QD=23.76	GT:AD:DP:GQ:PL	1/1:0,3:3:9:99,9,0
1	112010638	.	G	A	62.74	PASS	AC=2;AF=1.00;AN=2;DP=2;FS=0.000;MLEAC=2;MLEAF=1.00;MQ=60.00;MQ0=0;QD=31.37	GT:AD:DP:GQ:PL	1/1:0,2:2:6:90,6,0
1	112268284	.	G	A	56.74	PASS	AC=2;AF=1.00;AN=2;DP=2;FS=0.000;MLEAC=2;MLEAF=1.00;MQ=60.00;MQ0=0;QD=28.37	GT:AD:DP:GQ:PL	1/1:0,2:2:6:84,6,0
1	112298582	.	A	G	267.77	PASS	AC=1;AF=0.500;AN=2;BaseQRankSum=-0.978;ClippingRankSum=0.715;DP=11;FS=0.000;MLEAC=1;MLEAF=0.500;MQ=60.00;MQ0=0;MQRankSum=-0.382;QD=24.34;ReadPosRankSum=-0.566	GT:AD:DP:GQ:PL	0/1:3,8:11:97:296,0,97
1	112298829	.	T	C	129.77	PASS	AC=1;AF=0.500;AN=2;BaseQRankSum=1.380;ClippingRankSum=-0.720;DP=6;FS=3.979;MLEAC=1;MLEAF=0.500;MQ=60.00;MQ0=0;MQRankSum=0.720;QD=21.63;ReadPosRankSum=-1.380	GT:AD:DP:GQ:PL	0/1:2,4:6:64:158,0,64
1	112308953	.	T	C	149.77	PASS	AC=1;AF=0.500;AN=2;BaseQRankSum=-1.000;ClippingRankSum=0.529;DP=12;FS=2.817;MLEAC=1;MLEAF=0.500;MQ=60.00;MQ0=0;MQRankSum=-0.244;QD=12.48;ReadPosRankSum=0.244	GT:AD:DP:GQ:PL	0/1:7,5:12:99:178,0,273
1	112308972	.	G	A	67.77	PASS	AC=1;AF=0.500;AN=2;BaseQRankSum=-0.731;ClippingRankSum=0.296;DP=10;FS=3.233;MLEAC=1;MLEAF=0.500;MQ=60.00;MQ0=0;MQRankSum=-0.546;QD=6.78;ReadPosRankSum=0.731	GT:AD:DP:GQ:PL	0/1:7,3:10:96:96,0,271
1	112309123	.	C	A	335.77	PASS	AC=1;AF=0.500;AN=2;BaseQRankSum=0.551;ClippingRankSum=-0.551;DP=15;FS=5.497;MLEAC=1;MLEAF=0.500;MQ=60.00;MQ0=0;MQRankSum=-1.286;QD=22.38;ReadPosRankSum=0.429	GT:AD:DP:GQ:PL	0/1:5,10:15:99:364,0,165
1	112309331	.	T	C	194.77	PASS	AC=1;AF=0.500;AN=2;BaseQRankSum=1.031;ClippingRankSum=0.143;DP=11;FS=2.463;MLEAC=1;MLEAF=0.500;MQ=60.00;MQ0=0;MQRankSum=0.143;QD=17.71;ReadPosRankSum=0.143	GT:AD:DP:GQ:PL	0/1:5,6:11:99:223,0,170
1	112991698	.	T	C	81.77	PASS	AC=1;AF=0.500;AN=2;BaseQRankSum=0.727;ClippingRankSum=-0.727;DP=4;FS=0.000;MLEAC=1;MLEAF=0.500;MQ=60.00;MQ0=0;MQRankSum=0.727;QD=20.44;ReadPosRankSum=0.727	GT:AD:DP:GQ:PL	0/1:1,3:4:31:110,0,31
1	112999227	.	G	A	114.03	PASS	AC=2;AF=1.00;AN=2;DP=4;FS=0.000;MLEAC=2;MLEAF=1.00;MQ=60.00;MQ0=0;QD=28.51	GT:AD:DP:GQ:PL	1/1:0,4:4:12:142,12,0
1	113000565	.	A	G	100.28	PASS	AC=2;AF=1.00;AN=2;DP=3;FS=0.000;MLEAC=2;MLEAF=1.00;MQ=60.00;MQ0=0;QD=33.43	GT:AD:DP:GQ:PL	1/1:0,3:3:9:128,9,0
1	113068577	.	C	T	126.77	PASS	AC=1;AF=0.500;AN=2;BaseQRankSum=-0.731;ClippingRankSum=0.731;DP=5;FS=0.000;MLEAC=1;MLEAF=0.500;MQ=60.00;MQ0=0;MQRankSum=-0.731;QD=25.35;ReadPosRankSum=-0.731	GT:AD:DP:GQ:PL	0/1:1,4:5:30:155,0,30
1	113214097	.	G	A	519.77	PASS	AC=1;AF=0.500;AN=2;BaseQRankSum=0.933;ClippingRankSum=-1.679;DP=21;FS=0.000;MLEAC=1;MLEAF=0.500;MQ=60.00;MQ0=0;MQRankSum=-0.560;QD=24.75;ReadPosRankSum=1.455	GT:AD:DP:GQ:PL	0/1:7,14:21:99:548,0,235
1	113236681	.	C	T	234.77	PASS	AC=1;AF=0.500;AN=2;BaseQRankSum=-0.965;ClippingRankSum=1.109;DP=14;FS=0.000;MLEAC=1;MLEAF=0.500;MQ=60.00;MQ0=0;MQRankSum=0.193;QD=16.77;ReadPosRankSum=-1.109	GT:AD:DP:GQ:PL	0/1:6,8:14:99:263,0,212
1	113237171	.	A	G	239.77	PASS	AC=1;AF=0.500;AN=2;BaseQRankSum=1.406;ClippingRankSum=-0.201;DP=14;FS=0.000;MLEAC=1;MLEAF=0.500;MQ=60.00;MQ0=0;MQRankSum=-0.201;QD=17.13;ReadPosRankSum=0.201	GT:AD:DP:GQ:PL	0/1:7,7:14:99:268,0,248
1	113239382	.	G	A	692.77	PASS	AC=1;AF=0.500;AN=2;BaseQRankSum=0.292;ClippingRankSum=-0.876;DP=27;FS=0.000;MLEAC=1;MLEAF=0.500;MQ=60.00;MQ0=0;MQRankSum=-0.770;QD=25.66;ReadPosRankSum=0.664	GT:AD:DP:GQ:PL	0/1:8,19:27:99:721,0,238
1	113241052	.	T	C	480.77	PASS	AC=1;AF=0.500;AN=2;BaseQRankSum=2.412;ClippingRankSum=-1.623;DP=19;FS=12.420;MLEAC=1;MLEAF=0.500;MQ=60.00;MQ0=0;MQRankSum=0.395;QD=25.30;ReadPosRankSum=1.535	GT:AD:DP:GQ:PL	0/1:6,13:19:99:509,0,173
1	113242122	.	T	G	88.77	PASS	AC=1;AF=0.500;AN=2;BaseQRankSum=1.231;ClippingRankSum=-1.231;DP=5;FS=0.000;MLEAC=1;MLEAF=0.500;MQ=60.00;MQ0=0;MQRankSum=-0.358;QD=17.75;ReadPosRankSum=1.231	GT:AD:DP:GQ:PL	0/1:2,3:5:68:117,0,68
1	113243048	.	C	T	247.77	PASS	AC=1;AF=0.500;AN=2;BaseQRankSum=-1.032;ClippingRankSum=0.950;DP=19;FS=2.199;MLEAC=1;MLEAF=0.500;MQ=60.00;MQ0=0;MQRankSum=-0.206;QD=13.04;ReadPosRankSum=1.528	GT:AD:DP:GQ:PL	0/1:11,8:19:99:276,0,408
1	113244433	.	T	C	140.03	PASS	AC=2;AF=1.00;AN=2;DP=4;FS=0.000;MLEAC=2;MLEAF=1.00;MQ=60.00;MQ0=0;QD=30.19	GT:AD:DP:GQ:PL	1/1:0,4:4:12:168,12,0
1	113248365	.	A	G	148.90	PASS	AC=2;AF=1.00;AN=2;DP=5;FS=0.000;MLEAC=2;MLEAF=1.00;MQ=60.00;MQ0=0;QD=29.78	GT:AD:DP:GQ:PL	1/1:0,5:5:15:177,15,0
1	113255389	.	C	T	59.74	PASS	AC=2;AF=1.00;AN=2;DP=2;FS=0.000;MLEAC=2;MLEAF=1.00;MQ=60.00;MQ0=0;QD=29.87	GT:AD:DP:GQ:PL	1/1:0,2:2:6:87,6,0
1	113642851	.	G	C	46.77	PASS	AC=1;AF=0.500;AN=2;BaseQRankSum=-0.736;ClippingRankSum=-0.736;DP=3;FS=4.771;MLEAC=1;MLEAF=0.500;MQ=60.00;MQ0=0;MQRankSum=0.736;QD=15.59;ReadPosRankSum=0.736	GT:AD:DP:GQ:PL	0/1:1,2:3:37:75,0,37
1	113671013	.	A	G	107.28	PASS	AC=2;AF=1.00;AN=2;DP=3;FS=0.000;MLEAC=2;MLEAF=1.00;MQ=60.00;MQ0=0;QD=20.84	GT:AD:DP:GQ:PL	1/1:0,3:3:9:135,9,0
1	113933278	.	C	A	105.03	PASS	AC=2;AF=1.00;AN=2;DP=4;FS=0.000;MLEAC=2;MLEAF=1.00;MQ=60.00;MQ0=0;QD=26.26	GT:AD:DP:GQ:PL	1/1:0,4:4:12:133,12,0
1	113933482	.	C	G	115.77	PASS	AC=1;AF=0.500;AN=2;BaseQRankSum=0.421;ClippingRankSum=-0.421;DP=8;FS=0.000;MLEAC=1;MLEAF=0.500;MQ=60.00;MQ0=0;MQRankSum=-0.421;QD=14.47;ReadPosRankSum=0.421	GT:AD:DP:GQ:PL	0/1:4,4:8:99:144,0,139
1	114228200	.	A	G	105.28	PASS	AC=2;AF=1.00;AN=2;DP=3;FS=0.000;MLEAC=2;MLEAF=1.00;MQ=60.00;MQ0=0;QD=35.75	GT:AD:DP:GQ:PL	1/1:0,3:3:9:133,9,0
1	114233871	.	G	A	49.74	PASS	AC=2;AF=1.00;AN=2;DP=2;FS=0.000;MLEAC=2;MLEAF=1.00;MQ=60.00;MQ0=0;QD=24.87	GT:AD:DP:GQ:PL	1/1:0,2:2:6:77,6,0
1	114234690	.	C	T	53.74	PASS	AC=2;AF=1.00;AN=2;DP=2;FS=0.000;MLEAC=2;MLEAF=1.00;MQ=60.00;MQ0=0;QD=26.87	GT:AD:DP:GQ:PL	1/1:0,2:2:6:81,6,0
1	114354654	.	T	C	47.77	PASS	AC=1;AF=0.500;AN=2;BaseQRankSum=1.026;ClippingRankSum=-1.026;DP=4;FS=4.771;MLEAC=1;MLEAF=0.500;MQ=60.00;MQ0=0;MQRankSum=-1.026;QD=11.94;ReadPosRankSum=1.026	GT:AD:DP:GQ:PL	0/1:2,2:4:66:76,0,66
1	114515717	.	G	A	80.77	PASS	AC=1;AF=0.500;AN=2;BaseQRankSum=0.322;ClippingRankSum=0.684;DP=8;FS=8.451;MLEAC=1;MLEAF=0.500;MQ=60.00;MQ0=0;MQRankSum=1.517;QD=10.10;ReadPosRankSum=-0.322	GT:AD:DP:GQ:PL	0/1:5,3:8:99:109,0,180
1	114516302	.	C	T	146.77	PASS	AC=1;AF=0.500;AN=2;BaseQRankSum=0.978;ClippingRankSum=0.271;DP=13;FS=0.000;MLEAC=1;MLEAF=0.500;MQ=60.00;MQ0=0;MQRankSum=0.271;QD=11.29;ReadPosRankSum=-0.271	GT:AD:DP:GQ:PL	0/1:8,5:13:99:175,0,305
1	114518400	.	C	T	23.79	LowQual;my_snp_filter	AC=1;AF=0.500;AN=2;BaseQRankSum=-0.107;ClippingRankSum=1.396;DP=12;FS=0.000;MLEAC=1;MLEAF=0.500;MQ=60.00;MQ0=0;MQRankSum=-0.537;QD=1.98;ReadPosRankSum=-1.611	GT:AD:DP:GQ:PL	0/1:10,2:12:52:52,0,405
1	114519351	.	T	G	308.77	PASS	AC=1;AF=0.500;AN=2;BaseQRankSum=0.241;ClippingRankSum=-1.010;DP=17;FS=18.176;MLEAC=1;MLEAF=0.500;MQ=60.00;MQ0=0;MQRankSum=0.529;QD=18.16;ReadPosRankSum=0.625	GT:AD:DP:GQ:PL	0/1:8,9:17:99:337,0,278
1	114948281	.	A	G	696.77	PASS	AC=2;AF=1.00;AN=2;DP=17;FS=0.000;MLEAC=2;MLEAF=1.00;MQ=60.00;MQ0=0;QD=30.62	GT:AD:DP:GQ:PL	1/1:0,17:17:51:725,51,0
1	115110683	.	A	C	184.77	PASS	AC=1;AF=0.500;AN=2;BaseQRankSum=-0.387;ClippingRankSum=-1.532;DP=11;FS=0.000;MLEAC=1;MLEAF=0.500;MQ=60.00;MQ0=0;MQRankSum=0.387;QD=16.80;ReadPosRankSum=1.408	GT:AD:DP:GQ:PL	0/1:5,6:11:99:213,0,180
1	115249469	.	C	T	108.77	PASS	AC=1;AF=0.500;AN=2;BaseQRankSum=0.678;ClippingRankSum=-0.278;DP=11;FS=0.000;MLEAC=1;MLEAF=0.500;MQ=60.00;MQ0=0;MQRankSum=-0.278;QD=9.89;ReadPosRankSum=0.278	GT:AD:DP:GQ:PL	0/1:7,4:11:99:137,0,251
1	115249843	.	G	A	310.77	PASS	AC=1;AF=0.500;AN=2;BaseQRankSum=0.694;ClippingRankSum=1.592;DP=19;FS=0.000;MLEAC=1;MLEAF=0.500;MQ=60.00;MQ0=0;MQRankSum=0.939;QD=16.36;ReadPosRankSum=-1.592	GT:AD:DP:GQ:PL	0/1:10,9:19:99:339,0,375
1	115262124	.	G	A	60.74	PASS	AC=2;AF=1.00;AN=2;DP=2;FS=0.000;MLEAC=2;MLEAF=1.00;MQ=60.00;MQ0=0;QD=30.37	GT:AD:DP:GQ:PL	1/1:0,2:2:6:88,6,0
1	115262590	.	G	A	59.74	PASS	AC=2;AF=1.00;AN=2;DP=2;FS=0.000;MLEAC=2;MLEAF=1.00;MQ=60.00;MQ0=0;QD=29.87	GT:AD:DP:GQ:PL	1/1:0,2:2:6:87,6,0
1	115262845	.	T	C	59.74	PASS	AC=2;AF=1.00;AN=2;DP=2;FS=0.000;MLEAC=2;MLEAF=1.00;MQ=60.00;MQ0=0;QD=29.87	GT:AD:DP:GQ:PL	1/1:0,2:2:6:87,6,0
1	115313051	.	T	C	46.77	PASS	AC=1;AF=0.500;AN=2;BaseQRankSum=-0.736;ClippingRankSum=-0.736;DP=3;FS=4.771;MLEAC=1;MLEAF=0.500;MQ=60.00;MQ0=0;MQRankSum=0.736;QD=15.59;ReadPosRankSum=0.736	GT:AD:DP:GQ:PL	0/1:1,2:3:36:75,0,36
1	116206423	.	G	A	398.77	PASS	AC=2;AF=1.00;AN=2;DP=10;FS=0.000;MLEAC=2;MLEAF=1.00;MQ=60.00;MQ0=0;QD=30.63	GT:AD:DP:GQ:PL	1/1:0,10:10:30:427,30,0
1	116213909	.	G	T	60.74	PASS	AC=2;AF=1.00;AN=2;DP=2;FS=0.000;MLEAC=2;MLEAF=1.00;MQ=60.00;MQ0=0;QD=30.37	GT:AD:DP:GQ:PL	1/1:0,2:2:6:88,6,0
1	116214279	.	A	G	60.74	PASS	AC=2;AF=1.00;AN=2;DP=2;FS=0.000;MLEAC=2;MLEAF=1.00;MQ=60.00;MQ0=0;QD=30.37	GT:AD:DP:GQ:PL	1/1:0,2:2:6:88,6,0
1	116225180	.	A	C	92.28	PASS	AC=2;AF=1.00;AN=2;DP=3;FS=0.000;MLEAC=2;MLEAF=1.00;MQ=60.00;MQ0=0;QD=30.76	GT:AD:DP:GQ:PL	1/1:0,3:3:9:120,9,0
1	116234313	.	A	G	502.77	PASS	AC=1;AF=0.500;AN=2;BaseQRankSum=0.615;ClippingRankSum=0.205;DP=24;FS=3.755;MLEAC=1;MLEAF=0.500;MQ=60.00;MQ0=0;MQRankSum=0.615;QD=20.95;ReadPosRankSum=-0.439	GT:AD:DP:GQ:PL	0/1:10,14:24:99:531,0,355
1	116234416	.	G	A	237.77	PASS	AC=1;AF=0.500;AN=2;BaseQRankSum=1.493;ClippingRankSum=-1.200;DP=13;FS=0.000;MLEAC=1;MLEAF=0.500;MQ=60.00;MQ0=0;MQRankSum=-0.555;QD=18.29;ReadPosRankSum=1.200	GT:AD:DP:GQ:PL	0/1:6,7:13:99:266,0,213
1	116234505	.	A	G	105.77	PASS	AC=1;AF=0.500;AN=2;BaseQRankSum=0.365;ClippingRankSum=-1.447;DP=10;FS=2.430;MLEAC=1;MLEAF=0.500;MQ=60.00;MQ0=0;MQRankSum=-1.133;QD=10.58;ReadPosRankSum=1.447	GT:AD:DP:GQ:PL	0/1:6,4:10:99:134,0,216
1	116235277	.	C	T	110.77	PASS	AC=1;AF=0.500;AN=2;BaseQRankSum=0.365;ClippingRankSum=-0.365;DP=10;FS=2.430;MLEAC=1;MLEAF=0.500;MQ=60.00;MQ0=0;MQRankSum=1.447;QD=11.08;ReadPosRankSum=0.365	GT:AD:DP:GQ:PL	0/1:6,4:10:99:139,0,220
1	116235749	.	G	T	268.77	PASS	AC=1;AF=0.500;AN=2;BaseQRankSum=0.368;ClippingRankSum=0.578;DP=16;FS=1.931;MLEAC=1;MLEAF=0.500;MQ=60.00;MQ0=0;MQRankSum=0.788;QD=16.80;ReadPosRankSum=-0.683	GT:AD:DP:GQ:PL	0/1:8,8:16:99:297,0,294
1	116236351	.	T	G	88.77	PASS	AC=1;AF=0.500;AN=2;BaseQRankSum=0.358;ClippingRankSum=0.358;DP=5;FS=3.979;MLEAC=1;MLEAF=0.500;MQ=60.00;MQ0=0;MQRankSum=1.231;QD=17.75;ReadPosRankSum=-0.358	GT:AD:DP:GQ:PL	0/1:2,3:5:72:117,0,72
1	116237023	.	G	T	109.77	PASS	AC=1;AF=0.500;AN=2;BaseQRankSum=-2.072;ClippingRankSum=0.000;DP=10;FS=0.000;MLEAC=1;MLEAF=0.500;MQ=60.00;MQ0=0;MQRankSum=0.000;QD=10.98;ReadPosRankSum=0.000	GT:AD:DP:GQ:PL	0/1:6,4:10:99:138,0,227
1	116237496	.	T	A	74.77	PASS	AC=1;AF=0.500;AN=2;BaseQRankSum=-0.988;ClippingRankSum=0.406;DP=6;FS=0.000;MLEAC=1;MLEAF=0.500;MQ=60.00;MQ0=0;MQRankSum=0.406;QD=12.46;ReadPosRankSum=0.406	GT:AD:DP:GQ:PL	0/1:3,3:6:99:103,0,115
1	116238478	.	C	T	62.74	PASS	AC=2;AF=1.00;AN=2;DP=2;FS=0.000;MLEAC=2;MLEAF=1.00;MQ=60.00;MQ0=0;QD=31.37	GT:AD:DP:GQ:PL	1/1:0,2:2:6:90,6,0
1	116239841	.	A	T	61.74	PASS	AC=2;AF=1.00;AN=2;DP=2;FS=0.000;MLEAC=2;MLEAF=1.00;MQ=60.00;MQ0=0;QD=30.87	GT:AD:DP:GQ:PL	1/1:0,2:2:6:89,6,0
1	116240199	.	A	T	62.74	PASS	AC=2;AF=1.00;AN=2;DP=2;FS=0.000;MLEAC=2;MLEAF=1.00;MQ=60.00;MQ0=0;QD=31.37	GT:AD:DP:GQ:PL	1/1:0,2:2:6:90,6,0
1	117122130	.	T	C	140.77	PASS	AC=1;AF=0.500;AN=2;BaseQRankSum=0.306;ClippingRankSum=-0.306;DP=15;FS=0.000;MLEAC=1;MLEAF=0.500;MQ=60.00;MQ0=0;MQRankSum=1.164;QD=9.38;ReadPosRankSum=0.061	GT:AD:DP:GQ:PL	0/1:10,5:15:99:169,0,378
1	117487710	.	A	G	331.78	PASS	AC=2;AF=1.00;AN=2;DP=8;FS=0.000;MLEAC=2;MLEAF=1.00;MQ=60.00;MQ0=0;QD=29.02	GT:AD:DP:GQ:PL	1/1:0,8:8:24:360,24,0
1	117487711	.	T	A	331.78	PASS	AC=2;AF=1.00;AN=2;DP=8;FS=0.000;MLEAC=2;MLEAF=1.00;MQ=60.00;MQ0=0;QD=37.59	GT:AD:DP:GQ:PL	1/1:0,8:8:24:360,24,0
1	117529458	.	G	A	386.77	PASS	AC=1;AF=0.500;AN=2;BaseQRankSum=0.352;ClippingRankSum=1.960;DP=17;FS=0.000;MLEAC=1;MLEAF=0.500;MQ=60.00;MQ0=0;MQRankSum=0.452;QD=22.75;ReadPosRankSum=-2.462	GT:AD:DP:GQ:PL	0/1:6,11:17:99:415,0,207
1	117529965	.	A	G	267.77	PASS	AC=1;AF=0.500;AN=2;BaseQRankSum=0.536;ClippingRankSum=0.825;DP=12;FS=2.398;MLEAC=1;MLEAF=0.500;MQ=60.00;MQ0=0;MQRankSum=-0.289;QD=22.31;ReadPosRankSum=-0.600	GT:AD:DP:GQ:PL	0/1:4,8:12:99:296,0,129
1	117530273	.	A	G	375.77	PASS	AC=2;AF=1.00;AN=2;DP=10;FS=0.000;MLEAC=2;MLEAF=1.00;MQ=60.00;MQ0=0;QD=30.30	GT:AD:DP:GQ:PL	1/1:0,10:10:30:404,30,0
1	117530477	.	G	A	567.77	PASS	AC=2;AF=1.00;AN=2;DP=14;FS=0.000;MLEAC=2;MLEAF=1.00;MQ=60.00;MQ0=0;QD=25.95	GT:AD:DP:GQ:PL	1/1:0,14:14:42:596,42,0
1	117530507	.	C	T	865.77	PASS	AC=2;AF=1.00;AN=2;DP=19;FS=0.000;MLEAC=2;MLEAF=1.00;MQ=60.00;MQ0=0;QD=29.08	GT:AD:DP:GQ:PL	1/1:0,19:19:60:894,60,0
1	117530511	.	C	T	865.77	PASS	AC=2;AF=1.00;AN=2;DP=18;FS=0.000;MLEAC=2;MLEAF=1.00;MQ=60.00;MQ0=0;QD=31.91	GT:AD:DP:GQ:PL	1/1:0,18:18:60:894,60,0
1	117531122	.	A	G	64.77	PASS	AC=1;AF=0.500;AN=2;BaseQRankSum=-0.925;ClippingRankSum=-1.479;DP=12;FS=0.000;MLEAC=1;MLEAF=0.500;MQ=60.00;MQ0=0;MQRankSum=-0.555;QD=5.40;ReadPosRankSum=1.294	GT:AD:DP:GQ:PL	0/1:9,3:12:93:93,0,346
1	117531620	.	G	A	263.77	PASS	AC=1;AF=0.500;AN=2;BaseQRankSum=-2.163;ClippingRankSum=0.271;DP=13;FS=2.276;MLEAC=1;MLEAF=0.500;MQ=60.00;MQ0=0;MQRankSum=-0.696;QD=20.29;ReadPosRankSum=-0.696	GT:AD:DP:GQ:PL	0/1:5,8:13:99:292,0,360
1	117531627	.	A	G	106.77	PASS	AC=1;AF=0.500;AN=2;BaseQRankSum=0.540;ClippingRankSum=-1.312;DP=13;FS=0.000;MLEAC=1;MLEAF=0.500;MQ=60.00;MQ0=0;MQRankSum=-0.231;QD=8.21;ReadPosRankSum=0.386	GT:AD:DP:GQ:PL	0/1:9,4:13:99:135,0,678
1	117531813	.	T	C	363.78	PASS	AC=2;AF=1.00;AN=2;DP=9;FS=0.000;MLEAC=2;MLEAF=1.00;MQ=60.00;MQ0=0;QD=30.24	GT:AD:DP:GQ:PL	1/1:0,9:9:27:392,27,0
1	117531911	.	A	G	319.78	PASS	AC=2;AF=1.00;AN=2;DP=8;FS=0.000;MLEAC=2;MLEAF=1.00;MQ=60.00;MQ0=0;QD=32.35	GT:AD:DP:GQ:PL	1/1:0,8:8:24:348,24,0
1	117532372	.	G	T	313.78	PASS	AC=2;AF=1.00;AN=2;DP=8;FS=0.000;MLEAC=2;MLEAF=1.00;MQ=60.00;MQ0=0;QD=33.53	GT:AD:DP:GQ:PL	1/1:0,8:8:24:342,24,0
1	117532509	.	C	A	123.77	PASS	AC=1;AF=0.500;AN=2;BaseQRankSum=0.922;ClippingRankSum=-0.922;DP=8;FS=0.000;MLEAC=1;MLEAF=0.500;MQ=60.00;MQ0=0;MQRankSum=1.368;QD=15.47;ReadPosRankSum=0.922	GT:AD:DP:GQ:PL	0/1:4,4:8:99:152,0,136
1	117532790	.	C	T	36.77	PASS	AC=1;AF=0.500;AN=2;BaseQRankSum=0.572;ClippingRankSum=-1.067;DP=8;FS=0.000;MLEAC=1;MLEAF=0.500;MQ=60.00;MQ0=0;MQRankSum=1.067;QD=4.60;ReadPosRankSum=1.067	GT:AD:DP:GQ:PL	0/1:6,2:8:65:65,0,226
1	117532891	.	T	C	214.78	PASS	AC=1;AF=0.500;AN=2;BaseQRankSum=0.742;ClippingRankSum=-0.742;DP=7;FS=0.000;MLEAC=1;MLEAF=0.500;MQ=60.00;MQ0=0;MQRankSum=0.742;QD=30.68;ReadPosRankSum=0.742	GT:AD:DP:GQ:PL	0/1:1,6:7:24:243,0,24
1	117602960	.	C	A	119.77	PASS	AC=1;AF=0.500;AN=2;BaseQRankSum=0.720;ClippingRankSum=0.720;DP=6;FS=4.771;MLEAC=1;MLEAF=0.500;MQ=60.00;MQ0=0;MQRankSum=-1.380;QD=19.96;ReadPosRankSum=0.720	GT:AD:DP:GQ:PL	0/1:2,4:6:58:148,0,58
1	117617705	.	A	G	346.77	PASS	AC=1;AF=0.500;AN=2;BaseQRankSum=0.489;ClippingRankSum=-0.489;DP=18;FS=1.952;MLEAC=1;MLEAF=0.500;MQ=60.00;MQ0=0;MQRankSum=-1.111;QD=19.26;ReadPosRankSum=0.666	GT:AD:DP:GQ:PL	0/1:8,10:18:99:375,0,292
1	117618067	.	C	T	228.77	PASS	AC=1;AF=0.500;AN=2;BaseQRankSum=-1.134;ClippingRankSum=0.135;DP=12;FS=5.332;MLEAC=1;MLEAF=0.500;MQ=60.00;MQ0=0;MQRankSum=-0.529;QD=19.06;ReadPosRankSum=-0.380	GT:AD:DP:GQ:PL	0/1:5,7:12:99:257,0,174
1	117631071	.	A	G	35.77	PASS	AC=1;AF=0.500;AN=2;BaseQRankSum=-1.231;ClippingRankSum=0.358;DP=5;FS=3.979;MLEAC=1;MLEAF=0.500;MQ=60.00;MQ0=0;MQRankSum=-0.358;QD=7.15;ReadPosRankSum=0.358	GT:AD:DP:GQ:PL	0/1:3,2:5:64:64,0,110
1	117656088	.	A	G	45.77	PASS	AC=1;AF=0.500;AN=2;BaseQRankSum=0.358;ClippingRankSum=1.231;DP=5;FS=3.979;MLEAC=1;MLEAF=0.500;MQ=60.00;MQ0=0;MQRankSum=1.231;QD=9.15;ReadPosRankSum=-0.358	GT:AD:DP:GQ:PL	0/1:3,2:5:74:74,0,121
1	117663913	.	C	T	181.90	PASS	AC=2;AF=1.00;AN=2;DP=5;FS=0.000;MLEAC=2;MLEAF=1.00;MQ=60.00;MQ0=0;QD=26.26	GT:AD:DP:GQ:PL	1/1:0,5:5:15:210,15,0
1	117686914	.	C	T	79.77	PASS	AC=1;AF=0.500;AN=2;BaseQRankSum=0.937;ClippingRankSum=0.000;DP=7;FS=3.136;MLEAC=1;MLEAF=0.500;MQ=60.00;MQ0=0;MQRankSum=0.000;QD=11.40;ReadPosRankSum=0.000	GT:AD:DP:GQ:PL	0/1:4,3:7:99:108,0,140
1	117687125	.	A	T	88.85	PASS	AC=1;AF=0.500;AN=2;BaseQRankSum=0.727;ClippingRankSum=0.727;DP=4;FS=0.000;MLEAC=1;MLEAF=0.500;MQ=60.00;MQ0=0;MQRankSum=0.727;QD=22.21;ReadPosRankSum=0.727	GT:AD:DP:GQ:PL	0/1:1,3:4:17:117,0,17
1	117688400	.	T	C	13.72	LowQual	AC=2;AF=1.00;AN=2;DP=1;FS=0.000;MLEAC=2;MLEAF=1.00;MQ=60.00;MQ0=0;QD=13.72	GT:AD:DP:GQ:PL	1/1:0,1:1:3:40,3,0
1	117910682	.	G	A	37.77	PASS	AC=1;AF=0.500;AN=2;BaseQRankSum=0.198;ClippingRankSum=-0.922;DP=7;FS=3.680;MLEAC=1;MLEAF=0.500;MQ=60.00;MQ0=0;MQRankSum=0.198;QD=5.40;ReadPosRankSum=0.922	GT:AD:DP:GQ:PL	0/1:5,2:7:66:66,0,197
1	118065841	.	A	G	120.77	PASS	AC=1;AF=0.500;AN=2;BaseQRankSum=0.361;ClippingRankSum=1.652;DP=9;FS=0.000;MLEAC=1;MLEAF=0.500;MQ=60.00;MQ0=0;MQRankSum=1.159;QD=13.42;ReadPosRankSum=-1.652	GT:AD:DP:GQ:PL	0/1:5,4:9:99:149,0,195
1	118067306	.	T	A	236.84	PASS	AC=2;AF=1.00;AN=2;DP=6;FS=0.000;MLEAC=2;MLEAF=1.00;MQ=60.00;MQ0=0;QD=31.52	GT:AD:DP:GQ:PL	1/1:0,6:6:18:265,18,0
1	118068934	.	G	A	38.77	PASS	AC=1;AF=0.500;AN=2;BaseQRankSum=-0.720;ClippingRankSum=1.380;DP=6;FS=0.000;MLEAC=1;MLEAF=0.500;MQ=60.00;MQ0=0;MQRankSum=0.000;QD=6.46;ReadPosRankSum=-1.380	GT:AD:DP:GQ:PL	0/1:4,2:6:67:67,0,157
1	118069696	.	T	C	84.77	PASS	AC=1;AF=0.500;AN=2;BaseQRankSum=1.231;ClippingRankSum=1.231;DP=5;FS=0.000;MLEAC=1;MLEAF=0.500;MQ=60.00;MQ0=0;MQRankSum=-0.358;QD=16.95;ReadPosRankSum=0.358	GT:AD:DP:GQ:PL	0/1:2,3:5:61:113,0,61
1	118165691	.	C	T	180.90	PASS	AC=2;AF=1.00;AN=2;DP=5;FS=0.000;MLEAC=2;MLEAF=1.00;MQ=60.00;MQ0=0;QD=34.50	GT:AD:DP:GQ:PL	1/1:0,5:5:15:209,15,0
1	118167199	.	A	G	107.28	PASS	AC=2;AF=1.00;AN=2;DP=3;FS=0.000;MLEAC=2;MLEAF=1.00;MQ=60.00;MQ0=0;QD=31.73	GT:AD:DP:GQ:PL	1/1:0,3:3:9:135,9,0
1	118169463	.	G	A	62.74	PASS	AC=2;AF=1.00;AN=2;DP=2;FS=0.000;MLEAC=2;MLEAF=1.00;MQ=60.00;MQ0=0;QD=31.37	GT:AD:DP:GQ:PL	1/1:0,2:2:6:90,6,0
1	118383768	.	C	A	58.74	PASS	AC=2;AF=1.00;AN=2;DP=2;FS=0.000;MLEAC=2;MLEAF=1.00;MQ=60.00;MQ0=0;QD=29.37	GT:AD:DP:GQ:PL	1/1:0,2:2:6:86,6,0
1	118482149	.	C	T	123.77	PASS	AC=1;AF=0.500;AN=2;BaseQRankSum=0.937;ClippingRankSum=-0.550;DP=7;FS=0.000;MLEAC=1;MLEAF=0.500;MQ=60.00;MQ0=0;MQRankSum=0.550;QD=17.68;ReadPosRankSum=0.550	GT:AD:DP:GQ:PL	0/1:3,4:7:87:152,0,87
1	119574074	.	G	C	51.77	PASS	AC=1;AF=0.500;AN=2;BaseQRankSum=0.736;ClippingRankSum=-0.736;DP=3;FS=0.000;MLEAC=1;MLEAF=0.500;MQ=60.00;MQ0=0;MQRankSum=0.736;QD=17.26;ReadPosRankSum=0.736	GT:AD:DP:GQ:PL	0/1:1,2:3:36:80,0,36
1	119575232	.	T	C	36.77	PASS	AC=1;AF=0.500;AN=2;BaseQRankSum=-1.231;ClippingRankSum=1.231;DP=5;FS=0.000;MLEAC=1;MLEAF=0.500;MQ=60.00;MQ0=0;MQRankSum=0.358;QD=7.35;ReadPosRankSum=-1.231	GT:AD:DP:GQ:PL	0/1:3,2:5:65:65,0,116
1	119700120	.	A	G	59.74	PASS	AC=2;AF=1.00;AN=2;DP=2;FS=0.000;MLEAC=2;MLEAF=1.00;MQ=60.00;MQ0=0;QD=29.87	GT:AD:DP:GQ:PL	1/1:0,2:2:6:87,6,0
1	119713997	.	A	T	56.74	PASS	AC=2;AF=1.00;AN=2;DP=2;FS=0.000;MLEAC=2;MLEAF=1.00;MQ=60.00;MQ0=0;QD=28.37	GT:AD:DP:GQ:PL	1/1:0,2:2:6:84,6,0
1	120148987	.	G	T	18.59	LowQual	AC=2;AF=1.00;AN=2;DP=1;FS=0.000;MLEAC=2;MLEAF=1.00;MQ=60.00;MQ0=0;QD=18.59	GT:AD:DP:GQ:PL	1/1:0,1:1:3:45,3,0
1	120148993	.	A	G	18.59	LowQual	AC=2;AF=1.00;AN=2;DP=1;FS=0.000;MLEAC=2;MLEAF=1.00;MQ=60.00;MQ0=0;QD=18.59	GT:AD:DP:GQ:PL	1/1:0,1:1:3:45,3,0
1	120148994	.	C	T	18.59	LowQual	AC=2;AF=1.00;AN=2;DP=1;FS=0.000;MLEAC=2;MLEAF=1.00;MQ=60.00;MQ0=0;QD=18.59	GT:AD:DP:GQ:PL	1/1:0,1:1:3:45,3,0
1	120254545	.	G	C	372.77	PASS	AC=2;AF=1.00;AN=2;DP=10;FS=0.000;MLEAC=2;MLEAF=1.00;MQ=60.00;MQ0=0;QD=30.52	GT:AD:DP:GQ:PL	1/1:0,10:10:30:401,30,0
1	120270824	.	G	A	46.77	PASS	AC=1;AF=0.500;AN=2;BaseQRankSum=1.231;ClippingRankSum=-0.358;DP=5;FS=0.000;MLEAC=1;MLEAF=0.500;MQ=60.00;MQ0=0;MQRankSum=0.358;QD=9.35;ReadPosRankSum=0.358	GT:AD:DP:GQ:PL	0/1:3,2:5:75:75,0,119
1	120271778	.	T	C	52.77	PASS	AC=1;AF=0.500;AN=2;BaseQRankSum=0.736;ClippingRankSum=0.736;DP=3;FS=0.000;MLEAC=1;MLEAF=0.500;MQ=60.00;MQ0=0;MQRankSum=0.736;QD=17.59;ReadPosRankSum=-0.736	GT:AD:DP:GQ:PL	0/1:1,2:3:34:81,0,34
1	120272477	.	T	C	51.77	PASS	AC=1;AF=0.500;AN=2;BaseQRankSum=0.736;ClippingRankSum=0.736;DP=3;FS=0.000;MLEAC=1;MLEAF=0.500;MQ=60.00;MQ0=0;MQRankSum=0.736;QD=17.26;ReadPosRankSum=0.736	GT:AD:DP:GQ:PL	0/1:1,2:3:37:80,0,37
1	120274455	.	A	G	62.74	PASS	AC=2;AF=1.00;AN=2;DP=2;FS=0.000;MLEAC=2;MLEAF=1.00;MQ=60.00;MQ0=0;QD=31.37	GT:AD:DP:GQ:PL	1/1:0,2:2:6:90,6,0
1	120275647	.	G	A	50.74	PASS	AC=2;AF=1.00;AN=2;DP=2;FS=0.000;MLEAC=2;MLEAF=1.00;MQ=60.00;MQ0=0;QD=25.37	GT:AD:DP:GQ:PL	1/1:0,2:2:6:78,6,0
1	120276102	.	G	A	48.74	PASS	AC=2;AF=1.00;AN=2;DP=2;FS=0.000;MLEAC=2;MLEAF=1.00;MQ=60.00;MQ0=0;QD=24.37	GT:AD:DP:GQ:PL	1/1:0,2:2:6:76,6,0
1	120280273	.	T	A	54.74	PASS	AC=2;AF=1.00;AN=2;DP=2;FS=0.000;MLEAC=2;MLEAF=1.00;MQ=60.00;MQ0=0;QD=27.37	GT:AD:DP:GQ:PL	1/1:0,2:2:6:82,6,0
1	120284988	.	T	C	106.28	PASS	AC=2;AF=1.00;AN=2;DP=3;FS=0.000;MLEAC=2;MLEAF=1.00;MQ=60.00;MQ0=0;QD=32.28	GT:AD:DP:GQ:PL	1/1:0,3:3:9:134,9,0
1	120285546	.	G	A	1305.77	PASS	AC=2;AF=1.00;AN=2;DP=32;FS=0.000;MLEAC=2;MLEAF=1.00;MQ=60.00;MQ0=0;QD=25.83	GT:AD:DP:GQ:PL	1/1:0,32:32:96:1334,96,0
1	120293367	.	T	C	59.74	PASS	AC=2;AF=1.00;AN=2;DP=2;FS=0.000;MLEAC=2;MLEAF=1.00;MQ=60.00;MQ0=0;QD=29.87	GT:AD:DP:GQ:PL	1/1:0,2:2:6:87,6,0
1	120297451	.	A	G	53.74	PASS	AC=2;AF=1.00;AN=2;DP=2;FS=0.000;MLEAC=2;MLEAF=1.00;MQ=60.00;MQ0=0;QD=26.87	GT:AD:DP:GQ:PL	1/1:0,2:2:6:81,6,0
1	120301432	.	A	G	60.74	PASS	AC=2;AF=1.00;AN=2;DP=2;FS=0.000;MLEAC=2;MLEAF=1.00;MQ=60.00;MQ0=0;QD=30.37	GT:AD:DP:GQ:PL	1/1:0,2:2:6:88,6,0
1	120533209	.	A	G	12.77	LowQual	AC=2;AF=1.00;AN=2;DP=1;FS=0.000;MLEAC=2;MLEAF=1.00;MQ=60.00;MQ0=0;QD=12.77	GT:AD:DP:GQ:PL	1/1:0,1:1:3:39,3,0
1	120536008	.	A	C	62.74	PASS	AC=2;AF=1.00;AN=2;DP=2;FS=0.000;MLEAC=2;MLEAF=1.00;MQ=60.00;MQ0=0;QD=31.37	GT:AD:DP:GQ:PL	1/1:0,2:2:6:90,6,0
1	120536913	.	G	C	54.74	PASS	AC=2;AF=1.00;AN=2;DP=2;FS=0.000;MLEAC=2;MLEAF=1.00;MQ=60.00;MQ0=0;QD=27.37	GT:AD:DP:GQ:PL	1/1:0,2:2:6:82,6,0
1	120611964	.	G	C	16.86	LowQual;my_snp_filter	AC=1;AF=0.500;AN=2;BaseQRankSum=0.825;ClippingRankSum=-0.825;DP=11;FS=0.000;MLEAC=1;MLEAF=0.500;MQ=60.00;MQ0=0;MQRankSum=0.354;QD=1.53;ReadPosRankSum=0.118	GT:AD:DP:GQ:PL	0/1:9,2:11:45:45,0,436
1	120612006	.	G	A	88.77	PASS	AC=1;AF=0.500;AN=2;BaseQRankSum=0.386;ClippingRankSum=-0.540;DP=13;FS=0.000;MLEAC=1;MLEAF=0.500;MQ=60.00;MQ0=0;MQRankSum=-0.849;QD=6.83;ReadPosRankSum=0.077	GT:AD:DP:GQ:PL	0/1:9,4:13:99:117,0,290
1	120612034	.	T	G	21.80	LowQual;my_snp_filter	AC=1;AF=0.500;AN=2;BaseQRankSum=-0.269;ClippingRankSum=0.404;DP=16;FS=6.021;MLEAC=1;MLEAF=0.500;MQ=60.00;MQ0=0;MQRankSum=-0.269;QD=1.36;ReadPosRankSum=-0.269	GT:AD:DP:GQ:PL	0/1:13,3:16:50:50,0,596
1	120612154	.	C	G	73.77	PASS	AC=1;AF=0.500;AN=2;BaseQRankSum=0.573;ClippingRankSum=1.203;DP=9;FS=4.771;MLEAC=1;MLEAF=0.500;MQ=60.00;MQ0=0;MQRankSum=-1.203;QD=8.20;ReadPosRankSum=1.422	GT:AD:DP:GQ:PL	0/1:6,3:9:99:102,0,538
1	120612163	.	C	A	73.77	PASS	AC=1;AF=0.500;AN=2;BaseQRankSum=0.382;ClippingRankSum=0.978;DP=11;FS=5.643;MLEAC=1;MLEAF=0.500;MQ=60.00;MQ0=0;MQRankSum=-0.566;QD=6.71;ReadPosRankSum=0.000	GT:AD:DP:GQ:PL	0/1:8,3:11:99:102,0,538
1	120612168	.	C	T	57.77	PASS	AC=1;AF=0.500;AN=2;BaseQRankSum=0.000;ClippingRankSum=-0.382;DP=11;FS=0.000;MLEAC=1;MLEAF=0.500;MQ=60.00;MQ0=0;MQRankSum=0.000;QD=5.25;ReadPosRankSum=0.715	GT:AD:DP:GQ:PL	0/1:8,3:11:86:86,0,290
1	120612194	.	C	G	39.77	PASS	AC=1;AF=0.500;AN=2;BaseQRankSum=0.720;ClippingRankSum=-0.720;DP=6;FS=0.000;MLEAC=1;MLEAF=0.500;MQ=60.00;MQ0=0;MQRankSum=-1.380;QD=6.63;ReadPosRankSum=1.380	GT:AD:DP:GQ:PL	0/1:4,2:6:68:68,0,146
1	121484951	.	T	C	54.74	PASS	AC=2;AF=1.00;AN=2;DP=2;FS=0.000;MLEAC=2;MLEAF=1.00;MQ=60.00;MQ0=0;QD=27.37	GT:AD:DP:GQ:PL	1/1:0,2:2:6:82,6,0
1	121485214	.	G	T	170.77	PASS	AC=1;AF=0.500;AN=2;BaseQRankSum=-1.604;ClippingRankSum=0.454;DP=25;FS=6.956;MLEAC=1;MLEAF=0.500;MQ=60.00;MQ0=0;MQRankSum=-1.180;QD=6.83;ReadPosRankSum=0.696	GT:AD:DP:GQ:PL	0/1:18,7:25:99:199,0,1379
1	121485227	.	A	T	1303.79	PASS	AC=2;AF=1.00;AN=2;BaseQRankSum=0.969;ClippingRankSum=-2.012;DP=17;FS=0.000;MLEAC=2;MLEAF=1.00;MQ=60.00;MQ0=0;MQRankSum=0.224;QD=31.74;ReadPosRankSum=1.863	GT:AD:DP:GQ:PL	1/1:2,15:17:22:1332,22,0
1	121485241	.	G	C	1303.79	PASS	AC=2;AF=1.00;AN=2;DP=21;FS=0.000;MLEAC=2;MLEAF=1.00;MQ=60.00;MQ0=0;QD=37.72	GT:AD:DP:GQ:PL	1/1:0,21:21:22:1332,22,0
1	121485251	.	A	T	1303.79	PASS	AC=2;AF=1.00;AN=2;DP=19;FS=0.000;MLEAC=2;MLEAF=1.00;MQ=60.00;MQ0=0;QD=30.21	GT:AD:DP:GQ:PL	1/1:0,19:19:22:1332,22,0
1	121485303	.	G	C	19.81	LowQual;my_snp_filter	AC=1;AF=0.500;AN=2;BaseQRankSum=1.286;ClippingRankSum=-1.062;DP=19;FS=0.000;MLEAC=1;MLEAF=0.500;MQ=60.00;MQ0=0;MQRankSum=0.280;QD=1.04;ReadPosRankSum=1.957	GT:AD:DP:GQ:PL	0/1:16,3:19:48:48,0,1345
1	121485308	.	T	C	32.77	my_snp_filter	AC=1;AF=0.500;AN=2;BaseQRankSum=-1.062;ClippingRankSum=-1.062;DP=19;FS=0.000;MLEAC=1;MLEAF=0.500;MQ=60.00;MQ0=0;MQRankSum=-0.280;QD=1.72;ReadPosRankSum=0.727	GT:AD:DP:GQ:PL	0/1:16,3:19:61:61,0,777
1	121485376	.	C	A	54.77	my_snp_filter	AC=1;AF=0.500;AN=2;BaseQRankSum=-0.283;ClippingRankSum=-0.283;DP=30;FS=3.796;MLEAC=1;MLEAF=0.500;MQ=60.00;MQ0=0;MQRankSum=0.472;QD=1.83;ReadPosRankSum=-1.795	GT:AD:DP:GQ:PL	0/1:21,9:30:99:304,0,2138
1	121485379	.	C	T	193.77	PASS	AC=1;AF=0.500;AN=2;BaseQRankSum=-0.402;ClippingRankSum=0.307;DP=31;FS=0.000;MLEAC=1;MLEAF=0.500;MQ=60.00;MQ0=0;MQRankSum=0.024;QD=6.25;ReadPosRankSum=-0.780	GT:AD:DP:GQ:PL	0/1:24,7:31:99:222,0,2153
1	121485387	.	C	T	253.77	PASS	AC=1;AF=0.500;AN=2;BaseQRankSum=1.309;ClippingRankSum=0.087;DP=22;FS=8.951;MLEAC=1;MLEAF=0.500;MQ=60.00;MQ0=0;MQRankSum=-1.571;QD=11.53;ReadPosRankSum=-1.047	GT:AD:DP:GQ:PL	0/1:17,5:22:99:304,0,2367
1	121485398	.	A	G	20.80	LowQual;my_snp_filter	AC=1;AF=0.500;AN=2;BaseQRankSum=-1.323;ClippingRankSum=-0.567;DP=17;FS=2.884;MLEAC=1;MLEAF=0.500;MQ=60.00;MQ0=0;MQRankSum=1.071;QD=1.22;ReadPosRankSum=-0.189	GT:AD:DP:GQ:PL	0/1:14,3:17:49:49,0,1131
1	143458078	.	T	C	62.74	PASS	AC=2;AF=1.00;AN=2;DP=2;FS=0.000;MLEAC=2;MLEAF=1.00;MQ=60.00;MQ0=0;QD=31.37	GT:AD:DP:GQ:PL	1/1:0,2:2:6:90,6,0
1	143458086	.	C	T	62.74	PASS	AC=2;AF=1.00;AN=2;DP=2;FS=0.000;MLEAC=2;MLEAF=1.00;MQ=60.00;MQ0=0;QD=31.37	GT:AD:DP:GQ:PL	1/1:0,2:2:6:90,6,0
1	143465428	.	T	A	205.78	PASS	AC=1;AF=0.500;AN=2;BaseQRankSum=0.742;ClippingRankSum=-0.742;DP=7;FS=0.000;MLEAC=1;MLEAF=0.500;MQ=60.00;MQ0=0;MQRankSum=-0.742;QD=29.40;ReadPosRankSum=0.742	GT:AD:DP:GQ:PL	0/1:1,6:7:25:234,0,25
1	144014051	.	G	A	113.77	PASS	AC=1;AF=0.500;AN=2;BaseQRankSum=0.000;ClippingRankSum=0.741;DP=10;FS=2.430;MLEAC=1;MLEAF=0.500;MQ=60.00;MQ0=0;MQRankSum=-0.365;QD=11.38;ReadPosRankSum=-0.633	GT:AD:DP:GQ:PL	0/1:6,4:10:99:142,0,232
1	144014068	.	T	C	291.77	PASS	AC=1;AF=0.500;AN=2;BaseQRankSum=1.733;ClippingRankSum=-0.480;DP=10;FS=3.310;MLEAC=1;MLEAF=0.500;MQ=60.00;MQ0=0;MQRankSum=1.271;QD=29.18;ReadPosRankSum=1.733	GT:AD:DP:GQ:PL	0/1:2,8:10:41:320,0,41
1	144481200	.	G	A	80.77	PASS	AC=1;AF=0.500;AN=2;BaseQRankSum=1.920;ClippingRankSum=-1.920;DP=8;FS=4.260;MLEAC=1;MLEAF=0.500;MQ=60.00;MQ0=0;MQRankSum=-0.956;QD=10.10;ReadPosRankSum=1.920	GT:AD:DP:GQ:PL	0/1:5,3:8:99:109,0,176
1	144593760	.	G	A	69.77	PASS	AC=1;AF=0.500;AN=2;BaseQRankSum=0.406;ClippingRankSum=-1.537;DP=6;FS=0.000;MLEAC=1;MLEAF=0.500;MQ=60.00;MQ0=0;MQRankSum=0.406;QD=11.63;ReadPosRankSum=0.988	GT:AD:DP:GQ:PL	0/1:3,3:6:98:98,0,103
1	144593781	.	G	C	37.77	PASS	AC=1;AF=0.500;AN=2;BaseQRankSum=0.358;ClippingRankSum=-0.358;DP=5;FS=0.000;MLEAC=1;MLEAF=0.500;MQ=60.00;MQ0=0;MQRankSum=0.358;QD=7.55;ReadPosRankSum=0.358	GT:AD:DP:GQ:PL	0/1:3,2:5:66:66,0,107
1	144593877	.	A	G	37.77	PASS	AC=1;AF=0.500;AN=2;BaseQRankSum=1.067;ClippingRankSum=0.000;DP=8;FS=0.000;MLEAC=1;MLEAF=0.500;MQ=60.00;MQ0=0;MQRankSum=-0.572;QD=4.72;ReadPosRankSum=0.000	GT:AD:DP:GQ:PL	0/1:6,2:8:66:66,0,703
1	144593881	.	A	C	37.77	PASS	AC=1;AF=0.500;AN=2;BaseQRankSum=1.067;ClippingRankSum=0.000;DP=8;FS=0.000;MLEAC=1;MLEAF=0.500;MQ=60.00;MQ0=0;MQRankSum=-0.572;QD=4.72;ReadPosRankSum=1.067	GT:AD:DP:GQ:PL	0/1:6,2:8:66:66,0,703
1	144598641	.	C	T	321.77	PASS	AC=1;AF=0.500;AN=2;BaseQRankSum=-0.267;ClippingRankSum=-1.067;DP=14;FS=2.363;MLEAC=1;MLEAF=0.500;MQ=60.00;MQ0=0;MQRankSum=0.533;QD=22.98;ReadPosRankSum=0.400	GT:AD:DP:GQ:PL	0/1:5,9:14:99:350,0,173
1	144598659	.	C	T	329.77	PASS	AC=1;AF=0.500;AN=2;BaseQRankSum=1.157;ClippingRankSum=-1.312;DP=13;FS=0.000;MLEAC=1;MLEAF=0.500;MQ=60.00;MQ0=0;MQRankSum=-1.003;QD=25.37;ReadPosRankSum=0.386	GT:AD:DP:GQ:PL	0/1:4,9:13:99:358,0,128
1	144598755	.	G	A	465.77	PASS	AC=1;AF=0.500;AN=2;BaseQRankSum=-0.341;ClippingRankSum=1.209;DP=23;FS=7.726;MLEAC=1;MLEAF=0.500;MQ=60.00;MQ0=0;MQRankSum=-0.899;QD=20.25;ReadPosRankSum=-1.892	GT:AD:DP:GQ:PL	0/1:10,13:23:99:494,0,370
1	144852992	.	C	T	57.74	PASS	AC=2;AF=1.00;AN=2;DP=2;FS=0.000;MLEAC=2;MLEAF=1.00;MQ=60.00;MQ0=0;QD=28.87	GT:AD:DP:GQ:PL	1/1:0,2:2:6:85,6,0
1	144873887	.	C	T	50.77	PASS	AC=1;AF=0.500;AN=2;BaseQRankSum=-0.736;ClippingRankSum=0.736;DP=3;FS=0.000;MLEAC=1;MLEAF=0.500;MQ=60.00;MQ0=0;MQRankSum=0.736;QD=16.92;ReadPosRankSum=0.736	GT:AD:DP:GQ:PL	0/1:1,2:3:37:79,0,37
1	144879375	.	T	C	100.28	PASS	AC=2;AF=1.00;AN=2;DP=3;FS=0.000;MLEAC=2;MLEAF=1.00;MQ=60.00;MQ0=0;QD=33.43	GT:AD:DP:GQ:PL	1/1:0,3:3:9:128,9,0
1	144912153	.	A	G	248.77	PASS	AC=1;AF=0.500;AN=2;BaseQRankSum=1.635;ClippingRankSum=0.244;DP=12;FS=0.000;MLEAC=1;MLEAF=0.500;MQ=60.00;MQ0=0;MQRankSum=0.135;QD=20.73;ReadPosRankSum=0.135	GT:AD:DP:GQ:PL	0/1:5,7:12:99:277,0,185
1	144921918	.	C	T	218.77	PASS	AC=1;AF=0.500;AN=2;BaseQRankSum=0.058;ClippingRankSum=0.405;DP=15;FS=0.000;MLEAC=1;MLEAF=0.500;MQ=60.00;MQ0=0;MQRankSum=-0.984;QD=14.58;ReadPosRankSum=-0.868	GT:AD:DP:GQ:PL	0/1:8,7:15:99:247,0,294
1	144930940	.	T	C	67.77	PASS	AC=1;AF=0.500;AN=2;BaseQRankSum=0.925;ClippingRankSum=-1.849;DP=12;FS=6.264;MLEAC=1;MLEAF=0.500;MQ=60.00;MQ0=0;MQRankSum=-0.925;QD=5.65;ReadPosRankSum=1.479	GT:AD:DP:GQ:PL	0/1:9,3:12:96:96,0,312
1	144931873	.	C	G	71.77	PASS	AC=1;AF=0.500;AN=2;BaseQRankSum=-1.537;ClippingRankSum=0.406;DP=6;FS=0.000;MLEAC=1;MLEAF=0.500;MQ=60.00;MQ0=0;MQRankSum=0.988;QD=11.96;ReadPosRankSum=0.406	GT:AD:DP:GQ:PL	0/1:3,3:6:99:100,0,104
1	144932220	.	G	T	106.03	PASS	AC=2;AF=1.00;AN=2;DP=4;FS=0.000;MLEAC=2;MLEAF=1.00;MQ=60.00;MQ0=0;QD=26.51	GT:AD:DP:GQ:PL	1/1:0,4:4:12:134,12,0
1	145013802	.	T	G	62.74	PASS	AC=2;AF=1.00;AN=2;DP=2;FS=0.000;MLEAC=2;MLEAF=1.00;MQ=60.00;MQ0=0;QD=31.37	GT:AD:DP:GQ:PL	1/1:0,2:2:6:90,6,0
1	145099495	.	G	T	139.03	PASS	AC=2;AF=1.00;AN=2;DP=4;FS=0.000;MLEAC=2;MLEAF=1.00;MQ=60.00;MQ0=0;QD=34.76	GT:AD:DP:GQ:PL	1/1:0,4:4:12:167,12,0
1	145103366	.	G	C	60.74	PASS	AC=2;AF=1.00;AN=2;DP=2;FS=0.000;MLEAC=2;MLEAF=1.00;MQ=60.00;MQ0=0;QD=30.37	GT:AD:DP:GQ:PL	1/1:0,2:2:6:88,6,0
1	145103844	.	G	A	53.74	PASS	AC=2;AF=1.00;AN=2;DP=2;FS=0.000;MLEAC=2;MLEAF=1.00;MQ=60.00;MQ0=0;QD=26.87	GT:AD:DP:GQ:PL	1/1:0,2:2:6:81,6,0
1	145103928	.	G	A	460.77	PASS	AC=1;AF=0.500;AN=2;BaseQRankSum=0.243;ClippingRankSum=-0.049;DP=36;FS=0.000;MLEAC=1;MLEAF=0.500;MQ=60.00;MQ0=0;MQRankSum=-0.665;QD=12.80;ReadPosRankSum=0.600	GT:AD:DP:GQ:PL	0/1:22,14:36:99:489,0,839
1	145103947	.	T	C	836.77	PASS	AC=2;AF=1.00;AN=2;DP=21;FS=0.000;MLEAC=2;MLEAF=1.00;MQ=60.00;MQ0=0;QD=27.24	GT:AD:DP:GQ:PL	1/1:0,21:21:63:865,63,0
1	145109549	.	G	T	784.77	PASS	AC=2;AF=1.00;AN=2;DP=19;FS=0.000;MLEAC=2;MLEAF=1.00;MQ=60.00;MQ0=0;QD=29.83	GT:AD:DP:GQ:PL	1/1:0,19:19:57:813,57,0
1	145109583	.	C	A	1093.77	PASS	AC=2;AF=1.00;AN=2;DP=26;FS=0.000;MLEAC=2;MLEAF=1.00;MQ=60.00;MQ0=0;QD=32.90	GT:AD:DP:GQ:PL	1/1:0,26:26:78:1122,78,0
1	145110238	.	A	G	102.28	PASS	AC=2;AF=1.00;AN=2;DP=3;FS=0.000;MLEAC=2;MLEAF=1.00;MQ=60.00;MQ0=0;QD=34.09	GT:AD:DP:GQ:PL	1/1:0,3:3:9:130,9,0
1	145110367	.	C	A	14.68	LowQual	AC=2;AF=1.00;AN=2;DP=1;FS=0.000;MLEAC=2;MLEAF=1.00;MQ=60.00;MQ0=0;QD=14.68	GT:AD:DP:GQ:PL	1/1:0,1:1:3:41,3,0
1	145111114	.	G	A	59.74	PASS	AC=2;AF=1.00;AN=2;DP=2;FS=0.000;MLEAC=2;MLEAF=1.00;MQ=60.00;MQ0=0;QD=29.87	GT:AD:DP:GQ:PL	1/1:0,2:2:6:87,6,0
1	145111545	.	C	T	126.03	PASS	AC=2;AF=1.00;AN=2;DP=4;FS=0.000;MLEAC=2;MLEAF=1.00;MQ=60.00;MQ0=0;QD=31.51	GT:AD:DP:GQ:PL	1/1:0,4:4:12:154,12,0
1	145111839	.	T	C	59.74	PASS	AC=2;AF=1.00;AN=2;DP=2;FS=0.000;MLEAC=2;MLEAF=1.00;MQ=60.00;MQ0=0;QD=29.87	GT:AD:DP:GQ:PL	1/1:0,2:2:6:87,6,0
1	145111873	.	C	T	57.74	PASS	AC=2;AF=1.00;AN=2;DP=2;FS=0.000;MLEAC=2;MLEAF=1.00;MQ=60.00;MQ0=0;QD=28.87	GT:AD:DP:GQ:PL	1/1:0,2:2:6:85,6,0
1	145112287	.	T	C	59.74	PASS	AC=2;AF=1.00;AN=2;DP=2;FS=0.000;MLEAC=2;MLEAF=1.00;MQ=60.00;MQ0=0;QD=29.87	GT:AD:DP:GQ:PL	1/1:0,2:2:6:87,6,0
1	145112313	.	T	C	99.28	PASS	AC=2;AF=1.00;AN=2;DP=3;FS=0.000;MLEAC=2;MLEAF=1.00;MQ=60.00;MQ0=0;QD=33.09	GT:AD:DP:GQ:PL	1/1:0,3:3:9:127,9,0
1	145112414	.	T	C	1388.77	PASS	AC=2;AF=1.00;AN=2;DP=33;FS=0.000;MLEAC=2;MLEAF=1.00;MQ=60.00;MQ0=0;QD=32.25	GT:AD:DP:GQ:PL	1/1:0,33:33:99:1417,99,0
1	145112428	.	C	T	1360.77	PASS	AC=2;AF=1.00;AN=2;BaseQRankSum=-0.545;ClippingRankSum=-0.149;DP=35;FS=3.399;MLEAC=2;MLEAF=1.00;MQ=60.00;MQ0=0;MQRankSum=-1.733;QD=24.94;ReadPosRankSum=0.149	GT:AD:DP:GQ:PL	1/1:1,34:35:62:1389,62,0
1	145112485	.	C	T	1927.77	PASS	AC=2;AF=1.00;AN=2;DP=45;FS=0.000;MLEAC=2;MLEAF=1.00;MQ=60.00;MQ0=0;QD=31.20	GT:AD:DP:GQ:PL	1/1:0,45:45:99:1956,135,0
1	145113684	.	G	A	38.77	PASS	AC=1;AF=0.500;AN=2;BaseQRankSum=-0.358;ClippingRankSum=-0.358;DP=5;FS=0.000;MLEAC=1;MLEAF=0.500;MQ=60.00;MQ0=0;MQRankSum=-1.231;QD=7.75;ReadPosRankSum=0.358	GT:AD:DP:GQ:PL	0/1:3,2:5:67:67,0,111
1	145114600	.	A	G	102.28	PASS	AC=2;AF=1.00;AN=2;DP=3;FS=0.000;MLEAC=2;MLEAF=1.00;MQ=60.00;MQ0=0;QD=34.09	GT:AD:DP:GQ:PL	1/1:0,3:3:9:130,9,0
1	145114628	.	C	G	61.74	PASS	AC=2;AF=1.00;AN=2;DP=2;FS=0.000;MLEAC=2;MLEAF=1.00;MQ=60.00;MQ0=0;QD=30.87	GT:AD:DP:GQ:PL	1/1:0,2:2:6:89,6,0
1	145114779	.	G	A	100.28	PASS	AC=2;AF=1.00;AN=2;DP=3;FS=0.000;MLEAC=2;MLEAF=1.00;MQ=60.00;MQ0=0;QD=33.43	GT:AD:DP:GQ:PL	1/1:0,3:3:9:128,9,0
1	145115556	.	A	C	136.03	PASS	AC=2;AF=1.00;AN=2;DP=4;FS=0.000;MLEAC=2;MLEAF=1.00;MQ=60.00;MQ0=0;QD=34.01	GT:AD:DP:GQ:PL	1/1:0,4:4:12:164,12,0
1	145115810	.	A	G	1274.77	PASS	AC=2;AF=1.00;AN=2;DP=30;FS=0.000;MLEAC=2;MLEAF=1.00;MQ=60.00;MQ0=0;QD=30.40	GT:AD:DP:GQ:PL	1/1:0,30:30:90:1303,90,0
1	145116027	.	T	C	1207.77	PASS	AC=2;AF=1.00;AN=2;DP=29;FS=0.000;MLEAC=2;MLEAF=1.00;MQ=60.00;MQ0=0;QD=30.83	GT:AD:DP:GQ:PL	1/1:0,29:29:87:1236,87,0
1	145116311	.	G	T	170.90	PASS	AC=2;AF=1.00;AN=2;DP=5;FS=0.000;MLEAC=2;MLEAF=1.00;MQ=60.00;MQ0=0;QD=34.18	GT:AD:DP:GQ:PL	1/1:0,5:5:15:199,15,0
1	145116319	.	G	T	170.90	PASS	AC=2;AF=1.00;AN=2;DP=2;FS=0.000;MLEAC=2;MLEAF=1.00;MQ=60.00;MQ0=0;QD=29.12	GT:AD:DP:GQ:PL	1/1:0,2:2:15:199,15,0
1	145116429	.	A	G	801.77	PASS	AC=2;AF=1.00;AN=2;DP=19;FS=0.000;MLEAC=2;MLEAF=1.00;MQ=60.00;MQ0=0;QD=27.39	GT:AD:DP:GQ:PL	1/1:0,19:19:57:830,57,0
1	145116679	.	T	C	1097.77	PASS	AC=2;AF=1.00;AN=2;DP=27;FS=0.000;MLEAC=2;MLEAF=1.00;MQ=60.00;MQ0=0;QD=28.61	GT:AD:DP:GQ:PL	1/1:0,26:26:78:1126,78,0
1	145116798	.	G	A	601.77	PASS	AC=2;AF=1.00;AN=2;DP=15;FS=0.000;MLEAC=2;MLEAF=1.00;MQ=60.00;MQ0=0;QD=39.35	GT:AD:DP:GQ:PL	1/1:0,15:15:45:630,45,0
1	145116833	.	C	T	751.77	PASS	AC=2;AF=1.00;AN=2;DP=18;FS=0.000;MLEAC=2;MLEAF=1.00;MQ=60.00;MQ0=0;QD=29.00	GT:AD:DP:GQ:PL	1/1:0,18:18:54:780,54,0
1	145116948	.	C	T	370.78	PASS	AC=2;AF=1.00;AN=2;DP=9;FS=0.000;MLEAC=2;MLEAF=1.00;MQ=60.00;MQ0=0;QD=29.88	GT:AD:DP:GQ:PL	1/1:0,9:9:27:399,27,0
1	145117448	.	G	A	279.80	PASS	AC=2;AF=1.00;AN=2;DP=7;FS=0.000;MLEAC=2;MLEAF=1.00;MQ=60.00;MQ0=0;QD=31.55	GT:AD:DP:GQ:PL	1/1:0,7:7:21:308,21,0
1	145117589	.	C	A	268.80	PASS	AC=2;AF=1.00;AN=2;DP=7;FS=0.000;MLEAC=2;MLEAF=1.00;MQ=60.00;MQ0=0;QD=32.93	GT:AD:DP:GQ:PL	1/1:0,7:7:21:297,21,0
1	145117719	.	G	T	61.74	PASS	AC=2;AF=1.00;AN=2;DP=2;FS=0.000;MLEAC=2;MLEAF=1.00;MQ=60.00;MQ0=0;QD=30.87	GT:AD:DP:GQ:PL	1/1:0,2:2:6:89,6,0
1	145117818	.	A	G	91.28	PASS	AC=2;AF=1.00;AN=2;DP=3;FS=0.000;MLEAC=2;MLEAF=1.00;MQ=60.00;MQ0=0;QD=30.43	GT:AD:DP:GQ:PL	1/1:0,3:3:9:119,9,0
1	145118171	.	G	A	105.28	PASS	AC=2;AF=1.00;AN=2;DP=3;FS=0.000;MLEAC=2;MLEAF=1.00;MQ=60.00;MQ0=0;QD=32.66	GT:AD:DP:GQ:PL	1/1:0,3:3:9:133,9,0
1	145273302	.	A	G	77.77	PASS	AC=1;AF=0.500;AN=2;BaseQRankSum=0.322;ClippingRankSum=0.322;DP=8;FS=0.000;MLEAC=1;MLEAF=0.500;MQ=60.00;MQ0=0;MQRankSum=-0.322;QD=9.72;ReadPosRankSum=0.322	GT:AD:DP:GQ:PL	0/1:5,3:8:99:106,0,184
1	145273431	.	A	G	116.77	PASS	AC=1;AF=0.500;AN=2;BaseQRankSum=0.361;ClippingRankSum=-0.361;DP=9;FS=2.808;MLEAC=1;MLEAF=0.500;MQ=60.00;MQ0=0;MQRankSum=0.000;QD=12.97;ReadPosRankSum=0.000	GT:AD:DP:GQ:PL	0/1:5,4:9:99:145,0,187
1	145277457	.	A	G	915.77	PASS	AC=2;AF=1.00;AN=2;DP=21;FS=0.000;MLEAC=2;MLEAF=1.00;MQ=60.00;MQ0=0;QD=31.32	GT:AD:DP:GQ:PL	1/1:0,21:21:63:944,63,0
1	145277469	.	G	A	906.77	PASS	AC=2;AF=1.00;AN=2;DP=21;FS=0.000;MLEAC=2;MLEAF=1.00;MQ=60.00;MQ0=0;QD=27.00	GT:AD:DP:GQ:PL	1/1:0,21:21:63:935,63,0
1	145277481	.	A	G	448.77	PASS	AC=2;AF=1.00;AN=2;DP=11;FS=0.000;MLEAC=2;MLEAF=1.00;MQ=60.00;MQ0=0;QD=31.48	GT:AD:DP:GQ:PL	1/1:0,11:11:33:477,33,0
1	145281656	.	A	T	21.80	LowQual;my_snp_filter	AC=1;AF=0.500;AN=2;BaseQRankSum=0.493;ClippingRankSum=-0.493;DP=13;FS=0.000;MLEAC=1;MLEAF=0.500;MQ=60.00;MQ0=0;MQRankSum=-1.086;QD=1.68;ReadPosRankSum=-0.296	GT:AD:DP:GQ:PL	0/1:11,2:13:50:50,0,433
1	145284883	.	A	G	61.74	PASS	AC=2;AF=1.00;AN=2;DP=2;FS=0.000;MLEAC=2;MLEAF=1.00;MQ=60.00;MQ0=0;QD=30.87	GT:AD:DP:GQ:PL	1/1:0,2:2:6:89,6,0
1	145289271	.	A	G	97.28	PASS	AC=2;AF=1.00;AN=2;DP=3;FS=0.000;MLEAC=2;MLEAF=1.00;MQ=60.00;MQ0=0;QD=32.43	GT:AD:DP:GQ:PL	1/1:0,3:3:9:125,9,0
1	145291108	.	A	C	143.03	PASS	AC=2;AF=1.00;AN=2;DP=4;FS=0.000;MLEAC=2;MLEAF=1.00;MQ=60.00;MQ0=0;QD=26.88	GT:AD:DP:GQ:PL	1/1:0,4:4:12:171,12,0
1	145292442	.	G	T	44.77	PASS	AC=1;AF=0.500;AN=2;BaseQRankSum=0.736;ClippingRankSum=-0.736;DP=3;FS=0.000;MLEAC=1;MLEAF=0.500;MQ=60.00;MQ0=0;MQRankSum=-0.736;QD=14.92;ReadPosRankSum=0.736	GT:AD:DP:GQ:PL	0/1:1,2:3:33:73,0,33
1	145292474	.	A	T	78.77	PASS	AC=1;AF=0.500;AN=2;BaseQRankSum=0.573;ClippingRankSum=-1.422;DP=9;FS=10.792;MLEAC=1;MLEAF=0.500;MQ=60.00;MQ0=0;MQRankSum=-0.248;QD=8.75;ReadPosRankSum=-0.573	GT:AD:DP:GQ:PL	0/1:6,3:9:99:107,0,206
1	145292601	.	A	G	87.77	PASS	AC=1;AF=0.500;AN=2;BaseQRankSum=0.406;ClippingRankSum=-0.988;DP=6;FS=0.000;MLEAC=1;MLEAF=0.500;MQ=60.00;MQ0=0;MQRankSum=1.537;QD=14.63;ReadPosRankSum=0.988	GT:AD:DP:GQ:PL	0/1:3,3:6:99:116,0,108
1	145293469	.	G	C	117.77	PASS	AC=1;AF=0.500;AN=2;BaseQRankSum=1.447;ClippingRankSum=0.365;DP=10;FS=2.808;MLEAC=1;MLEAF=0.500;MQ=60.00;MQ0=0;MQRankSum=1.036;QD=11.78;ReadPosRankSum=0.365	GT:AD:DP:GQ:PL	0/1:6,4:10:99:146,0,215
1	145293490	.	G	C	38.77	PASS	AC=1;AF=0.500;AN=2;BaseQRankSum=0.922;ClippingRankSum=-0.198;DP=7;FS=0.000;MLEAC=1;MLEAF=0.500;MQ=60.00;MQ0=0;MQRankSum=-0.922;QD=5.54;ReadPosRankSum=0.198	GT:AD:DP:GQ:PL	0/1:5,2:7:67:67,0,144
1	145311931	.	C	T	58.74	PASS	AC=2;AF=1.00;AN=2;DP=2;FS=0.000;MLEAC=2;MLEAF=1.00;MQ=60.00;MQ0=0;QD=29.37	GT:AD:DP:GQ:PL	1/1:0,2:2:6:86,6,0
1	145368461	.	A	C	126.77	PASS	AC=1;AF=0.500;AN=2;BaseQRankSum=-0.550;ClippingRankSum=0.937;DP=7;FS=3.136;MLEAC=1;MLEAF=0.500;MQ=60.00;MQ0=0;MQRankSum=-0.550;QD=18.11;ReadPosRankSum=-0.937	GT:AD:DP:GQ:PL	0/1:3,4:7:99:155,0,114
1	145368837	.	C	A	210.77	PASS	AC=1;AF=0.500;AN=2;BaseQRankSum=1.133;ClippingRankSum=-0.365;DP=10;FS=3.979;MLEAC=1;MLEAF=0.500;MQ=60.00;MQ0=0;MQRankSum=0.000;QD=21.08;ReadPosRankSum=0.365	GT:AD:DP:GQ:PL	0/1:4,6:10:99:239,0,147
1	145369708	.	A	G	37.77	PASS	AC=1;AF=0.500;AN=2;BaseQRankSum=-0.922;ClippingRankSum=-1.495;DP=7;FS=0.000;MLEAC=1;MLEAF=0.500;MQ=60.00;MQ0=0;MQRankSum=-0.922;QD=5.40;ReadPosRankSum=0.922	GT:AD:DP:GQ:PL	0/1:5,2:7:66:66,0,372
1	145369709	.	A	G	130.77	PASS	AC=1;AF=0.500;AN=2;BaseQRankSum=0.550;ClippingRankSum=0.000;DP=7;FS=8.451;MLEAC=1;MLEAF=0.500;MQ=60.00;MQ0=0;MQRankSum=1.754;QD=18.68;ReadPosRankSum=1.300	GT:AD:DP:GQ:PL	0/1:3,4:7:92:159,0,92
1	145438578	.	C	A	675.77	PASS	AC=2;AF=1.00;AN=2;DP=16;FS=0.000;MLEAC=2;MLEAF=1.00;MQ=60.00;MQ0=0;QD=25.25	GT:AD:DP:GQ:PL	1/1:0,16:16:48:704,48,0
1	145440086	.	C	T	731.77	PASS	AC=1;AF=0.500;AN=2;BaseQRankSum=2.506;ClippingRankSum=-1.851;DP=42;FS=31.791;MLEAC=1;MLEAF=0.500;MQ=60.00;MQ0=0;MQRankSum=0.290;QD=17.42;ReadPosRankSum=1.851	GT:AD:DP:GQ:PL	0/1:22,20:42:99:760,0,832
1	145441620	.	T	C	2111.77	PASS	AC=2;AF=1.00;AN=2;DP=49;FS=0.000;MLEAC=2;MLEAF=1.00;MQ=60.00;MQ0=0;QD=28.28	GT:AD:DP:GQ:PL	1/1:0,49:49:99:2140,147,0
1	145442254	.	G	C	2858.77	PASS	AC=2;AF=1.00;AN=2;DP=55;FS=0.000;MLEAC=2;MLEAF=1.00;MQ=60.00;MQ0=0;QD=30.64	GT:AD:DP:GQ:PL	1/1:0,55:55:99:2887,196,0
1	145442264	.	T	A	2858.77	PASS	AC=2;AF=1.00;AN=2;DP=52;FS=0.000;MLEAC=2;MLEAF=1.00;MQ=60.00;MQ0=0;QD=34.41	GT:AD:DP:GQ:PL	1/1:0,52:52:99:2887,196,0
1	145510376	.	A	G	316.78	PASS	AC=2;AF=1.00;AN=2;DP=8;FS=0.000;MLEAC=2;MLEAF=1.00;MQ=60.00;MQ0=0;QD=31.78	GT:AD:DP:GQ:PL	1/1:0,8:8:24:345,24,0
1	145511998	.	A	G	98.28	PASS	AC=2;AF=1.00;AN=2;DP=3;FS=0.000;MLEAC=2;MLEAF=1.00;MQ=60.00;MQ0=0;QD=32.76	GT:AD:DP:GQ:PL	1/1:0,3:3:9:126,9,0
1	145512024	.	A	G	39.77	PASS	AC=1;AF=0.500;AN=2;BaseQRankSum=0.198;ClippingRankSum=1.495;DP=7;FS=0.000;MLEAC=1;MLEAF=0.500;MQ=60.00;MQ0=0;MQRankSum=-0.198;QD=5.68;ReadPosRankSum=0.922	GT:AD:DP:GQ:PL	0/1:5,2:7:68:68,0,196
1	145512074	.	A	G	61.74	PASS	AC=2;AF=1.00;AN=2;DP=2;FS=0.000;MLEAC=2;MLEAF=1.00;MQ=60.00;MQ0=0;QD=30.87	GT:AD:DP:GQ:PL	1/1:0,2:2:6:89,6,0
1	145512889	.	C	T	23.79	LowQual	AC=1;AF=0.500;AN=2;BaseQRankSum=-1.589;ClippingRankSum=0.000;DP=8;FS=0.000;MLEAC=1;MLEAF=0.500;MQ=60.00;MQ0=0;MQRankSum=-1.067;QD=2.97;ReadPosRankSum=0.000	GT:AD:DP:GQ:PL	0/1:6,2:8:52:52,0,226
1	145513017	.	A	G	48.77	PASS	AC=1;AF=0.500;AN=2;BaseQRankSum=0.000;ClippingRankSum=-1.026;DP=4;FS=0.000;MLEAC=1;MLEAF=0.500;MQ=60.00;MQ0=0;MQRankSum=0.000;QD=12.19;ReadPosRankSum=0.000	GT:AD:DP:GQ:PL	0/1:2,2:4:71:77,0,71
1	145513113	.	A	G	83.77	PASS	AC=1;AF=0.500;AN=2;BaseQRankSum=-0.358;ClippingRankSum=-0.358;DP=5;FS=3.979;MLEAC=1;MLEAF=0.500;MQ=60.00;MQ0=0;MQRankSum=-1.231;QD=16.75;ReadPosRankSum=1.231	GT:AD:DP:GQ:PL	0/1:2,3:5:61:112,0,61
1	145585317	.	A	G	53.74	PASS	AC=2;AF=1.00;AN=2;DP=2;FS=0.000;MLEAC=2;MLEAF=1.00;MQ=60.00;MQ0=0;QD=26.87	GT:AD:DP:GQ:PL	1/1:0,2:2:6:81,6,0
1	145586309	.	C	T	525.77	PASS	AC=2;AF=1.00;AN=2;DP=13;FS=0.000;MLEAC=2;MLEAF=1.00;MQ=60.00;MQ0=0;QD=31.82	GT:AD:DP:GQ:PL	1/1:0,13:13:39:554,39,0
1	145586403	.	G	T	399.77	PASS	AC=2;AF=1.00;AN=2;DP=10;FS=0.000;MLEAC=2;MLEAF=1.00;MQ=60.00;MQ0=0;QD=31.86	GT:AD:DP:GQ:PL	1/1:0,10:10:30:428,30,0
1	145588536	.	C	T	49.74	PASS	AC=2;AF=1.00;AN=2;DP=2;FS=0.000;MLEAC=2;MLEAF=1.00;MQ=60.00;MQ0=0;QD=24.87	GT:AD:DP:GQ:PL	1/1:0,2:2:6:77,6,0
1	145651409	.	G	A	56.74	PASS	AC=2;AF=1.00;AN=2;DP=2;FS=0.000;MLEAC=2;MLEAF=1.00;MQ=60.00;MQ0=0;QD=28.37	GT:AD:DP:GQ:PL	1/1:0,2:2:6:84,6,0
1	145688968	.	A	G	51.74	PASS	AC=2;AF=1.00;AN=2;DP=2;FS=0.000;MLEAC=2;MLEAF=1.00;MQ=60.00;MQ0=0;QD=25.87	GT:AD:DP:GQ:PL	1/1:0,2:2:6:79,6,0
1	145689028	.	A	G	51.77	PASS	AC=1;AF=0.500;AN=2;BaseQRankSum=0.736;ClippingRankSum=-0.736;DP=3;FS=0.000;MLEAC=1;MLEAF=0.500;MQ=60.00;MQ0=0;MQRankSum=-0.736;QD=17.26;ReadPosRankSum=0.736	GT:AD:DP:GQ:PL	0/1:1,2:3:37:80,0,37
1	145689566	.	A	G	130.77	PASS	AC=1;AF=0.500;AN=2;BaseQRankSum=0.937;ClippingRankSum=-0.937;DP=7;FS=0.000;MLEAC=1;MLEAF=0.500;MQ=60.00;MQ0=0;MQRankSum=0.550;QD=18.68;ReadPosRankSum=0.550	GT:AD:DP:GQ:PL	0/1:3,4:7:99:159,0,184
1	145689568	.	A	G	130.77	PASS	AC=1;AF=0.500;AN=2;BaseQRankSum=1.300;ClippingRankSum=-0.937;DP=7;FS=0.000;MLEAC=1;MLEAF=0.500;MQ=60.00;MQ0=0;MQRankSum=-1.754;QD=18.68;ReadPosRankSum=1.300	GT:AD:DP:GQ:PL	0/1:3,4:7:99:159,0,184
1	146215111	.	G	A	91.77	PASS	AC=1;AF=0.500;AN=2;BaseQRankSum=1.231;ClippingRankSum=-1.231;DP=5;FS=3.979;MLEAC=1;MLEAF=0.500;MQ=60.00;MQ0=0;MQRankSum=0.358;QD=18.35;ReadPosRankSum=1.231	GT:AD:DP:GQ:PL	0/1:2,3:5:99:120,0,131
1	146215113	.	G	A	91.77	PASS	AC=1;AF=0.500;AN=2;BaseQRankSum=0.358;ClippingRankSum=0.358;DP=5;FS=3.979;MLEAC=1;MLEAF=0.500;MQ=60.00;MQ0=0;MQRankSum=0.358;QD=18.35;ReadPosRankSum=1.231	GT:AD:DP:GQ:PL	0/1:2,3:5:99:120,0,131
1	146215138	.	A	G	121.77	PASS	AC=1;AF=0.500;AN=2;BaseQRankSum=0.937;ClippingRankSum=-0.937;DP=7;FS=8.451;MLEAC=1;MLEAF=0.500;MQ=60.00;MQ0=0;MQRankSum=0.000;QD=17.40;ReadPosRankSum=0.000	GT:AD:DP:GQ:PL	0/1:3,4:7:99:150,0,104
1	146554801	.	C	T	62.74	PASS	AC=2;AF=1.00;AN=2;DP=2;FS=0.000;MLEAC=2;MLEAF=1.00;MQ=60.00;MQ0=0;QD=31.37	GT:AD:DP:GQ:PL	1/1:0,2:2:6:90,6,0
1	146629691	.	C	A	208.77	PASS	AC=1;AF=0.500;AN=2;BaseQRankSum=1.001;ClippingRankSum=-0.573;DP=9;FS=0.000;MLEAC=1;MLEAF=0.500;MQ=60.00;MQ0=0;MQRankSum=0.248;QD=23.20;ReadPosRankSum=0.248	GT:AD:DP:GQ:PL	0/1:3,6:9:95:237,0,95
1	146649854	.	C	T	105.28	PASS	AC=2;AF=1.00;AN=2;DP=3;FS=0.000;MLEAC=2;MLEAF=1.00;MQ=60.00;MQ0=0;QD=30.27	GT:AD:DP:GQ:PL	1/1:0,3:3:9:133,9,0
1	146651675	.	G	A	99.28	PASS	AC=2;AF=1.00;AN=2;DP=3;FS=0.000;MLEAC=2;MLEAF=1.00;MQ=60.00;MQ0=0;QD=33.09	GT:AD:DP:GQ:PL	1/1:0,3:3:9:127,9,0
1	146714392	.	G	C	278.78	PASS	AC=2;AF=1.00;AN=2;DP=8;FS=0.000;MLEAC=2;MLEAF=1.00;MQ=60.00;MQ0=0;QD=34.85	GT:AD:DP:GQ:PL	1/1:0,8:8:24:307,24,0
1	146733128	.	G	C	56.74	PASS	AC=2;AF=1.00;AN=2;DP=2;FS=0.000;MLEAC=2;MLEAF=1.00;MQ=60.00;MQ0=0;QD=28.37	GT:AD:DP:GQ:PL	1/1:0,2:2:6:84,6,0
1	146751782	.	A	C	406.77	PASS	AC=2;AF=1.00;AN=2;DP=10;FS=0.000;MLEAC=2;MLEAF=1.00;MQ=60.00;MQ0=0;QD=33.42	GT:AD:DP:GQ:PL	1/1:0,10:10:30:435,30,0
1	146767149	.	G	T	147.03	PASS	AC=2;AF=1.00;AN=2;DP=4;FS=0.000;MLEAC=2;MLEAF=1.00;MQ=60.00;MQ0=0;QD=28.21	GT:AD:DP:GQ:PL	1/1:0,4:4:12:175,12,0
1	146767320	.	A	G	350.78	PASS	AC=2;AF=1.00;AN=2;DP=9;FS=0.000;MLEAC=2;MLEAF=1.00;MQ=60.00;MQ0=0;QD=28.79	GT:AD:DP:GQ:PL	1/1:0,9:9:27:379,27,0
1	146767353	.	G	A	262.80	PASS	AC=2;AF=1.00;AN=2;DP=7;FS=0.000;MLEAC=2;MLEAF=1.00;MQ=60.00;MQ0=0;QD=29.12	GT:AD:DP:GQ:PL	1/1:0,7:7:21:291,21,0
1	147091972	.	C	T	98.28	PASS	AC=2;AF=1.00;AN=2;DP=3;FS=0.000;MLEAC=2;MLEAF=1.00;MQ=60.00;MQ0=0;QD=32.76	GT:AD:DP:GQ:PL	1/1:0,3:3:9:126,9,0
1	147092112	.	G	A	169.77	PASS	AC=1;AF=0.500;AN=2;BaseQRankSum=-0.922;ClippingRankSum=0.198;DP=7;FS=0.000;MLEAC=1;MLEAF=0.500;MQ=60.00;MQ0=0;MQRankSum=0.198;QD=24.25;ReadPosRankSum=-0.198	GT:AD:DP:GQ:PL	0/1:2,5:7:70:198,0,70
1	147096794	.	A	G	194.90	PASS	AC=2;AF=1.00;AN=2;DP=5;FS=0.000;MLEAC=2;MLEAF=1.00;MQ=60.00;MQ0=0;QD=23.89	GT:AD:DP:GQ:PL	1/1:0,5:5:15:223,15,0
1	147096828	.	C	G	147.03	PASS	AC=2;AF=1.00;AN=2;DP=4;FS=0.000;MLEAC=2;MLEAF=1.00;MQ=60.00;MQ0=0;QD=29.72	GT:AD:DP:GQ:PL	1/1:0,4:4:12:175,12,0
1	147107931	.	A	C	18.59	LowQual	AC=2;AF=1.00;AN=2;DP=1;FS=0.000;MLEAC=2;MLEAF=1.00;MQ=60.00;MQ0=0;QD=18.59	GT:AD:DP:GQ:PL	1/1:0,1:1:3:45,3,0
1	147119273	.	G	A	165.77	PASS	AC=1;AF=0.500;AN=2;BaseQRankSum=1.517;ClippingRankSum=-1.221;DP=8;FS=0.000;MLEAC=1;MLEAF=0.500;MQ=60.00;MQ0=0;MQRankSum=-1.221;QD=20.72;ReadPosRankSum=1.221	GT:AD:DP:GQ:PL	0/1:3,5:8:96:194,0,96
1	147121977	.	C	T	410.77	PASS	AC=2;AF=1.00;AN=2;DP=10;FS=0.000;MLEAC=2;MLEAF=1.00;MQ=60.00;MQ0=0;QD=32.50	GT:AD:DP:GQ:PL	1/1:0,10:10:30:439,30,0
1	147124310	.	T	G	73.77	PASS	AC=1;AF=0.500;AN=2;BaseQRankSum=-0.684;ClippingRankSum=0.322;DP=8;FS=0.000;MLEAC=1;MLEAF=0.500;MQ=60.00;MQ0=0;MQRankSum=-0.684;QD=9.22;ReadPosRankSum=0.322	GT:AD:DP:GQ:PL	0/1:5,3:8:99:102,0,197
1	148009510	.	G	A	251.77	PASS	AC=1;AF=0.500;AN=2;BaseQRankSum=1.774;ClippingRankSum=-0.543;DP=22;FS=1.808;MLEAC=1;MLEAF=0.500;MQ=60.00;MQ0=0;MQRankSum=-0.398;QD=11.44;ReadPosRankSum=2.064	GT:AD:DP:GQ:PL	0/1:13,8:21:99:280,0,456
1	148556752	.	A	C	242.77	PASS	AC=1;AF=0.500;AN=2;BaseQRankSum=0.678;ClippingRankSum=0.278;DP=11;FS=0.000;MLEAC=1;MLEAF=0.500;MQ=60.00;MQ0=0;MQRankSum=0.678;QD=22.07;ReadPosRankSum=0.000	GT:AD:DP:GQ:PL	0/1:4,7:11:99:271,0,138
1	148592521	.	G	A	107.28	PASS	AC=2;AF=1.00;AN=2;DP=3;FS=0.000;MLEAC=2;MLEAF=1.00;MQ=60.00;MQ0=0;QD=29.59	GT:AD:DP:GQ:PL	1/1:0,3:3:9:135,9,0
1	148756499	.	A	G	105.28	PASS	AC=2;AF=1.00;AN=2;DP=3;FS=0.000;MLEAC=2;MLEAF=1.00;MQ=60.00;MQ0=0;QD=23.75	GT:AD:DP:GQ:PL	1/1:0,3:3:9:133,9,0
1	148946879	.	G	A	62.74	PASS	AC=2;AF=1.00;AN=2;DP=2;FS=0.000;MLEAC=2;MLEAF=1.00;MQ=60.00;MQ0=0;QD=31.37	GT:AD:DP:GQ:PL	1/1:0,2:2:6:90,6,0
1	148946881	.	G	A	62.74	PASS	AC=2;AF=1.00;AN=2;DP=2;FS=0.000;MLEAC=2;MLEAF=1.00;MQ=60.00;MQ0=0;QD=31.37	GT:AD:DP:GQ:PL	1/1:0,2:2:6:90,6,0
1	149089084	.	A	C	103.28	PASS	AC=2;AF=1.00;AN=2;DP=3;FS=0.000;MLEAC=2;MLEAF=1.00;MQ=60.00;MQ0=0;QD=34.43	GT:AD:DP:GQ:PL	1/1:0,3:3:9:131,9,0
1	149093156	.	T	A	18.59	LowQual	AC=2;AF=1.00;AN=2;DP=1;FS=0.000;MLEAC=2;MLEAF=1.00;MQ=60.00;MQ0=0;QD=18.59	GT:AD:DP:GQ:PL	1/1:0,1:1:3:45,3,0
1	149093158	.	C	T	18.59	LowQual	AC=2;AF=1.00;AN=2;DP=1;FS=0.000;MLEAC=2;MLEAF=1.00;MQ=60.00;MQ0=0;QD=18.59	GT:AD:DP:GQ:PL	1/1:0,1:1:3:45,3,0
1	149093159	.	C	A	18.59	LowQual	AC=2;AF=1.00;AN=2;DP=1;FS=0.000;MLEAC=2;MLEAF=1.00;MQ=60.00;MQ0=0;QD=18.59	GT:AD:DP:GQ:PL	1/1:0,1:1:3:45,3,0
1	149106289	.	G	C	56.74	PASS	AC=2;AF=1.00;AN=2;DP=2;FS=0.000;MLEAC=2;MLEAF=1.00;MQ=60.00;MQ0=0;QD=28.37	GT:AD:DP:GQ:PL	1/1:0,2:2:6:84,6,0
1	149118876	.	A	C	62.74	PASS	AC=2;AF=1.00;AN=2;DP=2;FS=0.000;MLEAC=2;MLEAF=1.00;MQ=60.00;MQ0=0;QD=31.37	GT:AD:DP:GQ:PL	1/1:0,2:2:6:90,6,0
1	149118884	.	C	T	62.74	PASS	AC=2;AF=1.00;AN=2;DP=2;FS=0.000;MLEAC=2;MLEAF=1.00;MQ=60.00;MQ0=0;QD=31.37	GT:AD:DP:GQ:PL	1/1:0,2:2:6:90,6,0
1	149262554	.	T	C	50.74	PASS	AC=2;AF=1.00;AN=2;DP=2;FS=0.000;MLEAC=2;MLEAF=1.00;MQ=60.00;MQ0=0;QD=25.37	GT:AD:DP:GQ:PL	1/1:0,2:2:6:78,6,0
1	149288166	.	G	A	61.74	PASS	AC=2;AF=1.00;AN=2;DP=2;FS=0.000;MLEAC=2;MLEAF=1.00;MQ=60.00;MQ0=0;QD=30.87	GT:AD:DP:GQ:PL	1/1:0,2:2:6:89,6,0
1	149815536	.	T	C	76.77	PASS	AC=1;AF=0.500;AN=2;BaseQRankSum=0.727;ClippingRankSum=0.727;DP=4;FS=6.021;MLEAC=1;MLEAF=0.500;MQ=60.00;MQ0=0;MQRankSum=0.727;QD=19.19;ReadPosRankSum=0.727	GT:AD:DP:GQ:PL	0/1:1,3:4:32:105,0,32
1	149817038	.	T	C	49.77	PASS	AC=1;AF=0.500;AN=2;BaseQRankSum=1.026;ClippingRankSum=0.000;DP=5;FS=0.000;MLEAC=1;MLEAF=0.500;MQ=60.00;MQ0=0;MQRankSum=0.000;QD=9.95;ReadPosRankSum=0.000	GT:AD:DP:GQ:PL	0/1:2,2:4:76:78,0,76
1	149820656	.	G	C	101.28	PASS	AC=2;AF=1.00;AN=2;DP=3;FS=0.000;MLEAC=2;MLEAF=1.00;MQ=60.00;MQ0=0;QD=33.76	GT:AD:DP:GQ:PL	1/1:0,3:3:9:129,9,0
1	149871905	.	G	C	114.77	PASS	AC=1;AF=0.500;AN=2;BaseQRankSum=-0.550;ClippingRankSum=0.550;DP=7;FS=0.000;MLEAC=1;MLEAF=0.500;MQ=60.00;MQ0=0;MQRankSum=-0.550;QD=16.40;ReadPosRankSum=-0.550	GT:AD:DP:GQ:PL	0/1:3,4:7:99:143,0,109
1	149906413	.	T	C	123.77	PASS	AC=1;AF=0.500;AN=2;BaseQRankSum=-0.731;ClippingRankSum=-0.731;DP=5;FS=0.000;MLEAC=1;MLEAF=0.500;MQ=60.00;MQ0=0;MQRankSum=0.731;QD=24.75;ReadPosRankSum=0.731	GT:AD:DP:GQ:PL	0/1:1,4:5:31:152,0,31
1	149943157	.	G	A	43.77	PASS	AC=1;AF=0.500;AN=2;BaseQRankSum=-1.026;ClippingRankSum=-1.026;DP=4;FS=0.000;MLEAC=1;MLEAF=0.500;MQ=60.00;MQ0=0;MQRankSum=1.026;QD=10.94;ReadPosRankSum=1.026	GT:AD:DP:GQ:PL	0/1:2,2:4:72:72,0,75
1	150019867	.	T	C	59.74	PASS	AC=2;AF=1.00;AN=2;DP=2;FS=0.000;MLEAC=2;MLEAF=1.00;MQ=60.00;MQ0=0;QD=29.87	GT:AD:DP:GQ:PL	1/1:0,2:2:6:87,6,0
1	150039678	.	G	A	167.90	PASS	AC=2;AF=1.00;AN=2;DP=5;FS=0.000;MLEAC=2;MLEAF=1.00;MQ=60.00;MQ0=0;QD=33.58	GT:AD:DP:GQ:PL	1/1:0,5:5:15:196,15,0
1	150195561	.	T	A	42.77	PASS	AC=1;AF=0.500;AN=2;BaseQRankSum=0.358;ClippingRankSum=0.358;DP=6;FS=0.000;MLEAC=1;MLEAF=0.500;MQ=60.00;MQ0=0;MQRankSum=-1.231;QD=7.13;ReadPosRankSum=0.358	GT:AD:DP:GQ:PL	0/1:3,2:5:71:71,0,106
1	150281191	.	A	G	73.77	PASS	AC=1;AF=0.500;AN=2;BaseQRankSum=0.684;ClippingRankSum=0.322;DP=8;FS=0.000;MLEAC=1;MLEAF=0.500;MQ=60.00;MQ0=0;MQRankSum=0.322;QD=9.22;ReadPosRankSum=0.322	GT:AD:DP:GQ:PL	0/1:5,3:8:99:102,0,191
1	150300896	.	G	A	121.77	PASS	AC=1;AF=0.500;AN=2;BaseQRankSum=-1.713;ClippingRankSum=1.065;DP=19;FS=0.000;MLEAC=1;MLEAF=0.500;MQ=60.00;MQ0=0;MQRankSum=-0.139;QD=6.41;ReadPosRankSum=-0.972	GT:AD:DP:GQ:PL	0/1:14,5:19:99:150,0,550
1	150319762	.	A	G	213.77	PASS	AC=1;AF=0.500;AN=2;BaseQRankSum=1.067;ClippingRankSum=-1.589;DP=8;FS=0.000;MLEAC=1;MLEAF=0.500;MQ=60.00;MQ0=0;MQRankSum=0.000;QD=26.72;ReadPosRankSum=1.589	GT:AD:DP:GQ:PL	0/1:2,6:8:54:242,0,54
1	150321486	.	G	A	46.77	PASS	AC=1;AF=0.500;AN=2;BaseQRankSum=-1.026;ClippingRankSum=1.026;DP=4;FS=0.000;MLEAC=1;MLEAF=0.500;MQ=60.00;MQ0=0;MQRankSum=0.000;QD=11.69;ReadPosRankSum=-1.026	GT:AD:DP:GQ:PL	0/1:2,2:4:75:75,0,76
1	150429992	.	G	T	220.77	PASS	AC=1;AF=0.500;AN=2;BaseQRankSum=2.071;ClippingRankSum=0.211;DP=19;FS=4.867;MLEAC=1;MLEAF=0.500;MQ=60.00;MQ0=0;MQRankSum=1.056;QD=11.62;ReadPosRankSum=-0.296	GT:AD:DP:GQ:PL	0/1:12,7:19:99:249,0,436
1	150445819	.	A	G	681.77	PASS	AC=1;AF=0.500;AN=2;BaseQRankSum=-0.128;ClippingRankSum=-0.298;DP=22;FS=2.715;MLEAC=1;MLEAF=0.500;MQ=60.00;MQ0=0;MQRankSum=0.894;QD=30.99;ReadPosRankSum=-0.298	GT:AD:DP:GQ:PL	0/1:4,18:22:99:710,0,108
1	150446067	.	C	T	70.28	PASS	AC=2;AF=1.00;AN=2;DP=3;FS=0.000;MLEAC=2;MLEAF=1.00;MQ=60.00;MQ0=0;QD=23.43	GT:AD:DP:GQ:PL	1/1:0,3:3:9:98,9,0
1	150447398	.	A	G	245.88	PASS	AC=1;AF=0.500;AN=2;BaseQRankSum=0.747;ClippingRankSum=-0.747;DP=8;FS=0.000;MLEAC=1;MLEAF=0.500;MQ=60.00;MQ0=0;MQRankSum=0.747;QD=30.73;ReadPosRankSum=0.747	GT:AD:DP:GQ:PL	0/1:1,7:8:16:274,0,16
1	150447462	.	C	T	91.77	PASS	AC=1;AF=0.500;AN=2;BaseQRankSum=0.727;ClippingRankSum=-0.727;DP=4;FS=0.000;MLEAC=1;MLEAF=0.500;MQ=60.00;MQ0=0;MQRankSum=-0.727;QD=22.94;ReadPosRankSum=0.727	GT:AD:DP:GQ:PL	0/1:1,3:4:32:120,0,32
1	150448019	.	G	A	142.03	PASS	AC=2;AF=1.00;AN=2;DP=4;FS=0.000;MLEAC=2;MLEAF=1.00;MQ=60.00;MQ0=0;QD=32.42	GT:AD:DP:GQ:PL	1/1:0,4:4:12:170,12,0
1	150448327	.	T	C	41.77	PASS	AC=1;AF=0.500;AN=2;BaseQRankSum=-1.026;ClippingRankSum=-1.026;DP=4;FS=0.000;MLEAC=1;MLEAF=0.500;MQ=60.00;MQ0=0;MQRankSum=1.026;QD=10.44;ReadPosRankSum=-1.026	GT:AD:DP:GQ:PL	0/1:2,2:4:70:70,0,78
1	150484987	.	G	A	270.80	PASS	AC=2;AF=1.00;AN=2;DP=7;FS=0.000;MLEAC=2;MLEAF=1.00;MQ=60.00;MQ0=0;QD=32.56	GT:AD:DP:GQ:PL	1/1:0,7:7:21:299,21,0
1	150493925	.	C	G	62.74	PASS	AC=2;AF=1.00;AN=2;DP=2;FS=0.000;MLEAC=2;MLEAF=1.00;MQ=60.00;MQ0=0;QD=31.37	GT:AD:DP:GQ:PL	1/1:0,2:2:6:90,6,0
1	150527292	.	G	A	62.74	PASS	AC=2;AF=1.00;AN=2;DP=2;FS=0.000;MLEAC=2;MLEAF=1.00;MQ=60.00;MQ0=0;QD=31.37	GT:AD:DP:GQ:PL	1/1:0,2:2:6:90,6,0
1	150527294	.	C	T	62.74	PASS	AC=2;AF=1.00;AN=2;DP=2;FS=0.000;MLEAC=2;MLEAF=1.00;MQ=60.00;MQ0=0;QD=31.37	GT:AD:DP:GQ:PL	1/1:0,2:2:6:90,6,0
1	150547747	.	G	A	1492.77	PASS	AC=2;AF=1.00;AN=2;DP=36;FS=0.000;MLEAC=2;MLEAF=1.00;MQ=60.00;MQ0=0;QD=34.39	GT:AD:DP:GQ:PL	1/1:0,36:36:99:1521,108,0
1	150555987	.	C	T	46.74	PASS	AC=2;AF=1.00;AN=2;DP=2;FS=0.000;MLEAC=2;MLEAF=1.00;MQ=60.00;MQ0=0;QD=23.37	GT:AD:DP:GQ:PL	1/1:0,2:2:6:74,6,0
1	150555999	.	T	C	59.74	PASS	AC=2;AF=1.00;AN=2;DP=2;FS=0.000;MLEAC=2;MLEAF=1.00;MQ=60.00;MQ0=0;QD=29.87	GT:AD:DP:GQ:PL	1/1:0,2:2:6:87,6,0
1	150558446	.	T	C	51.77	PASS	AC=1;AF=0.500;AN=2;BaseQRankSum=0.736;ClippingRankSum=0.736;DP=3;FS=0.000;MLEAC=1;MLEAF=0.500;MQ=60.00;MQ0=0;MQRankSum=-0.736;QD=17.26;ReadPosRankSum=0.736	GT:AD:DP:GQ:PL	0/1:1,2:3:30:80,0,30
1	150563483	.	T	C	62.74	PASS	AC=2;AF=1.00;AN=2;DP=2;FS=0.000;MLEAC=2;MLEAF=1.00;MQ=60.00;MQ0=0;QD=31.37	GT:AD:DP:GQ:PL	1/1:0,2:2:6:90,6,0
1	150564476	.	T	C	107.28	PASS	AC=2;AF=1.00;AN=2;DP=3;FS=0.000;MLEAC=2;MLEAF=1.00;MQ=60.00;MQ0=0;QD=31.69	GT:AD:DP:GQ:PL	1/1:0,3:3:9:135,9,0
1	150574695	.	C	G	47.74	PASS	AC=2;AF=1.00;AN=2;DP=2;FS=0.000;MLEAC=2;MLEAF=1.00;MQ=60.00;MQ0=0;QD=23.87	GT:AD:DP:GQ:PL	1/1:0,2:2:6:75,6,0
1	150586971	.	G	A	95.28	PASS	AC=2;AF=1.00;AN=2;DP=3;FS=0.000;MLEAC=2;MLEAF=1.00;MQ=60.00;MQ0=0;QD=31.76	GT:AD:DP:GQ:PL	1/1:0,3:3:9:123,9,0
1	150591732	.	A	G	59.74	PASS	AC=2;AF=1.00;AN=2;DP=2;FS=0.000;MLEAC=2;MLEAF=1.00;MQ=60.00;MQ0=0;QD=29.87	GT:AD:DP:GQ:PL	1/1:0,2:2:6:87,6,0
1	150593887	.	T	C	62.74	PASS	AC=2;AF=1.00;AN=2;DP=2;FS=0.000;MLEAC=2;MLEAF=1.00;MQ=60.00;MQ0=0;QD=31.37	GT:AD:DP:GQ:PL	1/1:0,2:2:6:90,6,0
1	150593888	.	T	C	62.74	PASS	AC=2;AF=1.00;AN=2;DP=2;FS=0.000;MLEAC=2;MLEAF=1.00;MQ=60.00;MQ0=0;QD=31.37	GT:AD:DP:GQ:PL	1/1:0,2:2:6:90,6,0
1	150593890	.	T	C	62.74	PASS	AC=2;AF=1.00;AN=2;DP=2;FS=0.000;MLEAC=2;MLEAF=1.00;MQ=60.00;MQ0=0;QD=31.37	GT:AD:DP:GQ:PL	1/1:0,2:2:6:90,6,0
1	150595537	.	G	T	46.77	PASS	AC=1;AF=0.500;AN=2;BaseQRankSum=0.000;ClippingRankSum=1.026;DP=4;FS=0.000;MLEAC=1;MLEAF=0.500;MQ=60.00;MQ0=0;MQRankSum=1.026;QD=11.69;ReadPosRankSum=-1.026	GT:AD:DP:GQ:PL	0/1:2,2:4:75:75,0,79
1	150597261	.	G	A	337.56	PASS	AC=1;AF=0.500;AN=2;BaseQRankSum=0.791;ClippingRankSum=-1.423;DP=11;FS=10.414;MLEAC=1;MLEAF=0.500;MQ=60.00;MQ0=0;MQRankSum=-0.474;QD=30.69;ReadPosRankSum=1.107	GT:AD:DP:GQ:PL	0/1:1,10:11:7:365,0,7
1	150597890	.	G	A	267.80	PASS	AC=2;AF=1.00;AN=2;DP=7;FS=0.000;MLEAC=2;MLEAF=1.00;MQ=60.00;MQ0=0;QD=31.29	GT:AD:DP:GQ:PL	1/1:0,7:7:21:296,21,0
1	150608894	.	A	G	52.74	PASS	AC=2;AF=1.00;AN=2;DP=2;FS=0.000;MLEAC=2;MLEAF=1.00;MQ=60.00;MQ0=0;QD=26.37	GT:AD:DP:GQ:PL	1/1:0,2:2:6:80,6,0
1	150782797	.	C	T	48.77	PASS	AC=1;AF=0.500;AN=2;BaseQRankSum=0.000;ClippingRankSum=1.026;DP=4;FS=0.000;MLEAC=1;MLEAF=0.500;MQ=60.00;MQ0=0;MQRankSum=1.026;QD=12.19;ReadPosRankSum=-1.026	GT:AD:DP:GQ:PL	0/1:2,2:4:77:77,0,77
1	150938616	.	G	A	1824.77	PASS	AC=2;AF=1.00;AN=2;DP=43;FS=0.000;MLEAC=2;MLEAF=1.00;MQ=60.00;MQ0=0;QD=30.49	GT:AD:DP:GQ:PL	1/1:0,43:43:99:1853,129,0
1	150939604	.	G	A	612.77	PASS	AC=1;AF=0.500;AN=2;BaseQRankSum=0.012;ClippingRankSum=-1.170;DP=45;FS=0.000;MLEAC=1;MLEAF=0.500;MQ=60.00;MQ0=0;MQRankSum=-0.660;QD=13.62;ReadPosRankSum=1.054	GT:AD:DP:GQ:PL	0/1:27,18:45:99:641,0,1012
1	150940625	.	T	G	288.77	PASS	AC=1;AF=0.500;AN=2;BaseQRankSum=1.122;ClippingRankSum=-0.902;DP=30;FS=3.713;MLEAC=1;MLEAF=0.500;MQ=60.00;MQ0=0;MQRankSum=-0.154;QD=9.63;ReadPosRankSum=0.946	GT:AD:DP:GQ:PL	0/1:20,10:30:99:317,0,690
1	150955582	.	A	G	150.77	PASS	AC=1;AF=0.500;AN=2;BaseQRankSum=1.000;ClippingRankSum=-0.689;DP=12;FS=0.000;MLEAC=1;MLEAF=0.500;MQ=60.00;MQ0=0;MQRankSum=0.135;QD=12.56;ReadPosRankSum=0.689	GT:AD:DP:GQ:PL	0/1:7,5:12:99:179,0,243
1	150958836	.	A	G	110.77	PASS	AC=1;AF=0.500;AN=2;BaseQRankSum=1.312;ClippingRankSum=-1.774;DP=13;FS=0.000;MLEAC=1;MLEAF=0.500;MQ=60.00;MQ0=0;MQRankSum=-1.157;QD=8.52;ReadPosRankSum=2.392	GT:AD:DP:GQ:PL	0/1:9,4:13:99:139,0,339
1	150968188	.	A	G	105.28	PASS	AC=2;AF=1.00;AN=2;DP=3;FS=0.000;MLEAC=2;MLEAF=1.00;MQ=60.00;MQ0=0;QD=28.02	GT:AD:DP:GQ:PL	1/1:0,3:3:9:133,9,0
1	150968942	.	C	T	97.28	PASS	AC=2;AF=1.00;AN=2;DP=3;FS=0.000;MLEAC=2;MLEAF=1.00;MQ=60.00;MQ0=0;QD=32.43	GT:AD:DP:GQ:PL	1/1:0,3:3:9:125,9,0
1	150969567	.	A	G	226.84	PASS	AC=2;AF=1.00;AN=2;DP=6;FS=0.000;MLEAC=2;MLEAF=1.00;MQ=60.00;MQ0=0;QD=37.56	GT:AD:DP:GQ:PL	1/1:0,6:6:18:255,18,0
1	150969992	.	T	C	58.74	PASS	AC=2;AF=1.00;AN=2;DP=2;FS=0.000;MLEAC=2;MLEAF=1.00;MQ=60.00;MQ0=0;QD=29.37	GT:AD:DP:GQ:PL	1/1:0,2:2:6:86,6,0
1	150970577	.	G	T	191.90	PASS	AC=2;AF=1.00;AN=2;DP=5;FS=0.000;MLEAC=2;MLEAF=1.00;MQ=60.00;MQ0=0;QD=29.30	GT:AD:DP:GQ:PL	1/1:0,5:5:15:220,15,0
1	150975108	.	T	C	271.80	PASS	AC=2;AF=1.00;AN=2;DP=7;FS=0.000;MLEAC=2;MLEAF=1.00;MQ=60.00;MQ0=0;QD=28.42	GT:AD:DP:GQ:PL	1/1:0,7:7:21:300,21,0
1	150976105	.	T	C	61.74	PASS	AC=2;AF=1.00;AN=2;DP=2;FS=0.000;MLEAC=2;MLEAF=1.00;MQ=60.00;MQ0=0;QD=30.87	GT:AD:DP:GQ:PL	1/1:0,2:2:6:89,6,0
1	151006539	.	C	A	279.78	PASS	AC=2;AF=1.00;AN=2;DP=8;FS=0.000;MLEAC=2;MLEAF=1.00;MQ=60.00;MQ0=0;QD=34.97	GT:AD:DP:GQ:PL	1/1:0,8:8:24:308,24,0
1	151024688	.	T	G	967.77	PASS	AC=2;AF=1.00;AN=2;DP=23;FS=0.000;MLEAC=2;MLEAF=1.00;MQ=60.00;MQ0=0;QD=28.14	GT:AD:DP:GQ:PL	1/1:0,23:23:69:996,69,0
1	151026815	.	C	T	142.03	PASS	AC=2;AF=1.00;AN=2;DP=4;FS=0.000;MLEAC=2;MLEAF=1.00;MQ=60.00;MQ0=0;QD=25.89	GT:AD:DP:GQ:PL	1/1:0,4:4:12:170,12,0
1	151028234	.	G	T	1774.77	PASS	AC=2;AF=1.00;AN=2;DP=42;FS=0.000;MLEAC=2;MLEAF=1.00;MQ=60.00;MQ0=0;QD=32.50	GT:AD:DP:GQ:PL	1/1:0,42:42:99:1803,126,0
1	151031476	.	T	A	136.03	PASS	AC=2;AF=1.00;AN=2;DP=4;FS=0.000;MLEAC=2;MLEAF=1.00;MQ=60.00;MQ0=0;QD=34.01	GT:AD:DP:GQ:PL	1/1:0,4:4:12:164,12,0
1	151220596	.	T	C	562.77	PASS	AC=2;AF=1.00;AN=2;DP=14;FS=0.000;MLEAC=2;MLEAF=1.00;MQ=60.00;MQ0=0;QD=32.40	GT:AD:DP:GQ:PL	1/1:0,14:14:42:591,42,0
1	151221509	.	G	C	251.77	PASS	AC=1;AF=0.500;AN=2;BaseQRankSum=-1.096;ClippingRankSum=-1.220;DP=15;FS=5.021;MLEAC=1;MLEAF=0.500;MQ=60.00;MQ0=0;MQRankSum=-0.652;QD=16.78;ReadPosRankSum=1.220	GT:AD:DP:GQ:PL	0/1:7,8:15:99:280,0,230
1	151227371	.	A	G	59.74	PASS	AC=2;AF=1.00;AN=2;DP=2;FS=0.000;MLEAC=2;MLEAF=1.00;MQ=60.00;MQ0=0;QD=29.87	GT:AD:DP:GQ:PL	1/1:0,2:2:6:87,6,0
1	151239051	.	T	C	715.77	PASS	AC=1;AF=0.500;AN=2;BaseQRankSum=-0.959;ClippingRankSum=-2.051;DP=54;FS=10.113;MLEAC=1;MLEAF=0.500;MQ=60.00;MQ0=0;MQRankSum=-0.343;QD=13.25;ReadPosRankSum=1.188	GT:AD:DP:GQ:PL	0/1:32,22:54:99:744,0,1239
1	151254041	.	T	C	18.59	LowQual	AC=2;AF=1.00;AN=2;DP=1;FS=0.000;MLEAC=2;MLEAF=1.00;MQ=60.00;MQ0=0;QD=18.59	GT:AD:DP:GQ:PL	1/1:0,1:1:3:45,3,0
1	151259043	.	C	T	113.77	PASS	AC=1;AF=0.500;AN=2;BaseQRankSum=-1.845;ClippingRankSum=-1.107;DP=17;FS=0.000;MLEAC=1;MLEAF=0.500;MQ=60.00;MQ0=0;MQRankSum=1.528;QD=6.69;ReadPosRankSum=1.001	GT:AD:DP:GQ:PL	0/1:12,5:17:99:142,0,455
1	151259543	.	G	A	64.77	PASS	AC=1;AF=0.500;AN=2;BaseQRankSum=-0.978;ClippingRankSum=1.377;DP=11;FS=3.090;MLEAC=1;MLEAF=0.500;MQ=60.00;MQ0=0;MQRankSum=0.382;QD=5.89;ReadPosRankSum=-1.377	GT:AD:DP:GQ:PL	0/1:8,3:11:93:93,0,301
1	151260673	.	G	A	240.77	PASS	AC=1;AF=0.500;AN=2;BaseQRankSum=0.546;ClippingRankSum=-0.895;DP=10;FS=3.010;MLEAC=1;MLEAF=0.500;MQ=60.00;MQ0=0;MQRankSum=1.214;QD=24.08;ReadPosRankSum=0.895	GT:AD:DP:GQ:PL	0/1:3,7:10:85:269,0,85
1	151288172	.	G	A	232.77	PASS	AC=1;AF=0.500;AN=2;BaseQRankSum=2.435;ClippingRankSum=-1.059;DP=16;FS=0.000;MLEAC=1;MLEAF=0.500;MQ=60.00;MQ0=0;MQRankSum=-0.423;QD=14.55;ReadPosRankSum=0.847	GT:AD:DP:GQ:PL	0/1:9,7:16:99:261,0,324
1	151288391	.	A	G	578.77	PASS	AC=2;AF=1.00;AN=2;DP=14;FS=0.000;MLEAC=2;MLEAF=1.00;MQ=60.00;MQ0=0;QD=30.09	GT:AD:DP:GQ:PL	1/1:0,14:14:42:607,42,0
1	151313774	.	A	G	256.03	PASS	AC=1;AF=0.500;AN=2;BaseQRankSum=0.747;ClippingRankSum=-0.747;DP=8;FS=0.000;MLEAC=1;MLEAF=0.500;MQ=60.00;MQ0=0;MQRankSum=0.747;QD=32.00;ReadPosRankSum=0.747	GT:AD:DP:GQ:PL	0/1:1,7:8:12:284,0,12
1	151314379	.	T	C	236.84	PASS	AC=2;AF=1.00;AN=2;DP=6;FS=0.000;MLEAC=2;MLEAF=1.00;MQ=60.00;MQ0=0;QD=25.00	GT:AD:DP:GQ:PL	1/1:0,6:6:18:265,18,0
1	151316161	.	G	A	515.77	PASS	AC=2;AF=1.00;AN=2;DP=13;FS=0.000;MLEAC=2;MLEAF=1.00;MQ=60.00;MQ0=0;QD=33.18	GT:AD:DP:GQ:PL	1/1:0,13:13:39:544,39,0
1	151337402	.	C	A	302.82	PASS	AC=1;AF=0.500;AN=2;BaseQRankSum=-0.751;ClippingRankSum=-0.751;DP=9;FS=0.000;MLEAC=1;MLEAF=0.500;MQ=60.00;MQ0=0;MQRankSum=-0.751;QD=33.65;ReadPosRankSum=0.751	GT:AD:DP:GQ:PL	0/1:1,8:9:19:331,0,19
1	151373200	.	T	C	300.78	PASS	AC=2;AF=1.00;AN=2;DP=8;FS=0.000;MLEAC=2;MLEAF=1.00;MQ=60.00;MQ0=0;QD=28.33	GT:AD:DP:GQ:PL	1/1:0,8:8:24:329,24,0
1	151374025	.	T	C	2341.77	PASS	AC=2;AF=1.00;AN=2;DP=56;FS=0.000;MLEAC=2;MLEAF=1.00;MQ=60.00;MQ0=0;QD=27.95	GT:AD:DP:GQ:PL	1/1:0,54:54:99:2370,163,0
1	151510026	.	A	G	176.90	PASS	AC=2;AF=1.00;AN=2;DP=5;FS=0.000;MLEAC=2;MLEAF=1.00;MQ=60.00;MQ0=0;QD=29.45	GT:AD:DP:GQ:PL	1/1:0,5:5:15:205,15,0
1	151510874	.	G	C	167.78	PASS	AC=1;AF=0.500;AN=2;BaseQRankSum=-0.736;ClippingRankSum=-0.736;DP=6;FS=0.000;MLEAC=1;MLEAF=0.500;MQ=60.00;MQ0=0;MQRankSum=-0.736;QD=27.96;ReadPosRankSum=0.736	GT:AD:DP:GQ:PL	0/1:1,5:6:25:196,0,25
1	151512895	.	A	G	295.77	PASS	AC=1;AF=0.500;AN=2;BaseQRankSum=1.733;ClippingRankSum=0.480;DP=10;FS=0.000;MLEAC=1;MLEAF=0.500;MQ=60.00;MQ0=0;MQRankSum=0.480;QD=29.58;ReadPosRankSum=1.271	GT:AD:DP:GQ:PL	0/1:2,8:10:48:324,0,48
1	151554503	.	T	C	123.77	PASS	AC=1;AF=0.500;AN=2;BaseQRankSum=1.300;ClippingRankSum=-1.754;DP=7;FS=0.000;MLEAC=1;MLEAF=0.500;MQ=60.00;MQ0=0;MQRankSum=0.000;QD=17.68;ReadPosRankSum=1.754	GT:AD:DP:GQ:PL	0/1:3,4:7:93:152,0,93
1	151555701	.	C	T	26.78	LowQual	AC=1;AF=0.500;AN=2;BaseQRankSum=-0.572;ClippingRankSum=0.572;DP=8;FS=0.000;MLEAC=1;MLEAF=0.500;MQ=60.00;MQ0=0;MQRankSum=0.000;QD=3.35;ReadPosRankSum=-0.572	GT:AD:DP:GQ:PL	0/1:6,2:8:55:55,0,224
1	151555741	.	A	G	111.77	PASS	AC=1;AF=0.500;AN=2;BaseQRankSum=0.212;ClippingRankSum=-0.212;DP=13;FS=0.000;MLEAC=1;MLEAF=0.500;MQ=60.00;MQ0=0;MQRankSum=0.437;QD=8.60;ReadPosRankSum=0.000	GT:AD:DP:GQ:PL	0/1:8,5:13:99:140,0,303
1	151668295	.	A	C	65.77	PASS	AC=1;AF=0.500;AN=2;BaseQRankSum=-0.573;ClippingRankSum=-0.573;DP=9;FS=0.000;MLEAC=1;MLEAF=0.500;MQ=60.00;MQ0=0;MQRankSum=1.001;QD=7.31;ReadPosRankSum=0.248	GT:AD:DP:GQ:PL	0/1:6,3:9:94:94,0,220
1	151669442	.	C	T	115.77	PASS	AC=1;AF=0.500;AN=2;BaseQRankSum=-0.361;ClippingRankSum=0.361;DP=9;FS=6.854;MLEAC=1;MLEAF=0.500;MQ=60.00;MQ0=0;MQRankSum=0.361;QD=12.86;ReadPosRankSum=-0.361	GT:AD:DP:GQ:PL	0/1:5,4:9:99:144,0,190
1	151669555	.	C	A	87.77	PASS	AC=1;AF=0.500;AN=2;BaseQRankSum=0.406;ClippingRankSum=0.406;DP=6;FS=0.000;MLEAC=1;MLEAF=0.500;MQ=60.00;MQ0=0;MQRankSum=-0.988;QD=14.63;ReadPosRankSum=-0.406	GT:AD:DP:GQ:PL	0/1:3,3:6:99:116,0,108
1	151669997	.	C	A	190.77	PASS	AC=1;AF=0.500;AN=2;BaseQRankSum=-0.259;ClippingRankSum=-0.869;DP=12;FS=0.000;MLEAC=1;MLEAF=0.500;MQ=60.00;MQ0=0;MQRankSum=-1.813;QD=15.90;ReadPosRankSum=1.191	GT:AD:DP:GQ:PL	0/1:6,6:12:99:219,0,217
1	151732369	.	A	C	443.77	PASS	AC=1;AF=0.500;AN=2;BaseQRankSum=-0.844;ClippingRankSum=1.036;DP=32;FS=5.387;MLEAC=1;MLEAF=0.500;MQ=60.00;MQ0=0;MQRankSum=-0.307;QD=13.87;ReadPosRankSum=-0.998	GT:AD:DP:GQ:PL	0/1:19,13:32:99:472,0,730
1	151733335	.	T	G	573.77	PASS	AC=1;AF=0.500;AN=2;BaseQRankSum=1.328;ClippingRankSum=-0.638;DP=34;FS=1.317;MLEAC=1;MLEAF=0.500;MQ=60.00;MQ0=0;MQRankSum=0.742;QD=16.88;ReadPosRankSum=0.742	GT:AD:DP:GQ:PL	0/1:18,16:34:99:602,0,653
1	151735576	.	T	C	333.77	PASS	AC=1;AF=0.500;AN=2;BaseQRankSum=1.220;ClippingRankSum=-0.363;DP=22;FS=0.000;MLEAC=1;MLEAF=0.500;MQ=60.00;MQ0=0;MQRankSum=-0.363;QD=15.17;ReadPosRankSum=0.297	GT:AD:DP:GQ:PL	0/1:12,10:22:99:362,0,420
1	151742001	.	T	C	38.77	PASS	AC=1;AF=0.500;AN=2;BaseQRankSum=1.231;ClippingRankSum=-0.358;DP=5;FS=0.000;MLEAC=1;MLEAF=0.500;MQ=60.00;MQ0=0;MQRankSum=1.231;QD=7.75;ReadPosRankSum=0.358	GT:AD:DP:GQ:PL	0/1:3,2:5:67:67,0,96
1	151746079	.	A	T	88.77	PASS	AC=1;AF=0.500;AN=2;BaseQRankSum=-0.727;ClippingRankSum=-0.727;DP=4;FS=0.000;MLEAC=1;MLEAF=0.500;MQ=60.00;MQ0=0;MQRankSum=0.727;QD=22.19;ReadPosRankSum=0.727	GT:AD:DP:GQ:PL	0/1:1,3:4:34:117,0,34
1	151746202	.	T	A	48.77	PASS	AC=1;AF=0.500;AN=2;BaseQRankSum=0.736;ClippingRankSum=0.736;DP=3;FS=4.771;MLEAC=1;MLEAF=0.500;MQ=60.00;MQ0=0;MQRankSum=0.736;QD=16.26;ReadPosRankSum=0.736	GT:AD:DP:GQ:PL	0/1:1,2:3:31:77,0,31
1	151746235	.	C	T	36.77	PASS	AC=1;AF=0.500;AN=2;BaseQRankSum=-0.720;ClippingRankSum=-1.380;DP=6;FS=0.000;MLEAC=1;MLEAF=0.500;MQ=60.00;MQ0=0;MQRankSum=-0.720;QD=6.13;ReadPosRankSum=0.720	GT:AD:DP:GQ:PL	0/1:4,2:6:65:65,0,156
1	151746524	.	C	A	62.74	PASS	AC=2;AF=1.00;AN=2;DP=2;FS=0.000;MLEAC=2;MLEAF=1.00;MQ=60.00;MQ0=0;QD=31.37	GT:AD:DP:GQ:PL	1/1:0,2:2:6:90,6,0
1	151778683	.	C	T	96.28	PASS	AC=2;AF=1.00;AN=2;DP=3;FS=0.000;MLEAC=2;MLEAF=1.00;MQ=60.00;MQ0=0;QD=32.09	GT:AD:DP:GQ:PL	1/1:0,3:3:9:124,9,0
1	151790311	.	G	A	59.74	PASS	AC=2;AF=1.00;AN=2;DP=2;FS=0.000;MLEAC=2;MLEAF=1.00;MQ=60.00;MQ0=0;QD=29.87	GT:AD:DP:GQ:PL	1/1:0,2:2:6:87,6,0
1	151816538	.	T	A	59.74	PASS	AC=2;AF=1.00;AN=2;DP=2;FS=0.000;MLEAC=2;MLEAF=1.00;MQ=60.00;MQ0=0;QD=29.87	GT:AD:DP:GQ:PL	1/1:0,2:2:6:87,6,0
1	151827813	.	G	A	61.74	PASS	AC=2;AF=1.00;AN=2;DP=2;FS=0.000;MLEAC=2;MLEAF=1.00;MQ=60.00;MQ0=0;QD=30.87	GT:AD:DP:GQ:PL	1/1:0,2:2:6:89,6,0
1	151847180	.	A	G	129.03	PASS	AC=2;AF=1.00;AN=2;DP=4;FS=0.000;MLEAC=2;MLEAF=1.00;MQ=60.00;MQ0=0;QD=32.26	GT:AD:DP:GQ:PL	1/1:0,4:4:12:157,12,0
1	151847193	.	A	C	55.74	PASS	AC=2;AF=1.00;AN=2;DP=2;FS=0.000;MLEAC=2;MLEAF=1.00;MQ=60.00;MQ0=0;QD=27.87	GT:AD:DP:GQ:PL	1/1:0,2:2:6:83,6,0
1	151966348	.	C	T	222.84	PASS	AC=2;AF=1.00;AN=2;DP=6;FS=0.000;MLEAC=2;MLEAF=1.00;MQ=60.00;MQ0=0;QD=26.77	GT:AD:DP:GQ:PL	1/1:0,6:6:18:251,18,0
1	152957887	.	G	A	56.74	PASS	AC=2;AF=1.00;AN=2;DP=2;FS=0.000;MLEAC=2;MLEAF=1.00;MQ=60.00;MQ0=0;QD=28.37	GT:AD:DP:GQ:PL	1/1:0,2:2:6:84,6,0
1	153582258	.	T	C	52.74	PASS	AC=2;AF=1.00;AN=2;DP=2;FS=0.000;MLEAC=2;MLEAF=1.00;MQ=60.00;MQ0=0;QD=26.37	GT:AD:DP:GQ:PL	1/1:0,2:2:6:80,6,0
1	153583986	.	G	C	107.28	PASS	AC=2;AF=1.00;AN=2;DP=3;FS=0.000;MLEAC=2;MLEAF=1.00;MQ=60.00;MQ0=0;QD=30.08	GT:AD:DP:GQ:PL	1/1:0,3:3:9:135,9,0
1	153584986	.	A	C	131.03	PASS	AC=2;AF=1.00;AN=2;DP=4;FS=0.000;MLEAC=2;MLEAF=1.00;MQ=60.00;MQ0=0;QD=32.76	GT:AD:DP:GQ:PL	1/1:0,4:4:12:159,12,0
1	153585584	.	G	A	1453.77	PASS	AC=2;AF=1.00;AN=2;DP=34;FS=0.000;MLEAC=2;MLEAF=1.00;MQ=60.00;MQ0=0;QD=32.49	GT:AD:DP:GQ:PL	1/1:0,34:34:99:1482,102,0
1	153587256	.	A	T	3064.77	PASS	AC=2;AF=1.00;AN=2;DP=72;FS=0.000;MLEAC=2;MLEAF=1.00;MQ=60.00;MQ0=0;QD=31.10	GT:AD:DP:GQ:PL	1/1:0,72:72:99:3093,217,0
1	153587308	.	C	T	3057.77	PASS	AC=2;AF=1.00;AN=2;DP=72;FS=0.000;MLEAC=2;MLEAF=1.00;MQ=60.00;MQ0=0;QD=31.45	GT:AD:DP:GQ:PL	1/1:0,72:72:99:3086,217,0
1	153588208	.	G	A	237.84	PASS	AC=2;AF=1.00;AN=2;DP=6;FS=0.000;MLEAC=2;MLEAF=1.00;MQ=60.00;MQ0=0;QD=33.44	GT:AD:DP:GQ:PL	1/1:0,6:6:18:266,18,0
1	153588279	.	G	A	176.90	PASS	AC=2;AF=1.00;AN=2;DP=5;FS=0.000;MLEAC=2;MLEAF=1.00;MQ=60.00;MQ0=0;QD=24.54	GT:AD:DP:GQ:PL	1/1:0,5:5:15:205,15,0
1	153596603	.	G	A	56.74	PASS	AC=2;AF=1.00;AN=2;DP=2;FS=0.000;MLEAC=2;MLEAF=1.00;MQ=60.00;MQ0=0;QD=28.37	GT:AD:DP:GQ:PL	1/1:0,2:2:6:84,6,0
1	153602861	.	G	C	58.74	PASS	AC=2;AF=1.00;AN=2;DP=2;FS=0.000;MLEAC=2;MLEAF=1.00;MQ=60.00;MQ0=0;QD=29.37	GT:AD:DP:GQ:PL	1/1:0,2:2:6:86,6,0
1	153604029	.	C	T	168.90	PASS	AC=2;AF=1.00;AN=2;DP=5;FS=0.000;MLEAC=2;MLEAF=1.00;MQ=60.00;MQ0=0;QD=33.78	GT:AD:DP:GQ:PL	1/1:0,5:5:15:197,15,0
1	153604519	.	G	A	237.84	PASS	AC=2;AF=1.00;AN=2;DP=6;FS=0.000;MLEAC=2;MLEAF=1.00;MQ=60.00;MQ0=0;QD=25.57	GT:AD:DP:GQ:PL	1/1:0,6:6:18:266,18,0
1	153612053	.	A	G	215.84	PASS	AC=2;AF=1.00;AN=2;DP=6;FS=0.000;MLEAC=2;MLEAF=1.00;MQ=60.00;MQ0=0;QD=31.99	GT:AD:DP:GQ:PL	1/1:0,6:6:18:244,18,0
1	153612133	.	G	A	193.90	PASS	AC=2;AF=1.00;AN=2;DP=5;FS=0.000;MLEAC=2;MLEAF=1.00;MQ=60.00;MQ0=0;QD=34.23	GT:AD:DP:GQ:PL	1/1:0,5:5:15:222,15,0
1	153612425	.	T	G	144.03	PASS	AC=2;AF=1.00;AN=2;DP=4;FS=0.000;MLEAC=2;MLEAF=1.00;MQ=60.00;MQ0=0;QD=28.60	GT:AD:DP:GQ:PL	1/1:0,4:4:12:172,12,0
1	153613545	.	G	A	105.28	PASS	AC=2;AF=1.00;AN=2;DP=3;FS=0.000;MLEAC=2;MLEAF=1.00;MQ=60.00;MQ0=0;QD=25.31	GT:AD:DP:GQ:PL	1/1:0,3:3:9:133,9,0
1	153613783	.	A	G	107.28	PASS	AC=2;AF=1.00;AN=2;DP=3;FS=0.000;MLEAC=2;MLEAF=1.00;MQ=60.00;MQ0=0;QD=30.56	GT:AD:DP:GQ:PL	1/1:0,3:3:9:135,9,0
1	153616857	.	T	C	303.78	PASS	AC=2;AF=1.00;AN=2;DP=8;FS=0.000;MLEAC=2;MLEAF=1.00;MQ=60.00;MQ0=0;QD=24.53	GT:AD:DP:GQ:PL	1/1:0,8:8:24:332,24,0
1	153617132	.	C	A	403.77	PASS	AC=2;AF=1.00;AN=2;DP=10;FS=0.000;MLEAC=2;MLEAF=1.00;MQ=60.00;MQ0=0;QD=25.04	GT:AD:DP:GQ:PL	1/1:0,10:10:30:432,30,0
1	153618766	.	C	T	93.28	PASS	AC=2;AF=1.00;AN=2;DP=3;FS=0.000;MLEAC=2;MLEAF=1.00;MQ=60.00;MQ0=0;QD=31.09	GT:AD:DP:GQ:PL	1/1:0,3:3:9:121,9,0
1	153634058	.	G	T	1106.77	PASS	AC=2;AF=1.00;AN=2;DP=26;FS=0.000;MLEAC=2;MLEAF=1.00;MQ=60.00;MQ0=0;QD=22.01	GT:AD:DP:GQ:PL	1/1:0,26:26:78:1135,78,0
1	153635425	.	G	A	419.77	PASS	AC=2;AF=1.00;AN=2;DP=11;FS=0.000;MLEAC=2;MLEAF=1.00;MQ=60.00;MQ0=0;QD=30.24	GT:AD:DP:GQ:PL	1/1:0,11:11:33:448,33,0
1	153637404	.	A	G	62.74	PASS	AC=2;AF=1.00;AN=2;DP=2;FS=0.000;MLEAC=2;MLEAF=1.00;MQ=60.00;MQ0=0;QD=31.37	GT:AD:DP:GQ:PL	1/1:0,2:2:6:90,6,0
1	153637617	.	G	A	275.80	PASS	AC=2;AF=1.00;AN=2;DP=7;FS=0.000;MLEAC=2;MLEAF=1.00;MQ=60.00;MQ0=0;QD=32.31	GT:AD:DP:GQ:PL	1/1:0,7:7:21:304,21,0
1	153700841	.	A	G	600.77	PASS	AC=2;AF=1.00;AN=2;DP=15;FS=0.000;MLEAC=2;MLEAF=1.00;MQ=60.00;MQ0=0;QD=31.55	GT:AD:DP:GQ:PL	1/1:0,15:15:45:629,45,0
1	153720364	.	T	C	61.74	PASS	AC=2;AF=1.00;AN=2;DP=2;FS=0.000;MLEAC=2;MLEAF=1.00;MQ=60.00;MQ0=0;QD=30.87	GT:AD:DP:GQ:PL	1/1:0,2:2:6:89,6,0
1	153738555	.	T	C	56.74	PASS	AC=2;AF=1.00;AN=2;DP=2;FS=0.000;MLEAC=2;MLEAF=1.00;MQ=60.00;MQ0=0;QD=28.37	GT:AD:DP:GQ:PL	1/1:0,2:2:6:84,6,0
1	153779412	.	A	G	107.77	PASS	AC=1;AF=0.500;AN=2;BaseQRankSum=0.000;ClippingRankSum=-0.597;DP=11;FS=0.000;MLEAC=1;MLEAF=0.500;MQ=60.00;MQ0=0;MQRankSum=-0.278;QD=9.80;ReadPosRankSum=1.246	GT:AD:DP:GQ:PL	0/1:7,4:11:99:136,0,268
1	153780298	.	C	T	203.77	PASS	AC=1;AF=0.500;AN=2;BaseQRankSum=-0.731;ClippingRankSum=0.895;DP=10;FS=0.000;MLEAC=1;MLEAF=0.500;MQ=60.00;MQ0=0;MQRankSum=1.214;QD=20.38;ReadPosRankSum=-0.731	GT:AD:DP:GQ:PL	0/1:3,7:10:99:232,0,100
1	153781888	.	G	A	194.77	PASS	AC=1;AF=0.500;AN=2;BaseQRankSum=1.133;ClippingRankSum=1.447;DP=10;FS=0.000;MLEAC=1;MLEAF=0.500;MQ=60.00;MQ0=0;MQRankSum=0.365;QD=19.48;ReadPosRankSum=0.741	GT:AD:DP:GQ:PL	0/1:4,6:10:99:223,0,432
1	153903883	.	T	C	44.77	PASS	AC=1;AF=0.500;AN=2;BaseQRankSum=0.358;ClippingRankSum=0.358;DP=5;FS=3.979;MLEAC=1;MLEAF=0.500;MQ=60.00;MQ0=0;MQRankSum=-0.358;QD=8.95;ReadPosRankSum=-0.358	GT:AD:DP:GQ:PL	0/1:3,2:5:73:73,0,118
1	153906397	.	A	G	65.77	PASS	AC=1;AF=0.500;AN=2;BaseQRankSum=-1.754;ClippingRankSum=-0.550;DP=7;FS=0.000;MLEAC=1;MLEAF=0.500;MQ=60.00;MQ0=0;MQRankSum=-0.550;QD=9.40;ReadPosRankSum=0.550	GT:AD:DP:GQ:PL	0/1:4,3:7:94:94,0,151
1	153909069	.	G	C	206.77	PASS	AC=1;AF=0.500;AN=2;BaseQRankSum=-0.106;ClippingRankSum=0.423;DP=16;FS=2.115;MLEAC=1;MLEAF=0.500;MQ=60.00;MQ0=0;MQRankSum=-0.423;QD=12.92;ReadPosRankSum=-0.635	GT:AD:DP:GQ:PL	0/1:9,7:16:99:235,0,332
1	153913699	.	T	G	114.77	PASS	AC=1;AF=0.500;AN=2;BaseQRankSum=-0.922;ClippingRankSum=-0.922;DP=8;FS=0.000;MLEAC=1;MLEAF=0.500;MQ=60.00;MQ0=0;MQRankSum=0.421;QD=14.35;ReadPosRankSum=0.922	GT:AD:DP:GQ:PL	0/1:4,4:8:99:143,0,147
1	153920286	.	G	A	73.77	PASS	AC=1;AF=0.500;AN=2;BaseQRankSum=0.956;ClippingRankSum=0.322;DP=8;FS=4.260;MLEAC=1;MLEAF=0.500;MQ=60.00;MQ0=0;MQRankSum=0.322;QD=9.22;ReadPosRankSum=0.322	GT:AD:DP:GQ:PL	0/1:5,3:8:99:102,0,172
1	153920564	.	A	G	456.77	PASS	AC=1;AF=0.500;AN=2;BaseQRankSum=1.868;ClippingRankSum=-0.607;DP=27;FS=1.527;MLEAC=1;MLEAF=0.500;MQ=60.00;MQ0=0;MQRankSum=1.140;QD=16.92;ReadPosRankSum=0.267	GT:AD:DP:GQ:PL	0/1:14,13:27:99:485,0,509
1	153926078	.	T	C	182.77	PASS	AC=1;AF=0.500;AN=2;BaseQRankSum=1.639;ClippingRankSum=-0.702;DP=19;FS=2.077;MLEAC=1;MLEAF=0.500;MQ=60.00;MQ0=0;MQRankSum=0.983;QD=9.62;ReadPosRankSum=-0.515	GT:AD:DP:GQ:PL	0/1:12,6:18:99:211,0,436
1	153927052	.	C	G	61.74	PASS	AC=2;AF=1.00;AN=2;DP=2;FS=0.000;MLEAC=2;MLEAF=1.00;MQ=60.00;MQ0=0;QD=30.87	GT:AD:DP:GQ:PL	1/1:0,2:2:6:89,6,0
1	153927270	.	T	C	52.78	PASS	AC=1;AF=0.500;AN=2;BaseQRankSum=0.736;ClippingRankSum=0.736;DP=3;FS=4.771;MLEAC=1;MLEAF=0.500;MQ=60.00;MQ0=0;MQRankSum=0.736;QD=17.59;ReadPosRankSum=0.736	GT:AD:DP:GQ:PL	0/1:1,2:3:27:81,0,27
1	153929365	.	G	C	51.90	PASS	AC=1;AF=0.500;AN=2;BaseQRankSum=0.736;ClippingRankSum=0.736;DP=3;FS=4.771;MLEAC=1;MLEAF=0.500;MQ=60.00;MQ0=0;MQRankSum=-0.736;QD=17.30;ReadPosRankSum=-0.736	GT:AD:DP:GQ:PL	0/1:1,2:3:15:80,0,15
1	153932212	.	G	C	957.77	PASS	AC=1;AF=0.500;AN=2;BaseQRankSum=0.631;ClippingRankSum=-0.431;DP=49;FS=1.109;MLEAC=1;MLEAF=0.500;MQ=60.00;MQ0=0;MQRankSum=1.693;QD=19.55;ReadPosRankSum=0.491	GT:AD:DP:GQ:PL	0/1:23,26:49:99:986,0,821
1	153934303	.	T	C	81.77	PASS	AC=1;AF=0.500;AN=2;BaseQRankSum=0.727;ClippingRankSum=0.727;DP=4;FS=0.000;MLEAC=1;MLEAF=0.500;MQ=60.00;MQ0=0;MQRankSum=-0.727;QD=20.44;ReadPosRankSum=-0.727	GT:AD:DP:GQ:PL	0/1:1,3:4:28:110,0,28
1	153940739	.	A	C	119.77	PASS	AC=1;AF=0.500;AN=2;BaseQRankSum=-1.774;ClippingRankSum=1.084;DP=18;FS=0.000;MLEAC=1;MLEAF=0.500;MQ=60.00;MQ0=0;MQRankSum=-0.099;QD=6.65;ReadPosRankSum=-1.084	GT:AD:DP:GQ:PL	0/1:13,5:18:99:148,0,499
1	153941514	.	C	T	1489.77	PASS	AC=1;AF=0.500;AN=2;BaseQRankSum=-0.182;ClippingRankSum=-1.706;DP=72;FS=0.891;MLEAC=1;MLEAF=0.500;MQ=60.00;MQ0=0;MQRankSum=-0.080;QD=20.69;ReadPosRankSum=1.820	GT:AD:DP:GQ:PL	0/1:31,41:72:99:1518,0,1084
1	153943079	.	A	G	41.77	PASS	AC=1;AF=0.500;AN=2;BaseQRankSum=1.380;ClippingRankSum=-1.380;DP=6;FS=3.979;MLEAC=1;MLEAF=0.500;MQ=60.00;MQ0=0;MQRankSum=-0.720;QD=6.96;ReadPosRankSum=1.380	GT:AD:DP:GQ:PL	0/1:4,2:6:70:70,0,135
1	153954646	.	C	T	155.77	PASS	AC=1;AF=0.500;AN=2;BaseQRankSum=0.387;ClippingRankSum=-1.532;DP=11;FS=2.463;MLEAC=1;MLEAF=0.500;MQ=60.00;MQ0=0;MQRankSum=-0.143;QD=14.16;ReadPosRankSum=0.143	GT:AD:DP:GQ:PL	0/1:6,5:11:99:184,0,221
1	153955721	.	G	C	257.77	PASS	AC=1;AF=0.500;AN=2;BaseQRankSum=0.434;ClippingRankSum=-0.472;DP=35;FS=9.165;MLEAC=1;MLEAF=0.500;MQ=60.00;MQ0=0;MQRankSum=-0.359;QD=7.36;ReadPosRankSum=1.151	GT:AD:DP:GQ:PL	0/1:26,9:35:99:286,0,1013
1	154129630	.	G	T	879.77	PASS	AC=1;AF=0.500;AN=2;BaseQRankSum=2.887;ClippingRankSum=-1.971;DP=68;FS=6.773;MLEAC=1;MLEAF=0.500;MQ=60.00;MQ0=0;MQRankSum=-0.343;QD=12.94;ReadPosRankSum=1.844	GT:AD:DP:GQ:PL	0/1:43,25:68:99:908,0,1679
1	154179679	.	T	C	1008.77	PASS	AC=1;AF=0.500;AN=2;BaseQRankSum=-0.291;ClippingRankSum=0.956;DP=48;FS=0.000;MLEAC=1;MLEAF=0.500;MQ=60.00;MQ0=0;MQRankSum=-0.520;QD=21.02;ReadPosRankSum=-0.457	GT:AD:DP:GQ:PL	0/1:21,27:48:99:1037,0,779
1	154222639	.	G	A	54.74	PASS	AC=2;AF=1.00;AN=2;DP=2;FS=0.000;MLEAC=2;MLEAF=1.00;MQ=60.00;MQ0=0;QD=27.37	GT:AD:DP:GQ:PL	1/1:0,2:2:6:82,6,0
1	154235657	.	G	A	428.77	PASS	AC=1;AF=0.500;AN=2;BaseQRankSum=0.921;ClippingRankSum=-0.780;DP=34;FS=0.000;MLEAC=1;MLEAF=0.500;MQ=60.00;MQ0=0;MQRankSum=0.035;QD=12.61;ReadPosRankSum=0.851	GT:AD:DP:GQ:PL	0/1:21,13:34:99:457,0,732
1	154242129	.	C	T	24.78	LowQual	AC=1;AF=0.500;AN=2;BaseQRankSum=-0.572;ClippingRankSum=-0.572;DP=8;FS=3.680;MLEAC=1;MLEAF=0.500;MQ=60.00;MQ0=0;MQRankSum=-0.572;QD=3.10;ReadPosRankSum=0.572	GT:AD:DP:GQ:PL	0/1:6,2:8:53:53,0,227
1	154243115	.	C	T	387.77	PASS	AC=1;AF=0.500;AN=2;BaseQRankSum=1.368;ClippingRankSum=-0.760;DP=20;FS=2.098;MLEAC=1;MLEAF=0.500;MQ=60.00;MQ0=0;MQRankSum=0.988;QD=19.39;ReadPosRankSum=0.912	GT:AD:DP:GQ:PL	0/1:9,11:20:99:416,0,312
1	154243457	.	A	T	36.77	PASS	AC=1;AF=0.500;AN=2;BaseQRankSum=-0.720;ClippingRankSum=-1.380;DP=6;FS=0.000;MLEAC=1;MLEAF=0.500;MQ=60.00;MQ0=0;MQRankSum=-0.720;QD=6.13;ReadPosRankSum=1.380	GT:AD:DP:GQ:PL	0/1:4,2:6:65:65,0,154
1	154245112	.	C	T	19.81	LowQual;my_snp_filter	AC=1;AF=0.500;AN=2;BaseQRankSum=-1.296;ClippingRankSum=-0.118;DP=11;FS=0.000;MLEAC=1;MLEAF=0.500;MQ=60.00;MQ0=0;MQRankSum=-0.825;QD=1.80;ReadPosRankSum=-0.118	GT:AD:DP:GQ:PL	0/1:9,2:11:48:48,0,359
1	154245917	.	T	C	1089.77	PASS	AC=1;AF=0.500;AN=2;BaseQRankSum=-0.981;ClippingRankSum=0.896;DP=55;FS=2.342;MLEAC=1;MLEAF=0.500;MQ=60.00;MQ0=0;MQRankSum=-0.606;QD=19.81;ReadPosRankSum=-1.135	GT:AD:DP:GQ:PL	0/1:23,32:55:99:1118,0,778
1	154316434	.	C	T	447.56	PASS	AC=1;AF=0.500;AN=2;BaseQRankSum=-1.470;ClippingRankSum=0.401;DP=13;FS=0.000;MLEAC=1;MLEAF=0.500;MQ=60.00;MQ0=0;MQRankSum=0.935;QD=34.43;ReadPosRankSum=-0.668	GT:AD:DP:GQ:PL	0/1:1,12:13:7:475,0,7
1	154320942	.	A	G	236.77	PASS	AC=1;AF=0.500;AN=2;BaseQRankSum=0.067;ClippingRankSum=0.762;DP=9;FS=3.522;MLEAC=1;MLEAF=0.500;MQ=60.00;MQ0=0;MQRankSum=0.762;QD=26.31;ReadPosRankSum=-0.762	GT:AD:DP:GQ:PL	0/1:2,7:9:58:265,0,58
1	154321802	.	C	T	352.77	PASS	AC=1;AF=0.500;AN=2;BaseQRankSum=0.752;ClippingRankSum=-2.256;DP=12;FS=2.881;MLEAC=1;MLEAF=0.500;MQ=60.00;MQ0=0;MQRankSum=-0.752;QD=29.40;ReadPosRankSum=2.041	GT:AD:DP:GQ:PL	0/1:2,10:12:43:381,0,43
1	154438084	.	C	T	95.28	PASS	AC=2;AF=1.00;AN=2;DP=3;FS=0.000;MLEAC=2;MLEAF=1.00;MQ=60.00;MQ0=0;QD=31.76	GT:AD:DP:GQ:PL	1/1:0,3:3:9:123,9,0
1	154438880	.	T	C	58.74	PASS	AC=2;AF=1.00;AN=2;DP=2;FS=0.000;MLEAC=2;MLEAF=1.00;MQ=60.00;MQ0=0;QD=29.37	GT:AD:DP:GQ:PL	1/1:0,2:2:6:86,6,0
1	154439865	.	T	A	148.03	PASS	AC=2;AF=1.00;AN=2;DP=4;FS=0.000;MLEAC=2;MLEAF=1.00;MQ=60.00;MQ0=0;QD=26.69	GT:AD:DP:GQ:PL	1/1:0,4:4:12:176,12,0
1	154522248	.	A	G	62.74	PASS	AC=2;AF=1.00;AN=2;DP=2;FS=0.000;MLEAC=2;MLEAF=1.00;MQ=60.00;MQ0=0;QD=31.37	GT:AD:DP:GQ:PL	1/1:0,2:2:6:90,6,0
1	154526414	.	C	G	58.74	PASS	AC=2;AF=1.00;AN=2;DP=2;FS=0.000;MLEAC=2;MLEAF=1.00;MQ=60.00;MQ0=0;QD=29.37	GT:AD:DP:GQ:PL	1/1:0,2:2:6:86,6,0
1	154554659	.	G	A	513.77	PASS	AC=1;AF=0.500;AN=2;BaseQRankSum=0.958;ClippingRankSum=-2.819;DP=25;FS=2.187;MLEAC=1;MLEAF=0.500;MQ=60.00;MQ0=0;MQRankSum=0.192;QD=20.55;ReadPosRankSum=2.655	GT:AD:DP:GQ:PL	0/1:11,14:25:99:542,0,380
1	154556040	.	T	G	1547.77	PASS	AC=2;AF=1.00;AN=2;DP=36;FS=0.000;MLEAC=2;MLEAF=1.00;MQ=60.00;MQ0=0;QD=35.86	GT:AD:DP:GQ:PL	1/1:0,36:36:99:1576,108,0
1	154561925	.	C	T	1581.77	PASS	AC=2;AF=1.00;AN=2;DP=38;FS=0.000;MLEAC=2;MLEAF=1.00;MQ=60.00;MQ0=0;QD=39.42	GT:AD:DP:GQ:PL	1/1:0,38:38:99:1610,114,0
1	154572285	.	A	T	152.03	PASS	AC=2;AF=1.00;AN=2;DP=4;FS=0.000;MLEAC=2;MLEAF=1.00;MQ=60.00;MQ0=0;QD=29.38	GT:AD:DP:GQ:PL	1/1:0,4:4:12:180,12,0
1	154572286	.	G	C	152.03	PASS	AC=2;AF=1.00;AN=2;DP=4;FS=0.000;MLEAC=2;MLEAF=1.00;MQ=60.00;MQ0=0;QD=32.83	GT:AD:DP:GQ:PL	1/1:0,4:4:12:180,12,0
1	154573419	.	C	T	101.28	PASS	AC=2;AF=1.00;AN=2;DP=3;FS=0.000;MLEAC=2;MLEAF=1.00;MQ=60.00;MQ0=0;QD=33.76	GT:AD:DP:GQ:PL	1/1:0,3:3:9:129,9,0
1	154574820	.	T	C	1360.77	PASS	AC=2;AF=1.00;AN=2;DP=33;FS=0.000;MLEAC=2;MLEAF=1.00;MQ=60.00;MQ0=0;QD=24.82	GT:AD:DP:GQ:PL	1/1:0,33:33:99:1389,99,0
1	154575040	.	C	T	1644.77	PASS	AC=2;AF=1.00;AN=2;DP=39;FS=0.000;MLEAC=2;MLEAF=1.00;MQ=60.00;MQ0=0;QD=33.13	GT:AD:DP:GQ:PL	1/1:0,39:39:99:1673,117,0
1	154600372	.	A	G	345.78	PASS	AC=2;AF=1.00;AN=2;DP=9;FS=0.000;MLEAC=2;MLEAF=1.00;MQ=60.00;MQ0=0;QD=28.62	GT:AD:DP:GQ:PL	1/1:0,9:9:27:374,27,0
1	154904840	.	T	C	1239.77	PASS	AC=1;AF=0.500;AN=2;BaseQRankSum=1.044;ClippingRankSum=-0.431;DP=43;FS=3.000;MLEAC=1;MLEAF=0.500;MQ=60.00;MQ0=0;MQRankSum=-1.378;QD=28.83;ReadPosRankSum=0.097	GT:AD:DP:GQ:PL	0/1:11,32:43:99:1268,0,352
1	154909169	.	C	T	317.77	PASS	AC=1;AF=0.500;AN=2;BaseQRankSum=0.279;ClippingRankSum=0.279;DP=23;FS=0.000;MLEAC=1;MLEAF=0.500;MQ=60.00;MQ0=0;MQRankSum=0.031;QD=13.82;ReadPosRankSum=0.341	GT:AD:DP:GQ:PL	0/1:13,10:23:99:346,0,476
1	154909268	.	A	G	450.77	PASS	AC=2;AF=1.00;AN=2;DP=12;FS=0.000;MLEAC=2;MLEAF=1.00;MQ=60.00;MQ0=0;QD=29.78	GT:AD:DP:GQ:PL	1/1:0,12:12:36:479,36,0
1	154917314	.	G	A	612.77	PASS	AC=2;AF=1.00;AN=2;DP=15;FS=0.000;MLEAC=2;MLEAF=1.00;MQ=60.00;MQ0=0;QD=31.12	GT:AD:DP:GQ:PL	1/1:0,15:15:45:641,45,0
1	154919080	.	C	T	572.77	PASS	AC=2;AF=1.00;AN=2;DP=15;FS=0.000;MLEAC=2;MLEAF=1.00;MQ=60.00;MQ0=0;QD=31.24	GT:AD:DP:GQ:PL	1/1:0,15:15:45:601,45,0
[truncated: 6,646,555 more chars]
