# Supplementary material for: mRNA Profiling Reveals Determinants of Trastuzumab Efficiency in HER2-Positive Breast Cancer
Source: PLoS One. 2015 Feb 24;10(2):e0117818. doi: 10.1371/journal.pone.0117818 (PMC4339844; doi:10.1371/journal.pone.0117818)
Supplement: S3 Variant Call Format File — The VCF (Variant Call Format) file format is used by GATK for representation of variant calls. This file stores the SNPs called in the BT474 sample. (VCF) [file pone.0117818.s007.vcf]

##fileformat=VCFv4.1
##FILTER=<ID=LowQual,Description="Low quality">
##FILTER=<ID=my_snp_filter,Description="QD < 2.0 || FS > 60.0 || MQ < 40.0 || MQRankSum < 12.5 ||HaplotypeScore > 13.0|| ReadPosRankSum < 8.0">
##FORMAT=<ID=AD,Number=.,Type=Integer,Description="Allelic depths for the ref and alt alleles in the order listed">
##FORMAT=<ID=DP,Number=1,Type=Integer,Description="Approximate read depth (reads with MQ=255 or with bad mates are filtered)">
##FORMAT=<ID=GQ,Number=1,Type=Integer,Description="Genotype Quality">
##FORMAT=<ID=GT,Number=1,Type=String,Description="Genotype">
##FORMAT=<ID=PL,Number=G,Type=Integer,Description="Normalized, Phred-scaled likelihoods for genotypes as defined in the VCF specification">
##GATKCommandLine=<ID=HaplotypeCaller,Version=2.7-2-g6bda569,Date="Mon Jan 13 14:03:37 CET 2014",Epoch=1389618217217,CommandLineOptions="analysis_type=HaplotypeCaller input_file=[Sample_BT-474_STAR_G.sorted.dedup.reassign.recal.bam] read_buffer_size=null phone_home=AWS gatk_key=null tag=NA read_filter=[] intervals=null excludeIntervals=null interval_set_rule=UNION interval_merging=ALL interval_padding=0 reference_sequence=/Homo_sapiens/Ensembl/GRCh37/Sequence/WholeGenomeFasta/genome.fa nonDeterministicRandomSeed=false disableDithering=false maxRuntime=-1 maxRuntimeUnits=MINUTES downsampling_type=BY_SAMPLE downsample_to_fraction=null downsample_to_coverage=250 baq=OFF baqGapOpenPenalty=40.0 fix_misencoded_quality_scores=false allow_potentially_misencoded_quality_scores=false useOriginalQualities=false defaultBaseQualities=-1 performanceLog=null BQSR=null quantize_quals=0 disable_indel_quals=false emit_original_quals=false preserve_qscores_less_than=6 globalQScorePrior=-1.0 allow_bqsr_on_reduced_bams_despite_repeated_warnings=false validation_strictness=SILENT remove_program_records=false keep_program_records=false sample_rename_mapping_file=null unsafe=ALLOW_N_CIGAR_READS disable_auto_index_creation_and_locking_when_reading_rods=false num_threads=1 num_cpu_threads_per_data_thread=1 num_io_threads=0 monitorThreadEfficiency=false num_bam_file_handles=null read_group_black_list=null pedigree=[] pedigreeString=[] pedigreeValidationType=STRICT allow_intervals_with_unindexed_bam=false generateShadowBCF=false logging_level=INFO log_to_file=null help=false version=false out=org.broadinstitute.sting.gatk.io.stubs.VariantContextWriterStub no_cmdline_in_header=org.broadinstitute.sting.gatk.io.stubs.VariantContextWriterStub sites_only=org.broadinstitute.sting.gatk.io.stubs.VariantContextWriterStub bcf=org.broadinstitute.sting.gatk.io.stubs.VariantContextWriterStub graphOutput=null bamOutput=null bam_compression=null disable_bam_indexing=null generate_md5=null simplifyBAM=null bamWriterType=CALLED_HAPLOTYPES dbsnp=(RodBinding name= source=UNBOUND) comp=[] annotation=[ClippingRankSumTest, DepthPerSampleHC] excludeAnnotation=[SpanningDeletions, TandemRepeatAnnotator] heterozygosity=0.001 indel_heterozygosity=1.25E-4 genotyping_mode=DISCOVERY standard_min_confidence_threshold_for_calling=30.0 standard_min_confidence_threshold_for_emitting=10.0 alleles=(RodBinding name= source=UNBOUND) max_alternate_alleles=6 input_prior=[] contamination_fraction_to_filter=0.0 contamination_fraction_per_sample_file=null p_nonref_model=EXACT_INDEPENDENT exactcallslog=null kmerSize=[10, 25] dontIncreaseKmerSizesForCycles=false numPruningSamples=1 dontRecoverDanglingTails=false emitRefConfidence=NONE GVCFGQBands=[1, 10, 20, 30, 40, 50] indelSizeToEliminateInRefModel=10 minPruning=2 gcpHMM=10 includeUmappedReads=false useAllelesTrigger=false useFilteredReadsForAnnotations=false phredScaledGlobalReadMismappingRate=45 maxNumHaplotypesInPopulation=128 mergeVariantsViaLD=false pair_hmm_implementation=LOGLESS_CACHING keepRG=null justDetermineActiveRegions=false dontGenotype=false errorCorrectKmers=false debug=false debugGraphTransformations=false useLowQualityBasesForAssembly=false dontTrimActiveRegions=false dontUseSoftClippedBases=false captureAssemblyFailureBAM=false allowCyclesInKmerGraphToGeneratePaths=false noFpga=false errorCorrectReads=false kmerLengthForReadErrorCorrection=25 minObservationsForKmerToBeSolid=20 maxDiscARExtension=25 maxGGAARExtension=300 paddingAroundIndels=150 paddingAroundSNPs=20 pcr_indel_model=CONSERVATIVE activityProfileOut=null activeRegionOut=null activeRegionIn=null activeRegionExtension=null forceActive=false activeRegionMaxSize=null bandPassSigma=null min_mapping_quality_score=20 filter_reads_with_N_cigar=false filter_mismatching_base_and_quals=false filter_bases_not_stored=false">
##GATKCommandLine=<ID=SelectVariants,Version=2.7-2-g6bda569,Date="Tue Jan 14 08:35:24 CET 2014",Epoch=1389684924319,CommandLineOptions="analysis_type=SelectVariants input_file=[] read_buffer_size=null phone_home=AWS gatk_key=null tag=NA read_filter=[] intervals=null excludeIntervals=null interval_set_rule=UNION interval_merging=ALL interval_padding=0 reference_sequence=/Homo_sapiens/Ensembl/GRCh37/Sequence/WholeGenomeFasta/genome.fa nonDeterministicRandomSeed=false disableDithering=false maxRuntime=-1 maxRuntimeUnits=MINUTES downsampling_type=BY_SAMPLE downsample_to_fraction=null downsample_to_coverage=1000 baq=OFF baqGapOpenPenalty=40.0 fix_misencoded_quality_scores=false allow_potentially_misencoded_quality_scores=false useOriginalQualities=false defaultBaseQualities=-1 performanceLog=null BQSR=null quantize_quals=0 disable_indel_quals=false emit_original_quals=false preserve_qscores_less_than=6 globalQScorePrior=-1.0 allow_bqsr_on_reduced_bams_despite_repeated_warnings=false validation_strictness=SILENT remove_program_records=false keep_program_records=false sample_rename_mapping_file=null unsafe=null disable_auto_index_creation_and_locking_when_reading_rods=false num_threads=1 num_cpu_threads_per_data_thread=1 num_io_threads=0 monitorThreadEfficiency=false num_bam_file_handles=null read_group_black_list=null pedigree=[] pedigreeString=[] pedigreeValidationType=STRICT allow_intervals_with_unindexed_bam=false generateShadowBCF=false logging_level=INFO log_to_file=null help=false version=false variant=(RodBinding name=variant source=Sample_BT-474_G_raw_variants.vcf) discordance=(RodBinding name= source=UNBOUND) concordance=(RodBinding name= source=UNBOUND) out=org.broadinstitute.sting.gatk.io.stubs.VariantContextWriterStub no_cmdline_in_header=org.broadinstitute.sting.gatk.io.stubs.VariantContextWriterStub sites_only=org.broadinstitute.sting.gatk.io.stubs.VariantContextWriterStub bcf=org.broadinstitute.sting.gatk.io.stubs.VariantContextWriterStub sample_name=[] sample_expressions=null sample_file=null exclude_sample_name=[] exclude_sample_file=[] select_expressions=[] excludeNonVariants=false excludeFiltered=false restrictAllelesTo=ALL keepOriginalAC=false mendelianViolation=false mendelianViolationQualThreshold=0.0 select_random_fraction=0.0 remove_fraction_genotypes=0.0 selectTypeToInclude=[SNP] keepIDs=null fullyDecode=false forceGenotypesDecode=false justRead=false maxIndelSize=2147483647 ALLOW_NONOVERLAPPING_COMMAND_LINE_SAMPLES=false filter_reads_with_N_cigar=false filter_mismatching_base_and_quals=false filter_bases_not_stored=false">
##GATKCommandLine=<ID=VariantFiltration,Version=2.7-2-g6bda569,Date="Tue Jan 14 08:49:33 CET 2014",Epoch=1389685773689,CommandLineOptions="analysis_type=VariantFiltration input_file=[] read_buffer_size=null phone_home=AWS gatk_key=null tag=NA read_filter=[] intervals=null excludeIntervals=null interval_set_rule=UNION interval_merging=ALL interval_padding=0 reference_sequence=/Homo_sapiens/Ensembl/GRCh37/Sequence/WholeGenomeFasta/genome.fa nonDeterministicRandomSeed=false disableDithering=false maxRuntime=-1 maxRuntimeUnits=MINUTES downsampling_type=BY_SAMPLE downsample_to_fraction=null downsample_to_coverage=1000 baq=OFF baqGapOpenPenalty=40.0 fix_misencoded_quality_scores=false allow_potentially_misencoded_quality_scores=false useOriginalQualities=false defaultBaseQualities=-1 performanceLog=null BQSR=null quantize_quals=0 disable_indel_quals=false emit_original_quals=false preserve_qscores_less_than=6 globalQScorePrior=-1.0 allow_bqsr_on_reduced_bams_despite_repeated_warnings=false validation_strictness=SILENT remove_program_records=false keep_program_records=false sample_rename_mapping_file=null unsafe=null disable_auto_index_creation_and_locking_when_reading_rods=false num_threads=1 num_cpu_threads_per_data_thread=1 num_io_threads=0 monitorThreadEfficiency=false num_bam_file_handles=null read_group_black_list=null pedigree=[] pedigreeString=[] pedigreeValidationType=STRICT allow_intervals_with_unindexed_bam=false generateShadowBCF=false logging_level=INFO log_to_file=null help=false version=false variant=(RodBinding name=variant source=Sample_BT-474_G_snps.vcf) mask=(RodBinding name= source=UNBOUND) out=org.broadinstitute.sting.gatk.io.stubs.VariantContextWriterStub no_cmdline_in_header=org.broadinstitute.sting.gatk.io.stubs.VariantContextWriterStub sites_only=org.broadinstitute.sting.gatk.io.stubs.VariantContextWriterStub bcf=org.broadinstitute.sting.gatk.io.stubs.VariantContextWriterStub filterExpression=[QD < 2.0 || FS > 60.0 || MQ < 40.0 || MQRankSum < 12.5 ||HaplotypeScore > 13.0|| ReadPosRankSum < 8.0] filterName=[my_snp_filter] genotypeFilterExpression=[] genotypeFilterName=[] clusterSize=3 clusterWindowSize=0 maskExtension=0 maskName=Mask filterNotInMask=false missingValuesInExpressionsShouldEvaluateAsFailing=false invalidatePreviousFilters=false filter_reads_with_N_cigar=false filter_mismatching_base_and_quals=false filter_bases_not_stored=false">
##INFO=<ID=AC,Number=A,Type=Integer,Description="Allele count in genotypes, for each ALT allele, in the same order as listed">
##INFO=<ID=AF,Number=A,Type=Float,Description="Allele Frequency, for each ALT allele, in the same order as listed">
##INFO=<ID=AN,Number=1,Type=Integer,Description="Total number of alleles in called genotypes">
##INFO=<ID=BaseQRankSum,Number=1,Type=Float,Description="Z-score from Wilcoxon rank sum test of Alt Vs. Ref base qualities">
##INFO=<ID=ClippingRankSum,Number=1,Type=Float,Description="Z-score From Wilcoxon rank sum test of Alt vs. Ref number of hard clipped bases">
##INFO=<ID=DP,Number=1,Type=Integer,Description="Approximate read depth; some reads may have been filtered">
##INFO=<ID=DS,Number=0,Type=Flag,Description="Were any of the samples downsampled?">
##INFO=<ID=FS,Number=1,Type=Float,Description="Phred-scaled p-value using Fisher's exact test to detect strand bias">
##INFO=<ID=HaplotypeScore,Number=1,Type=Float,Description="Consistency of the site with at most two segregating haplotypes">
##INFO=<ID=InbreedingCoeff,Number=1,Type=Float,Description="Inbreeding coefficient as estimated from the genotype likelihoods per-sample when compared against the Hardy-Weinberg expectation">
##INFO=<ID=MLEAC,Number=A,Type=Integer,Description="Maximum likelihood expectation (MLE) for the allele counts (not necessarily the same as the AC), for each ALT allele, in the same order as listed">
##INFO=<ID=MLEAF,Number=A,Type=Float,Description="Maximum likelihood expectation (MLE) for the allele frequency (not necessarily the same as the AF), for each ALT allele, in the same order as listed">
##INFO=<ID=MQ,Number=1,Type=Float,Description="RMS Mapping Quality">
##INFO=<ID=MQ0,Number=1,Type=Integer,Description="Total Mapping Quality Zero Reads">
##INFO=<ID=MQRankSum,Number=1,Type=Float,Description="Z-score From Wilcoxon rank sum test of Alt vs. Ref read mapping qualities">
##INFO=<ID=QD,Number=1,Type=Float,Description="Variant Confidence/Quality by Depth">
##INFO=<ID=ReadPosRankSum,Number=1,Type=Float,Description="Z-score from Wilcoxon rank sum test of Alt vs. Ref read position bias">
##contig=<ID=1,length=249250621>
##contig=<ID=2,length=243199373>
##contig=<ID=3,length=198022430>
##contig=<ID=4,length=191154276>
##contig=<ID=5,length=180915260>
##contig=<ID=6,length=171115067>
##contig=<ID=7,length=159138663>
##contig=<ID=8,length=146364022>
##contig=<ID=9,length=141213431>
##contig=<ID=10,length=135534747>
##contig=<ID=11,length=135006516>
##contig=<ID=12,length=133851895>
##contig=<ID=13,length=115169878>
##contig=<ID=14,length=107349540>
##contig=<ID=15,length=102531392>
##contig=<ID=16,length=90354753>
##contig=<ID=17,length=81195210>
##contig=<ID=18,length=78077248>
##contig=<ID=19,length=59128983>
##contig=<ID=20,length=63025520>
##contig=<ID=21,length=48129895>
##contig=<ID=22,length=51304566>
##contig=<ID=X,length=155270560>
##contig=<ID=Y,length=59373566>
##contig=<ID=MT,length=16569>
##reference=file:///Homo_sapiens/Ensembl/GRCh37/Sequence/WholeGenomeFasta/genome.fa
##source=SelectVariants
#CHROM	POS	ID	REF	ALT	QUAL	FILTER	INFO	FORMAT	BT-474
1	565871	.	C	T	49.77	my_snp_filter	AC=1;AF=0.500;AN=2;BaseQRankSum=1.026;ClippingRankSum=1.026;DP=4;FS=0.000;MLEAC=1;MLEAF=0.500;MQ=60.00;MQ0=0;MQRankSum=0.000;QD=12.44;ReadPosRankSum=-1.026	GT:AD:DP:GQ:PL	0/1:2,2:4:30:78,0,30
1	567242	.	G	A	2559.77	my_snp_filter	AC=2;AF=1.00;AN=2;BaseQRankSum=2.369;ClippingRankSum=-2.410;DP=61;FS=3.082;MLEAC=2;MLEAF=1.00;MQ=60.00;MQ0=0;MQRankSum=1.438;QD=31.33;ReadPosRankSum=2.369	GT:AD:DP:GQ:PL	1/1:2,59:61:99:2588,140,0
1	568319	.	A	G	219.84	PASS	AC=2;AF=1.00;AN=2;DP=6;FS=0.000;MLEAC=2;MLEAF=1.00;MQ=60.00;MQ0=0;QD=29.96	GT:AD:DP:GQ:PL	1/1:0,6:6:18:248,18,0
1	785050	.	G	A	60.74	PASS	AC=2;AF=1.00;AN=2;DP=2;FS=0.000;MLEAC=2;MLEAF=1.00;MQ=60.00;MQ0=0;QD=30.37	GT:AD:DP:GQ:PL	1/1:0,2:2:6:88,6,0
1	787399	.	G	T	193.77	my_snp_filter	AC=1;AF=0.500;AN=2;BaseQRankSum=-0.248;ClippingRankSum=0.248;DP=9;FS=2.808;MLEAC=1;MLEAF=0.500;MQ=60.00;MQ0=0;MQRankSum=0.573;QD=21.53;ReadPosRankSum=0.248	GT:AD:DP:GQ:PL	0/1:3,6:9:99:222,0,102
1	790465	.	G	A	83.77	my_snp_filter	AC=1;AF=0.500;AN=2;BaseQRankSum=-1.537;ClippingRankSum=0.406;DP=6;FS=3.979;MLEAC=1;MLEAF=0.500;MQ=60.00;MQ0=0;MQRankSum=0.406;QD=13.96;ReadPosRankSum=0.406	GT:AD:DP:GQ:PL	0/1:3,3:6:99:112,0,119
1	792480	.	C	T	269.80	PASS	AC=2;AF=1.00;AN=2;DP=7;FS=0.000;MLEAC=2;MLEAF=1.00;MQ=60.00;MQ0=0;QD=28.35	GT:AD:DP:GQ:PL	1/1:0,7:7:21:298,21,0
1	842013	.	T	G	49.77	my_snp_filter	AC=1;AF=0.500;AN=2;BaseQRankSum=0.736;ClippingRankSum=-0.736;DP=3;FS=0.000;MLEAC=1;MLEAF=0.500;MQ=60.00;MQ0=0;MQRankSum=-0.736;QD=16.59;ReadPosRankSum=0.736	GT:AD:DP:GQ:PL	0/1:1,2:3:35:78,0,35
1	845274	.	G	T	62.74	PASS	AC=2;AF=1.00;AN=2;DP=2;FS=0.000;MLEAC=2;MLEAF=1.00;MQ=60.00;MQ0=0;QD=31.37	GT:AD:DP:GQ:PL	1/1:0,2:2:6:90,6,0
1	845283	.	G	T	62.74	PASS	AC=2;AF=1.00;AN=2;DP=2;FS=0.000;MLEAC=2;MLEAF=1.00;MQ=60.00;MQ0=0;QD=31.37	GT:AD:DP:GQ:PL	1/1:0,2:2:6:90,6,0
1	845938	.	G	A	39.77	my_snp_filter	AC=1;AF=0.500;AN=2;BaseQRankSum=0.000;ClippingRankSum=1.026;DP=4;FS=0.000;MLEAC=1;MLEAF=0.500;MQ=60.00;MQ0=0;MQRankSum=-1.026;QD=9.94;ReadPosRankSum=-1.026	GT:AD:DP:GQ:PL	0/1:2,2:4:68:68,0,68
1	851757	.	A	G	59.74	PASS	AC=2;AF=1.00;AN=2;DP=2;FS=0.000;MLEAC=2;MLEAF=1.00;MQ=60.00;MQ0=0;QD=29.87	GT:AD:DP:GQ:PL	1/1:0,2:2:6:87,6,0
1	852758	.	G	C	122.77	my_snp_filter	AC=1;AF=0.500;AN=2;BaseQRankSum=1.300;ClippingRankSum=-0.937;DP=7;FS=3.136;MLEAC=1;MLEAF=0.500;MQ=60.00;MQ0=0;MQRankSum=-0.550;QD=17.54;ReadPosRankSum=0.937	GT:AD:DP:GQ:PL	0/1:3,4:7:95:151,0,95
1	852964	.	T	G	46.77	my_snp_filter	AC=1;AF=0.500;AN=2;BaseQRankSum=1.231;ClippingRankSum=-0.358;DP=5;FS=3.979;MLEAC=1;MLEAF=0.500;MQ=60.00;MQ0=0;MQRankSum=0.358;QD=9.35;ReadPosRankSum=0.358	GT:AD:DP:GQ:PL	0/1:3,2:5:75:75,0,109
1	853239	.	A	G	51.77	my_snp_filter	AC=1;AF=0.500;AN=2;BaseQRankSum=0.736;ClippingRankSum=0.736;DP=3;FS=0.000;MLEAC=1;MLEAF=0.500;MQ=60.00;MQ0=0;MQRankSum=0.736;QD=17.26;ReadPosRankSum=0.736	GT:AD:DP:GQ:PL	0/1:1,2:3:36:80,0,36
1	854250	.	A	G	40.77	my_snp_filter	AC=1;AF=0.500;AN=2;BaseQRankSum=1.380;ClippingRankSum=0.720;DP=6;FS=3.310;MLEAC=1;MLEAF=0.500;MQ=60.00;MQ0=0;MQRankSum=-0.720;QD=6.79;ReadPosRankSum=-0.720	GT:AD:DP:GQ:PL	0/1:4,2:6:69:69,0,136
1	856099	.	T	G	182.90	PASS	AC=2;AF=1.00;AN=2;DP=3;FS=0.000;MLEAC=2;MLEAF=1.00;MQ=60.00;MQ0=0;QD=29.35	GT:AD:DP:GQ:PL	1/1:0,3:3:15:211,15,0
1	856108	.	A	G	182.90	PASS	AC=2;AF=1.00;AN=2;DP=5;FS=0.000;MLEAC=2;MLEAF=1.00;MQ=60.00;MQ0=0;QD=33.19	GT:AD:DP:GQ:PL	1/1:0,5:5:15:211,15,0
1	856329	.	C	G	73.77	my_snp_filter	AC=1;AF=0.500;AN=2;BaseQRankSum=0.988;ClippingRankSum=0.988;DP=6;FS=0.000;MLEAC=1;MLEAF=0.500;MQ=60.00;MQ0=0;MQRankSum=-0.988;QD=12.29;ReadPosRankSum=-0.988	GT:AD:DP:GQ:PL	0/1:3,3:6:83:102,0,83
1	856476	.	A	G	312.78	PASS	AC=2;AF=1.00;AN=2;DP=8;FS=0.000;MLEAC=2;MLEAF=1.00;MQ=60.00;MQ0=0;QD=27.11	GT:AD:DP:GQ:PL	1/1:0,8:8:24:341,24,0
1	857728	.	T	G	46.74	PASS	AC=2;AF=1.00;AN=2;DP=2;FS=0.000;MLEAC=2;MLEAF=1.00;MQ=60.00;MQ0=0;QD=23.37	GT:AD:DP:GQ:PL	1/1:0,2:2:6:74,6,0
1	859690	.	C	G	56.74	PASS	AC=2;AF=1.00;AN=2;DP=2;FS=0.000;MLEAC=2;MLEAF=1.00;MQ=60.00;MQ0=0;QD=28.37	GT:AD:DP:GQ:PL	1/1:0,2:2:6:84,6,0
1	859701	.	C	G	80.28	PASS	AC=2;AF=1.00;AN=2;DP=3;FS=0.000;MLEAC=2;MLEAF=1.00;MQ=60.00;MQ0=0;QD=26.76	GT:AD:DP:GQ:PL	1/1:0,3:3:9:108,9,0
1	859913	.	A	G	52.74	PASS	AC=2;AF=1.00;AN=2;DP=2;FS=0.000;MLEAC=2;MLEAF=1.00;MQ=60.00;MQ0=0;QD=26.37	GT:AD:DP:GQ:PL	1/1:0,2:2:6:80,6,0
1	861808	.	A	G	107.28	PASS	AC=2;AF=1.00;AN=2;DP=3;FS=0.000;MLEAC=2;MLEAF=1.00;MQ=60.00;MQ0=0;QD=32.90	GT:AD:DP:GQ:PL	1/1:0,3:3:9:135,9,0
1	866920	.	A	G	219.84	PASS	AC=2;AF=1.00;AN=2;DP=6;FS=0.000;MLEAC=2;MLEAF=1.00;MQ=60.00;MQ0=0;QD=27.83	GT:AD:DP:GQ:PL	1/1:0,6:6:18:248,18,0
1	866938	.	G	A	47.77	my_snp_filter	AC=1;AF=0.500;AN=2;BaseQRankSum=0.000;ClippingRankSum=0.000;DP=4;FS=4.771;MLEAC=1;MLEAF=0.500;MQ=60.00;MQ0=0;MQRankSum=0.000;QD=11.94;ReadPosRankSum=-1.026	GT:AD:DP:GQ:PL	0/1:2,2:4:71:76,0,71
1	869303	.	C	T	58.74	PASS	AC=2;AF=1.00;AN=2;DP=2;FS=0.000;MLEAC=2;MLEAF=1.00;MQ=60.00;MQ0=0;QD=29.37	GT:AD:DP:GQ:PL	1/1:0,2:2:6:86,6,0
1	869323	.	T	C	55.74	PASS	AC=2;AF=1.00;AN=2;DP=2;FS=0.000;MLEAC=2;MLEAF=1.00;MQ=60.00;MQ0=0;QD=27.87	GT:AD:DP:GQ:PL	1/1:0,2:2:6:83,6,0
1	877831	.	T	C	100.28	PASS	AC=2;AF=1.00;AN=2;DP=3;FS=0.000;MLEAC=2;MLEAF=1.00;MQ=60.00;MQ0=0;QD=33.43	GT:AD:DP:GQ:PL	1/1:0,3:3:9:128,9,0
1	879676	.	G	A	279.80	PASS	AC=2;AF=1.00;AN=2;DP=7;FS=0.000;MLEAC=2;MLEAF=1.00;MQ=60.00;MQ0=0;QD=34.30	GT:AD:DP:GQ:PL	1/1:0,7:7:21:308,21,0
1	879687	.	T	C	184.90	PASS	AC=2;AF=1.00;AN=2;DP=5;FS=0.000;MLEAC=2;MLEAF=1.00;MQ=60.00;MQ0=0;QD=23.61	GT:AD:DP:GQ:PL	1/1:0,5:5:15:213,15,0
1	888639	.	T	C	143.90	PASS	AC=2;AF=1.00;AN=2;DP=5;FS=0.000;MLEAC=2;MLEAF=1.00;MQ=60.00;MQ0=0;QD=28.78	GT:AD:DP:GQ:PL	1/1:0,5:5:15:172,15,0
1	888659	.	T	C	556.77	PASS	AC=2;AF=1.00;AN=2;DP=15;FS=0.000;MLEAC=2;MLEAF=1.00;MQ=60.00;MQ0=0;QD=31.83	GT:AD:DP:GQ:PL	1/1:0,15:15:45:585,45,0
1	889638	.	G	C	98.28	PASS	AC=2;AF=1.00;AN=2;DP=3;FS=0.000;MLEAC=2;MLEAF=1.00;MQ=60.00;MQ0=0;QD=32.76	GT:AD:DP:GQ:PL	1/1:0,3:3:9:126,9,0
1	889713	.	C	A	94.28	PASS	AC=2;AF=1.00;AN=2;DP=3;FS=0.000;MLEAC=2;MLEAF=1.00;MQ=60.00;MQ0=0;QD=31.43	GT:AD:DP:GQ:PL	1/1:0,3:3:9:122,9,0
1	892745	.	G	A	60.74	PASS	AC=2;AF=1.00;AN=2;DP=2;FS=0.000;MLEAC=2;MLEAF=1.00;MQ=60.00;MQ0=0;QD=30.37	GT:AD:DP:GQ:PL	1/1:0,2:2:6:88,6,0
1	893280	.	G	A	13.72	LowQual	AC=2;AF=1.00;AN=2;DP=1;FS=0.000;MLEAC=2;MLEAF=1.00;MQ=60.00;MQ0=0;QD=13.72	GT:AD:DP:GQ:PL	1/1:0,1:1:3:40,3,0
1	893631	.	A	G	87.28	PASS	AC=2;AF=1.00;AN=2;DP=3;FS=0.000;MLEAC=2;MLEAF=1.00;MQ=60.00;MQ0=0;QD=29.09	GT:AD:DP:GQ:PL	1/1:0,3:3:9:115,9,0
1	897325	.	G	C	184.90	PASS	AC=2;AF=1.00;AN=2;DP=5;FS=0.000;MLEAC=2;MLEAF=1.00;MQ=60.00;MQ0=0;QD=32.38	GT:AD:DP:GQ:PL	1/1:0,5:5:15:213,15,0
1	897564	.	T	C	52.74	PASS	AC=2;AF=1.00;AN=2;DP=2;FS=0.000;MLEAC=2;MLEAF=1.00;MQ=60.00;MQ0=0;QD=26.37	GT:AD:DP:GQ:PL	1/1:0,2:2:6:80,6,0
1	900505	.	G	C	171.90	PASS	AC=2;AF=1.00;AN=2;DP=5;FS=0.000;MLEAC=2;MLEAF=1.00;MQ=60.00;MQ0=0;QD=34.38	GT:AD:DP:GQ:PL	1/1:0,5:5:15:200,15,0
1	900730	.	G	A	309.78	PASS	AC=2;AF=1.00;AN=2;DP=8;FS=0.000;MLEAC=2;MLEAF=1.00;MQ=60.00;MQ0=0;QD=28.08	GT:AD:DP:GQ:PL	1/1:0,8:8:24:338,24,0
1	900972	.	T	G	254.80	PASS	AC=2;AF=1.00;AN=2;DP=7;FS=0.000;MLEAC=2;MLEAF=1.00;MQ=60.00;MQ0=0;QD=31.72	GT:AD:DP:GQ:PL	1/1:0,7:7:21:283,21,0
1	901023	.	T	C	147.03	PASS	AC=2;AF=1.00;AN=2;DP=4;FS=0.000;MLEAC=2;MLEAF=1.00;MQ=60.00;MQ0=0;QD=30.60	GT:AD:DP:GQ:PL	1/1:0,4:4:12:175,12,0
1	902997	.	G	A	48.74	PASS	AC=2;AF=1.00;AN=2;DP=2;FS=0.000;MLEAC=2;MLEAF=1.00;MQ=60.00;MQ0=0;QD=24.37	GT:AD:DP:GQ:PL	1/1:0,2:2:6:76,6,0
1	903321	.	G	A	60.74	PASS	AC=2;AF=1.00;AN=2;DP=2;FS=0.000;MLEAC=2;MLEAF=1.00;MQ=60.00;MQ0=0;QD=30.37	GT:AD:DP:GQ:PL	1/1:0,2:2:6:88,6,0
1	909238	.	G	C	41.77	my_snp_filter	AC=1;AF=0.500;AN=2;BaseQRankSum=0.720;ClippingRankSum=-1.380;DP=6;FS=0.000;MLEAC=1;MLEAF=0.500;MQ=60.00;MQ0=0;MQRankSum=-0.720;QD=6.96;ReadPosRankSum=1.380	GT:AD:DP:GQ:PL	0/1:4,2:6:70:70,0,154
1	909309	.	T	C	85.82	my_snp_filter	AC=1;AF=0.500;AN=2;BaseQRankSum=0.727;ClippingRankSum=-0.727;DP=4;FS=0.000;MLEAC=1;MLEAF=0.500;MQ=60.00;MQ0=0;MQRankSum=0.727;QD=21.46;ReadPosRankSum=0.727	GT:AD:DP:GQ:PL	0/1:1,3:4:19:114,0,19
1	909419	.	C	T	42.77	my_snp_filter	AC=1;AF=0.500;AN=2;BaseQRankSum=1.231;ClippingRankSum=0.358;DP=5;FS=3.979;MLEAC=1;MLEAF=0.500;MQ=60.00;MQ0=0;MQRankSum=-0.358;QD=8.55;ReadPosRankSum=1.231	GT:AD:DP:GQ:PL	0/1:3,2:5:71:71,0,107
1	910438	.	A	G	56.74	PASS	AC=2;AF=1.00;AN=2;DP=2;FS=0.000;MLEAC=2;MLEAF=1.00;MQ=60.00;MQ0=0;QD=28.37	GT:AD:DP:GQ:PL	1/1:0,2:2:6:84,6,0
1	910903	.	T	C	133.03	PASS	AC=2;AF=1.00;AN=2;DP=4;FS=0.000;MLEAC=2;MLEAF=1.00;MQ=60.00;MQ0=0;QD=33.26	GT:AD:DP:GQ:PL	1/1:0,4:4:12:161,12,0
1	910935	.	G	A	43.77	my_snp_filter	AC=1;AF=0.500;AN=2;BaseQRankSum=-0.736;ClippingRankSum=0.736;DP=3;FS=0.000;MLEAC=1;MLEAF=0.500;MQ=60.00;MQ0=0;MQRankSum=0.736;QD=14.59;ReadPosRankSum=0.736	GT:AD:DP:GQ:PL	0/1:1,2:3:33:72,0,33
1	935459	.	A	G	84.77	my_snp_filter	AC=1;AF=0.500;AN=2;BaseQRankSum=-0.540;ClippingRankSum=-1.157;DP=13;FS=2.688;MLEAC=1;MLEAF=0.500;MQ=60.00;MQ0=0;MQRankSum=1.312;QD=6.52;ReadPosRankSum=1.157	GT:AD:DP:GQ:PL	0/1:9,4:13:99:113,0,326
1	935492	.	G	T	33.77	my_snp_filter	AC=1;AF=0.500;AN=2;BaseQRankSum=0.358;ClippingRankSum=0.358;DP=5;FS=0.000;MLEAC=1;MLEAF=0.500;MQ=60.00;MQ0=0;MQRankSum=-1.231;QD=6.75;ReadPosRankSum=0.358	GT:AD:DP:GQ:PL	0/1:3,2:5:62:62,0,107
1	935671	.	C	G	28.77	LowQual;my_snp_filter	AC=1;AF=0.500;AN=2;BaseQRankSum=-0.736;ClippingRankSum=0.736;DP=3;FS=0.000;MLEAC=1;MLEAF=0.500;MQ=60.00;MQ0=0;MQRankSum=0.736;QD=9.59;ReadPosRankSum=-0.736	GT:AD:DP:GQ:PL	0/1:1,2:3:36:57,0,36
1	940005	.	A	G	102.28	PASS	AC=2;AF=1.00;AN=2;DP=3;FS=0.000;MLEAC=2;MLEAF=1.00;MQ=60.00;MQ0=0;QD=34.09	GT:AD:DP:GQ:PL	1/1:0,3:3:9:130,9,0
1	941284	.	C	T	52.74	PASS	AC=2;AF=1.00;AN=2;DP=2;FS=0.000;MLEAC=2;MLEAF=1.00;MQ=60.00;MQ0=0;QD=26.37	GT:AD:DP:GQ:PL	1/1:0,2:2:6:80,6,0
1	943907	.	C	G	56.74	PASS	AC=2;AF=1.00;AN=2;DP=2;FS=0.000;MLEAC=2;MLEAF=1.00;MQ=60.00;MQ0=0;QD=28.37	GT:AD:DP:GQ:PL	1/1:0,2:2:6:84,6,0
1	944564	.	T	C	99.28	PASS	AC=2;AF=1.00;AN=2;DP=3;FS=0.000;MLEAC=2;MLEAF=1.00;MQ=60.00;MQ0=0;QD=33.09	GT:AD:DP:GQ:PL	1/1:0,3:3:9:127,9,0
1	945096	.	C	T	96.28	PASS	AC=2;AF=1.00;AN=2;DP=3;FS=0.000;MLEAC=2;MLEAF=1.00;MQ=60.00;MQ0=0;QD=32.09	GT:AD:DP:GQ:PL	1/1:0,3:3:9:124,9,0
1	945111	.	C	T	40.78	my_snp_filter	AC=1;AF=0.500;AN=2;BaseQRankSum=0.736;ClippingRankSum=0.736;DP=3;FS=0.000;MLEAC=1;MLEAF=0.500;MQ=60.00;MQ0=0;MQRankSum=-0.736;QD=13.59;ReadPosRankSum=0.736	GT:AD:DP:GQ:PL	0/1:1,2:3:26:69,0,26
1	947034	.	G	A	107.28	PASS	AC=2;AF=1.00;AN=2;DP=3;FS=0.000;MLEAC=2;MLEAF=1.00;MQ=60.00;MQ0=0;QD=27.77	GT:AD:DP:GQ:PL	1/1:0,3:3:9:135,9,0
1	947515	.	A	G	62.74	PASS	AC=2;AF=1.00;AN=2;DP=2;FS=0.000;MLEAC=2;MLEAF=1.00;MQ=60.00;MQ0=0;QD=31.37	GT:AD:DP:GQ:PL	1/1:0,2:2:6:90,6,0
1	948921	.	T	C	62.74	PASS	AC=2;AF=1.00;AN=2;DP=2;FS=0.000;MLEAC=2;MLEAF=1.00;MQ=60.00;MQ0=0;QD=31.37	GT:AD:DP:GQ:PL	1/1:0,2:2:6:90,6,0
1	949235	.	G	A	59.74	PASS	AC=2;AF=1.00;AN=2;DP=2;FS=0.000;MLEAC=2;MLEAF=1.00;MQ=60.00;MQ0=0;QD=29.87	GT:AD:DP:GQ:PL	1/1:0,2:2:6:87,6,0
1	949608	.	G	A	188.90	PASS	AC=2;AF=1.00;AN=2;DP=5;FS=0.000;MLEAC=2;MLEAF=1.00;MQ=60.00;MQ0=0;QD=28.08	GT:AD:DP:GQ:PL	1/1:0,5:5:15:217,15,0
1	949654	.	A	G	191.90	PASS	AC=2;AF=1.00;AN=2;DP=5;FS=0.000;MLEAC=2;MLEAF=1.00;MQ=60.00;MQ0=0;QD=26.67	GT:AD:DP:GQ:PL	1/1:0,5:5:15:220,15,0
1	955597	.	G	T	214.84	PASS	AC=2;AF=1.00;AN=2;DP=6;FS=0.000;MLEAC=2;MLEAF=1.00;MQ=60.00;MQ0=0;QD=30.74	GT:AD:DP:GQ:PL	1/1:0,6:6:18:243,18,0
1	971367	.	T	C	59.74	PASS	AC=2;AF=1.00;AN=2;DP=2;FS=0.000;MLEAC=2;MLEAF=1.00;MQ=60.00;MQ0=0;QD=29.87	GT:AD:DP:GQ:PL	1/1:0,2:2:6:87,6,0
1	973336	.	A	G	106.28	PASS	AC=2;AF=1.00;AN=2;DP=3;FS=0.000;MLEAC=2;MLEAF=1.00;MQ=60.00;MQ0=0;QD=32.81	GT:AD:DP:GQ:PL	1/1:0,3:3:9:134,9,0
1	973377	.	G	A	59.74	PASS	AC=2;AF=1.00;AN=2;DP=2;FS=0.000;MLEAC=2;MLEAF=1.00;MQ=60.00;MQ0=0;QD=29.87	GT:AD:DP:GQ:PL	1/1:0,2:2:6:87,6,0
1	973458	.	C	T	144.03	PASS	AC=2;AF=1.00;AN=2;DP=4;FS=0.000;MLEAC=2;MLEAF=1.00;MQ=60.00;MQ0=0;QD=28.86	GT:AD:DP:GQ:PL	1/1:0,4:4:12:172,12,0
1	973668	.	A	G	58.74	PASS	AC=2;AF=1.00;AN=2;DP=2;FS=0.000;MLEAC=2;MLEAF=1.00;MQ=60.00;MQ0=0;QD=29.37	GT:AD:DP:GQ:PL	1/1:0,2:2:6:86,6,0
1	974225	.	A	G	46.74	PASS	AC=2;AF=1.00;AN=2;DP=2;FS=0.000;MLEAC=2;MLEAF=1.00;MQ=60.00;MQ0=0;QD=23.37	GT:AD:DP:GQ:PL	1/1:0,2:2:6:74,6,0
1	974355	.	G	A	241.84	PASS	AC=2;AF=1.00;AN=2;DP=6;FS=0.000;MLEAC=2;MLEAF=1.00;MQ=60.00;MQ0=0;QD=29.60	GT:AD:DP:GQ:PL	1/1:0,6:6:18:270,18,0
1	974356	.	T	C	241.84	PASS	AC=2;AF=1.00;AN=2;DP=6;FS=0.000;MLEAC=2;MLEAF=1.00;MQ=60.00;MQ0=0;QD=28.06	GT:AD:DP:GQ:PL	1/1:0,6:6:18:270,18,0
1	974570	.	T	G	97.28	PASS	AC=2;AF=1.00;AN=2;DP=3;FS=0.000;MLEAC=2;MLEAF=1.00;MQ=60.00;MQ0=0;QD=32.43	GT:AD:DP:GQ:PL	1/1:0,3:3:9:125,9,0
1	975133	.	T	A	108.03	PASS	AC=2;AF=1.00;AN=2;DP=4;FS=0.000;MLEAC=2;MLEAF=1.00;MQ=60.00;MQ0=0;QD=27.01	GT:AD:DP:GQ:PL	1/1:0,4:4:12:136,12,0
1	977780	.	C	T	58.74	PASS	AC=2;AF=1.00;AN=2;DP=2;FS=0.000;MLEAC=2;MLEAF=1.00;MQ=60.00;MQ0=0;QD=29.37	GT:AD:DP:GQ:PL	1/1:0,2:2:6:86,6,0
1	978193	.	G	A	40.77	my_snp_filter	AC=1;AF=0.500;AN=2;BaseQRankSum=1.026;ClippingRankSum=-1.026;DP=4;FS=0.000;MLEAC=1;MLEAF=0.500;MQ=60.00;MQ0=0;MQRankSum=1.026;QD=10.19;ReadPosRankSum=1.026	GT:AD:DP:GQ:PL	0/1:2,2:4:65:69,0,65
1	981087	.	A	G	143.03	PASS	AC=2;AF=1.00;AN=2;DP=4;FS=0.000;MLEAC=2;MLEAF=1.00;MQ=60.00;MQ0=0;QD=29.17	GT:AD:DP:GQ:PL	1/1:0,4:4:12:171,12,0
1	981931	.	A	G	641.77	PASS	AC=2;AF=1.00;AN=2;DP=16;FS=0.000;MLEAC=2;MLEAF=1.00;MQ=60.00;MQ0=0;QD=27.05	GT:AD:DP:GQ:PL	1/1:0,16:16:48:670,48,0
1	982444	.	A	G	579.77	PASS	AC=2;AF=1.00;AN=2;DP=11;FS=0.000;MLEAC=2;MLEAF=1.00;MQ=60.00;MQ0=0;QD=34.57	GT:AD:DP:GQ:PL	1/1:0,11:11:42:608,42,0
1	982462	.	T	C	579.77	PASS	AC=2;AF=1.00;AN=2;DP=10;FS=0.000;MLEAC=2;MLEAF=1.00;MQ=60.00;MQ0=0;QD=29.22	GT:AD:DP:GQ:PL	1/1:0,10:10:42:608,42,0
1	982513	.	T	C	141.03	PASS	AC=2;AF=1.00;AN=2;DP=4;FS=0.000;MLEAC=2;MLEAF=1.00;MQ=60.00;MQ0=0;QD=30.20	GT:AD:DP:GQ:PL	1/1:0,4:4:12:169,12,0
1	982994	.	T	C	700.77	PASS	AC=2;AF=1.00;AN=2;DP=17;FS=0.000;MLEAC=2;MLEAF=1.00;MQ=60.00;MQ0=0;QD=35.15	GT:AD:DP:GQ:PL	1/1:0,17:17:51:729,51,0
1	987200	.	C	T	106.28	PASS	AC=2;AF=1.00;AN=2;DP=3;FS=0.000;MLEAC=2;MLEAF=1.00;MQ=60.00;MQ0=0;QD=34.31	GT:AD:DP:GQ:PL	1/1:0,3:3:9:134,9,0
1	987670	.	T	G	62.74	PASS	AC=2;AF=1.00;AN=2;DP=2;FS=0.000;MLEAC=2;MLEAF=1.00;MQ=60.00;MQ0=0;QD=31.37	GT:AD:DP:GQ:PL	1/1:0,2:2:6:90,6,0
1	988503	.	A	T	254.80	PASS	AC=2;AF=1.00;AN=2;DP=7;FS=0.000;MLEAC=2;MLEAF=1.00;MQ=60.00;MQ0=0;QD=27.60	GT:AD:DP:GQ:PL	1/1:0,7:7:21:283,21,0
1	990280	.	C	T	380.77	my_snp_filter	AC=1;AF=0.500;AN=2;BaseQRankSum=1.658;ClippingRankSum=-3.065;DP=17;FS=2.218;MLEAC=1;MLEAF=0.500;MQ=60.00;MQ0=0;MQRankSum=0.151;QD=22.40;ReadPosRankSum=2.864	GT:AD:DP:GQ:PL	0/1:6,11:17:99:409,0,173
1	990380	.	C	T	337.77	my_snp_filter	AC=1;AF=0.500;AN=2;BaseQRankSum=-0.930;ClippingRankSum=1.606;DP=13;FS=2.522;MLEAC=1;MLEAF=0.500;MQ=60.00;MQ0=0;MQRankSum=0.254;QD=25.98;ReadPosRankSum=-0.592	GT:AD:DP:GQ:PL	0/1:3,10:13:86:366,0,86
1	990417	.	T	C	476.77	my_snp_filter	AC=1;AF=0.500;AN=2;BaseQRankSum=1.412;ClippingRankSum=-0.181;DP=21;FS=1.719;MLEAC=1;MLEAF=0.500;MQ=60.00;MQ0=0;MQRankSum=-0.109;QD=22.70;ReadPosRankSum=1.050	GT:AD:DP:GQ:PL	0/1:8,13:21:99:505,0,279
1	990517	.	C	T	438.77	my_snp_filter	AC=1;AF=0.500;AN=2;BaseQRankSum=0.548;ClippingRankSum=0.241;DP=29;FS=5.649;MLEAC=1;MLEAF=0.500;MQ=60.00;MQ0=0;MQRankSum=0.066;QD=15.13;ReadPosRankSum=-0.329	GT:AD:DP:GQ:PL	0/1:16,13:29:99:467,0,605
1	990773	.	C	T	227.77	my_snp_filter	AC=1;AF=0.500;AN=2;BaseQRankSum=-0.423;ClippingRankSum=0.529;DP=16;FS=2.115;MLEAC=1;MLEAF=0.500;MQ=60.00;MQ0=0;MQRankSum=-0.212;QD=14.24;ReadPosRankSum=-0.318	GT:AD:DP:GQ:PL	0/1:9,7:16:99:256,0,340
1	990806	.	G	A	462.77	my_snp_filter	AC=1;AF=0.500;AN=2;BaseQRankSum=-0.694;ClippingRankSum=0.026;DP=26;FS=1.471;MLEAC=1;MLEAF=0.500;MQ=60.00;MQ0=0;MQRankSum=-0.900;QD=17.80;ReadPosRankSum=1.980	GT:AD:DP:GQ:PL	0/1:12,14:26:99:491,0,415
1	990984	.	G	A	278.77	my_snp_filter	AC=1;AF=0.500;AN=2;BaseQRankSum=0.346;ClippingRankSum=0.409;DP=23;FS=3.976;MLEAC=1;MLEAF=0.500;MQ=60.00;MQ0=0;MQRankSum=-1.354;QD=12.12;ReadPosRankSum=-0.661	GT:AD:DP:GQ:PL	0/1:14,9:23:99:307,0,531
1	1003629	.	C	T	52.77	my_snp_filter	AC=1;AF=0.500;AN=2;BaseQRankSum=0.736;ClippingRankSum=0.736;DP=3;FS=0.000;MLEAC=1;MLEAF=0.500;MQ=60.00;MQ0=0;MQRankSum=-0.736;QD=17.59;ReadPosRankSum=0.736	GT:AD:DP:GQ:PL	0/1:1,2:3:33:81,0,33
1	1006990	.	G	A	157.77	my_snp_filter	AC=1;AF=0.500;AN=2;BaseQRankSum=1.098;ClippingRankSum=-2.450;DP=10;FS=0.000;MLEAC=1;MLEAF=0.500;MQ=60.00;MQ0=0;MQRankSum=-1.453;QD=15.78;ReadPosRankSum=2.450	GT:AD:DP:GQ:PL	0/1:5,5:10:99:186,0,184
1	1007203	.	A	G	356.78	PASS	AC=2;AF=1.00;AN=2;DP=9;FS=0.000;MLEAC=2;MLEAF=1.00;MQ=60.00;MQ0=0;QD=31.42	GT:AD:DP:GQ:PL	1/1:0,9:9:27:385,27,0
1	1007222	.	G	T	145.77	my_snp_filter	AC=1;AF=0.500;AN=2;BaseQRankSum=-0.198;ClippingRankSum=-0.922;DP=7;FS=0.000;MLEAC=1;MLEAF=0.500;MQ=60.00;MQ0=0;MQRankSum=-0.922;QD=20.82;ReadPosRankSum=0.198	GT:AD:DP:GQ:PL	0/1:2,5:7:62:174,0,62
1	1009478	.	G	C	344.77	my_snp_filter	AC=1;AF=0.500;AN=2;BaseQRankSum=2.196;ClippingRankSum=-2.293;DP=17;FS=7.911;MLEAC=1;MLEAF=0.500;MQ=60.00;MQ0=0;MQRankSum=-3.269;QD=20.28;ReadPosRankSum=2.098	GT:AD:DP:GQ:PL	0/1:7,10:17:99:373,0,223
1	1017587	.	C	T	82.77	my_snp_filter	AC=1;AF=0.500;AN=2;BaseQRankSum=0.937;ClippingRankSum=0.550;DP=7;FS=3.680;MLEAC=1;MLEAF=0.500;MQ=60.00;MQ0=0;MQRankSum=0.000;QD=11.82;ReadPosRankSum=-0.550	GT:AD:DP:GQ:PL	0/1:4,3:7:99:111,0,153
1	1021346	.	A	G	91.77	my_snp_filter	AC=1;AF=0.500;AN=2;BaseQRankSum=0.727;ClippingRankSum=0.727;DP=4;FS=0.000;MLEAC=1;MLEAF=0.500;MQ=60.00;MQ0=0;MQRankSum=0.727;QD=22.94;ReadPosRankSum=0.727	GT:AD:DP:GQ:PL	0/1:1,3:4:30:120,0,30
1	1034689	.	T	G	48.77	my_snp_filter	AC=1;AF=0.500;AN=2;BaseQRankSum=0.000;ClippingRankSum=1.026;DP=4;FS=0.000;MLEAC=1;MLEAF=0.500;MQ=60.00;MQ0=0;MQRankSum=-1.026;QD=12.19;ReadPosRankSum=0.000	GT:AD:DP:GQ:PL	0/1:2,2:4:76:77,0,76
1	1034782	.	A	G	43.77	my_snp_filter	AC=1;AF=0.500;AN=2;BaseQRankSum=1.231;ClippingRankSum=0.358;DP=5;FS=0.000;MLEAC=1;MLEAF=0.500;MQ=60.00;MQ0=0;MQRankSum=0.358;QD=8.75;ReadPosRankSum=1.231	GT:AD:DP:GQ:PL	0/1:3,2:5:72:72,0,237
1	1034797	.	T	A	43.77	my_snp_filter	AC=1;AF=0.500;AN=2;BaseQRankSum=-1.231;ClippingRankSum=-0.358;DP=5;FS=0.000;MLEAC=1;MLEAF=0.500;MQ=60.00;MQ0=0;MQRankSum=0.358;QD=8.75;ReadPosRankSum=0.358	GT:AD:DP:GQ:PL	0/1:3,2:5:72:72,0,237
1	1100217	.	C	T	54.74	PASS	AC=2;AF=1.00;AN=2;DP=2;FS=0.000;MLEAC=2;MLEAF=1.00;MQ=60.00;MQ0=0;QD=27.37	GT:AD:DP:GQ:PL	1/1:0,2:2:6:82,6,0
1	1103958	.	T	G	96.28	PASS	AC=2;AF=1.00;AN=2;DP=3;FS=0.000;MLEAC=2;MLEAF=1.00;MQ=60.00;MQ0=0;QD=32.09	GT:AD:DP:GQ:PL	1/1:0,3:3:9:124,9,0
1	1105238	.	T	C	76.77	my_snp_filter	AC=1;AF=0.500;AN=2;BaseQRankSum=-0.358;ClippingRankSum=1.231;DP=5;FS=0.000;MLEAC=1;MLEAF=0.500;MQ=60.00;MQ0=0;MQRankSum=0.358;QD=15.35;ReadPosRankSum=-1.231	GT:AD:DP:GQ:PL	0/1:2,3:5:70:105,0,70
1	1164009	.	C	G	711.77	my_snp_filter	AC=1;AF=0.500;AN=2;BaseQRankSum=1.840;ClippingRankSum=-1.730;DP=33;FS=1.377;MLEAC=1;MLEAF=0.500;MQ=60.00;MQ0=0;MQRankSum=1.402;QD=21.57;ReadPosRankSum=1.621	GT:AD:DP:GQ:PL	0/1:14,19:33:99:740,0,495
1	1193205	.	C	T	49.77	my_snp_filter	AC=1;AF=0.500;AN=2;BaseQRankSum=-0.736;ClippingRankSum=0.736;DP=3;FS=4.771;MLEAC=1;MLEAF=0.500;MQ=60.00;MQ0=0;MQRankSum=0.736;QD=16.59;ReadPosRankSum=-0.736	GT:AD:DP:GQ:PL	0/1:1,2:3:36:78,0,36
1	1196863	.	T	C	96.28	PASS	AC=2;AF=1.00;AN=2;DP=3;FS=0.000;MLEAC=2;MLEAF=1.00;MQ=60.00;MQ0=0;QD=32.09	GT:AD:DP:GQ:PL	1/1:0,3:3:9:124,9,0
1	1234553	.	G	T	71.77	my_snp_filter	AC=1;AF=0.500;AN=2;BaseQRankSum=-0.550;ClippingRankSum=0.937;DP=7;FS=0.000;MLEAC=1;MLEAF=0.500;MQ=60.00;MQ0=0;MQRankSum=-1.300;QD=10.25;ReadPosRankSum=-0.550	GT:AD:DP:GQ:PL	0/1:4,3:7:99:100,0,141
1	1239339	.	T	G	167.90	PASS	AC=2;AF=1.00;AN=2;DP=5;FS=0.000;MLEAC=2;MLEAF=1.00;MQ=60.00;MQ0=0;QD=33.58	GT:AD:DP:GQ:PL	1/1:0,5:5:15:196,15,0
1	1239953	.	A	G	272.80	PASS	AC=2;AF=1.00;AN=2;DP=7;FS=0.000;MLEAC=2;MLEAF=1.00;MQ=60.00;MQ0=0;QD=30.63	GT:AD:DP:GQ:PL	1/1:0,7:7:21:301,21,0
1	1241529	.	A	G	144.03	PASS	AC=2;AF=1.00;AN=2;DP=4;FS=0.000;MLEAC=2;MLEAF=1.00;MQ=60.00;MQ0=0;QD=23.57	GT:AD:DP:GQ:PL	1/1:0,4:4:12:172,12,0
1	1241800	.	A	G	98.28	PASS	AC=2;AF=1.00;AN=2;DP=3;FS=0.000;MLEAC=2;MLEAF=1.00;MQ=60.00;MQ0=0;QD=32.76	GT:AD:DP:GQ:PL	1/1:0,3:3:9:126,9,0
1	1242215	.	A	G	98.28	PASS	AC=2;AF=1.00;AN=2;DP=3;FS=0.000;MLEAC=2;MLEAF=1.00;MQ=60.00;MQ0=0;QD=32.76	GT:AD:DP:GQ:PL	1/1:0,3:3:9:126,9,0
1	1242707	.	A	G	228.84	PASS	AC=2;AF=1.00;AN=2;DP=6;FS=0.000;MLEAC=2;MLEAF=1.00;MQ=60.00;MQ0=0;QD=28.64	GT:AD:DP:GQ:PL	1/1:0,6:6:18:257,18,0
1	1247494	.	T	C	535.77	PASS	AC=2;AF=1.00;AN=2;DP=14;FS=0.000;MLEAC=2;MLEAF=1.00;MQ=60.00;MQ0=0;QD=29.81	GT:AD:DP:GQ:PL	1/1:0,14:14:42:564,42,0
1	1249187	.	G	A	752.77	PASS	AC=2;AF=1.00;AN=2;DP=18;FS=0.000;MLEAC=2;MLEAF=1.00;MQ=60.00;MQ0=0;QD=33.70	GT:AD:DP:GQ:PL	1/1:0,18:18:54:781,54,0
1	1251849	.	A	G	44.77	my_snp_filter	AC=1;AF=0.500;AN=2;BaseQRankSum=0.063;ClippingRankSum=-1.953;DP=17;FS=2.392;MLEAC=1;MLEAF=0.500;MQ=60.00;MQ0=0;MQRankSum=0.441;QD=2.63;ReadPosRankSum=1.827	GT:AD:DP:GQ:PL	0/1:14,3:17:73:73,0,546
1	1252180	.	T	C	40.77	my_snp_filter	AC=1;AF=0.500;AN=2;BaseQRankSum=-0.720;ClippingRankSum=-0.720;DP=6;FS=11.761;MLEAC=1;MLEAF=0.500;MQ=60.00;MQ0=0;MQRankSum=1.380;QD=6.79;ReadPosRankSum=0.000	GT:AD:DP:GQ:PL	0/1:4,2:6:69:69,0,156
1	1252349	.	A	G	35.77	my_snp_filter	AC=1;AF=0.500;AN=2;BaseQRankSum=0.198;ClippingRankSum=-0.922;DP=7;FS=0.000;MLEAC=1;MLEAF=0.500;MQ=60.00;MQ0=0;MQRankSum=0.922;QD=5.11;ReadPosRankSum=0.922	GT:AD:DP:GQ:PL	0/1:5,2:7:64:64,0,193
1	1254136	.	G	A	194.90	PASS	AC=2;AF=1.00;AN=2;DP=5;FS=0.000;MLEAC=2;MLEAF=1.00;MQ=60.00;MQ0=0;QD=30.33	GT:AD:DP:GQ:PL	1/1:0,5:5:15:223,15,0
1	1254436	.	A	G	190.90	PASS	AC=2;AF=1.00;AN=2;DP=4;FS=0.000;MLEAC=2;MLEAF=1.00;MQ=60.00;MQ0=0;QD=31.40	GT:AD:DP:GQ:PL	1/1:0,4:4:15:219,15,0
1	1254443	.	G	A	190.90	PASS	AC=2;AF=1.00;AN=2;DP=4;FS=0.000;MLEAC=2;MLEAF=1.00;MQ=60.00;MQ0=0;QD=26.02	GT:AD:DP:GQ:PL	1/1:0,4:4:15:219,15,0
1	1254841	.	C	G	876.77	PASS	AC=2;AF=1.00;AN=2;DP=22;FS=0.000;MLEAC=2;MLEAF=1.00;MQ=60.00;MQ0=0;QD=24.39	GT:AD:DP:GQ:PL	1/1:0,22:22:66:905,66,0
1	1255287	.	C	T	35.74	PASS	AC=2;AF=1.00;AN=2;DP=2;FS=0.000;MLEAC=2;MLEAF=1.00;MQ=60.00;MQ0=0;QD=17.87	GT:AD:DP:GQ:PL	1/1:0,2:2:6:63,6,0
1	1262966	.	C	T	373.77	PASS	AC=2;AF=1.00;AN=2;DP=10;FS=0.000;MLEAC=2;MLEAF=1.00;MQ=60.00;MQ0=0;QD=24.19	GT:AD:DP:GQ:PL	1/1:0,10:10:30:402,30,0
1	1263144	.	G	A	348.78	PASS	AC=2;AF=1.00;AN=2;DP=9;FS=0.000;MLEAC=2;MLEAF=1.00;MQ=60.00;MQ0=0;QD=27.46	GT:AD:DP:GQ:PL	1/1:0,9:9:27:377,27,0
1	1263362	.	G	A	927.77	PASS	AC=2;AF=1.00;AN=2;DP=23;FS=0.000;MLEAC=2;MLEAF=1.00;MQ=60.00;MQ0=0;QD=30.25	GT:AD:DP:GQ:PL	1/1:0,23:23:69:956,69,0
1	1263457	.	T	C	295.78	PASS	AC=2;AF=1.00;AN=2;DP=8;FS=0.000;MLEAC=2;MLEAF=1.00;MQ=60.00;MQ0=0;QD=35.53	GT:AD:DP:GQ:PL	1/1:0,8:8:24:324,24,0
1	1271175	.	A	G	562.77	PASS	AC=2;AF=1.00;AN=2;DP=14;FS=0.000;MLEAC=2;MLEAF=1.00;MQ=60.00;MQ0=0;QD=33.90	GT:AD:DP:GQ:PL	1/1:0,14:14:42:591,42,0
1	1277533	.	T	C	524.77	PASS	AC=2;AF=1.00;AN=2;DP=13;FS=0.000;MLEAC=2;MLEAF=1.00;MQ=60.00;MQ0=0;QD=33.80	GT:AD:DP:GQ:PL	1/1:0,13:13:39:553,39,0
1	1280519	.	T	C	56.74	PASS	AC=2;AF=1.00;AN=2;DP=2;FS=0.000;MLEAC=2;MLEAF=1.00;MQ=60.00;MQ0=0;QD=28.37	GT:AD:DP:GQ:PL	1/1:0,2:2:6:84,6,0
1	1284490	.	G	A	174.90	PASS	AC=2;AF=1.00;AN=2;DP=5;FS=0.000;MLEAC=2;MLEAF=1.00;MQ=60.00;MQ0=0;QD=34.98	GT:AD:DP:GQ:PL	1/1:0,5:5:15:203,15,0
1	1286897	.	G	C	104.28	PASS	AC=2;AF=1.00;AN=2;DP=3;FS=0.000;MLEAC=2;MLEAF=1.00;MQ=60.00;MQ0=0;QD=34.76	GT:AD:DP:GQ:PL	1/1:0,3:3:9:132,9,0
1	1286967	.	A	G	60.74	PASS	AC=2;AF=1.00;AN=2;DP=2;FS=0.000;MLEAC=2;MLEAF=1.00;MQ=60.00;MQ0=0;QD=30.37	GT:AD:DP:GQ:PL	1/1:0,2:2:6:88,6,0
1	1287040	.	T	C	61.74	PASS	AC=2;AF=1.00;AN=2;DP=2;FS=0.000;MLEAC=2;MLEAF=1.00;MQ=60.00;MQ0=0;QD=30.87	GT:AD:DP:GQ:PL	1/1:0,2:2:6:89,6,0
1	1287922	.	G	A	59.74	PASS	AC=2;AF=1.00;AN=2;DP=2;FS=0.000;MLEAC=2;MLEAF=1.00;MQ=60.00;MQ0=0;QD=29.87	GT:AD:DP:GQ:PL	1/1:0,2:2:6:87,6,0
1	1288471	.	C	T	101.28	PASS	AC=2;AF=1.00;AN=2;DP=3;FS=0.000;MLEAC=2;MLEAF=1.00;MQ=60.00;MQ0=0;QD=33.76	GT:AD:DP:GQ:PL	1/1:0,3:3:9:129,9,0
1	1288583	.	C	G	48.74	PASS	AC=2;AF=1.00;AN=2;DP=2;FS=0.000;MLEAC=2;MLEAF=1.00;MQ=60.00;MQ0=0;QD=24.37	GT:AD:DP:GQ:PL	1/1:0,2:2:6:76,6,0
1	1294518	.	C	T	60.74	PASS	AC=2;AF=1.00;AN=2;DP=2;FS=0.000;MLEAC=2;MLEAF=1.00;MQ=60.00;MQ0=0;QD=30.37	GT:AD:DP:GQ:PL	1/1:0,2:2:6:88,6,0
1	1295403	.	T	C	62.74	PASS	AC=2;AF=1.00;AN=2;DP=2;FS=0.000;MLEAC=2;MLEAF=1.00;MQ=60.00;MQ0=0;QD=31.37	GT:AD:DP:GQ:PL	1/1:0,2:2:6:90,6,0
1	1296818	.	C	G	53.74	PASS	AC=2;AF=1.00;AN=2;DP=2;FS=0.000;MLEAC=2;MLEAF=1.00;MQ=60.00;MQ0=0;QD=26.87	GT:AD:DP:GQ:PL	1/1:0,2:2:6:81,6,0
1	1297059	.	G	A	54.74	PASS	AC=2;AF=1.00;AN=2;DP=2;FS=0.000;MLEAC=2;MLEAF=1.00;MQ=60.00;MQ0=0;QD=27.37	GT:AD:DP:GQ:PL	1/1:0,2:2:6:82,6,0
1	1297213	.	G	C	62.74	PASS	AC=2;AF=1.00;AN=2;DP=2;FS=0.000;MLEAC=2;MLEAF=1.00;MQ=60.00;MQ0=0;QD=31.37	GT:AD:DP:GQ:PL	1/1:0,2:2:6:90,6,0
1	1297216	.	A	G	62.74	PASS	AC=2;AF=1.00;AN=2;DP=2;FS=0.000;MLEAC=2;MLEAF=1.00;MQ=60.00;MQ0=0;QD=31.37	GT:AD:DP:GQ:PL	1/1:0,2:2:6:90,6,0
1	1310668	.	A	C	95.28	PASS	AC=2;AF=1.00;AN=2;DP=3;FS=0.000;MLEAC=2;MLEAF=1.00;MQ=60.00;MQ0=0;QD=31.76	GT:AD:DP:GQ:PL	1/1:0,3:3:9:123,9,0
1	1338476	.	T	C	33.77	my_snp_filter	AC=1;AF=0.500;AN=2;BaseQRankSum=-0.358;ClippingRankSum=-0.358;DP=5;FS=0.000;MLEAC=1;MLEAF=0.500;MQ=60.00;MQ0=0;MQRankSum=1.231;QD=6.75;ReadPosRankSum=1.231	GT:AD:DP:GQ:PL	0/1:3,2:5:62:62,0,114
1	1345001	.	A	G	33.77	my_snp_filter	AC=1;AF=0.500;AN=2;BaseQRankSum=0.198;ClippingRankSum=0.198;DP=7;FS=0.000;MLEAC=1;MLEAF=0.500;MQ=60.00;MQ0=0;MQRankSum=-0.198;QD=4.82;ReadPosRankSum=-0.198	GT:AD:DP:GQ:PL	0/1:5,2:7:62:62,0,201
1	1413350	.	C	T	97.77	my_snp_filter	AC=1;AF=0.500;AN=2;BaseQRankSum=-1.663;ClippingRankSum=2.228;DP=11;FS=0.000;MLEAC=1;MLEAF=0.500;MQ=60.00;MQ0=0;MQRankSum=1.769;QD=8.89;ReadPosRankSum=-2.228	GT:AD:DP:GQ:PL	0/1:7,4:11:99:126,0,271
1	1418531	.	G	A	61.74	PASS	AC=2;AF=1.00;AN=2;DP=2;FS=0.000;MLEAC=2;MLEAF=1.00;MQ=60.00;MQ0=0;QD=30.87	GT:AD:DP:GQ:PL	1/1:0,2:2:6:89,6,0
1	1419060	.	A	G	52.77	my_snp_filter	AC=1;AF=0.500;AN=2;BaseQRankSum=0.736;ClippingRankSum=-0.736;DP=3;FS=0.000;MLEAC=1;MLEAF=0.500;MQ=60.00;MQ0=0;MQRankSum=-0.736;QD=17.59;ReadPosRankSum=0.736	GT:AD:DP:GQ:PL	0/1:1,2:3:80:81,0,80
1	1419061	.	A	G	52.77	my_snp_filter	AC=1;AF=0.500;AN=2;BaseQRankSum=0.736;ClippingRankSum=-0.736;DP=3;FS=0.000;MLEAC=1;MLEAF=0.500;MQ=60.00;MQ0=0;MQRankSum=0.736;QD=17.59;ReadPosRankSum=0.736	GT:AD:DP:GQ:PL	0/1:1,2:3:80:81,0,80
1	1419768	.	A	G	57.74	PASS	AC=2;AF=1.00;AN=2;DP=2;FS=0.000;MLEAC=2;MLEAF=1.00;MQ=60.00;MQ0=0;QD=28.87	GT:AD:DP:GQ:PL	1/1:0,2:2:6:85,6,0
1	1469782	.	G	C	799.77	PASS	AC=2;AF=1.00;AN=2;DP=20;FS=0.000;MLEAC=2;MLEAF=1.00;MQ=60.00;MQ0=0;QD=30.34	GT:AD:DP:GQ:PL	1/1:0,20:20:60:828,60,0
1	1534710	.	G	C	73.77	my_snp_filter	AC=1;AF=0.500;AN=2;BaseQRankSum=-1.231;ClippingRankSum=1.231;DP=5;FS=0.000;MLEAC=1;MLEAF=0.500;MQ=60.00;MQ0=0;MQRankSum=0.358;QD=14.75;ReadPosRankSum=-1.231	GT:AD:DP:GQ:PL	0/1:2,3:5:70:102,0,70
1	1549354	.	G	A	104.28	PASS	AC=2;AF=1.00;AN=2;DP=3;FS=0.000;MLEAC=2;MLEAF=1.00;MQ=60.00;MQ0=0;QD=34.76	GT:AD:DP:GQ:PL	1/1:0,3:3:9:132,9,0
1	1551428	.	C	T	46.77	my_snp_filter	AC=1;AF=0.500;AN=2;BaseQRankSum=-0.988;ClippingRankSum=-0.988;DP=6;FS=0.000;MLEAC=1;MLEAF=0.500;MQ=60.00;MQ0=0;MQRankSum=-1.537;QD=7.79;ReadPosRankSum=0.988	GT:AD:DP:GQ:PL	0/1:3,3:6:75:75,0,108
1	1551927	.	T	C	111.77	my_snp_filter	AC=1;AF=0.500;AN=2;BaseQRankSum=-1.380;ClippingRankSum=1.380;DP=6;FS=0.000;MLEAC=1;MLEAF=0.500;MQ=60.00;MQ0=0;MQRankSum=-0.720;QD=18.63;ReadPosRankSum=-1.380	GT:AD:DP:GQ:PL	0/1:2,4:6:70:140,0,70
1	1552755	.	T	C	37.77	my_snp_filter	AC=1;AF=0.500;AN=2;BaseQRankSum=-1.231;ClippingRankSum=-1.231;DP=5;FS=0.000;MLEAC=1;MLEAF=0.500;MQ=60.00;MQ0=0;MQRankSum=-1.231;QD=7.55;ReadPosRankSum=1.231	GT:AD:DP:GQ:PL	0/1:3,2:5:66:66,0,117
1	1554172	.	G	A	49.74	PASS	AC=2;AF=1.00;AN=2;DP=2;FS=0.000;MLEAC=2;MLEAF=1.00;MQ=60.00;MQ0=0;QD=24.87	GT:AD:DP:GQ:PL	1/1:0,2:2:6:77,6,0
1	1558792	.	T	C	76.78	my_snp_filter	AC=1;AF=0.500;AN=2;BaseQRankSum=0.727;ClippingRankSum=0.727;DP=4;FS=0.000;MLEAC=1;MLEAF=0.500;MQ=60.00;MQ0=0;MQRankSum=0.727;QD=19.19;ReadPosRankSum=0.727	GT:AD:DP:GQ:PL	0/1:1,3:4:27:105,0,27
1	1572119	.	G	T	134.77	my_snp_filter	AC=1;AF=0.500;AN=2;BaseQRankSum=1.676;ClippingRankSum=-1.084;DP=18;FS=0.000;MLEAC=1;MLEAF=0.500;MQ=60.00;MQ0=0;MQRankSum=0.099;QD=7.49;ReadPosRankSum=0.986	GT:AD:DP:GQ:PL	0/1:13,5:18:99:163,0,474
1	1594315	.	C	T	105.28	PASS	AC=2;AF=1.00;AN=2;DP=3;FS=0.000;MLEAC=2;MLEAF=1.00;MQ=60.00;MQ0=0;QD=25.21	GT:AD:DP:GQ:PL	1/1:0,3:3:9:133,9,0
1	1594498	.	C	T	80.77	my_snp_filter	AC=1;AF=0.500;AN=2;BaseQRankSum=-0.406;ClippingRankSum=0.406;DP=6;FS=0.000;MLEAC=1;MLEAF=0.500;MQ=60.00;MQ0=0;MQRankSum=0.406;QD=13.46;ReadPosRankSum=-0.406	GT:AD:DP:GQ:PL	0/1:3,3:6:99:109,0,108
1	1595006	.	T	C	19.81	LowQual;my_snp_filter	AC=1;AF=0.500;AN=2;BaseQRankSum=-0.967;ClippingRankSum=0.537;DP=12;FS=2.881;MLEAC=1;MLEAF=0.500;MQ=60.00;MQ0=0;MQRankSum=-0.967;QD=1.65;ReadPosRankSum=-0.537	GT:AD:DP:GQ:PL	0/1:10,2:12:48:48,0,399
1	1595198	.	A	G	146.03	PASS	AC=2;AF=1.00;AN=2;DP=4;FS=0.000;MLEAC=2;MLEAF=1.00;MQ=60.00;MQ0=0;QD=22.80	GT:AD:DP:GQ:PL	1/1:0,4:4:12:174,12,0
1	1595540	.	T	C	171.98	my_snp_filter	AC=1;AF=0.500;AN=2;BaseQRankSum=0.736;ClippingRankSum=-0.736;DP=6;FS=0.000;MLEAC=1;MLEAF=0.500;MQ=60.00;MQ0=0;MQRankSum=0.736;QD=28.66;ReadPosRankSum=0.736	GT:AD:DP:GQ:PL	0/1:1,5:6:13:200,0,13
1	1596500	.	C	T	225.77	my_snp_filter	AC=1;AF=0.500;AN=2;BaseQRankSum=0.299;ClippingRankSum=-0.421;DP=14;FS=2.276;MLEAC=1;MLEAF=0.500;MQ=60.00;MQ0=0;MQRankSum=-0.780;QD=16.13;ReadPosRankSum=0.663	GT:AD:DP:GQ:PL	0/1:7,7:14:99:254,0,254
1	1596974	.	C	T	261.80	PASS	AC=2;AF=1.00;AN=2;DP=7;FS=0.000;MLEAC=2;MLEAF=1.00;MQ=60.00;MQ0=0;QD=32.82	GT:AD:DP:GQ:PL	1/1:0,7:7:21:290,21,0
1	1597020	.	C	G	28.77	LowQual;my_snp_filter	AC=1;AF=0.500;AN=2;BaseQRankSum=0.898;ClippingRankSum=0.000;DP=10;FS=3.310;MLEAC=1;MLEAF=0.500;MQ=60.00;MQ0=0;MQRankSum=-0.480;QD=2.88;ReadPosRankSum=0.000	GT:AD:DP:GQ:PL	0/1:8,2:10:57:57,0,301
1	1599888	.	A	G	127.77	my_snp_filter	AC=1;AF=0.500;AN=2;BaseQRankSum=1.754;ClippingRankSum=1.754;DP=7;FS=0.000;MLEAC=1;MLEAF=0.500;MQ=60.00;MQ0=0;MQRankSum=0.937;QD=18.25;ReadPosRankSum=-0.550	GT:AD:DP:GQ:PL	0/1:3,4:7:86:156,0,86
1	1635004	.	T	C	236.77	my_snp_filter	AC=1;AF=0.500;AN=2;BaseQRankSum=1.406;ClippingRankSum=-2.067;DP=14;FS=2.276;MLEAC=1;MLEAF=0.500;MQ=60.00;MQ0=0;MQRankSum=1.406;QD=16.91;ReadPosRankSum=1.936	GT:AD:DP:GQ:PL	0/1:7,7:14:99:265,0,254
1	1647814	.	T	C	975.77	my_snp_filter	AC=1;AF=0.500;AN=2;BaseQRankSum=1.412;ClippingRankSum=-0.980;DP=37;FS=11.030;MLEAC=1;MLEAF=0.500;MQ=60.00;MQ0=0;MQRankSum=-0.083;QD=26.37;ReadPosRankSum=0.748	GT:AD:DP:GQ:PL	0/1:11,26:37:99:1004,0,340
1	1647871	.	T	C	946.77	my_snp_filter	AC=1;AF=0.500;AN=2;BaseQRankSum=1.561;ClippingRankSum=1.952;DP=34;FS=0.000;MLEAC=1;MLEAF=0.500;MQ=60.00;MQ0=0;MQRankSum=-1.132;QD=27.85;ReadPosRankSum=2.030	GT:AD:DP:GQ:PL	0/1:9,25:34:99:975,0,266
1	1650787	.	T	C	706.77	my_snp_filter	AC=1;AF=0.500;AN=2;BaseQRankSum=-0.424;ClippingRankSum=0.579;DP=20;FS=4.415;MLEAC=1;MLEAF=0.500;MQ=60.00;MQ0=0;MQRankSum=0.270;QD=28.69;ReadPosRankSum=-1.736	GT:AD:DP:GQ:PL	0/1:8,12:20:99:735,0,1852
1	1650797	.	A	G	706.77	my_snp_filter	AC=1;AF=0.500;AN=2;BaseQRankSum=0.214;ClippingRankSum=-0.214;DP=24;FS=10.024;MLEAC=1;MLEAF=0.500;MQ=60.00;MQ0=0;MQRankSum=0.214;QD=29.45;ReadPosRankSum=-1.745	GT:AD:DP:GQ:PL	0/1:8,16:24:99:735,0,1852
1	1650801	.	T	C	706.77	my_snp_filter	AC=1;AF=0.500;AN=2;BaseQRankSum=-0.712;ClippingRankSum=-2.045;DP=29;FS=3.771;MLEAC=1;MLEAF=0.500;MQ=60.00;MQ0=0;MQRankSum=-1.815;QD=24.37;ReadPosRankSum=0.804	GT:AD:DP:GQ:PL	0/1:14,14:28:99:735,0,1852
1	1650807	.	T	C	520.77	my_snp_filter	AC=1;AF=0.500;AN=2;BaseQRankSum=1.435;ClippingRankSum=1.737;DP=32;FS=1.475;MLEAC=1;MLEAF=0.500;MQ=60.00;MQ0=0;MQRankSum=1.322;QD=16.27;ReadPosRankSum=-0.982	GT:AD:DP:GQ:PL	0/1:17,15:32:99:549,0,2406
1	1650832	.	A	G	648.77	my_snp_filter	AC=1;AF=0.500;AN=2;BaseQRankSum=-0.151;ClippingRankSum=-0.091;DP=25;FS=0.000;MLEAC=1;MLEAF=0.500;MQ=60.00;MQ0=0;MQRankSum=0.575;QD=25.95;ReadPosRankSum=-0.635	GT:AD:DP:GQ:PL	0/1:7,18:25:99:677,0,220
1	1650845	.	G	A	154.77	my_snp_filter	AC=1;AF=0.500;AN=2;BaseQRankSum=0.213;ClippingRankSum=-0.882;DP=26;FS=2.021;MLEAC=1;MLEAF=0.500;MQ=60.00;MQ0=0;MQRankSum=-0.396;QD=5.95;ReadPosRankSum=-0.822	GT:AD:DP:GQ:PL	0/1:20,6:26:99:183,0,772
1	1653046	.	T	A	223.77	my_snp_filter	AC=1;AF=0.500;AN=2;BaseQRankSum=0.663;ClippingRankSum=-0.299;DP=14;FS=5.434;MLEAC=1;MLEAF=0.500;MQ=60.00;MQ0=0;MQRankSum=0.910;QD=15.98;ReadPosRankSum=1.406	GT:AD:DP:GQ:PL	0/1:7,7:14:99:252,0,260
1	1660110	.	C	A	37.77	my_snp_filter	AC=1;AF=0.500;AN=2;BaseQRankSum=1.589;ClippingRankSum=-1.589;DP=8;FS=3.332;MLEAC=1;MLEAF=0.500;MQ=60.00;MQ0=0;MQRankSum=1.067;QD=4.72;ReadPosRankSum=1.589	GT:AD:DP:GQ:PL	0/1:6,2:8:66:66,0,205
1	1660726	.	T	C	313.77	my_snp_filter	AC=1;AF=0.500;AN=2;BaseQRankSum=0.971;ClippingRankSum=-1.854;DP=18;FS=0.000;MLEAC=1;MLEAF=0.500;MQ=60.00;MQ0=0;MQRankSum=-1.060;QD=17.43;ReadPosRankSum=1.854	GT:AD:DP:GQ:PL	0/1:9,9:18:99:342,0,562
1	1660735	.	T	C	313.77	my_snp_filter	AC=1;AF=0.500;AN=2;BaseQRankSum=0.312;ClippingRankSum=-1.369;DP=13;FS=0.000;MLEAC=1;MLEAF=0.500;MQ=60.00;MQ0=0;MQRankSum=0.935;QD=24.14;ReadPosRankSum=0.555	GT:AD:DP:GQ:PL	0/1:6,7:13:99:342,0,562
1	1660958	.	T	C	47.77	my_snp_filter	AC=1;AF=0.500;AN=2;BaseQRankSum=-1.026;ClippingRankSum=0.000;DP=4;FS=0.000;MLEAC=1;MLEAF=0.500;MQ=60.00;MQ0=0;MQRankSum=1.026;QD=11.94;ReadPosRankSum=0.000	GT:AD:DP:GQ:PL	0/1:2,2:4:76:76,0,77
1	1660978	.	C	A	27.77	LowQual;my_snp_filter	AC=1;AF=0.500;AN=2;BaseQRankSum=-0.720;ClippingRankSum=0.000;DP=6;FS=0.000;MLEAC=1;MLEAF=0.500;MQ=60.00;MQ0=0;MQRankSum=0.720;QD=4.63;ReadPosRankSum=-1.380	GT:AD:DP:GQ:PL	0/1:4,2:6:56:56,0,154
1	1661090	.	T	C	80.77	my_snp_filter	AC=1;AF=0.500;AN=2;BaseQRankSum=0.322;ClippingRankSum=-1.920;DP=8;FS=17.482;MLEAC=1;MLEAF=0.500;MQ=60.00;MQ0=0;MQRankSum=-0.956;QD=10.10;ReadPosRankSum=1.920	GT:AD:DP:GQ:PL	0/1:5,3:8:99:109,0,197
1	1662428	.	A	G	99.28	PASS	AC=2;AF=1.00;AN=2;DP=3;FS=0.000;MLEAC=2;MLEAF=1.00;MQ=60.00;MQ0=0;QD=33.09	GT:AD:DP:GQ:PL	1/1:0,3:3:9:127,9,0
1	1662627	.	T	C	58.74	PASS	AC=2;AF=1.00;AN=2;DP=2;FS=0.000;MLEAC=2;MLEAF=1.00;MQ=60.00;MQ0=0;QD=29.37	GT:AD:DP:GQ:PL	1/1:0,2:2:6:86,6,0
1	1662895	.	A	G	60.74	PASS	AC=2;AF=1.00;AN=2;DP=2;FS=0.000;MLEAC=2;MLEAF=1.00;MQ=60.00;MQ0=0;QD=30.37	GT:AD:DP:GQ:PL	1/1:0,2:2:6:88,6,0
1	1683900	.	G	A	125.77	my_snp_filter	AC=1;AF=0.500;AN=2;BaseQRankSum=-2.266;ClippingRankSum=2.388;DP=15;FS=2.158;MLEAC=1;MLEAF=0.500;MQ=60.00;MQ0=0;MQRankSum=-0.429;QD=8.38;ReadPosRankSum=-2.511	GT:AD:DP:GQ:PL	0/1:10,5:15:99:154,0,390
1	1684169	.	C	G	225.77	my_snp_filter	AC=1;AF=0.500;AN=2;BaseQRankSum=-0.244;ClippingRankSum=1.415;DP=17;FS=0.000;MLEAC=1;MLEAF=0.500;MQ=60.00;MQ0=0;MQRankSum=-2.293;QD=13.28;ReadPosRankSum=0.439	GT:AD:DP:GQ:PL	0/1:10,7:17:99:254,0,388
1	1684472	.	C	T	360.77	my_snp_filter	AC=1;AF=0.500;AN=2;BaseQRankSum=1.359;ClippingRankSum=-1.359;DP=18;FS=0.000;MLEAC=1;MLEAF=0.500;MQ=60.00;MQ0=0;MQRankSum=-0.906;QD=20.04;ReadPosRankSum=2.264	GT:AD:DP:GQ:PL	0/1:7,11:18:99:389,0,216
1	1685213	.	C	G	145.90	PASS	AC=2;AF=1.00;AN=2;DP=5;FS=0.000;MLEAC=2;MLEAF=1.00;MQ=60.00;MQ0=0;QD=29.18	GT:AD:DP:GQ:PL	1/1:0,5:5:15:174,15,0
1	1686040	.	G	T	433.77	my_snp_filter	AC=1;AF=0.500;AN=2;BaseQRankSum=-1.585;ClippingRankSum=-1.743;DP=20;FS=1.862;MLEAC=1;MLEAF=0.500;MQ=60.00;MQ0=0;MQRankSum=0.475;QD=21.69;ReadPosRankSum=2.060	GT:AD:DP:GQ:PL	0/1:7,13:20:99:462,0,233
1	1687625	.	T	C	46.77	my_snp_filter	AC=1;AF=0.500;AN=2;BaseQRankSum=0.358;ClippingRankSum=0.358;DP=5;FS=3.979;MLEAC=1;MLEAF=0.500;MQ=60.00;MQ0=0;MQRankSum=-1.231;QD=9.35;ReadPosRankSum=-0.358	GT:AD:DP:GQ:PL	0/1:3,2:5:75:75,0,112
1	1688192	.	A	G	95.28	PASS	AC=2;AF=1.00;AN=2;DP=3;FS=0.000;MLEAC=2;MLEAF=1.00;MQ=60.00;MQ0=0;QD=31.76	GT:AD:DP:GQ:PL	1/1:0,3:3:9:123,9,0
1	1689164	.	C	T	44.77	my_snp_filter	AC=1;AF=0.500;AN=2;BaseQRankSum=0.736;ClippingRankSum=0.736;DP=3;FS=4.771;MLEAC=1;MLEAF=0.500;MQ=60.00;MQ0=0;MQRankSum=-0.736;QD=14.92;ReadPosRankSum=0.736	GT:AD:DP:GQ:PL	0/1:1,2:3:34:73,0,34
1	1690793	.	G	A	54.74	PASS	AC=2;AF=1.00;AN=2;DP=2;FS=0.000;MLEAC=2;MLEAF=1.00;MQ=60.00;MQ0=0;QD=27.37	GT:AD:DP:GQ:PL	1/1:0,2:2:6:82,6,0
1	1691050	.	C	T	47.77	my_snp_filter	AC=1;AF=0.500;AN=2;BaseQRankSum=1.026;ClippingRankSum=-1.026;DP=4;FS=4.771;MLEAC=1;MLEAF=0.500;MQ=60.00;MQ0=0;MQRankSum=0.000;QD=11.94;ReadPosRankSum=1.026	GT:AD:DP:GQ:PL	0/1:2,2:4:58:76,0,58
1	1846461	.	C	T	45.77	my_snp_filter	AC=1;AF=0.500;AN=2;BaseQRankSum=0.736;ClippingRankSum=0.736;DP=3;FS=4.771;MLEAC=1;MLEAF=0.500;MQ=60.00;MQ0=0;MQRankSum=-0.736;QD=15.26;ReadPosRankSum=0.736	GT:AD:DP:GQ:PL	0/1:1,2:3:33:74,0,33
1	1987993	.	T	C	439.77	PASS	AC=2;AF=1.00;AN=2;DP=11;FS=0.000;MLEAC=2;MLEAF=1.00;MQ=60.00;MQ0=0;QD=27.61	GT:AD:DP:GQ:PL	1/1:0,11:11:33:468,33,0
1	1991014	.	A	G	79.77	my_snp_filter	AC=1;AF=0.500;AN=2;BaseQRankSum=0.956;ClippingRankSum=0.322;DP=8;FS=0.000;MLEAC=1;MLEAF=0.500;MQ=60.00;MQ0=0;MQRankSum=-0.322;QD=9.97;ReadPosRankSum=0.684	GT:AD:DP:GQ:PL	0/1:5,3:8:99:108,0,191
1	2042994	.	C	G	45.74	PASS	AC=2;AF=1.00;AN=2;DP=2;FS=0.000;MLEAC=2;MLEAF=1.00;MQ=60.00;MQ0=0;QD=22.87	GT:AD:DP:GQ:PL	1/1:0,2:2:6:73,6,0
1	2126139	.	C	G	208.84	PASS	AC=2;AF=1.00;AN=2;DP=6;FS=0.000;MLEAC=2;MLEAF=1.00;MQ=60.00;MQ0=0;QD=34.81	GT:AD:DP:GQ:PL	1/1:0,6:6:18:237,18,0
1	2225412	.	T	C	53.74	PASS	AC=2;AF=1.00;AN=2;DP=2;FS=0.000;MLEAC=2;MLEAF=1.00;MQ=60.00;MQ0=0;QD=26.87	GT:AD:DP:GQ:PL	1/1:0,2:2:6:81,6,0
1	2233312	.	A	G	103.28	PASS	AC=2;AF=1.00;AN=2;DP=3;FS=0.000;MLEAC=2;MLEAF=1.00;MQ=60.00;MQ0=0;QD=34.43	GT:AD:DP:GQ:PL	1/1:0,3:3:9:131,9,0
1	2238727	.	G	A	173.90	PASS	AC=2;AF=1.00;AN=2;DP=5;FS=0.000;MLEAC=2;MLEAF=1.00;MQ=60.00;MQ0=0;QD=34.78	GT:AD:DP:GQ:PL	1/1:0,5:5:15:202,15,0
1	2240006	.	T	C	309.78	PASS	AC=2;AF=1.00;AN=2;DP=8;FS=0.000;MLEAC=2;MLEAF=1.00;MQ=60.00;MQ0=0;QD=30.45	GT:AD:DP:GQ:PL	1/1:0,8:8:24:338,24,0
1	2324008	.	C	T	215.84	PASS	AC=2;AF=1.00;AN=2;DP=6;FS=0.000;MLEAC=2;MLEAF=1.00;MQ=60.00;MQ0=0;QD=26.96	GT:AD:DP:GQ:PL	1/1:0,6:6:18:244,18,0
1	2324336	.	T	C	40.77	my_snp_filter	AC=1;AF=0.500;AN=2;BaseQRankSum=1.380;ClippingRankSum=0.000;DP=6;FS=0.000;MLEAC=1;MLEAF=0.500;MQ=60.00;MQ0=0;MQRankSum=0.000;QD=6.79;ReadPosRankSum=0.000	GT:AD:DP:GQ:PL	0/1:4,2:6:69:69,0,136
1	2325758	.	G	A	119.78	my_snp_filter	AC=1;AF=0.500;AN=2;BaseQRankSum=0.731;ClippingRankSum=0.731;DP=5;FS=3.979;MLEAC=1;MLEAF=0.500;MQ=60.00;MQ0=0;MQRankSum=-0.731;QD=23.96;ReadPosRankSum=0.731	GT:AD:DP:GQ:PL	0/1:1,4:5:25:148,0,25
1	2326918	.	G	A	43.77	my_snp_filter	AC=1;AF=0.500;AN=2;BaseQRankSum=-1.026;ClippingRankSum=1.026;DP=4;FS=0.000;MLEAC=1;MLEAF=0.500;MQ=60.00;MQ0=0;MQRankSum=-1.026;QD=10.94;ReadPosRankSum=-1.026	GT:AD:DP:GQ:PL	0/1:2,2:4:72:72,0,78
1	2327075	.	C	T	86.78	my_snp_filter	AC=1;AF=0.500;AN=2;BaseQRankSum=0.727;ClippingRankSum=-0.727;DP=4;FS=0.000;MLEAC=1;MLEAF=0.500;MQ=60.00;MQ0=0;MQRankSum=-0.727;QD=21.70;ReadPosRankSum=0.727	GT:AD:DP:GQ:PL	0/1:1,3:4:25:115,0,25
1	2333031	.	G	A	62.74	PASS	AC=2;AF=1.00;AN=2;DP=2;FS=0.000;MLEAC=2;MLEAF=1.00;MQ=60.00;MQ0=0;QD=31.37	GT:AD:DP:GQ:PL	1/1:0,2:2:6:90,6,0
1	2335676	.	A	G	187.90	PASS	AC=2;AF=1.00;AN=2;DP=5;FS=0.000;MLEAC=2;MLEAF=1.00;MQ=60.00;MQ0=0;QD=28.28	GT:AD:DP:GQ:PL	1/1:0,5:5:15:216,15,0
1	2337032	.	C	T	197.77	my_snp_filter	AC=1;AF=0.500;AN=2;BaseQRankSum=-0.831;ClippingRankSum=-0.831;DP=12;FS=2.533;MLEAC=1;MLEAF=0.500;MQ=60.00;MQ0=0;MQRankSum=0.135;QD=16.48;ReadPosRankSum=0.831	GT:AD:DP:GQ:PL	0/1:5,7:12:99:226,0,184
1	2340200	.	T	C	215.84	PASS	AC=2;AF=1.00;AN=2;DP=6;FS=0.000;MLEAC=2;MLEAF=1.00;MQ=60.00;MQ0=0;QD=33.02	GT:AD:DP:GQ:PL	1/1:0,6:6:18:244,18,0
1	2434744	.	C	T	93.77	my_snp_filter	AC=1;AF=0.500;AN=2;BaseQRankSum=0.727;ClippingRankSum=-0.727;DP=4;FS=0.000;MLEAC=1;MLEAF=0.500;MQ=60.00;MQ0=0;MQRankSum=0.727;QD=23.44;ReadPosRankSum=0.727	GT:AD:DP:GQ:PL	0/1:1,3:4:31:122,0,31
1	2451298	.	G	A	75.77	my_snp_filter	AC=1;AF=0.500;AN=2;BaseQRankSum=0.684;ClippingRankSum=-0.956;DP=8;FS=0.000;MLEAC=1;MLEAF=0.500;MQ=60.00;MQ0=0;MQRankSum=0.322;QD=9.47;ReadPosRankSum=0.956	GT:AD:DP:GQ:PL	0/1:5,3:8:99:104,0,182
1	2452569	.	T	C	100.77	my_snp_filter	AC=1;AF=0.500;AN=2;BaseQRankSum=-0.678;ClippingRankSum=-0.896;DP=11;FS=0.000;MLEAC=1;MLEAF=0.500;MQ=60.00;MQ0=0;MQRankSum=-1.034;QD=9.16;ReadPosRankSum=0.896	GT:AD:DP:GQ:PL	0/1:7,4:11:99:129,0,259
1	2522204	.	G	T	153.77	my_snp_filter	AC=1;AF=0.500;AN=2;BaseQRankSum=0.536;ClippingRankSum=-0.784;DP=20;FS=2.128;MLEAC=1;MLEAF=0.500;MQ=60.00;MQ0=0;MQRankSum=0.701;QD=7.69;ReadPosRankSum=0.454	GT:AD:DP:GQ:PL	0/1:14,6:20:99:182,0,520
1	2522392	.	G	A	270.77	my_snp_filter	AC=1;AF=0.500;AN=2;BaseQRankSum=2.258;ClippingRankSum=-2.363;DP=16;FS=8.796;MLEAC=1;MLEAF=0.500;MQ=60.00;MQ0=0;MQRankSum=-0.578;QD=16.92;ReadPosRankSum=2.258	GT:AD:DP:GQ:PL	0/1:8,8:16:99:299,0,270
1	3383177	.	G	A	57.74	PASS	AC=2;AF=1.00;AN=2;DP=2;FS=0.000;MLEAC=2;MLEAF=1.00;MQ=60.00;MQ0=0;QD=28.87	GT:AD:DP:GQ:PL	1/1:0,2:2:6:85,6,0
1	3383898	.	A	G	181.77	my_snp_filter	AC=1;AF=0.500;AN=2;BaseQRankSum=-0.935;ClippingRankSum=-1.656;DP=14;FS=0.000;MLEAC=1;MLEAF=0.500;MQ=60.00;MQ0=0;MQRankSum=1.093;QD=12.98;ReadPosRankSum=0.555	GT:AD:DP:GQ:PL	0/1:7,6:13:99:210,0,265
1	3388406	.	A	G	58.74	PASS	AC=2;AF=1.00;AN=2;DP=2;FS=0.000;MLEAC=2;MLEAF=1.00;MQ=60.00;MQ0=0;QD=29.37	GT:AD:DP:GQ:PL	1/1:0,2:2:6:86,6,0
1	3388556	.	A	G	54.74	PASS	AC=2;AF=1.00;AN=2;DP=2;FS=0.000;MLEAC=2;MLEAF=1.00;MQ=60.00;MQ0=0;QD=27.37	GT:AD:DP:GQ:PL	1/1:0,2:2:6:82,6,0
1	3394640	.	A	G	60.74	PASS	AC=2;AF=1.00;AN=2;DP=2;FS=0.000;MLEAC=2;MLEAF=1.00;MQ=60.00;MQ0=0;QD=30.37	GT:AD:DP:GQ:PL	1/1:0,2:2:6:88,6,0
1	3395039	.	G	A	82.77	my_snp_filter	AC=1;AF=0.500;AN=2;BaseQRankSum=-1.368;ClippingRankSum=1.368;DP=8;FS=0.000;MLEAC=1;MLEAF=0.500;MQ=60.00;MQ0=0;MQRankSum=-0.421;QD=10.35;ReadPosRankSum=-1.368	GT:AD:DP:GQ:PL	0/1:4,4:8:99:111,0,149
1	3397188	.	T	C	551.77	PASS	AC=2;AF=1.00;AN=2;DP=14;FS=0.000;MLEAC=2;MLEAF=1.00;MQ=60.00;MQ0=0;QD=32.57	GT:AD:DP:GQ:PL	1/1:0,14:14:42:580,42,0
1	3397455	.	G	A	73.77	my_snp_filter	AC=1;AF=0.500;AN=2;BaseQRankSum=-1.221;ClippingRankSum=1.920;DP=8;FS=0.000;MLEAC=1;MLEAF=0.500;MQ=60.00;MQ0=0;MQRankSum=0.956;QD=9.22;ReadPosRankSum=1.517	GT:AD:DP:GQ:PL	0/1:5,3:8:99:102,0,179
1	3397564	.	C	T	77.77	my_snp_filter	AC=1;AF=0.500;AN=2;BaseQRankSum=0.550;ClippingRankSum=-0.937;DP=7;FS=0.000;MLEAC=1;MLEAF=0.500;MQ=60.00;MQ0=0;MQRankSum=0.550;QD=11.11;ReadPosRankSum=0.937	GT:AD:DP:GQ:PL	0/1:4,3:7:99:106,0,146
1	3401271	.	A	G	59.74	PASS	AC=2;AF=1.00;AN=2;DP=2;FS=0.000;MLEAC=2;MLEAF=1.00;MQ=60.00;MQ0=0;QD=29.87	GT:AD:DP:GQ:PL	1/1:0,2:2:6:87,6,0
1	3404710	.	A	G	85.77	my_snp_filter	AC=1;AF=0.500;AN=2;BaseQRankSum=0.937;ClippingRankSum=-0.550;DP=7;FS=0.000;MLEAC=1;MLEAF=0.500;MQ=60.00;MQ0=0;MQRankSum=-0.550;QD=12.25;ReadPosRankSum=0.000	GT:AD:DP:GQ:PL	0/1:4,3:7:99:114,0,154
1	3404779	.	C	G	235.77	my_snp_filter	AC=1;AF=0.500;AN=2;BaseQRankSum=-0.731;ClippingRankSum=0.296;DP=10;FS=3.233;MLEAC=1;MLEAF=0.500;MQ=60.00;MQ0=0;MQRankSum=-0.546;QD=23.58;ReadPosRankSum=1.818	GT:AD:DP:GQ:PL	0/1:3,7:10:99:264,0,101
1	3405296	.	T	C	162.77	my_snp_filter	AC=1;AF=0.500;AN=2;BaseQRankSum=0.336;ClippingRankSum=-0.336;DP=10;FS=0.000;MLEAC=1;MLEAF=0.500;MQ=60.00;MQ0=0;MQRankSum=0.103;QD=16.28;ReadPosRankSum=0.336	GT:AD:DP:GQ:PL	0/1:5,5:10:99:191,0,192
1	3406197	.	C	T	40.77	my_snp_filter	AC=1;AF=0.500;AN=2;BaseQRankSum=0.000;ClippingRankSum=-0.720;DP=6;FS=3.310;MLEAC=1;MLEAF=0.500;MQ=60.00;MQ0=0;MQRankSum=-1.380;QD=6.79;ReadPosRankSum=0.000	GT:AD:DP:GQ:PL	0/1:4,2:6:69:69,0,151
1	3406791	.	A	G	364.77	my_snp_filter	AC=1;AF=0.500;AN=2;BaseQRankSum=-1.584;ClippingRankSum=-0.387;DP=21;FS=0.000;MLEAC=1;MLEAF=0.500;MQ=60.00;MQ0=0;MQRankSum=-0.458;QD=17.37;ReadPosRankSum=0.176	GT:AD:DP:GQ:PL	0/1:10,11:21:99:393,0,361
1	3407007	.	G	A	65.77	my_snp_filter	AC=1;AF=0.500;AN=2;BaseQRankSum=0.761;ClippingRankSum=0.761;DP=13;FS=2.522;MLEAC=1;MLEAF=0.500;MQ=60.00;MQ0=0;MQRankSum=-1.775;QD=5.06;ReadPosRankSum=0.592	GT:AD:DP:GQ:PL	0/1:10,3:13:94:94,0,390
1	3407043	.	G	T	103.77	my_snp_filter	AC=1;AF=0.500;AN=2;BaseQRankSum=0.071;ClippingRankSum=-0.354;DP=14;FS=6.113;MLEAC=1;MLEAF=0.500;MQ=60.00;MQ0=0;MQRankSum=-1.061;QD=7.41;ReadPosRankSum=1.485	GT:AD:DP:GQ:PL	0/1:10,4:14:99:132,0,350
1	3408557	.	G	T	89.77	my_snp_filter	AC=1;AF=0.500;AN=2;BaseQRankSum=-0.727;ClippingRankSum=0.727;DP=4;FS=0.000;MLEAC=1;MLEAF=0.500;MQ=60.00;MQ0=0;MQRankSum=0.727;QD=22.44;ReadPosRankSum=-0.727	GT:AD:DP:GQ:PL	0/1:1,3:4:34:118,0,34
1	3409282	.	G	A	30.77	my_snp_filter	AC=1;AF=0.500;AN=2;BaseQRankSum=0.762;ClippingRankSum=0.067;DP=9;FS=3.802;MLEAC=1;MLEAF=0.500;MQ=60.00;MQ0=0;MQRankSum=-0.762;QD=3.42;ReadPosRankSum=-0.067	GT:AD:DP:GQ:PL	0/1:7,2:9:59:59,0,247
1	3410581	.	G	A	312.77	my_snp_filter	AC=1;AF=0.500;AN=2;BaseQRankSum=1.157;ClippingRankSum=-0.540;DP=13;FS=6.421;MLEAC=1;MLEAF=0.500;MQ=60.00;MQ0=0;MQRankSum=-0.540;QD=24.06;ReadPosRankSum=-0.694	GT:AD:DP:GQ:PL	0/1:4,9:13:99:341,0,131
1	3410644	.	A	G	280.77	my_snp_filter	AC=1;AF=0.500;AN=2;BaseQRankSum=0.898;ClippingRankSum=0.000;DP=10;FS=2.730;MLEAC=1;MLEAF=0.500;MQ=60.00;MQ0=0;MQRankSum=0.480;QD=28.08;ReadPosRankSum=0.480	GT:AD:DP:GQ:PL	0/1:2,8:10:49:309,0,49
1	3411038	.	G	A	79.77	my_snp_filter	AC=1;AF=0.500;AN=2;BaseQRankSum=1.221;ClippingRankSum=-0.322;DP=8;FS=0.000;MLEAC=1;MLEAF=0.500;MQ=60.00;MQ0=0;MQRankSum=-0.684;QD=9.97;ReadPosRankSum=0.322	GT:AD:DP:GQ:PL	0/1:5,3:8:99:108,0,168
1	3411367	.	T	C	60.74	PASS	AC=2;AF=1.00;AN=2;DP=2;FS=0.000;MLEAC=2;MLEAF=1.00;MQ=60.00;MQ0=0;QD=30.37	GT:AD:DP:GQ:PL	1/1:0,2:2:6:88,6,0
1	3411396	.	T	C	13.72	LowQual	AC=2;AF=1.00;AN=2;DP=1;FS=0.000;MLEAC=2;MLEAF=1.00;MQ=60.00;MQ0=0;QD=13.72	GT:AD:DP:GQ:PL	1/1:0,1:1:3:40,3,0
1	3416449	.	C	A	153.77	my_snp_filter	AC=1;AF=0.500;AN=2;BaseQRankSum=0.143;ClippingRankSum=-0.387;DP=11;FS=0.000;MLEAC=1;MLEAF=0.500;MQ=60.00;MQ0=0;MQRankSum=-0.143;QD=13.98;ReadPosRankSum=0.387	GT:AD:DP:GQ:PL	0/1:6,5:11:99:182,0,224
1	3416758	.	A	G	229.84	PASS	AC=2;AF=1.00;AN=2;DP=6;FS=0.000;MLEAC=2;MLEAF=1.00;MQ=60.00;MQ0=0;QD=28.51	GT:AD:DP:GQ:PL	1/1:0,6:6:18:258,18,0
1	3417960	.	G	A	205.18	my_snp_filter	AC=1;AF=0.500;AN=2;BaseQRankSum=0.742;ClippingRankSum=-0.742;DP=7;FS=0.000;MLEAC=1;MLEAF=0.500;MQ=60.00;MQ0=0;MQRankSum=-0.742;QD=29.31;ReadPosRankSum=0.742	GT:AD:DP:GQ:PL	0/1:1,6:7:10:233,0,10
1	3418171	.	A	G	137.03	PASS	AC=2;AF=1.00;AN=2;DP=4;FS=0.000;MLEAC=2;MLEAF=1.00;MQ=60.00;MQ0=0;QD=34.26	GT:AD:DP:GQ:PL	1/1:0,4:4:12:165,12,0
1	3421897	.	A	G	70.77	my_snp_filter	AC=1;AF=0.500;AN=2;BaseQRankSum=1.849;ClippingRankSum=-0.925;DP=12;FS=0.000;MLEAC=1;MLEAF=0.500;MQ=60.00;MQ0=0;MQRankSum=-0.555;QD=5.90;ReadPosRankSum=1.849	GT:AD:DP:GQ:PL	0/1:9,3:12:99:99,0,331
1	3425867	.	C	A	61.77	my_snp_filter	AC=1;AF=0.500;AN=2;BaseQRankSum=0.406;ClippingRankSum=0.406;DP=6;FS=0.000;MLEAC=1;MLEAF=0.500;MQ=60.00;MQ0=0;MQRankSum=0.406;QD=10.29;ReadPosRankSum=-0.406	GT:AD:DP:GQ:PL	0/1:3,3:6:90:90,0,94
1	3431529	.	C	T	77.28	PASS	AC=2;AF=1.00;AN=2;DP=3;FS=0.000;MLEAC=2;MLEAF=1.00;MQ=60.00;MQ0=0;QD=25.76	GT:AD:DP:GQ:PL	1/1:0,3:3:9:105,9,0
1	3441382	.	C	T	21.80	LowQual;my_snp_filter	AC=1;AF=0.500;AN=2;BaseQRankSum=-1.495;ClippingRankSum=-0.198;DP=7;FS=0.000;MLEAC=1;MLEAF=0.500;MQ=60.00;MQ0=0;MQRankSum=0.198;QD=3.11;ReadPosRankSum=0.198	GT:AD:DP:GQ:PL	0/1:5,2:7:50:50,0,187
1	3545612	.	A	G	76.77	my_snp_filter	AC=1;AF=0.500;AN=2;BaseQRankSum=-0.248;ClippingRankSum=-1.422;DP=9;FS=0.000;MLEAC=1;MLEAF=0.500;MQ=60.00;MQ0=0;MQRankSum=-0.573;QD=8.53;ReadPosRankSum=1.422	GT:AD:DP:GQ:PL	0/1:6,3:9:99:105,0,233
1	3548136	.	T	C	524.77	PASS	AC=2;AF=1.00;AN=2;DP=14;FS=0.000;MLEAC=2;MLEAF=1.00;MQ=60.00;MQ0=0;QD=29.81	GT:AD:DP:GQ:PL	1/1:0,14:14:42:553,42,0
1	3552780	.	A	G	185.90	PASS	AC=2;AF=1.00;AN=2;DP=5;FS=0.000;MLEAC=2;MLEAF=1.00;MQ=60.00;MQ0=0;QD=31.47	GT:AD:DP:GQ:PL	1/1:0,5:5:15:214,15,0
1	3696890	.	A	C	238.77	my_snp_filter	AC=1;AF=0.500;AN=2;BaseQRankSum=1.656;ClippingRankSum=0.935;DP=13;FS=11.553;MLEAC=1;MLEAF=0.500;MQ=60.00;MQ0=0;MQRankSum=0.377;QD=18.37;ReadPosRankSum=-1.093	GT:AD:DP:GQ:PL	0/1:6,7:13:99:267,0,176
1	3697137	.	G	T	256.77	my_snp_filter	AC=1;AF=0.500;AN=2;BaseQRankSum=0.239;ClippingRankSum=-1.945;DP=22;FS=11.290;MLEAC=1;MLEAF=0.500;MQ=60.00;MQ0=0;MQRankSum=0.990;QD=11.67;ReadPosRankSum=2.013	GT:AD:DP:GQ:PL	0/1:14,8:22:99:285,0,546
1	3702648	.	G	C	103.28	PASS	AC=2;AF=1.00;AN=2;DP=3;FS=0.000;MLEAC=2;MLEAF=1.00;MQ=60.00;MQ0=0;QD=34.43	GT:AD:DP:GQ:PL	1/1:0,3:3:9:131,9,0
1	3703337	.	G	C	133.03	PASS	AC=2;AF=1.00;AN=2;DP=4;FS=0.000;MLEAC=2;MLEAF=1.00;MQ=60.00;MQ0=0;QD=33.26	GT:AD:DP:GQ:PL	1/1:0,4:4:12:161,12,0
1	3745787	.	T	C	40.77	my_snp_filter	AC=1;AF=0.500;AN=2;BaseQRankSum=-0.736;ClippingRankSum=-0.736;DP=3;FS=0.000;MLEAC=1;MLEAF=0.500;MQ=60.00;MQ0=0;MQRankSum=0.736;QD=13.59;ReadPosRankSum=0.736	GT:AD:DP:GQ:PL	0/1:1,2:3:37:69,0,37
1	3753136	.	A	T	234.77	my_snp_filter	AC=1;AF=0.500;AN=2;BaseQRankSum=-0.380;ClippingRankSum=0.135;DP=12;FS=0.000;MLEAC=1;MLEAF=0.500;MQ=60.00;MQ0=0;MQRankSum=0.135;QD=19.56;ReadPosRankSum=0.135	GT:AD:DP:GQ:PL	0/1:5,7:12:99:263,0,179
1	3755675	.	T	C	313.78	PASS	AC=2;AF=1.00;AN=2;DP=8;FS=0.000;MLEAC=2;MLEAF=1.00;MQ=60.00;MQ0=0;QD=28.18	GT:AD:DP:GQ:PL	1/1:0,8:8:24:342,24,0
1	3773718	.	A	G	196.84	PASS	AC=2;AF=1.00;AN=2;DP=6;FS=0.000;MLEAC=2;MLEAF=1.00;MQ=60.00;MQ0=0;QD=32.81	GT:AD:DP:GQ:PL	1/1:0,6:6:18:225,18,0
1	3777073	.	A	G	48.74	PASS	AC=2;AF=1.00;AN=2;DP=2;FS=0.000;MLEAC=2;MLEAF=1.00;MQ=60.00;MQ0=0;QD=24.37	GT:AD:DP:GQ:PL	1/1:0,2:2:6:76,6,0
1	3780339	.	C	T	37.77	my_snp_filter	AC=1;AF=0.500;AN=2;BaseQRankSum=0.736;ClippingRankSum=-0.736;DP=3;FS=0.000;MLEAC=1;MLEAF=0.500;MQ=60.00;MQ0=0;MQRankSum=0.736;QD=12.59;ReadPosRankSum=0.736	GT:AD:DP:GQ:PL	0/1:1,2:3:31:66,0,31
1	3781096	.	C	A	58.74	PASS	AC=2;AF=1.00;AN=2;DP=2;FS=0.000;MLEAC=2;MLEAF=1.00;MQ=60.00;MQ0=0;QD=29.37	GT:AD:DP:GQ:PL	1/1:0,2:2:6:86,6,0
1	3786189	.	G	A	51.74	PASS	AC=2;AF=1.00;AN=2;DP=2;FS=0.000;MLEAC=2;MLEAF=1.00;MQ=60.00;MQ0=0;QD=25.87	GT:AD:DP:GQ:PL	1/1:0,2:2:6:79,6,0
1	3801320	.	A	T	47.77	my_snp_filter	AC=1;AF=0.500;AN=2;BaseQRankSum=1.026;ClippingRankSum=-1.026;DP=4;FS=0.000;MLEAC=1;MLEAF=0.500;MQ=60.00;MQ0=0;MQRankSum=1.026;QD=11.94;ReadPosRankSum=1.026	GT:AD:DP:GQ:PL	0/1:2,2:4:62:76,0,62
1	3801757	.	C	G	86.77	my_snp_filter	AC=1;AF=0.500;AN=2;BaseQRankSum=0.358;ClippingRankSum=0.358;DP=5;FS=3.979;MLEAC=1;MLEAF=0.500;MQ=60.00;MQ0=0;MQRankSum=-0.358;QD=17.35;ReadPosRankSum=-0.358	GT:AD:DP:GQ:PL	0/1:2,3:5:68:115,0,68
1	3806074	.	G	A	92.77	my_snp_filter	AC=1;AF=0.500;AN=2;BaseQRankSum=0.727;ClippingRankSum=-0.727;DP=4;FS=0.000;MLEAC=1;MLEAF=0.500;MQ=60.00;MQ0=0;MQRankSum=0.727;QD=23.19;ReadPosRankSum=0.727	GT:AD:DP:GQ:PL	0/1:1,3:4:32:121,0,32
1	3807593	.	G	C	494.77	PASS	AC=2;AF=1.00;AN=2;DP=12;FS=0.000;MLEAC=2;MLEAF=1.00;MQ=60.00;MQ0=0;QD=28.72	GT:AD:DP:GQ:PL	1/1:0,12:12:36:523,36,0
1	4623510	.	A	G	49.74	PASS	AC=2;AF=1.00;AN=2;DP=2;FS=0.000;MLEAC=2;MLEAF=1.00;MQ=60.00;MQ0=0;QD=24.87	GT:AD:DP:GQ:PL	1/1:0,2:2:6:77,6,0
1	5937168	.	G	A	84.77	my_snp_filter	AC=1;AF=0.500;AN=2;BaseQRankSum=-0.358;ClippingRankSum=-1.231;DP=5;FS=0.000;MLEAC=1;MLEAF=0.500;MQ=60.00;MQ0=0;MQRankSum=-1.231;QD=16.95;ReadPosRankSum=1.231	GT:AD:DP:GQ:PL	0/1:2,3:5:70:113,0,70
1	5937391	.	C	T	56.74	PASS	AC=2;AF=1.00;AN=2;DP=2;FS=0.000;MLEAC=2;MLEAF=1.00;MQ=60.00;MQ0=0;QD=28.37	GT:AD:DP:GQ:PL	1/1:0,2:2:6:84,6,0
1	6159032	.	A	G	62.74	PASS	AC=2;AF=1.00;AN=2;DP=2;FS=0.000;MLEAC=2;MLEAF=1.00;MQ=60.00;MQ0=0;QD=31.37	GT:AD:DP:GQ:PL	1/1:0,2:2:6:90,6,0
1	6258147	.	C	T	59.74	PASS	AC=2;AF=1.00;AN=2;DP=2;FS=0.000;MLEAC=2;MLEAF=1.00;MQ=60.00;MQ0=0;QD=29.87	GT:AD:DP:GQ:PL	1/1:0,2:2:6:87,6,0
1	6278414	.	A	G	62.74	PASS	AC=2;AF=1.00;AN=2;DP=2;FS=0.000;MLEAC=2;MLEAF=1.00;MQ=60.00;MQ0=0;QD=31.37	GT:AD:DP:GQ:PL	1/1:0,2:2:6:90,6,0
1	6280872	.	G	C	59.74	PASS	AC=2;AF=1.00;AN=2;DP=2;FS=0.000;MLEAC=2;MLEAF=1.00;MQ=60.00;MQ0=0;QD=29.87	GT:AD:DP:GQ:PL	1/1:0,2:2:6:87,6,0
1	6281667	.	A	C	458.77	my_snp_filter	AC=1;AF=0.500;AN=2;BaseQRankSum=-0.837;ClippingRankSum=-0.589;DP=23;FS=1.643;MLEAC=1;MLEAF=0.500;MQ=60.00;MQ0=0;MQRankSum=-1.581;QD=19.95;ReadPosRankSum=0.465	GT:AD:DP:GQ:PL	0/1:10,13:23:99:487,0,362
1	6281792	.	C	T	466.77	my_snp_filter	AC=1;AF=0.500;AN=2;BaseQRankSum=1.333;ClippingRankSum=-0.217;DP=23;FS=4.216;MLEAC=1;MLEAF=0.500;MQ=60.00;MQ0=0;MQRankSum=-0.961;QD=20.29;ReadPosRankSum=0.031	GT:AD:DP:GQ:PL	0/1:10,13:23:99:495,0,346
1	6282324	.	T	C	59.74	PASS	AC=2;AF=1.00;AN=2;DP=2;FS=0.000;MLEAC=2;MLEAF=1.00;MQ=60.00;MQ0=0;QD=29.87	GT:AD:DP:GQ:PL	1/1:0,2:2:6:87,6,0
1	6282776	.	C	G	291.77	my_snp_filter	AC=1;AF=0.500;AN=2;BaseQRankSum=0.286;ClippingRankSum=0.367;DP=19;FS=2.017;MLEAC=1;MLEAF=0.500;MQ=60.00;MQ0=0;MQRankSum=0.122;QD=15.36;ReadPosRankSum=-0.531	GT:AD:DP:GQ:PL	0/1:10,9:19:99:320,0,364
1	6283062	.	C	A	260.77	my_snp_filter	AC=1;AF=0.500;AN=2;BaseQRankSum=0.053;ClippingRankSum=-0.998;DP=17;FS=2.081;MLEAC=1;MLEAF=0.500;MQ=60.00;MQ0=0;MQRankSum=0.368;QD=15.34;ReadPosRankSum=0.998	GT:AD:DP:GQ:PL	0/1:8,8:16:99:289,0,298
1	6284680	.	C	T	307.77	my_snp_filter	AC=1;AF=0.500;AN=2;BaseQRankSum=1.166;ClippingRankSum=-1.738;DP=30;FS=3.362;MLEAC=1;MLEAF=0.500;MQ=60.00;MQ0=0;MQRankSum=-0.242;QD=10.26;ReadPosRankSum=1.782	GT:AD:DP:GQ:PL	0/1:20,10:30:99:336,0,741
1	6581877	.	G	A	228.84	PASS	AC=2;AF=1.00;AN=2;DP=6;FS=0.000;MLEAC=2;MLEAF=1.00;MQ=60.00;MQ0=0;QD=31.10	GT:AD:DP:GQ:PL	1/1:0,6:6:18:257,18,0
1	6583701	.	T	C	58.74	PASS	AC=2;AF=1.00;AN=2;DP=2;FS=0.000;MLEAC=2;MLEAF=1.00;MQ=60.00;MQ0=0;QD=29.37	GT:AD:DP:GQ:PL	1/1:0,2:2:6:86,6,0
1	6584024	.	A	G	144.03	PASS	AC=2;AF=1.00;AN=2;DP=4;FS=0.000;MLEAC=2;MLEAF=1.00;MQ=60.00;MQ0=0;QD=31.91	GT:AD:DP:GQ:PL	1/1:0,4:4:12:172,12,0
1	6584101	.	A	G	62.74	PASS	AC=2;AF=1.00;AN=2;DP=2;FS=0.000;MLEAC=2;MLEAF=1.00;MQ=60.00;MQ0=0;QD=31.37	GT:AD:DP:GQ:PL	1/1:0,2:2:6:90,6,0
1	6585539	.	C	T	185.90	PASS	AC=2;AF=1.00;AN=2;DP=5;FS=0.000;MLEAC=2;MLEAF=1.00;MQ=60.00;MQ0=0;QD=31.56	GT:AD:DP:GQ:PL	1/1:0,5:5:15:214,15,0
1	6585804	.	C	T	137.03	PASS	AC=2;AF=1.00;AN=2;DP=4;FS=0.000;MLEAC=2;MLEAF=1.00;MQ=60.00;MQ0=0;QD=34.26	GT:AD:DP:GQ:PL	1/1:0,4:4:12:165,12,0
1	6652718	.	G	A	198.78	my_snp_filter	AC=1;AF=0.500;AN=2;BaseQRankSum=-0.742;ClippingRankSum=0.742;DP=7;FS=0.000;MLEAC=1;MLEAF=0.500;MQ=60.00;MQ0=0;MQRankSum=-0.742;QD=28.40;ReadPosRankSum=-0.742	GT:AD:DP:GQ:PL	0/1:1,6:7:25:227,0,25
1	6652745	.	G	A	80.77	my_snp_filter	AC=1;AF=0.500;AN=2;BaseQRankSum=0.000;ClippingRankSum=-0.937;DP=7;FS=3.136;MLEAC=1;MLEAF=0.500;MQ=60.00;MQ0=0;MQRankSum=-0.937;QD=11.54;ReadPosRankSum=0.550	GT:AD:DP:GQ:PL	0/1:4,3:7:99:109,0,154
1	6681744	.	C	T	125.03	PASS	AC=2;AF=1.00;AN=2;DP=4;FS=0.000;MLEAC=2;MLEAF=1.00;MQ=60.00;MQ0=0;QD=31.26	GT:AD:DP:GQ:PL	1/1:0,4:4:12:153,12,0
1	6683240	.	G	A	132.77	my_snp_filter	AC=1;AF=0.500;AN=2;BaseQRankSum=-1.134;ClippingRankSum=-0.529;DP=12;FS=5.332;MLEAC=1;MLEAF=0.500;MQ=60.00;MQ0=0;MQRankSum=-1.309;QD=11.06;ReadPosRankSum=0.831	GT:AD:DP:GQ:PL	0/1:7,5:12:99:161,0,251
1	6694574	.	G	A	184.77	my_snp_filter	AC=1;AF=0.500;AN=2;BaseQRankSum=1.120;ClippingRankSum=-1.827;DP=15;FS=0.000;MLEAC=1;MLEAF=0.500;MQ=60.00;MQ0=0;MQRankSum=0.766;QD=12.32;ReadPosRankSum=2.180	GT:AD:DP:GQ:PL	0/1:9,6:15:99:213,0,324
1	6694634	.	C	G	185.77	my_snp_filter	AC=1;AF=0.500;AN=2;BaseQRankSum=0.312;ClippingRankSum=1.200;DP=13;FS=2.522;MLEAC=1;MLEAF=0.500;MQ=60.00;MQ0=0;MQRankSum=-0.101;QD=14.29;ReadPosRankSum=0.312	GT:AD:DP:GQ:PL	0/1:7,6:13:99:214,0,217
1	6694927	.	C	T	340.77	my_snp_filter	AC=1;AF=0.500;AN=2;BaseQRankSum=-0.945;ClippingRankSum=-1.550;DP=20;FS=0.000;MLEAC=1;MLEAF=0.500;MQ=60.00;MQ0=0;MQRankSum=-0.340;QD=17.04;ReadPosRankSum=0.416	GT:AD:DP:GQ:PL	0/1:10,10:20:99:369,0,383
1	6694980	.	G	A	396.77	PASS	AC=2;AF=1.00;AN=2;DP=11;FS=0.000;MLEAC=2;MLEAF=1.00;MQ=60.00;MQ0=0;QD=35.44	GT:AD:DP:GQ:PL	1/1:0,11:11:33:425,33,0
1	6695123	.	C	T	571.77	PASS	AC=2;AF=1.00;AN=2;DP=14;FS=0.000;MLEAC=2;MLEAF=1.00;MQ=60.00;MQ0=0;QD=25.43	GT:AD:DP:GQ:PL	1/1:0,14:14:42:600,42,0
1	6695244	.	A	G	495.77	PASS	AC=2;AF=1.00;AN=2;DP=12;FS=0.000;MLEAC=2;MLEAF=1.00;MQ=60.00;MQ0=0;QD=27.12	GT:AD:DP:GQ:PL	1/1:0,12:12:36:524,36,0
1	6695331	.	G	T	180.77	my_snp_filter	AC=1;AF=0.500;AN=2;BaseQRankSum=-0.653;ClippingRankSum=-0.050;DP=17;FS=7.911;MLEAC=1;MLEAF=0.500;MQ=60.00;MQ0=0;MQRankSum=0.553;QD=10.63;ReadPosRankSum=0.452	GT:AD:DP:GQ:PL	0/1:11,6:17:99:209,0,436
1	6704635	.	A	G	859.77	PASS	AC=2;AF=1.00;AN=2;DP=21;FS=0.000;MLEAC=2;MLEAF=1.00;MQ=60.00;MQ0=0;QD=26.84	GT:AD:DP:GQ:PL	1/1:0,21:21:63:888,63,0
1	6711146	.	T	C	81.77	my_snp_filter	AC=1;AF=0.500;AN=2;BaseQRankSum=0.406;ClippingRankSum=1.537;DP=6;FS=0.000;MLEAC=1;MLEAF=0.500;MQ=60.00;MQ0=0;MQRankSum=1.537;QD=13.63;ReadPosRankSum=-1.537	GT:AD:DP:GQ:PL	0/1:3,3:6:99:110,0,108
1	7829226	.	A	G	58.74	PASS	AC=2;AF=1.00;AN=2;DP=2;FS=0.000;MLEAC=2;MLEAF=1.00;MQ=60.00;MQ0=0;QD=29.37	GT:AD:DP:GQ:PL	1/1:0,2:2:6:86,6,0
1	7829238	.	C	T	56.74	PASS	AC=2;AF=1.00;AN=2;DP=2;FS=0.000;MLEAC=2;MLEAF=1.00;MQ=60.00;MQ0=0;QD=28.37	GT:AD:DP:GQ:PL	1/1:0,2:2:6:84,6,0
1	7832212	.	C	T	97.28	PASS	AC=2;AF=1.00;AN=2;DP=3;FS=0.000;MLEAC=2;MLEAF=1.00;MQ=60.00;MQ0=0;QD=32.43	GT:AD:DP:GQ:PL	1/1:0,3:3:9:125,9,0
1	7832289	.	A	T	101.28	PASS	AC=2;AF=1.00;AN=2;DP=3;FS=0.000;MLEAC=2;MLEAF=1.00;MQ=60.00;MQ0=0;QD=33.76	GT:AD:DP:GQ:PL	1/1:0,3:3:9:129,9,0
1	7833228	.	A	G	91.77	my_snp_filter	AC=1;AF=0.500;AN=2;BaseQRankSum=0.727;ClippingRankSum=-0.727;DP=4;FS=0.000;MLEAC=1;MLEAF=0.500;MQ=60.00;MQ0=0;MQRankSum=0.727;QD=22.94;ReadPosRankSum=0.727	GT:AD:DP:GQ:PL	0/1:1,3:4:30:120,0,30
1	7834858	.	C	T	90.28	PASS	AC=2;AF=1.00;AN=2;DP=3;FS=0.000;MLEAC=2;MLEAF=1.00;MQ=60.00;MQ0=0;QD=30.09	GT:AD:DP:GQ:PL	1/1:0,3:3:9:118,9,0
1	7836659	.	A	C	107.28	PASS	AC=2;AF=1.00;AN=2;DP=3;FS=0.000;MLEAC=2;MLEAF=1.00;MQ=60.00;MQ0=0;QD=23.55	GT:AD:DP:GQ:PL	1/1:0,3:3:9:135,9,0
1	7837842	.	T	C	60.74	PASS	AC=2;AF=1.00;AN=2;DP=2;FS=0.000;MLEAC=2;MLEAF=1.00;MQ=60.00;MQ0=0;QD=30.37	GT:AD:DP:GQ:PL	1/1:0,2:2:6:88,6,0
1	7840698	.	A	G	179.77	my_snp_filter	AC=1;AF=0.500;AN=2;BaseQRankSum=0.890;ClippingRankSum=0.140;DP=18;FS=8.820;MLEAC=1;MLEAF=0.500;MQ=60.00;MQ0=0;MQRankSum=-1.733;QD=9.99;ReadPosRankSum=-0.609	GT:AD:DP:GQ:PL	0/1:12,6:18:99:208,0,468
1	7840769	.	A	G	320.77	my_snp_filter	AC=1;AF=0.500;AN=2;BaseQRankSum=-0.106;ClippingRankSum=-1.444;DP=21;FS=1.740;MLEAC=1;MLEAF=0.500;MQ=60.00;MQ0=0;MQRankSum=1.584;QD=15.27;ReadPosRankSum=-0.176	GT:AD:DP:GQ:PL	0/1:11,10:21:99:349,0,407
1	7840926	.	G	C	854.77	PASS	AC=2;AF=1.00;AN=2;DP=20;FS=0.000;MLEAC=2;MLEAF=1.00;MQ=60.00;MQ0=0;QD=28.23	GT:AD:DP:GQ:PL	1/1:0,20:20:60:883,60,0
1	7844680	.	T	C	51.74	PASS	AC=2;AF=1.00;AN=2;DP=2;FS=0.000;MLEAC=2;MLEAF=1.00;MQ=60.00;MQ0=0;QD=25.87	GT:AD:DP:GQ:PL	1/1:0,2:2:6:79,6,0
1	7870048	.	T	C	203.84	PASS	AC=2;AF=1.00;AN=2;DP=6;FS=0.000;MLEAC=2;MLEAF=1.00;MQ=60.00;MQ0=0;QD=33.97	GT:AD:DP:GQ:PL	1/1:0,6:6:18:232,18,0
1	7887248	.	G	A	171.84	PASS	AC=2;AF=1.00;AN=2;DP=6;FS=0.000;MLEAC=2;MLEAF=1.00;MQ=60.00;MQ0=0;QD=28.64	GT:AD:DP:GQ:PL	1/1:0,6:6:18:200,18,0
1	7904247	.	C	T	263.80	PASS	AC=2;AF=1.00;AN=2;DP=7;FS=0.000;MLEAC=2;MLEAF=1.00;MQ=60.00;MQ0=0;QD=26.00	GT:AD:DP:GQ:PL	1/1:0,7:7:21:292,21,0
1	7904475	.	G	A	62.74	PASS	AC=2;AF=1.00;AN=2;DP=2;FS=0.000;MLEAC=2;MLEAF=1.00;MQ=60.00;MQ0=0;QD=31.37	GT:AD:DP:GQ:PL	1/1:0,2:2:6:90,6,0
1	7904699	.	C	T	148.03	PASS	AC=2;AF=1.00;AN=2;DP=4;FS=0.000;MLEAC=2;MLEAF=1.00;MQ=60.00;MQ0=0;QD=28.56	GT:AD:DP:GQ:PL	1/1:0,4:4:12:176,12,0
1	8021778	.	T	C	321.77	my_snp_filter	AC=1;AF=0.500;AN=2;BaseQRankSum=0.651;ClippingRankSum=-1.892;DP=23;FS=7.499;MLEAC=1;MLEAF=0.500;MQ=60.00;MQ0=0;MQRankSum=0.589;QD=13.99;ReadPosRankSum=1.333	GT:AD:DP:GQ:PL	0/1:13,10:23:99:350,0,470
1	8072466	.	C	T	170.77	my_snp_filter	AC=1;AF=0.500;AN=2;BaseQRankSum=1.495;ClippingRankSum=0.198;DP=7;FS=0.000;MLEAC=1;MLEAF=0.500;MQ=60.00;MQ0=0;MQRankSum=0.922;QD=24.40;ReadPosRankSum=-0.922	GT:AD:DP:GQ:PL	0/1:2,5:7:59:199,0,59
1	8412935	.	C	T	427.77	PASS	AC=2;AF=1.00;AN=2;DP=11;FS=0.000;MLEAC=2;MLEAF=1.00;MQ=60.00;MQ0=0;QD=32.46	GT:AD:DP:GQ:PL	1/1:0,11:11:33:456,33,0
1	8412989	.	A	G	645.77	PASS	AC=2;AF=1.00;AN=2;DP=16;FS=0.000;MLEAC=2;MLEAF=1.00;MQ=60.00;MQ0=0;QD=31.32	GT:AD:DP:GQ:PL	1/1:0,16:16:48:674,48,0
1	8418644	.	C	A	543.77	PASS	AC=2;AF=1.00;AN=2;DP=12;FS=0.000;MLEAC=2;MLEAF=1.00;MQ=60.00;MQ0=0;QD=28.93	GT:AD:DP:GQ:PL	1/1:0,12:12:37:572,37,0
1	8418650	.	T	C	543.77	PASS	AC=2;AF=1.00;AN=2;DP=12;FS=0.000;MLEAC=2;MLEAF=1.00;MQ=60.00;MQ0=0;QD=28.78	GT:AD:DP:GQ:PL	1/1:0,12:12:37:572,37,0
1	8421092	.	C	T	337.77	PASS	AC=2;AF=1.00;AN=2;DP=11;FS=0.000;MLEAC=2;MLEAF=1.00;MQ=60.00;MQ0=0;QD=30.71	GT:AD:DP:GQ:PL	1/1:0,11:11:32:366,32,0
1	8421203	.	T	C	279.80	PASS	AC=2;AF=1.00;AN=2;DP=7;FS=0.000;MLEAC=2;MLEAF=1.00;MQ=60.00;MQ0=0;QD=29.97	GT:AD:DP:GQ:PL	1/1:0,7:7:21:308,21,0
1	8606187	.	T	C	60.74	PASS	AC=2;AF=1.00;AN=2;DP=2;FS=0.000;MLEAC=2;MLEAF=1.00;MQ=60.00;MQ0=0;QD=30.37	GT:AD:DP:GQ:PL	1/1:0,2:2:6:88,6,0
1	8616562	.	C	T	116.77	my_snp_filter	AC=1;AF=0.500;AN=2;BaseQRankSum=0.365;ClippingRankSum=-0.365;DP=10;FS=0.000;MLEAC=1;MLEAF=0.500;MQ=60.00;MQ0=0;MQRankSum=-0.633;QD=11.68;ReadPosRankSum=1.133	GT:AD:DP:GQ:PL	0/1:6,4:10:99:145,0,231
1	8658712	.	T	C	61.74	PASS	AC=2;AF=1.00;AN=2;DP=2;FS=0.000;MLEAC=2;MLEAF=1.00;MQ=60.00;MQ0=0;QD=30.87	GT:AD:DP:GQ:PL	1/1:0,2:2:6:89,6,0
1	8924921	.	C	T	100.28	PASS	AC=2;AF=1.00;AN=2;DP=3;FS=0.000;MLEAC=2;MLEAF=1.00;MQ=60.00;MQ0=0;QD=33.43	GT:AD:DP:GQ:PL	1/1:0,3:3:9:128,9,0
1	8930369	.	T	C	225.84	PASS	AC=2;AF=1.00;AN=2;DP=6;FS=0.000;MLEAC=2;MLEAF=1.00;MQ=60.00;MQ0=0;QD=31.54	GT:AD:DP:GQ:PL	1/1:0,6:6:18:254,18,0
1	8930385	.	G	A	139.03	PASS	AC=2;AF=1.00;AN=2;DP=4;FS=0.000;MLEAC=2;MLEAF=1.00;MQ=60.00;MQ0=0;QD=34.76	GT:AD:DP:GQ:PL	1/1:0,4:4:12:167,12,0
1	8931463	.	T	C	94.28	PASS	AC=2;AF=1.00;AN=2;DP=3;FS=0.000;MLEAC=2;MLEAF=1.00;MQ=60.00;MQ0=0;QD=31.43	GT:AD:DP:GQ:PL	1/1:0,3:3:9:122,9,0
1	9161550	.	G	A	154.77	my_snp_filter	AC=1;AF=0.500;AN=2;BaseQRankSum=-1.268;ClippingRankSum=0.676;DP=10;FS=0.000;MLEAC=1;MLEAF=0.500;MQ=60.00;MQ0=0;MQRankSum=0.851;QD=15.48;ReadPosRankSum=-1.951	GT:AD:DP:GQ:PL	0/1:5,5:10:99:183,0,193
1	9161619	.	C	T	46.77	my_snp_filter	AC=1;AF=0.500;AN=2;BaseQRankSum=0.358;ClippingRankSum=0.358;DP=5;FS=3.979;MLEAC=1;MLEAF=0.500;MQ=60.00;MQ0=0;MQRankSum=-1.231;QD=9.35;ReadPosRankSum=0.358	GT:AD:DP:GQ:PL	0/1:3,2:5:75:75,0,120
1	9161668	.	T	C	87.77	my_snp_filter	AC=1;AF=0.500;AN=2;BaseQRankSum=0.988;ClippingRankSum=-0.988;DP=6;FS=0.000;MLEAC=1;MLEAF=0.500;MQ=60.00;MQ0=0;MQRankSum=1.537;QD=14.63;ReadPosRankSum=0.406	GT:AD:DP:GQ:PL	0/1:3,3:6:99:116,0,115
1	9162051	.	C	T	284.77	my_snp_filter	AC=1;AF=0.500;AN=2;BaseQRankSum=0.536;ClippingRankSum=0.825;DP=12;FS=2.632;MLEAC=1;MLEAF=0.500;MQ=60.00;MQ0=0;MQRankSum=1.932;QD=23.73;ReadPosRankSum=-0.825	GT:AD:DP:GQ:PL	0/1:4,8:12:99:313,0,133
1	9162185	.	T	G	217.77	my_snp_filter	AC=1;AF=0.500;AN=2;BaseQRankSum=1.589;ClippingRankSum=-1.589;DP=8;FS=0.000;MLEAC=1;MLEAF=0.500;MQ=60.00;MQ0=0;MQRankSum=0.000;QD=27.22;ReadPosRankSum=1.589	GT:AD:DP:GQ:PL	0/1:2,6:8:50:246,0,50
1	9162394	.	T	C	74.77	my_snp_filter	AC=1;AF=0.500;AN=2;BaseQRankSum=-0.406;ClippingRankSum=0.406;DP=6;FS=0.000;MLEAC=1;MLEAF=0.500;MQ=60.00;MQ0=0;MQRankSum=-0.406;QD=12.46;ReadPosRankSum=0.406	GT:AD:DP:GQ:PL	0/1:3,3:6:99:103,0,117
1	9163839	.	A	G	122.77	my_snp_filter	AC=1;AF=0.500;AN=2;BaseQRankSum=0.550;ClippingRankSum=0.000;DP=7;FS=8.451;MLEAC=1;MLEAF=0.500;MQ=60.00;MQ0=0;MQRankSum=0.550;QD=17.54;ReadPosRankSum=0.000	GT:AD:DP:GQ:PL	0/1:3,4:7:97:151,0,97
1	9164133	.	G	A	92.77	my_snp_filter	AC=1;AF=0.500;AN=2;BaseQRankSum=0.727;ClippingRankSum=-0.727;DP=4;FS=0.000;MLEAC=1;MLEAF=0.500;MQ=60.00;MQ0=0;MQRankSum=0.727;QD=23.19;ReadPosRankSum=0.727	GT:AD:DP:GQ:PL	0/1:1,3:4:28:121,0,28
1	9164200	.	G	A	70.77	my_snp_filter	AC=1;AF=0.500;AN=2;BaseQRankSum=0.406;ClippingRankSum=0.406;DP=6;FS=0.000;MLEAC=1;MLEAF=0.500;MQ=60.00;MQ0=0;MQRankSum=-1.537;QD=11.79;ReadPosRankSum=0.988	GT:AD:DP:GQ:PL	0/1:3,3:6:98:99,0,98
1	9210262	.	G	A	114.77	my_snp_filter	AC=1;AF=0.500;AN=2;BaseQRankSum=1.754;ClippingRankSum=-1.300;DP=7;FS=3.136;MLEAC=1;MLEAF=0.500;MQ=60.00;MQ0=0;MQRankSum=0.550;QD=16.40;ReadPosRankSum=1.300	GT:AD:DP:GQ:PL	0/1:3,4:7:84:143,0,84
1	9307138	.	T	C	46.77	my_snp_filter	AC=1;AF=0.500;AN=2;BaseQRankSum=1.231;ClippingRankSum=1.231;DP=5;FS=0.000;MLEAC=1;MLEAF=0.500;MQ=60.00;MQ0=0;MQRankSum=0.358;QD=9.35;ReadPosRankSum=1.231	GT:AD:DP:GQ:PL	0/1:3,2:5:75:75,0,116
1	9322155	.	C	T	40.77	my_snp_filter	AC=1;AF=0.500;AN=2;BaseQRankSum=1.495;ClippingRankSum=0.198;DP=7;FS=3.680;MLEAC=1;MLEAF=0.500;MQ=60.00;MQ0=0;MQRankSum=1.495;QD=5.82;ReadPosRankSum=-0.198	GT:AD:DP:GQ:PL	0/1:5,2:7:69:69,0,198
1	9325676	.	C	T	50.77	my_snp_filter	AC=1;AF=0.500;AN=2;BaseQRankSum=0.736;ClippingRankSum=-0.736;DP=3;FS=0.000;MLEAC=1;MLEAF=0.500;MQ=60.00;MQ0=0;MQRankSum=-0.736;QD=16.92;ReadPosRankSum=0.736	GT:AD:DP:GQ:PL	0/1:1,2:3:35:79,0,35
1	9328086	.	G	A	85.77	my_snp_filter	AC=1;AF=0.500;AN=2;BaseQRankSum=-1.231;ClippingRankSum=0.358;DP=5;FS=0.000;MLEAC=1;MLEAF=0.500;MQ=60.00;MQ0=0;MQRankSum=-1.231;QD=17.15;ReadPosRankSum=0.358	GT:AD:DP:GQ:PL	0/1:2,3:5:70:114,0,70
1	9670834	.	C	T	52.74	PASS	AC=2;AF=1.00;AN=2;DP=2;FS=0.000;MLEAC=2;MLEAF=1.00;MQ=60.00;MQ0=0;QD=26.37	GT:AD:DP:GQ:PL	1/1:0,2:2:6:80,6,0
1	9883878	.	T	C	176.84	PASS	AC=2;AF=1.00;AN=2;DP=6;FS=0.000;MLEAC=2;MLEAF=1.00;MQ=60.00;MQ0=0;QD=29.47	GT:AD:DP:GQ:PL	1/1:0,6:6:18:205,18,0
1	9908515	.	A	G	57.74	PASS	AC=2;AF=1.00;AN=2;DP=2;FS=0.000;MLEAC=2;MLEAF=1.00;MQ=60.00;MQ0=0;QD=28.87	GT:AD:DP:GQ:PL	1/1:0,2:2:6:85,6,0
1	9986710	.	G	A	192.90	PASS	AC=2;AF=1.00;AN=2;DP=5;FS=0.000;MLEAC=2;MLEAF=1.00;MQ=60.00;MQ0=0;QD=33.43	GT:AD:DP:GQ:PL	1/1:0,5:5:15:221,15,0
1	9987007	.	C	T	56.74	PASS	AC=2;AF=1.00;AN=2;DP=2;FS=0.000;MLEAC=2;MLEAF=1.00;MQ=60.00;MQ0=0;QD=28.37	GT:AD:DP:GQ:PL	1/1:0,2:2:6:84,6,0
1	9987484	.	T	C	136.77	my_snp_filter	AC=1;AF=0.500;AN=2;BaseQRankSum=-0.731;ClippingRankSum=-0.731;DP=5;FS=0.000;MLEAC=1;MLEAF=0.500;MQ=60.00;MQ0=0;MQRankSum=-0.731;QD=27.35;ReadPosRankSum=0.731	GT:AD:DP:GQ:PL	0/1:1,4:5:31:165,0,31
1	10003320	.	G	A	184.90	PASS	AC=2;AF=1.00;AN=2;DP=5;FS=0.000;MLEAC=2;MLEAF=1.00;MQ=60.00;MQ0=0;QD=31.79	GT:AD:DP:GQ:PL	1/1:0,5:5:15:213,15,0
1	10043089	.	A	G	61.74	PASS	AC=2;AF=1.00;AN=2;DP=2;FS=0.000;MLEAC=2;MLEAF=1.00;MQ=60.00;MQ0=0;QD=30.87	GT:AD:DP:GQ:PL	1/1:0,2:2:6:89,6,0
1	10043363	.	A	G	43.77	my_snp_filter	AC=1;AF=0.500;AN=2;BaseQRankSum=0.720;ClippingRankSum=-1.380;DP=6;FS=0.000;MLEAC=1;MLEAF=0.500;MQ=60.00;MQ0=0;MQRankSum=-1.380;QD=7.29;ReadPosRankSum=0.720	GT:AD:DP:GQ:PL	0/1:4,2:6:72:72,0,156
1	10048503	.	A	G	18.59	LowQual	AC=2;AF=1.00;AN=2;DP=1;FS=0.000;MLEAC=2;MLEAF=1.00;MQ=60.00;MQ0=0;QD=18.59	GT:AD:DP:GQ:PL	1/1:0,1:1:3:45,3,0
1	10048504	.	A	G	18.59	LowQual	AC=2;AF=1.00;AN=2;DP=1;FS=0.000;MLEAC=2;MLEAF=1.00;MQ=60.00;MQ0=0;QD=18.59	GT:AD:DP:GQ:PL	1/1:0,1:1:3:45,3,0
1	10363885	.	G	A	50.77	my_snp_filter	AC=1;AF=0.500;AN=2;BaseQRankSum=0.736;ClippingRankSum=-0.736;DP=3;FS=0.000;MLEAC=1;MLEAF=0.500;MQ=60.00;MQ0=0;MQRankSum=-0.736;QD=16.92;ReadPosRankSum=0.736	GT:AD:DP:GQ:PL	0/1:1,2:3:31:79,0,31
1	10437178	.	G	A	153.77	my_snp_filter	AC=1;AF=0.500;AN=2;BaseQRankSum=0.000;ClippingRankSum=-1.652;DP=9;FS=2.808;MLEAC=1;MLEAF=0.500;MQ=60.00;MQ0=0;MQRankSum=2.219;QD=17.09;ReadPosRankSum=1.652	GT:AD:DP:GQ:PL	0/1:4,5:9:99:182,0,144
1	10438687	.	C	T	35.77	my_snp_filter	AC=1;AF=0.500;AN=2;BaseQRankSum=0.198;ClippingRankSum=-0.922;DP=7;FS=5.441;MLEAC=1;MLEAF=0.500;MQ=60.00;MQ0=0;MQRankSum=-0.922;QD=5.11;ReadPosRankSum=0.922	GT:AD:DP:GQ:PL	0/1:5,2:7:64:64,0,204
1	10509703	.	C	T	62.74	PASS	AC=2;AF=1.00;AN=2;DP=2;FS=0.000;MLEAC=2;MLEAF=1.00;MQ=60.00;MQ0=0;QD=31.37	GT:AD:DP:GQ:PL	1/1:0,2:2:6:90,6,0
1	10511544	.	C	T	175.90	PASS	AC=2;AF=1.00;AN=2;DP=5;FS=0.000;MLEAC=2;MLEAF=1.00;MQ=60.00;MQ0=0;QD=31.71	GT:AD:DP:GQ:PL	1/1:0,5:5:15:204,15,0
1	10511589	.	T	C	134.03	PASS	AC=2;AF=1.00;AN=2;DP=4;FS=0.000;MLEAC=2;MLEAF=1.00;MQ=60.00;MQ0=0;QD=33.51	GT:AD:DP:GQ:PL	1/1:0,4:4:12:162,12,0
1	10512056	.	T	C	55.74	PASS	AC=2;AF=1.00;AN=2;DP=2;FS=0.000;MLEAC=2;MLEAF=1.00;MQ=60.00;MQ0=0;QD=27.87	GT:AD:DP:GQ:PL	1/1:0,2:2:6:83,6,0
1	10517422	.	T	A	324.78	PASS	AC=2;AF=1.00;AN=2;DP=8;FS=0.000;MLEAC=2;MLEAF=1.00;MQ=60.00;MQ0=0;QD=31.09	GT:AD:DP:GQ:PL	1/1:0,8:8:24:353,24,0
1	10518596	.	C	T	203.84	PASS	AC=2;AF=1.00;AN=2;DP=6;FS=0.000;MLEAC=2;MLEAF=1.00;MQ=60.00;MQ0=0;QD=33.97	GT:AD:DP:GQ:PL	1/1:0,6:6:18:232,18,0
1	10519562	.	C	T	16.86	LowQual;my_snp_filter	AC=1;AF=0.500;AN=2;BaseQRankSum=0.274;ClippingRankSum=-0.091;DP=14;FS=0.000;MLEAC=1;MLEAF=0.500;MQ=60.00;MQ0=0;MQRankSum=-0.639;QD=1.20;ReadPosRankSum=-0.274	GT:AD:DP:GQ:PL	0/1:12,2:14:45:45,0,474
1	10520751	.	T	C	52.77	my_snp_filter	AC=1;AF=0.500;AN=2;BaseQRankSum=-0.736;ClippingRankSum=0.736;DP=3;FS=0.000;MLEAC=1;MLEAF=0.500;MQ=60.00;MQ0=0;MQRankSum=0.736;QD=17.59;ReadPosRankSum=-0.736	GT:AD:DP:GQ:PL	0/1:1,2:3:37:81,0,37
1	10596341	.	C	T	72.77	my_snp_filter	AC=1;AF=0.500;AN=2;BaseQRankSum=1.386;ClippingRankSum=0.895;DP=10;FS=3.010;MLEAC=1;MLEAF=0.500;MQ=60.00;MQ0=0;MQRankSum=0.296;QD=7.28;ReadPosRankSum=-2.166	GT:AD:DP:GQ:PL	0/1:7,3:10:99:101,0,264
1	10669098	.	C	G	61.74	PASS	AC=2;AF=1.00;AN=2;DP=2;FS=0.000;MLEAC=2;MLEAF=1.00;MQ=60.00;MQ0=0;QD=30.87	GT:AD:DP:GQ:PL	1/1:0,2:2:6:89,6,0
1	10697392	.	C	T	116.77	my_snp_filter	AC=1;AF=0.500;AN=2;BaseQRankSum=-0.550;ClippingRankSum=-0.550;DP=7;FS=0.000;MLEAC=1;MLEAF=0.500;MQ=60.00;MQ0=0;MQRankSum=1.754;QD=16.68;ReadPosRankSum=0.550	GT:AD:DP:GQ:PL	0/1:3,4:7:90:145,0,90
1	10742192	.	C	G	61.74	PASS	AC=2;AF=1.00;AN=2;DP=2;FS=0.000;MLEAC=2;MLEAF=1.00;MQ=60.00;MQ0=0;QD=30.87	GT:AD:DP:GQ:PL	1/1:0,2:2:6:89,6,0
1	10845821	.	A	C	51.74	PASS	AC=2;AF=1.00;AN=2;DP=2;FS=0.000;MLEAC=2;MLEAF=1.00;MQ=60.00;MQ0=0;QD=25.87	GT:AD:DP:GQ:PL	1/1:0,2:2:6:79,6,0
1	11086332	.	A	G	58.74	PASS	AC=2;AF=1.00;AN=2;DP=2;FS=0.000;MLEAC=2;MLEAF=1.00;MQ=60.00;MQ0=0;QD=29.37	GT:AD:DP:GQ:PL	1/1:0,2:2:6:86,6,0
1	11087524	.	G	A	62.74	PASS	AC=2;AF=1.00;AN=2;DP=2;FS=0.000;MLEAC=2;MLEAF=1.00;MQ=60.00;MQ0=0;QD=31.37	GT:AD:DP:GQ:PL	1/1:0,2:2:6:90,6,0
1	11087835	.	T	C	94.28	PASS	AC=2;AF=1.00;AN=2;DP=3;FS=0.000;MLEAC=2;MLEAF=1.00;MQ=60.00;MQ0=0;QD=31.43	GT:AD:DP:GQ:PL	1/1:0,3:3:9:122,9,0
1	11118390	.	G	A	94.28	PASS	AC=2;AF=1.00;AN=2;DP=3;FS=0.000;MLEAC=2;MLEAF=1.00;MQ=60.00;MQ0=0;QD=31.43	GT:AD:DP:GQ:PL	1/1:0,3:3:9:122,9,0
1	11119899	.	T	C	467.77	PASS	AC=2;AF=1.00;AN=2;DP=12;FS=0.000;MLEAC=2;MLEAF=1.00;MQ=60.00;MQ0=0;QD=28.43	GT:AD:DP:GQ:PL	1/1:0,12:12:36:496,36,0
1	11132217	.	G	A	1006.77	PASS	AC=2;AF=1.00;AN=2;DP=24;FS=0.000;MLEAC=2;MLEAF=1.00;MQ=60.00;MQ0=0;QD=28.23	GT:AD:DP:GQ:PL	1/1:0,24:24:72:1035,72,0
1	11132965	.	G	C	62.74	PASS	AC=2;AF=1.00;AN=2;DP=2;FS=0.000;MLEAC=2;MLEAF=1.00;MQ=60.00;MQ0=0;QD=31.37	GT:AD:DP:GQ:PL	1/1:0,2:2:6:90,6,0
1	11136911	.	G	C	423.77	my_snp_filter	AC=1;AF=0.500;AN=2;BaseQRankSum=1.016;ClippingRankSum=-0.646;DP=23;FS=1.648;MLEAC=1;MLEAF=0.500;MQ=60.00;MQ0=0;MQRankSum=-0.462;QD=18.42;ReadPosRankSum=1.446	GT:AD:DP:GQ:PL	0/1:11,12:23:99:452,0,393
1	11141187	.	C	G	872.77	PASS	AC=2;AF=1.00;AN=2;DP=21;FS=0.000;MLEAC=2;MLEAF=1.00;MQ=60.00;MQ0=0;QD=30.30	GT:AD:DP:GQ:PL	1/1:0,21:21:63:901,63,0
1	11205058	.	C	T	466.77	PASS	AC=2;AF=1.00;AN=2;DP=12;FS=0.000;MLEAC=2;MLEAF=1.00;MQ=60.00;MQ0=0;QD=29.35	GT:AD:DP:GQ:PL	1/1:0,12:12:36:495,36,0
1	11288758	.	G	A	410.77	PASS	AC=2;AF=1.00;AN=2;DP=10;FS=0.000;MLEAC=2;MLEAF=1.00;MQ=60.00;MQ0=0;QD=30.70	GT:AD:DP:GQ:PL	1/1:0,10:10:30:439,30,0
1	11301714	.	A	G	178.90	PASS	AC=2;AF=1.00;AN=2;DP=5;FS=0.000;MLEAC=2;MLEAF=1.00;MQ=60.00;MQ0=0;QD=30.02	GT:AD:DP:GQ:PL	1/1:0,5:5:15:207,15,0
1	11322565	.	C	G	168.90	PASS	AC=2;AF=1.00;AN=2;DP=5;FS=0.000;MLEAC=2;MLEAF=1.00;MQ=60.00;MQ0=0;QD=33.78	GT:AD:DP:GQ:PL	1/1:0,5:5:15:197,15,0
1	11561164	.	G	A	107.28	PASS	AC=2;AF=1.00;AN=2;DP=3;FS=0.000;MLEAC=2;MLEAF=1.00;MQ=60.00;MQ0=0;QD=28.68	GT:AD:DP:GQ:PL	1/1:0,3:3:9:135,9,0
1	11714981	.	A	G	127.03	PASS	AC=2;AF=1.00;AN=2;DP=4;FS=0.000;MLEAC=2;MLEAF=1.00;MQ=60.00;MQ0=0;QD=31.76	GT:AD:DP:GQ:PL	1/1:0,4:4:12:155,12,0
1	11721854	.	C	T	45.77	my_snp_filter	AC=1;AF=0.500;AN=2;BaseQRankSum=1.231;ClippingRankSum=-0.358;DP=5;FS=10.000;MLEAC=1;MLEAF=0.500;MQ=60.00;MQ0=0;MQRankSum=0.358;QD=9.15;ReadPosRankSum=0.358	GT:AD:DP:GQ:PL	0/1:3,2:5:74:74,0,104
1	11810505	.	C	T	192.77	my_snp_filter	AC=1;AF=0.500;AN=2;BaseQRankSum=-1.811;ClippingRankSum=1.630;DP=18;FS=0.000;MLEAC=1;MLEAF=0.500;MQ=60.00;MQ0=0;MQRankSum=0.091;QD=10.71;ReadPosRankSum=-1.992	GT:AD:DP:GQ:PL	0/1:11,7:18:99:221,0,415
1	11810765	.	T	A	185.84	PASS	AC=2;AF=1.00;AN=2;DP=6;FS=0.000;MLEAC=2;MLEAF=1.00;MQ=60.00;MQ0=0;QD=30.97	GT:AD:DP:GQ:PL	1/1:0,6:6:18:214,18,0
1	11846447	.	G	A	194.90	PASS	AC=2;AF=1.00;AN=2;DP=5;FS=0.000;MLEAC=2;MLEAF=1.00;MQ=60.00;MQ0=0;QD=27.50	GT:AD:DP:GQ:PL	1/1:0,5:5:15:223,15,0
1	11848879	.	A	G	280.80	PASS	AC=2;AF=1.00;AN=2;DP=7;FS=0.000;MLEAC=2;MLEAF=1.00;MQ=60.00;MQ0=0;QD=38.44	GT:AD:DP:GQ:PL	1/1:0,7:7:21:309,21,0
1	11849447	.	A	G	107.28	PASS	AC=2;AF=1.00;AN=2;DP=3;FS=0.000;MLEAC=2;MLEAF=1.00;MQ=60.00;MQ0=0;QD=24.32	GT:AD:DP:GQ:PL	1/1:0,3:3:9:135,9,0
1	11850365	.	T	G	140.03	PASS	AC=2;AF=1.00;AN=2;DP=4;FS=0.000;MLEAC=2;MLEAF=1.00;MQ=60.00;MQ0=0;QD=31.37	GT:AD:DP:GQ:PL	1/1:0,4:4:12:168,12,0
1	11854457	.	G	A	264.80	PASS	AC=2;AF=1.00;AN=2;DP=7;FS=0.000;MLEAC=2;MLEAF=1.00;MQ=60.00;MQ0=0;QD=30.50	GT:AD:DP:GQ:PL	1/1:0,7:7:21:293,21,0
1	11979869	.	C	T	21.80	LowQual;my_snp_filter	AC=1;AF=0.500;AN=2;BaseQRankSum=-1.179;ClippingRankSum=1.179;DP=9;FS=0.000;MLEAC=1;MLEAF=0.500;MQ=60.00;MQ0=0;MQRankSum=-0.762;QD=2.42;ReadPosRankSum=-0.067	GT:AD:DP:GQ:PL	0/1:7,2:9:50:50,0,255
1	11979909	.	T	C	624.77	PASS	AC=2;AF=1.00;AN=2;DP=15;FS=0.000;MLEAC=2;MLEAF=1.00;MQ=60.00;MQ0=0;QD=30.99	GT:AD:DP:GQ:PL	1/1:0,15:15:45:653,45,0
1	11980912	.	T	G	86.77	my_snp_filter	AC=1;AF=0.500;AN=2;BaseQRankSum=0.727;ClippingRankSum=0.727;DP=4;FS=0.000;MLEAC=1;MLEAF=0.500;MQ=60.00;MQ0=0;MQRankSum=0.727;QD=21.69;ReadPosRankSum=0.727	GT:AD:DP:GQ:PL	0/1:1,3:4:30:115,0,30
1	11982544	.	T	C	50.74	PASS	AC=2;AF=1.00;AN=2;DP=2;FS=0.000;MLEAC=2;MLEAF=1.00;MQ=60.00;MQ0=0;QD=25.37	GT:AD:DP:GQ:PL	1/1:0,2:2:6:78,6,0
1	12009955	.	C	T	118.77	my_snp_filter	AC=1;AF=0.500;AN=2;BaseQRankSum=2.228;ClippingRankSum=0.678;DP=11;FS=0.000;MLEAC=1;MLEAF=0.500;MQ=60.00;MQ0=0;MQRankSum=1.246;QD=10.80;ReadPosRankSum=0.896	GT:AD:DP:GQ:PL	0/1:7,4:11:99:147,0,553
1	12009956	.	G	A	233.77	my_snp_filter	AC=1;AF=0.500;AN=2;BaseQRankSum=-1.398;ClippingRankSum=-0.597;DP=11;FS=0.000;MLEAC=1;MLEAF=0.500;MQ=60.00;MQ0=0;MQRankSum=0.896;QD=21.25;ReadPosRankSum=-0.678	GT:AD:DP:GQ:PL	0/1:4,7:11:99:262,0,315
1	12010469	.	G	T	237.77	my_snp_filter	AC=1;AF=0.500;AN=2;BaseQRankSum=-0.688;ClippingRankSum=0.688;DP=21;FS=10.942;MLEAC=1;MLEAF=0.500;MQ=60.00;MQ0=0;MQRankSum=0.688;QD=11.32;ReadPosRankSum=-0.616	GT:AD:DP:GQ:PL	0/1:13,8:21:99:266,0,497
1	12026355	.	A	C	455.77	my_snp_filter	AC=1;AF=0.500;AN=2;BaseQRankSum=-0.197;ClippingRankSum=0.887;DP=18;FS=5.315;MLEAC=1;MLEAF=0.500;MQ=60.00;MQ0=0;MQRankSum=0.789;QD=25.32;ReadPosRankSum=-0.591	GT:AD:DP:GQ:PL	0/1:5,13:18:99:484,0,161
1	12060869	.	A	G	49.77	my_snp_filter	AC=1;AF=0.500;AN=2;BaseQRankSum=1.026;ClippingRankSum=-1.026;DP=4;FS=0.000;MLEAC=1;MLEAF=0.500;MQ=60.00;MQ0=0;MQRankSum=1.026;QD=12.44;ReadPosRankSum=1.026	GT:AD:DP:GQ:PL	0/1:2,2:4:71:78,0,71
1	12065841	.	C	T	316.77	my_snp_filter	AC=1;AF=0.500;AN=2;BaseQRankSum=0.880;ClippingRankSum=-1.514;DP=21;FS=0.000;MLEAC=1;MLEAF=0.500;MQ=60.00;MQ0=0;MQRankSum=-0.176;QD=15.08;ReadPosRankSum=1.584	GT:AD:DP:GQ:PL	0/1:11,10:21:99:345,0,396
1	12071680	.	A	G	390.77	PASS	AC=2;AF=1.00;AN=2;DP=10;FS=0.000;MLEAC=2;MLEAF=1.00;MQ=60.00;MQ0=0;QD=34.44	GT:AD:DP:GQ:PL	1/1:0,10:10:30:419,30,0
1	12072518	.	G	C	394.77	my_snp_filter	AC=1;AF=0.500;AN=2;BaseQRankSum=-1.927;ClippingRankSum=0.673;DP=28;FS=0.000;MLEAC=1;MLEAF=0.500;MQ=60.00;MQ0=0;MQRankSum=0.209;QD=14.10;ReadPosRankSum=-1.184	GT:AD:DP:GQ:PL	0/1:16,12:28:99:423,0,629
1	12072722	.	A	G	396.77	my_snp_filter	AC=1;AF=0.500;AN=2;BaseQRankSum=-0.996;ClippingRankSum=-0.199;DP=29;FS=0.000;MLEAC=1;MLEAF=0.500;MQ=60.00;MQ0=0;MQRankSum=1.483;QD=13.68;ReadPosRankSum=-0.111	GT:AD:DP:GQ:PL	0/1:17,12:29:99:425,0,641
1	12082926	.	A	G	237.84	PASS	AC=2;AF=1.00;AN=2;DP=6;FS=0.000;MLEAC=2;MLEAF=1.00;MQ=60.00;MQ0=0;QD=30.13	GT:AD:DP:GQ:PL	1/1:0,6:6:18:266,18,0
1	12401868	.	A	C	145.77	my_snp_filter	AC=1;AF=0.500;AN=2;BaseQRankSum=-0.470;ClippingRankSum=-0.470;DP=10;FS=2.341;MLEAC=1;MLEAF=0.500;MQ=60.00;MQ0=0;MQRankSum=0.676;QD=14.58;ReadPosRankSum=0.103	GT:AD:DP:GQ:PL	0/1:5,5:10:99:174,0,181
1	12638964	.	T	C	85.28	PASS	AC=2;AF=1.00;AN=2;DP=3;FS=0.000;MLEAC=2;MLEAF=1.00;MQ=60.00;MQ0=0;QD=28.43	GT:AD:DP:GQ:PL	1/1:0,3:3:9:113,9,0
1	13884138	.	C	T	57.74	PASS	AC=2;AF=1.00;AN=2;DP=2;FS=0.000;MLEAC=2;MLEAF=1.00;MQ=60.00;MQ0=0;QD=28.87	GT:AD:DP:GQ:PL	1/1:0,2:2:6:85,6,0
1	14105291	.	G	A	114.77	my_snp_filter	AC=1;AF=0.500;AN=2;BaseQRankSum=-2.054;ClippingRankSum=-0.248;DP=9;FS=3.332;MLEAC=1;MLEAF=0.500;MQ=60.00;MQ0=0;MQRankSum=-0.573;QD=12.75;ReadPosRankSum=0.248	GT:AD:DP:GQ:PL	0/1:6,3:9:99:143,0,555
1	14105298	.	G	A	114.77	my_snp_filter	AC=1;AF=0.500;AN=2;BaseQRankSum=-1.769;ClippingRankSum=0.000;DP=11;FS=0.000;MLEAC=1;MLEAF=0.500;MQ=60.00;MQ0=0;MQRankSum=-0.278;QD=10.43;ReadPosRankSum=-0.278	GT:AD:DP:GQ:PL	0/1:7,4:11:99:143,0,555
1	14105922	.	G	A	126.77	my_snp_filter	AC=1;AF=0.500;AN=2;BaseQRankSum=0.000;ClippingRankSum=1.380;DP=6;FS=0.000;MLEAC=1;MLEAF=0.500;MQ=60.00;MQ0=0;MQRankSum=-0.720;QD=21.13;ReadPosRankSum=-1.380	GT:AD:DP:GQ:PL	0/1:2,4:6:67:155,0,67
1	14109114	.	A	G	72.77	my_snp_filter	AC=1;AF=0.500;AN=2;BaseQRankSum=0.731;ClippingRankSum=0.296;DP=10;FS=0.000;MLEAC=1;MLEAF=0.500;MQ=60.00;MQ0=0;MQRankSum=0.296;QD=7.28;ReadPosRankSum=0.296	GT:AD:DP:GQ:PL	0/1:7,3:10:99:101,0,257
1	14110417	.	G	A	47.77	my_snp_filter	AC=1;AF=0.500;AN=2;BaseQRankSum=0.000;ClippingRankSum=-1.026;DP=4;FS=0.000;MLEAC=1;MLEAF=0.500;MQ=60.00;MQ0=0;MQRankSum=-1.026;QD=11.94;ReadPosRankSum=1.026	GT:AD:DP:GQ:PL	0/1:2,2:4:71:76,0,71
1	14111856	.	T	C	99.28	PASS	AC=2;AF=1.00;AN=2;DP=3;FS=0.000;MLEAC=2;MLEAF=1.00;MQ=60.00;MQ0=0;QD=33.09	GT:AD:DP:GQ:PL	1/1:0,3:3:9:127,9,0
1	14328382	.	C	A	58.74	PASS	AC=2;AF=1.00;AN=2;DP=2;FS=0.000;MLEAC=2;MLEAF=1.00;MQ=60.00;MQ0=0;QD=29.37	GT:AD:DP:GQ:PL	1/1:0,2:2:6:86,6,0
1	14383131	.	T	C	62.74	PASS	AC=2;AF=1.00;AN=2;DP=2;FS=0.000;MLEAC=2;MLEAF=1.00;MQ=60.00;MQ0=0;QD=31.37	GT:AD:DP:GQ:PL	1/1:0,2:2:6:90,6,0
1	14383132	.	C	A	62.74	PASS	AC=2;AF=1.00;AN=2;DP=2;FS=0.000;MLEAC=2;MLEAF=1.00;MQ=60.00;MQ0=0;QD=31.37	GT:AD:DP:GQ:PL	1/1:0,2:2:6:90,6,0
1	14500952	.	A	T	62.74	PASS	AC=2;AF=1.00;AN=2;DP=2;FS=0.000;MLEAC=2;MLEAF=1.00;MQ=60.00;MQ0=0;QD=31.37	GT:AD:DP:GQ:PL	1/1:0,2:2:6:90,6,0
1	15256903	.	T	A	59.74	PASS	AC=2;AF=1.00;AN=2;DP=2;FS=0.000;MLEAC=2;MLEAF=1.00;MQ=60.00;MQ0=0;QD=29.87	GT:AD:DP:GQ:PL	1/1:0,2:2:6:87,6,0
1	15496477	.	T	C	62.74	PASS	AC=2;AF=1.00;AN=2;DP=2;FS=0.000;MLEAC=2;MLEAF=1.00;MQ=60.00;MQ0=0;QD=31.37	GT:AD:DP:GQ:PL	1/1:0,2:2:6:90,6,0
1	15546761	.	G	A	115.03	PASS	AC=2;AF=1.00;AN=2;DP=4;FS=0.000;MLEAC=2;MLEAF=1.00;MQ=60.00;MQ0=0;QD=28.76	GT:AD:DP:GQ:PL	1/1:0,4:4:12:143,12,0
1	15546825	.	A	G	81.77	my_snp_filter	AC=1;AF=0.500;AN=2;BaseQRankSum=-0.358;ClippingRankSum=-0.358;DP=5;FS=0.000;MLEAC=1;MLEAF=0.500;MQ=60.00;MQ0=0;MQRankSum=0.358;QD=16.35;ReadPosRankSum=0.358	GT:AD:DP:GQ:PL	0/1:2,3:5:68:110,0,68
1	15755497	.	C	T	130.77	my_snp_filter	AC=1;AF=0.500;AN=2;BaseQRankSum=1.380;ClippingRankSum=0.720;DP=6;FS=0.000;MLEAC=1;MLEAF=0.500;MQ=60.00;MQ0=0;MQRankSum=0.000;QD=21.79;ReadPosRankSum=0.000	GT:AD:DP:GQ:PL	0/1:2,4:6:68:159,0,68
1	15755676	.	G	A	192.77	my_snp_filter	AC=1;AF=0.500;AN=2;BaseQRankSum=1.791;ClippingRankSum=-0.811;DP=13;FS=2.522;MLEAC=1;MLEAF=0.500;MQ=60.00;MQ0=0;MQRankSum=-0.101;QD=14.83;ReadPosRankSum=0.660	GT:AD:DP:GQ:PL	0/1:7,6:13:99:221,0,205
1	15936703	.	A	G	104.28	PASS	AC=2;AF=1.00;AN=2;DP=3;FS=0.000;MLEAC=2;MLEAF=1.00;MQ=60.00;MQ0=0;QD=34.76	GT:AD:DP:GQ:PL	1/1:0,3:3:9:132,9,0
1	15988957	.	G	A	235.84	PASS	AC=2;AF=1.00;AN=2;DP=6;FS=0.000;MLEAC=2;MLEAF=1.00;MQ=60.00;MQ0=0;QD=29.80	GT:AD:DP:GQ:PL	1/1:0,6:6:18:264,18,0
1	15993208	.	G	C	203.77	my_snp_filter	AC=1;AF=0.500;AN=2;BaseQRankSum=-0.573;ClippingRankSum=0.573;DP=9;FS=7.782;MLEAC=1;MLEAF=0.500;MQ=60.00;MQ0=0;MQRankSum=-1.422;QD=22.64;ReadPosRankSum=-0.573	GT:AD:DP:GQ:PL	0/1:3,6:9:99:232,0,101
1	15993338	.	A	G	321.78	PASS	AC=2;AF=1.00;AN=2;DP=8;FS=0.000;MLEAC=2;MLEAF=1.00;MQ=60.00;MQ0=0;QD=34.81	GT:AD:DP:GQ:PL	1/1:0,8:8:24:350,24,0
1	15993514	.	C	T	122.77	my_snp_filter	AC=1;AF=0.500;AN=2;BaseQRankSum=0.421;ClippingRankSum=-0.922;DP=8;FS=0.000;MLEAC=1;MLEAF=0.500;MQ=60.00;MQ0=0;MQRankSum=0.000;QD=15.35;ReadPosRankSum=0.922	GT:AD:DP:GQ:PL	0/1:4,4:8:99:151,0,150
1	16044401	.	G	A	215.74	my_snp_filter	AC=1;AF=0.500;AN=2;BaseQRankSum=0.742;ClippingRankSum=-0.742;DP=7;FS=0.000;MLEAC=1;MLEAF=0.500;MQ=60.00;MQ0=0;MQRankSum=-0.742;QD=30.82;ReadPosRankSum=0.742	GT:AD:DP:GQ:PL	0/1:1,6:7:6:243,0,6
1	16096934	.	C	T	49.74	PASS	AC=2;AF=1.00;AN=2;DP=2;FS=0.000;MLEAC=2;MLEAF=1.00;MQ=60.00;MQ0=0;QD=24.87	GT:AD:DP:GQ:PL	1/1:0,2:2:6:77,6,0
1	16112795	.	A	G	45.74	PASS	AC=2;AF=1.00;AN=2;DP=2;FS=0.000;MLEAC=2;MLEAF=1.00;MQ=60.00;MQ0=0;QD=22.87	GT:AD:DP:GQ:PL	1/1:0,2:2:6:73,6,0
1	16154780	.	A	G	18.59	LowQual	AC=2;AF=1.00;AN=2;DP=1;FS=0.000;MLEAC=2;MLEAF=1.00;MQ=60.00;MQ0=0;QD=18.59	GT:AD:DP:GQ:PL	1/1:0,1:1:3:45,3,0
1	16154783	.	C	G	18.59	LowQual	AC=2;AF=1.00;AN=2;DP=1;FS=0.000;MLEAC=2;MLEAF=1.00;MQ=60.00;MQ0=0;QD=18.59	GT:AD:DP:GQ:PL	1/1:0,1:1:3:45,3,0
1	16263747	.	C	T	31.77	my_snp_filter	AC=1;AF=0.500;AN=2;BaseQRankSum=0.067;ClippingRankSum=1.179;DP=9;FS=0.000;MLEAC=1;MLEAF=0.500;MQ=60.00;MQ0=0;MQRankSum=0.067;QD=3.53;ReadPosRankSum=-1.179	GT:AD:DP:GQ:PL	0/1:7,2:9:60:60,0,241
1	16333569	.	T	G	62.74	PASS	AC=2;AF=1.00;AN=2;DP=2;FS=0.000;MLEAC=2;MLEAF=1.00;MQ=60.00;MQ0=0;QD=31.37	GT:AD:DP:GQ:PL	1/1:0,2:2:6:90,6,0
1	16335527	.	G	C	60.74	PASS	AC=2;AF=1.00;AN=2;DP=2;FS=0.000;MLEAC=2;MLEAF=1.00;MQ=60.00;MQ0=0;QD=30.37	GT:AD:DP:GQ:PL	1/1:0,2:2:6:88,6,0
1	16336654	.	G	A	62.74	PASS	AC=2;AF=1.00;AN=2;DP=2;FS=0.000;MLEAC=2;MLEAF=1.00;MQ=60.00;MQ0=0;QD=31.37	GT:AD:DP:GQ:PL	1/1:0,2:2:6:90,6,0
1	16342350	.	A	T	59.74	PASS	AC=2;AF=1.00;AN=2;DP=2;FS=0.000;MLEAC=2;MLEAF=1.00;MQ=60.00;MQ0=0;QD=29.87	GT:AD:DP:GQ:PL	1/1:0,2:2:6:87,6,0
1	16451413	.	C	T	185.90	PASS	AC=2;AF=1.00;AN=2;DP=5;FS=0.000;MLEAC=2;MLEAF=1.00;MQ=60.00;MQ0=0;QD=36.67	GT:AD:DP:GQ:PL	1/1:0,5:5:15:214,15,0
1	16456763	.	C	T	45.77	my_snp_filter	AC=1;AF=0.500;AN=2;BaseQRankSum=0.736;ClippingRankSum=0.736;DP=3;FS=0.000;MLEAC=1;MLEAF=0.500;MQ=60.00;MQ0=0;MQRankSum=-0.736;QD=15.26;ReadPosRankSum=0.736	GT:AD:DP:GQ:PL	0/1:1,2:3:37:74,0,37
1	16563563	.	C	G	85.77	my_snp_filter	AC=1;AF=0.500;AN=2;BaseQRankSum=0.358;ClippingRankSum=-0.358;DP=5;FS=0.000;MLEAC=1;MLEAF=0.500;MQ=60.00;MQ0=0;MQRankSum=0.358;QD=17.15;ReadPosRankSum=0.358	GT:AD:DP:GQ:PL	0/1:2,3:5:64:114,0,64
1	16577908	.	G	C	165.77	my_snp_filter	AC=1;AF=0.500;AN=2;BaseQRankSum=1.495;ClippingRankSum=-0.922;DP=7;FS=0.000;MLEAC=1;MLEAF=0.500;MQ=60.00;MQ0=0;MQRankSum=0.922;QD=23.68;ReadPosRankSum=0.922	GT:AD:DP:GQ:PL	0/1:2,5:7:47:194,0,47
1	16641899	.	C	T	109.77	my_snp_filter	AC=1;AF=0.500;AN=2;BaseQRankSum=0.000;ClippingRankSum=0.365;DP=10;FS=2.808;MLEAC=1;MLEAF=0.500;MQ=60.00;MQ0=0;MQRankSum=-1.036;QD=10.98;ReadPosRankSum=0.365	GT:AD:DP:GQ:PL	0/1:6,4:10:99:138,0,225
1	16643023	.	G	C	100.78	my_snp_filter	AC=1;AF=0.500;AN=2;BaseQRankSum=0.731;ClippingRankSum=0.731;DP=5;FS=0.000;MLEAC=1;MLEAF=0.500;MQ=60.00;MQ0=0;MQRankSum=-0.731;QD=20.16;ReadPosRankSum=-0.731	GT:AD:DP:GQ:PL	0/1:1,4:5:27:129,0,27
1	16663715	.	C	T	52.74	PASS	AC=2;AF=1.00;AN=2;DP=2;FS=0.000;MLEAC=2;MLEAF=1.00;MQ=60.00;MQ0=0;QD=26.37	GT:AD:DP:GQ:PL	1/1:0,2:2:6:80,6,0
1	16786087	.	T	C	360.78	PASS	AC=2;AF=1.00;AN=2;DP=9;FS=0.000;MLEAC=2;MLEAF=1.00;MQ=60.00;MQ0=0;QD=30.68	GT:AD:DP:GQ:PL	1/1:0,9:9:27:389,27,0
1	16793949	.	A	G	56.74	PASS	AC=2;AF=1.00;AN=2;DP=2;FS=0.000;MLEAC=2;MLEAF=1.00;MQ=60.00;MQ0=0;QD=28.37	GT:AD:DP:GQ:PL	1/1:0,2:2:6:84,6,0
1	16889014	.	C	A	160.77	my_snp_filter	AC=1;AF=0.500;AN=2;BaseQRankSum=0.729;ClippingRankSum=0.729;DP=9;FS=0.000;MLEAC=1;MLEAF=0.500;MQ=60.00;MQ0=0;MQRankSum=-0.361;QD=17.86;ReadPosRankSum=-0.361	GT:AD:DP:GQ:PL	0/1:4,5:9:99:189,0,144
1	16889138	.	T	C	795.82	my_snp_filter	AC=2;AF=1.00;AN=2;BaseQRankSum=0.248;ClippingRankSum=1.569;DP=21;FS=0.000;MLEAC=2;MLEAF=1.00;MQ=60.00;MQ0=0;MQRankSum=0.743;QD=30.81;ReadPosRankSum=-0.578	GT:AD:DP:GQ:PL	1/1:1,20:21:19:824,19,0
1	16889158	.	A	C	408.77	my_snp_filter	AC=1;AF=0.500;AN=2;BaseQRankSum=2.106;ClippingRankSum=-1.528;DP=19;FS=1.984;MLEAC=1;MLEAF=0.500;MQ=60.00;MQ0=0;MQRankSum=1.280;QD=21.51;ReadPosRankSum=1.032	GT:AD:DP:GQ:PL	0/1:8,11:19:99:437,0,259
1	16889217	.	G	C	117.77	my_snp_filter	AC=1;AF=0.500;AN=2;BaseQRankSum=-0.140;ClippingRankSum=-0.234;DP=18;FS=0.000;MLEAC=1;MLEAF=0.500;MQ=60.00;MQ0=0;MQRankSum=1.171;QD=6.54;ReadPosRankSum=0.515	GT:AD:DP:GQ:PL	0/1:12,6:18:99:146,0,466
1	16889502	.	T	C	129.77	my_snp_filter	AC=1;AF=0.500;AN=2;BaseQRankSum=0.000;ClippingRankSum=-0.550;DP=7;FS=3.680;MLEAC=1;MLEAF=0.500;MQ=60.00;MQ0=0;MQRankSum=0.000;QD=18.54;ReadPosRankSum=-0.550	GT:AD:DP:GQ:PL	0/1:3,4:7:99:158,0,109
1	16889566	.	T	C	29.77	LowQual;my_snp_filter	AC=1;AF=0.500;AN=2;BaseQRankSum=-0.480;ClippingRankSum=0.898;DP=10;FS=0.000;MLEAC=1;MLEAF=0.500;MQ=60.00;MQ0=0;MQRankSum=-1.271;QD=2.98;ReadPosRankSum=1.271	GT:AD:DP:GQ:PL	0/1:8,2:10:58:58,0,313
1	16889985	.	T	C	244.77	my_snp_filter	AC=1;AF=0.500;AN=2;BaseQRankSum=-1.132;ClippingRankSum=0.701;DP=26;FS=0.000;MLEAC=1;MLEAF=0.500;MQ=60.00;MQ0=0;MQRankSum=0.755;QD=9.41;ReadPosRankSum=-0.808	GT:AD:DP:GQ:PL	0/1:17,9:26:99:273,0,635
1	16890283	.	G	T	104.28	PASS	AC=2;AF=1.00;AN=2;DP=3;FS=0.000;MLEAC=2;MLEAF=1.00;MQ=60.00;MQ0=0;QD=34.76	GT:AD:DP:GQ:PL	1/1:0,3:3:9:132,9,0
1	16890421	.	G	A	11.12	LowQual;my_snp_filter	AC=1;AF=0.500;AN=2;BaseQRankSum=0.238;ClippingRankSum=0.079;DP=16;FS=0.000;MLEAC=1;MLEAF=0.500;MQ=60.00;MQ0=0;MQRankSum=0.556;QD=0.69;ReadPosRankSum=0.238	GT:AD:DP:GQ:PL	0/1:14,2:16:39:39,0,638
1	16890428	.	T	A	11.12	LowQual;my_snp_filter	AC=1;AF=0.500;AN=2;BaseQRankSum=1.416;ClippingRankSum=0.075;DP=17;FS=2.884;MLEAC=1;MLEAF=0.500;MQ=60.00;MQ0=0;MQRankSum=-0.522;QD=0.65;ReadPosRankSum=-1.118	GT:AD:DP:GQ:PL	0/1:15,2:17:39:39,0,687
1	16890644	.	C	T	40.77	my_snp_filter	AC=1;AF=0.500;AN=2;BaseQRankSum=0.720;ClippingRankSum=0.000;DP=6;FS=0.000;MLEAC=1;MLEAF=0.500;MQ=60.00;MQ0=0;MQRankSum=1.380;QD=6.79;ReadPosRankSum=-0.720	GT:AD:DP:GQ:PL	0/1:4,2:6:69:69,0,146
1	16890671	.	T	C	75.77	my_snp_filter	AC=1;AF=0.500;AN=2;BaseQRankSum=-1.580;ClippingRankSum=0.731;DP=10;FS=6.990;MLEAC=1;MLEAF=0.500;MQ=60.00;MQ0=0;MQRankSum=-1.386;QD=7.58;ReadPosRankSum=1.580	GT:AD:DP:GQ:PL	0/1:7,3:10:99:104,0,539
1	16890672	.	G	A	75.77	my_snp_filter	AC=1;AF=0.500;AN=2;BaseQRankSum=-0.731;ClippingRankSum=0.895;DP=10;FS=6.990;MLEAC=1;MLEAF=0.500;MQ=60.00;MQ0=0;MQRankSum=0.546;QD=7.58;ReadPosRankSum=0.296	GT:AD:DP:GQ:PL	0/1:7,3:10:99:104,0,539
1	16901668	.	T	C	232.77	my_snp_filter	AC=1;AF=0.500;AN=2;BaseQRankSum=1.562;ClippingRankSum=-1.678;DP=15;FS=2.158;MLEAC=1;MLEAF=0.500;MQ=60.00;MQ0=0;MQRankSum=-0.174;QD=15.52;ReadPosRankSum=1.447	GT:AD:DP:GQ:PL	0/1:8,7:15:99:261,0,289
1	16902389	.	G	C	61.74	PASS	AC=2;AF=1.00;AN=2;DP=2;FS=0.000;MLEAC=2;MLEAF=1.00;MQ=60.00;MQ0=0;QD=30.87	GT:AD:DP:GQ:PL	1/1:0,2:2:6:89,6,0
1	16902823	.	G	C	313.77	my_snp_filter	AC=1;AF=0.500;AN=2;BaseQRankSum=-0.648;ClippingRankSum=-2.298;DP=15;FS=2.059;MLEAC=1;MLEAF=0.500;MQ=60.00;MQ0=0;MQRankSum=-0.884;QD=20.92;ReadPosRankSum=1.237	GT:AD:DP:GQ:PL	0/1:6,9:15:99:342,0,207
1	16902884	.	T	C	26.78	LowQual;my_snp_filter	AC=1;AF=0.500;AN=2;BaseQRankSum=0.480;ClippingRankSum=-0.898;DP=10;FS=0.000;MLEAC=1;MLEAF=0.500;MQ=60.00;MQ0=0;MQRankSum=0.898;QD=2.68;ReadPosRankSum=0.898	GT:AD:DP:GQ:PL	0/1:8,2:10:55:55,0,293
1	16903904	.	C	G	62.74	PASS	AC=2;AF=1.00;AN=2;DP=2;FS=0.000;MLEAC=2;MLEAF=1.00;MQ=60.00;MQ0=0;QD=31.37	GT:AD:DP:GQ:PL	1/1:0,2:2:6:90,6,0
1	16903912	.	T	A	62.74	PASS	AC=2;AF=1.00;AN=2;DP=6;FS=0.000;MLEAC=2;MLEAF=1.00;MQ=60.00;MQ0=0;QD=10.46	GT:AD:DP:GQ:PL	1/1:0,2:2:6:90,6,0
1	16905718	.	A	C	43.77	my_snp_filter	AC=1;AF=0.500;AN=2;BaseQRankSum=0.358;ClippingRankSum=-1.231;DP=5;FS=3.979;MLEAC=1;MLEAF=0.500;MQ=60.00;MQ0=0;MQRankSum=0.358;QD=8.75;ReadPosRankSum=1.231	GT:AD:DP:GQ:PL	0/1:3,2:5:72:72,0,117
1	16907328	.	G	T	246.77	my_snp_filter	AC=1;AF=0.500;AN=2;BaseQRankSum=-0.278;ClippingRankSum=0.278;DP=11;FS=2.398;MLEAC=1;MLEAF=0.500;MQ=60.00;MQ0=0;MQRankSum=0.278;QD=22.43;ReadPosRankSum=0.000	GT:AD:DP:GQ:PL	0/1:4,7:11:99:275,0,149
1	16909052	.	C	T	188.77	my_snp_filter	AC=1;AF=0.500;AN=2;BaseQRankSum=0.259;ClippingRankSum=1.191;DP=12;FS=0.000;MLEAC=1;MLEAF=0.500;MQ=60.00;MQ0=0;MQRankSum=-0.583;QD=15.73;ReadPosRankSum=0.583	GT:AD:DP:GQ:PL	0/1:6,6:12:99:217,0,225
1	16919253	.	T	C	86.77	my_snp_filter	AC=1;AF=0.500;AN=2;BaseQRankSum=0.406;ClippingRankSum=0.406;DP=6;FS=3.979;MLEAC=1;MLEAF=0.500;MQ=60.00;MQ0=0;MQRankSum=-0.406;QD=14.46;ReadPosRankSum=-0.406	GT:AD:DP:GQ:PL	0/1:3,3:6:99:115,0,114
1	16919639	.	C	T	35.77	my_snp_filter	AC=1;AF=0.500;AN=2;BaseQRankSum=-1.026;ClippingRankSum=1.026;DP=4;FS=0.000;MLEAC=1;MLEAF=0.500;MQ=60.00;MQ0=0;MQRankSum=-1.026;QD=8.94;ReadPosRankSum=-1.026	GT:AD:DP:GQ:PL	0/1:2,2:4:64:64,0,80
1	16920579	.	C	G	62.74	PASS	AC=2;AF=1.00;AN=2;DP=2;FS=0.000;MLEAC=2;MLEAF=1.00;MQ=60.00;MQ0=0;QD=31.37	GT:AD:DP:GQ:PL	1/1:0,2:2:6:90,6,0
1	16926980	.	T	C	49.77	my_snp_filter	AC=1;AF=0.500;AN=2;BaseQRankSum=1.026;ClippingRankSum=-1.026;DP=4;FS=0.000;MLEAC=1;MLEAF=0.500;MQ=60.00;MQ0=0;MQRankSum=0.000;QD=12.44;ReadPosRankSum=1.026	GT:AD:DP:GQ:PL	0/1:2,2:4:76:78,0,76
1	16927379	.	T	A	91.77	my_snp_filter	AC=1;AF=0.500;AN=2;BaseQRankSum=1.231;ClippingRankSum=-0.358;DP=5;FS=0.000;MLEAC=1;MLEAF=0.500;MQ=60.00;MQ0=0;MQRankSum=0.358;QD=18.35;ReadPosRankSum=0.358	GT:AD:DP:GQ:PL	0/1:2,3:5:73:120,0,73
1	16929100	.	C	T	52.77	my_snp_filter	AC=1;AF=0.500;AN=2;BaseQRankSum=-0.736;ClippingRankSum=0.736;DP=3;FS=4.771;MLEAC=1;MLEAF=0.500;MQ=60.00;MQ0=0;MQRankSum=-0.736;QD=17.59;ReadPosRankSum=-0.736	GT:AD:DP:GQ:PL	0/1:1,2:3:37:81,0,37
1	16930211	.	C	A	106.28	PASS	AC=2;AF=1.00;AN=2;DP=3;FS=0.000;MLEAC=2;MLEAF=1.00;MQ=60.00;MQ0=0;QD=33.05	GT:AD:DP:GQ:PL	1/1:0,3:3:9:134,9,0
1	16930290	.	G	A	61.74	PASS	AC=2;AF=1.00;AN=2;DP=2;FS=0.000;MLEAC=2;MLEAF=1.00;MQ=60.00;MQ0=0;QD=30.87	GT:AD:DP:GQ:PL	1/1:0,2:2:6:89,6,0
1	16930839	.	G	C	47.77	my_snp_filter	AC=1;AF=0.500;AN=2;BaseQRankSum=-1.026;ClippingRankSum=0.000;DP=4;FS=0.000;MLEAC=1;MLEAF=0.500;MQ=60.00;MQ0=0;MQRankSum=0.000;QD=11.94;ReadPosRankSum=0.000	GT:AD:DP:GQ:PL	0/1:2,2:4:76:76,0,80
1	16932105	.	T	C	61.74	PASS	AC=2;AF=1.00;AN=2;DP=2;FS=0.000;MLEAC=2;MLEAF=1.00;MQ=60.00;MQ0=0;QD=30.87	GT:AD:DP:GQ:PL	1/1:0,2:2:6:89,6,0
1	16932510	.	G	A	43.77	my_snp_filter	AC=1;AF=0.500;AN=2;BaseQRankSum=-1.026;ClippingRankSum=-1.026;DP=4;FS=0.000;MLEAC=1;MLEAF=0.500;MQ=60.00;MQ0=0;MQRankSum=0.000;QD=10.94;ReadPosRankSum=0.000	GT:AD:DP:GQ:PL	0/1:2,2:4:72:72,0,73
1	16932536	.	C	T	187.90	PASS	AC=2;AF=1.00;AN=2;DP=5;FS=0.000;MLEAC=2;MLEAF=1.00;MQ=60.00;MQ0=0;QD=22.94	GT:AD:DP:GQ:PL	1/1:0,5:5:15:216,15,0
1	16933135	.	G	T	180.90	PASS	AC=2;AF=1.00;AN=2;DP=5;FS=0.000;MLEAC=2;MLEAF=1.00;MQ=60.00;MQ0=0;QD=29.55	GT:AD:DP:GQ:PL	1/1:0,5:5:15:209,15,0
1	16934178	.	C	T	30.77	my_snp_filter	AC=1;AF=0.500;AN=2;BaseQRankSum=-0.572;ClippingRankSum=-1.067;DP=8;FS=0.000;MLEAC=1;MLEAF=0.500;MQ=60.00;MQ0=0;MQRankSum=0.000;QD=3.85;ReadPosRankSum=0.572	GT:AD:DP:GQ:PL	0/1:6,2:8:59:59,0,221
1	16934336	.	C	T	54.74	PASS	AC=2;AF=1.00;AN=2;DP=2;FS=0.000;MLEAC=2;MLEAF=1.00;MQ=60.00;MQ0=0;QD=27.37	GT:AD:DP:GQ:PL	1/1:0,2:2:6:82,6,0
1	16934904	.	C	T	62.74	PASS	AC=2;AF=1.00;AN=2;DP=2;FS=0.000;MLEAC=2;MLEAF=1.00;MQ=60.00;MQ0=0;QD=31.37	GT:AD:DP:GQ:PL	1/1:0,2:2:6:90,6,0
1	16934905	.	A	G	62.74	PASS	AC=2;AF=1.00;AN=2;DP=2;FS=0.000;MLEAC=2;MLEAF=1.00;MQ=60.00;MQ0=0;QD=31.37	GT:AD:DP:GQ:PL	1/1:0,2:2:6:90,6,0
1	16944809	.	G	C	132.77	my_snp_filter	AC=1;AF=0.500;AN=2;BaseQRankSum=-0.731;ClippingRankSum=-0.731;DP=5;FS=0.000;MLEAC=1;MLEAF=0.500;MQ=60.00;MQ0=0;MQRankSum=0.731;QD=26.55;ReadPosRankSum=0.731	GT:AD:DP:GQ:PL	0/1:1,4:5:31:161,0,31
1	16946854	.	A	G	179.90	PASS	AC=2;AF=1.00;AN=2;DP=5;FS=0.000;MLEAC=2;MLEAF=1.00;MQ=60.00;MQ0=0;QD=32.23	GT:AD:DP:GQ:PL	1/1:0,5:5:15:208,15,0
1	16947837	.	T	C	135.03	PASS	AC=2;AF=1.00;AN=2;DP=4;FS=0.000;MLEAC=2;MLEAF=1.00;MQ=60.00;MQ0=0;QD=33.76	GT:AD:DP:GQ:PL	1/1:0,4:4:12:163,12,0
1	16948178	.	G	A	30.77	my_snp_filter	AC=1;AF=0.500;AN=2;BaseQRankSum=-1.920;ClippingRankSum=-0.322;DP=8;FS=7.068;MLEAC=1;MLEAF=0.500;MQ=60.00;MQ0=0;MQRankSum=0.322;QD=3.85;ReadPosRankSum=0.684	GT:AD:DP:GQ:PL	0/1:5,3:8:59:59,0,193
1	16948474	.	C	G	62.74	PASS	AC=2;AF=1.00;AN=2;DP=2;FS=0.000;MLEAC=2;MLEAF=1.00;MQ=60.00;MQ0=0;QD=31.37	GT:AD:DP:GQ:PL	1/1:0,2:2:6:90,6,0
1	16948753	.	G	A	43.77	my_snp_filter	AC=1;AF=0.500;AN=2;BaseQRankSum=0.358;ClippingRankSum=1.231;DP=5;FS=3.979;MLEAC=1;MLEAF=0.500;MQ=60.00;MQ0=0;MQRankSum=0.358;QD=8.75;ReadPosRankSum=-1.231	GT:AD:DP:GQ:PL	0/1:3,2:5:72:72,0,113
1	16949745	.	A	G	47.77	my_snp_filter	AC=1;AF=0.500;AN=2;BaseQRankSum=0.000;ClippingRankSum=0.000;DP=4;FS=0.000;MLEAC=1;MLEAF=0.500;MQ=60.00;MQ0=0;MQRankSum=0.000;QD=11.94;ReadPosRankSum=0.000	GT:AD:DP:GQ:PL	0/1:2,2:4:76:76,0,76
1	16949940	.	G	A	42.77	my_snp_filter	AC=1;AF=0.500;AN=2;BaseQRankSum=-0.736;ClippingRankSum=0.736;DP=3;FS=0.000;MLEAC=1;MLEAF=0.500;MQ=60.00;MQ0=0;MQRankSum=-0.736;QD=14.26;ReadPosRankSum=-0.736	GT:AD:DP:GQ:PL	0/1:1,2:3:36:71,0,36
1	16949988	.	C	T	84.77	my_snp_filter	AC=1;AF=0.500;AN=2;BaseQRankSum=-0.727;ClippingRankSum=0.727;DP=4;FS=0.000;MLEAC=1;MLEAF=0.500;MQ=60.00;MQ0=0;MQRankSum=0.727;QD=21.19;ReadPosRankSum=0.727	GT:AD:DP:GQ:PL	0/1:1,3:4:34:113,0,34
1	16950708	.	T	G	49.77	my_snp_filter	AC=1;AF=0.500;AN=2;BaseQRankSum=1.026;ClippingRankSum=-1.026;DP=4;FS=0.000;MLEAC=1;MLEAF=0.500;MQ=60.00;MQ0=0;MQRankSum=0.000;QD=12.44;ReadPosRankSum=1.026	GT:AD:DP:GQ:PL	0/1:2,2:4:67:78,0,67
1	16951984	.	T	C	18.59	LowQual	AC=2;AF=1.00;AN=2;DP=1;FS=0.000;MLEAC=2;MLEAF=1.00;MQ=60.00;MQ0=0;QD=18.59	GT:AD:DP:GQ:PL	1/1:0,1:1:3:45,3,0
1	16951986	.	T	C	18.59	LowQual	AC=2;AF=1.00;AN=2;DP=1;FS=0.000;MLEAC=2;MLEAF=1.00;MQ=60.00;MQ0=0;QD=18.59	GT:AD:DP:GQ:PL	1/1:0,1:1:3:45,3,0
1	16952481	.	A	G	84.77	my_snp_filter	AC=1;AF=0.500;AN=2;BaseQRankSum=0.727;ClippingRankSum=-0.727;DP=4;FS=0.000;MLEAC=1;MLEAF=0.500;MQ=60.00;MQ0=0;MQRankSum=-0.727;QD=21.19;ReadPosRankSum=0.727	GT:AD:DP:GQ:PL	0/1:1,3:4:34:113,0,34
1	16957446	.	T	G	105.28	PASS	AC=2;AF=1.00;AN=2;DP=3;FS=0.000;MLEAC=2;MLEAF=1.00;MQ=60.00;MQ0=0;QD=27.63	GT:AD:DP:GQ:PL	1/1:0,3:3:9:133,9,0
1	16961535	.	C	G	33.77	my_snp_filter	AC=1;AF=0.500;AN=2;BaseQRankSum=0.736;ClippingRankSum=0.736;DP=3;FS=0.000;MLEAC=1;MLEAF=0.500;MQ=60.00;MQ0=0;MQRankSum=0.736;QD=11.26;ReadPosRankSum=0.736	GT:AD:DP:GQ:PL	0/1:1,2:3:35:62,0,35
1	16961588	.	A	G	84.77	my_snp_filter	AC=1;AF=0.500;AN=2;BaseQRankSum=0.937;ClippingRankSum=-1.300;DP=7;FS=3.136;MLEAC=1;MLEAF=0.500;MQ=60.00;MQ0=0;MQRankSum=1.754;QD=12.11;ReadPosRankSum=-0.550	GT:AD:DP:GQ:PL	0/1:4,3:7:99:113,0,152
1	17272769	.	G	A	48.77	my_snp_filter	AC=1;AF=0.500;AN=2;BaseQRankSum=0.736;ClippingRankSum=0.736;DP=3;FS=0.000;MLEAC=1;MLEAF=0.500;MQ=60.00;MQ0=0;MQRankSum=0.736;QD=16.26;ReadPosRankSum=0.736	GT:AD:DP:GQ:PL	0/1:1,2:3:32:77,0,32
1	17295679	.	T	C	86.28	PASS	AC=2;AF=1.00;AN=2;DP=3;FS=0.000;MLEAC=2;MLEAF=1.00;MQ=60.00;MQ0=0;QD=28.76	GT:AD:DP:GQ:PL	1/1:0,3:3:9:114,9,0
1	17326767	.	C	T	114.77	my_snp_filter	AC=1;AF=0.500;AN=2;BaseQRankSum=-0.876;ClippingRankSum=1.159;DP=9;FS=7.782;MLEAC=1;MLEAF=0.500;MQ=60.00;MQ0=0;MQRankSum=-0.876;QD=12.75;ReadPosRankSum=-1.881	GT:AD:DP:GQ:PL	0/1:5,4:9:99:143,0,189
1	17346404	.	A	T	37.74	PASS	AC=2;AF=1.00;AN=2;DP=2;FS=0.000;MLEAC=2;MLEAF=1.00;MQ=60.00;MQ0=0;QD=18.87	GT:AD:DP:GQ:PL	1/1:0,2:2:6:65,6,0
1	17380497	.	G	T	595.77	PASS	AC=2;AF=1.00;AN=2;DP=16;FS=0.000;MLEAC=2;MLEAF=1.00;MQ=60.00;MQ0=0;QD=28.47	GT:AD:DP:GQ:PL	1/1:0,16:16:48:624,48,0
1	17393709	.	G	A	62.56	PASS	AC=2;AF=1.00;AN=2;DP=4;FS=0.000;MLEAC=2;MLEAF=1.00;MQ=60.00;MQ0=0;QD=15.64	GT:AD:DP:GQ:PL	1/1:0,3:3:7:90,7,0
1	17393889	.	A	G	315.77	my_snp_filter	AC=1;AF=0.500;AN=2;BaseQRankSum=-0.740;ClippingRankSum=-2.219;DP=12;FS=13.424;MLEAC=1;MLEAF=0.500;MQ=60.00;MQ0=0;MQRankSum=1.849;QD=26.31;ReadPosRankSum=1.849	GT:AD:DP:GQ:PL	0/1:3,9:12:95:344,0,95
1	17394048	.	T	A	232.77	my_snp_filter	AC=1;AF=0.500;AN=2;BaseQRankSum=0.101;ClippingRankSum=0.811;DP=13;FS=5.756;MLEAC=1;MLEAF=0.500;MQ=60.00;MQ0=0;MQRankSum=-1.200;QD=17.91;ReadPosRankSum=-1.093	GT:AD:DP:GQ:PL	0/1:6,7:13:99:261,0,228
1	17394374	.	C	A	112.77	my_snp_filter	AC=1;AF=0.500;AN=2;BaseQRankSum=-0.536;ClippingRankSum=-0.289;DP=12;FS=2.616;MLEAC=1;MLEAF=0.500;MQ=60.00;MQ0=0;MQRankSum=-0.600;QD=9.40;ReadPosRankSum=0.289	GT:AD:DP:GQ:PL	0/1:8,4:12:99:141,0,310
1	17394613	.	T	C	463.77	PASS	AC=2;AF=1.00;AN=2;DP=10;FS=0.000;MLEAC=2;MLEAF=1.00;MQ=60.00;MQ0=0;QD=32.89	GT:AD:DP:GQ:PL	1/1:0,10:10:33:492,33,0
1	17394623	.	C	T	463.77	PASS	AC=2;AF=1.00;AN=2;DP=10;FS=0.000;MLEAC=2;MLEAF=1.00;MQ=60.00;MQ0=0;QD=29.82	GT:AD:DP:GQ:PL	1/1:0,10:10:33:492,33,0
1	17394775	.	G	A	79.77	my_snp_filter	AC=1;AF=0.500;AN=2;BaseQRankSum=-1.517;ClippingRankSum=0.684;DP=8;FS=3.332;MLEAC=1;MLEAF=0.500;MQ=60.00;MQ0=0;MQRankSum=1.517;QD=9.97;ReadPosRankSum=-0.956	GT:AD:DP:GQ:PL	0/1:5,3:8:99:108,0,203
1	17395281	.	T	C	324.77	my_snp_filter	AC=1;AF=0.500;AN=2;BaseQRankSum=-0.667;ClippingRankSum=-0.800;DP=14;FS=2.363;MLEAC=1;MLEAF=0.500;MQ=60.00;MQ0=0;MQRankSum=0.267;QD=23.20;ReadPosRankSum=0.800	GT:AD:DP:GQ:PL	0/1:5,9:14:99:353,0,179
1	17395480	.	G	A	391.77	my_snp_filter	AC=1;AF=0.500;AN=2;BaseQRankSum=-0.634;ClippingRankSum=-0.181;DP=18;FS=0.000;MLEAC=1;MLEAF=0.500;MQ=60.00;MQ0=0;MQRankSum=0.272;QD=21.76;ReadPosRankSum=-0.272	GT:AD:DP:GQ:PL	0/1:7,11:18:99:420,0,255
1	17395521	.	G	A	164.77	my_snp_filter	AC=1;AF=0.500;AN=2;BaseQRankSum=-0.660;ClippingRankSum=0.377;DP=13;FS=0.000;MLEAC=1;MLEAF=0.500;MQ=60.00;MQ0=0;MQRankSum=-1.093;QD=12.67;ReadPosRankSum=0.101	GT:AD:DP:GQ:PL	0/1:7,6:13:99:193,0,242
1	17396703	.	T	C	105.77	my_snp_filter	AC=1;AF=0.500;AN=2;BaseQRankSum=-0.929;ClippingRankSum=-0.825;DP=12;FS=0.000;MLEAC=1;MLEAF=0.500;MQ=60.00;MQ0=0;MQRankSum=-0.825;QD=8.81;ReadPosRankSum=0.289	GT:AD:DP:GQ:PL	0/1:8,4:12:99:134,0,320
1	17413121	.	A	C	268.78	PASS	AC=2;AF=1.00;AN=2;DP=8;FS=0.000;MLEAC=2;MLEAF=1.00;MQ=60.00;MQ0=0;QD=33.60	GT:AD:DP:GQ:PL	1/1:0,8:8:24:297,24,0
1	17733564	.	T	G	298.77	my_snp_filter	AC=1;AF=0.500;AN=2;BaseQRankSum=0.380;ClippingRankSum=0.152;DP=20;FS=3.916;MLEAC=1;MLEAF=0.500;MQ=60.00;MQ0=0;MQRankSum=0.000;QD=14.94;ReadPosRankSum=-0.380	GT:AD:DP:GQ:PL	0/1:11,9:20:99:327,0,408
1	17734933	.	C	T	252.77	my_snp_filter	AC=1;AF=0.500;AN=2;BaseQRankSum=-0.914;ClippingRankSum=-1.107;DP=17;FS=0.000;MLEAC=1;MLEAF=0.500;MQ=60.00;MQ0=0;MQRankSum=-1.107;QD=14.87;ReadPosRankSum=1.010	GT:AD:DP:GQ:PL	0/1:9,8:17:99:281,0,337
1	17736578	.	A	G	17.61	LowQual	AC=2;AF=1.00;AN=2;DP=1;FS=0.000;MLEAC=2;MLEAF=1.00;MQ=60.00;MQ0=0;QD=17.61	GT:AD:DP:GQ:PL	1/1:0,1:1:3:44,3,0
1	17742209	.	T	C	48.77	my_snp_filter	AC=1;AF=0.500;AN=2;BaseQRankSum=0.736;ClippingRankSum=0.736;DP=3;FS=0.000;MLEAC=1;MLEAF=0.500;MQ=60.00;MQ0=0;MQRankSum=0.736;QD=16.26;ReadPosRankSum=0.736	GT:AD:DP:GQ:PL	0/1:1,2:3:31:77,0,31
1	17961345	.	C	T	79.77	my_snp_filter	AC=1;AF=0.500;AN=2;BaseQRankSum=0.406;ClippingRankSum=0.406;DP=6;FS=0.000;MLEAC=1;MLEAF=0.500;MQ=60.00;MQ0=0;MQRankSum=0.406;QD=13.29;ReadPosRankSum=0.406	GT:AD:DP:GQ:PL	0/1:3,3:6:99:108,0,104
1	17991052	.	T	C	152.03	PASS	AC=2;AF=1.00;AN=2;DP=4;FS=0.000;MLEAC=2;MLEAF=1.00;MQ=60.00;MQ0=0;QD=35.37	GT:AD:DP:GQ:PL	1/1:0,4:4:12:180,12,0
1	18019524	.	C	A	62.74	PASS	AC=2;AF=1.00;AN=2;DP=2;FS=0.000;MLEAC=2;MLEAF=1.00;MQ=60.00;MQ0=0;QD=31.37	GT:AD:DP:GQ:PL	1/1:0,2:2:6:90,6,0
1	18023365	.	C	T	296.78	PASS	AC=2;AF=1.00;AN=2;DP=8;FS=0.000;MLEAC=2;MLEAF=1.00;MQ=60.00;MQ0=0;QD=29.71	GT:AD:DP:GQ:PL	1/1:0,8:8:24:325,24,0
1	18023509	.	T	C	147.03	PASS	AC=2;AF=1.00;AN=2;DP=4;FS=0.000;MLEAC=2;MLEAF=1.00;MQ=60.00;MQ0=0;QD=29.84	GT:AD:DP:GQ:PL	1/1:0,4:4:12:175,12,0
1	18023690	.	A	G	212.03	my_snp_filter	AC=1;AF=0.500;AN=2;BaseQRankSum=0.742;ClippingRankSum=-0.742;DP=7;FS=0.000;MLEAC=1;MLEAF=0.500;MQ=60.00;MQ0=0;MQRankSum=0.742;QD=30.29;ReadPosRankSum=0.742	GT:AD:DP:GQ:PL	0/1:1,6:7:12:240,0,12
1	18622405	.	C	T	60.74	PASS	AC=2;AF=1.00;AN=2;DP=2;FS=0.000;MLEAC=2;MLEAF=1.00;MQ=60.00;MQ0=0;QD=30.37	GT:AD:DP:GQ:PL	1/1:0,2:2:6:88,6,0
1	18809896	.	A	T	60.74	PASS	AC=2;AF=1.00;AN=2;DP=2;FS=0.000;MLEAC=2;MLEAF=1.00;MQ=60.00;MQ0=0;QD=30.37	GT:AD:DP:GQ:PL	1/1:0,2:2:6:88,6,0
1	18811668	.	T	C	62.74	PASS	AC=2;AF=1.00;AN=2;DP=2;FS=0.000;MLEAC=2;MLEAF=1.00;MQ=60.00;MQ0=0;QD=31.37	GT:AD:DP:GQ:PL	1/1:0,2:2:6:90,6,0
1	19198064	.	T	G	318.77	my_snp_filter	AC=1;AF=0.500;AN=2;BaseQRankSum=0.231;ClippingRankSum=-0.033;DP=22;FS=0.000;MLEAC=1;MLEAF=0.500;MQ=60.00;MQ0=0;MQRankSum=-1.352;QD=14.49;ReadPosRankSum=-0.033	GT:AD:DP:GQ:PL	0/1:12,10:22:99:347,0,431
1	19198100	.	C	G	297.77	my_snp_filter	AC=1;AF=0.500;AN=2;BaseQRankSum=-0.363;ClippingRankSum=-0.231;DP=22;FS=0.000;MLEAC=1;MLEAF=0.500;MQ=60.00;MQ0=0;MQRankSum=-0.231;QD=13.53;ReadPosRankSum=0.165	GT:AD:DP:GQ:PL	0/1:12,10:22:99:326,0,379
1	19198141	.	T	C	361.77	my_snp_filter	AC=1;AF=0.500;AN=2;BaseQRankSum=0.833;ClippingRankSum=-1.944;DP=32;FS=3.329;MLEAC=1;MLEAF=0.500;MQ=60.00;MQ0=0;MQRankSum=-0.436;QD=11.31;ReadPosRankSum=-0.635	GT:AD:DP:GQ:PL	0/1:21,11:32:99:390,0,817
1	19198414	.	G	A	1017.77	my_snp_filter	AC=1;AF=0.500;AN=2;BaseQRankSum=2.037;ClippingRankSum=-1.106;DP=50;FS=1.093;MLEAC=1;MLEAF=0.500;MQ=60.00;MQ0=0;MQRankSum=0.388;QD=20.36;ReadPosRankSum=1.358	GT:AD:DP:GQ:PL	0/1:25,25:50:99:1046,0,1825
1	19198418	.	C	T	1017.77	my_snp_filter	AC=1;AF=0.500;AN=2;BaseQRankSum=-1.624;ClippingRankSum=-0.052;DP=48;FS=2.497;MLEAC=1;MLEAF=0.500;MQ=60.00;MQ0=0;MQRankSum=0.941;QD=21.20;ReadPosRankSum=-0.134	GT:AD:DP:GQ:PL	0/1:22,26:48:99:1046,0,1825
1	19198576	.	A	G	758.77	my_snp_filter	AC=1;AF=0.500;AN=2;BaseQRankSum=-1.733;ClippingRankSum=-0.325;DP=40;FS=0.000;MLEAC=1;MLEAF=0.500;MQ=60.00;MQ0=0;MQRankSum=0.379;QD=18.97;ReadPosRankSum=0.352	GT:AD:DP:GQ:PL	0/1:19,21:40:99:787,0,706
1	19198627	.	G	A	720.77	my_snp_filter	AC=1;AF=0.500;AN=2;BaseQRankSum=1.196;ClippingRankSum=-0.592;DP=42;FS=4.504;MLEAC=1;MLEAF=0.500;MQ=60.00;MQ0=0;MQRankSum=-1.272;QD=17.16;ReadPosRankSum=0.818	GT:AD:DP:GQ:PL	0/1:22,20:42:99:749,0,791
1	19198895	.	A	G	657.77	my_snp_filter	AC=1;AF=0.500;AN=2;BaseQRankSum=-0.224;ClippingRankSum=0.500;DP=34;FS=3.488;MLEAC=1;MLEAF=0.500;MQ=60.00;MQ0=0;MQRankSum=1.397;QD=19.35;ReadPosRankSum=-0.293	GT:AD:DP:GQ:PL	0/1:16,18:34:99:686,0,607
1	19201184	.	G	C	49.77	my_snp_filter	AC=1;AF=0.500;AN=2;BaseQRankSum=0.736;ClippingRankSum=0.736;DP=3;FS=0.000;MLEAC=1;MLEAF=0.500;MQ=60.00;MQ0=0;MQRankSum=0.736;QD=16.59;ReadPosRankSum=0.736	GT:AD:DP:GQ:PL	0/1:1,2:3:34:78,0,34
1	19201956	.	A	G	574.77	my_snp_filter	AC=1;AF=0.500;AN=2;BaseQRankSum=2.536;ClippingRankSum=-1.397;DP=34;FS=0.000;MLEAC=1;MLEAF=0.500;MQ=60.00;MQ0=0;MQRankSum=-1.018;QD=16.90;ReadPosRankSum=1.535	GT:AD:DP:GQ:PL	0/1:18,16:34:99:603,0,664
1	19202770	.	T	C	52.74	PASS	AC=2;AF=1.00;AN=2;DP=2;FS=0.000;MLEAC=2;MLEAF=1.00;MQ=60.00;MQ0=0;QD=26.37	GT:AD:DP:GQ:PL	1/1:0,2:2:6:80,6,0
1	19202896	.	G	A	461.77	my_snp_filter	AC=1;AF=0.500;AN=2;BaseQRankSum=-0.893;ClippingRankSum=1.690;DP=32;FS=1.419;MLEAC=1;MLEAF=0.500;MQ=60.00;MQ0=0;MQRankSum=0.513;QD=14.43;ReadPosRankSum=-0.437	GT:AD:DP:GQ:PL	0/1:18,14:32:99:490,0,663
1	19202917	.	T	C	408.77	my_snp_filter	AC=1;AF=0.500;AN=2;BaseQRankSum=1.537;ClippingRankSum=0.757;DP=29;FS=0.000;MLEAC=1;MLEAF=0.500;MQ=60.00;MQ0=0;MQRankSum=-1.629;QD=14.10;ReadPosRankSum=-0.252	GT:AD:DP:GQ:PL	0/1:19,10:29:99:437,0,1208
1	19202926	.	T	C	408.77	my_snp_filter	AC=1;AF=0.500;AN=2;BaseQRankSum=1.240;ClippingRankSum=1.347;DP=26;FS=0.000;MLEAC=1;MLEAF=0.500;MQ=60.00;MQ0=0;MQRankSum=1.132;QD=15.72;ReadPosRankSum=0.431	GT:AD:DP:GQ:PL	0/1:17,9:26:99:437,0,1208
1	19203997	.	C	G	292.77	my_snp_filter	AC=1;AF=0.500;AN=2;BaseQRankSum=0.954;ClippingRankSum=-0.477;DP=24;FS=6.779;MLEAC=1;MLEAF=0.500;MQ=60.00;MQ0=0;MQRankSum=0.477;QD=12.20;ReadPosRankSum=0.656	GT:AD:DP:GQ:PL	0/1:15,9:24:99:321,0,544
1	19204645	.	G	A	137.03	PASS	AC=2;AF=1.00;AN=2;DP=4;FS=0.000;MLEAC=2;MLEAF=1.00;MQ=60.00;MQ0=0;QD=34.26	GT:AD:DP:GQ:PL	1/1:0,4:4:12:165,12,0
1	19205144	.	C	A	60.74	PASS	AC=2;AF=1.00;AN=2;DP=2;FS=0.000;MLEAC=2;MLEAF=1.00;MQ=60.00;MQ0=0;QD=30.37	GT:AD:DP:GQ:PL	1/1:0,2:2:6:88,6,0
1	19205258	.	C	T	46.77	my_snp_filter	AC=1;AF=0.500;AN=2;BaseQRankSum=0.000;ClippingRankSum=-1.026;DP=4;FS=0.000;MLEAC=1;MLEAF=0.500;MQ=60.00;MQ0=0;MQRankSum=-1.026;QD=11.69;ReadPosRankSum=1.026	GT:AD:DP:GQ:PL	0/1:2,2:4:72:75,0,72
1	19209543	.	A	G	106.28	PASS	AC=2;AF=1.00;AN=2;DP=3;FS=0.000;MLEAC=2;MLEAF=1.00;MQ=60.00;MQ0=0;QD=33.62	GT:AD:DP:GQ:PL	1/1:0,3:3:9:134,9,0
1	19282981	.	A	C	54.74	PASS	AC=2;AF=1.00;AN=2;DP=2;FS=0.000;MLEAC=2;MLEAF=1.00;MQ=60.00;MQ0=0;QD=27.37	GT:AD:DP:GQ:PL	1/1:0,2:2:6:82,6,0
1	19542250	.	T	C	62.74	PASS	AC=2;AF=1.00;AN=2;DP=2;FS=0.000;MLEAC=2;MLEAF=1.00;MQ=60.00;MQ0=0;QD=31.37	GT:AD:DP:GQ:PL	1/1:0,2:2:6:90,6,0
1	19543247	.	T	C	45.77	my_snp_filter	AC=1;AF=0.500;AN=2;BaseQRankSum=-1.231;ClippingRankSum=-0.358;DP=5;FS=0.000;MLEAC=1;MLEAF=0.500;MQ=60.00;MQ0=0;MQRankSum=-1.231;QD=9.15;ReadPosRankSum=1.231	GT:AD:DP:GQ:PL	0/1:3,2:5:74:74,0,122
1	19543456	.	T	C	60.74	PASS	AC=2;AF=1.00;AN=2;DP=2;FS=0.000;MLEAC=2;MLEAF=1.00;MQ=60.00;MQ0=0;QD=30.37	GT:AD:DP:GQ:PL	1/1:0,2:2:6:88,6,0
1	19578192	.	G	A	150.03	PASS	AC=2;AF=1.00;AN=2;DP=4;FS=0.000;MLEAC=2;MLEAF=1.00;MQ=60.00;MQ0=0;QD=28.47	GT:AD:DP:GQ:PL	1/1:0,4:4:12:178,12,0
1	19588562	.	A	T	192.90	PASS	AC=2;AF=1.00;AN=2;DP=5;FS=0.000;MLEAC=2;MLEAF=1.00;MQ=60.00;MQ0=0;QD=32.58	GT:AD:DP:GQ:PL	1/1:0,5:5:15:221,15,0
1	19589204	.	A	G	61.74	PASS	AC=2;AF=1.00;AN=2;DP=2;FS=0.000;MLEAC=2;MLEAF=1.00;MQ=60.00;MQ0=0;QD=30.87	GT:AD:DP:GQ:PL	1/1:0,2:2:6:89,6,0
1	19590145	.	A	G	94.28	PASS	AC=2;AF=1.00;AN=2;DP=3;FS=0.000;MLEAC=2;MLEAF=1.00;MQ=60.00;MQ0=0;QD=31.43	GT:AD:DP:GQ:PL	1/1:0,3:3:9:122,9,0
1	19619973	.	G	A	62.74	PASS	AC=2;AF=1.00;AN=2;DP=2;FS=0.000;MLEAC=2;MLEAF=1.00;MQ=60.00;MQ0=0;QD=31.37	GT:AD:DP:GQ:PL	1/1:0,2:2:6:90,6,0
1	19621380	.	T	C	61.74	PASS	AC=2;AF=1.00;AN=2;DP=2;FS=0.000;MLEAC=2;MLEAF=1.00;MQ=60.00;MQ0=0;QD=30.87	GT:AD:DP:GQ:PL	1/1:0,2:2:6:89,6,0
1	19652063	.	G	A	144.77	my_snp_filter	AC=1;AF=0.500;AN=2;BaseQRankSum=-1.920;ClippingRankSum=0.956;DP=8;FS=0.000;MLEAC=1;MLEAF=0.500;MQ=60.00;MQ0=0;MQRankSum=-1.221;QD=18.10;ReadPosRankSum=-0.956	GT:AD:DP:GQ:PL	0/1:3,5:8:99:173,0,109
1	19656585	.	C	A	48.77	my_snp_filter	AC=1;AF=0.500;AN=2;BaseQRankSum=0.736;ClippingRankSum=0.736;DP=3;FS=0.000;MLEAC=1;MLEAF=0.500;MQ=60.00;MQ0=0;MQRankSum=0.736;QD=16.26;ReadPosRankSum=-0.736	GT:AD:DP:GQ:PL	0/1:1,2:3:35:77,0,35
1	19657013	.	T	C	62.74	PASS	AC=2;AF=1.00;AN=2;DP=2;FS=0.000;MLEAC=2;MLEAF=1.00;MQ=60.00;MQ0=0;QD=31.37	GT:AD:DP:GQ:PL	1/1:0,2:2:6:90,6,0
1	19682169	.	G	A	62.74	PASS	AC=2;AF=1.00;AN=2;DP=2;FS=0.000;MLEAC=2;MLEAF=1.00;MQ=60.00;MQ0=0;QD=31.37	GT:AD:DP:GQ:PL	1/1:0,2:2:6:90,6,0
1	19698957	.	G	C	13.72	LowQual	AC=2;AF=1.00;AN=2;DP=1;FS=0.000;MLEAC=2;MLEAF=1.00;MQ=60.00;MQ0=0;QD=13.72	GT:AD:DP:GQ:PL	1/1:0,1:1:3:40,3,0
1	19701015	.	G	A	55.74	PASS	AC=2;AF=1.00;AN=2;DP=2;FS=0.000;MLEAC=2;MLEAF=1.00;MQ=60.00;MQ0=0;QD=27.87	GT:AD:DP:GQ:PL	1/1:0,2:2:6:83,6,0
1	19932633	.	G	T	57.74	PASS	AC=2;AF=1.00;AN=2;DP=2;FS=0.000;MLEAC=2;MLEAF=1.00;MQ=60.00;MQ0=0;QD=28.87	GT:AD:DP:GQ:PL	1/1:0,2:2:6:85,6,0
1	19953118	.	G	T	140.03	PASS	AC=2;AF=1.00;AN=2;DP=4;FS=0.000;MLEAC=2;MLEAF=1.00;MQ=60.00;MQ0=0;QD=25.90	GT:AD:DP:GQ:PL	1/1:0,4:4:12:168,12,0
1	19984461	.	C	T	569.77	PASS	AC=2;AF=1.00;AN=2;DP=14;FS=0.000;MLEAC=2;MLEAF=1.00;MQ=60.00;MQ0=0;QD=26.64	GT:AD:DP:GQ:PL	1/1:0,14:14:42:598,42,0
1	20008880	.	G	T	98.28	PASS	AC=2;AF=1.00;AN=2;DP=3;FS=0.000;MLEAC=2;MLEAF=1.00;MQ=60.00;MQ0=0;QD=32.76	GT:AD:DP:GQ:PL	1/1:0,3:3:9:126,9,0
1	20020993	.	A	G	107.28	PASS	AC=2;AF=1.00;AN=2;DP=3;FS=0.000;MLEAC=2;MLEAF=1.00;MQ=60.00;MQ0=0;QD=26.54	GT:AD:DP:GQ:PL	1/1:0,3:3:9:135,9,0
1	20020994	.	C	T	107.28	PASS	AC=2;AF=1.00;AN=2;DP=3;FS=0.000;MLEAC=2;MLEAF=1.00;MQ=60.00;MQ0=0;QD=32.88	GT:AD:DP:GQ:PL	1/1:0,3:3:9:135,9,0
1	20238343	.	A	G	90.28	PASS	AC=2;AF=1.00;AN=2;DP=3;FS=0.000;MLEAC=2;MLEAF=1.00;MQ=60.00;MQ0=0;QD=30.09	GT:AD:DP:GQ:PL	1/1:0,3:3:9:118,9,0
1	20960230	.	C	T	111.77	my_snp_filter	AC=1;AF=0.500;AN=2;BaseQRankSum=-1.754;ClippingRankSum=1.754;DP=7;FS=0.000;MLEAC=1;MLEAF=0.500;MQ=60.00;MQ0=0;MQRankSum=1.300;QD=15.97;ReadPosRankSum=-1.754	GT:AD:DP:GQ:PL	0/1:3,4:7:99:140,0,109
1	20974802	.	A	G	36.77	my_snp_filter	AC=1;AF=0.500;AN=2;BaseQRankSum=-1.026;ClippingRankSum=-1.026;DP=4;FS=0.000;MLEAC=1;MLEAF=0.500;MQ=60.00;MQ0=0;MQRankSum=-1.026;QD=9.19;ReadPosRankSum=1.026	GT:AD:DP:GQ:PL	0/1:2,2:4:65:65,0,77
1	20977000	.	A	C	337.77	my_snp_filter	AC=1;AF=0.500;AN=2;BaseQRankSum=1.137;ClippingRankSum=-0.083;DP=25;FS=1.569;MLEAC=1;MLEAF=0.500;MQ=60.00;MQ0=0;MQRankSum=-0.582;QD=13.51;ReadPosRankSum=-0.194	GT:AD:DP:GQ:PL	0/1:15,10:25:99:366,0,583
1	20977221	.	A	T	1003.77	PASS	AC=2;AF=1.00;AN=2;DP=24;FS=0.000;MLEAC=2;MLEAF=1.00;MQ=60.00;MQ0=0;QD=22.84	GT:AD:DP:GQ:PL	1/1:0,24:24:72:1032,72,0
1	20977365	.	C	G	742.77	PASS	AC=2;AF=1.00;AN=2;DP=18;FS=0.000;MLEAC=2;MLEAF=1.00;MQ=60.00;MQ0=0;QD=23.59	GT:AD:DP:GQ:PL	1/1:0,18:18:54:771,54,0
1	20977380	.	T	C	213.77	my_snp_filter	AC=1;AF=0.500;AN=2;BaseQRankSum=-0.380;ClippingRankSum=0.127;DP=19;FS=1.871;MLEAC=1;MLEAF=0.500;MQ=60.00;MQ0=0;MQRankSum=-1.733;QD=11.25;ReadPosRankSum=0.549	GT:AD:DP:GQ:PL	0/1:12,7:19:99:242,0,455
1	20977449	.	G	T	321.77	my_snp_filter	AC=1;AF=0.500;AN=2;BaseQRankSum=0.059;ClippingRankSum=-1.002;DP=15;FS=9.249;MLEAC=1;MLEAF=0.500;MQ=60.00;MQ0=0;MQRankSum=1.709;QD=21.45;ReadPosRankSum=0.530	GT:AD:DP:GQ:PL	0/1:6,9:15:99:350,0,212
1	20977599	.	C	G	267.77	my_snp_filter	AC=1;AF=0.500;AN=2;BaseQRankSum=-0.382;ClippingRankSum=0.715;DP=11;FS=7.404;MLEAC=1;MLEAF=0.500;MQ=60.00;MQ0=0;MQRankSum=0.566;QD=24.34;ReadPosRankSum=-0.715	GT:AD:DP:GQ:PL	0/1:3,8:11:96:296,0,96
1	20977856	.	T	C	59.74	PASS	AC=2;AF=1.00;AN=2;DP=2;FS=0.000;MLEAC=2;MLEAF=1.00;MQ=60.00;MQ0=0;QD=29.87	GT:AD:DP:GQ:PL	1/1:0,2:2:6:87,6,0
1	20978832	.	T	C	1019.77	PASS	AC=2;AF=1.00;AN=2;DP=24;FS=0.000;MLEAC=2;MLEAF=1.00;MQ=60.00;MQ0=0;QD=29.34	GT:AD:DP:GQ:PL	1/1:0,24:24:72:1048,72,0
1	20982631	.	G	A	618.77	my_snp_filter	AC=1;AF=0.500;AN=2;BaseQRankSum=-1.540;ClippingRankSum=-0.190;DP=44;FS=0.000;MLEAC=1;MLEAF=0.500;MQ=60.00;MQ0=0;MQRankSum=-0.166;QD=14.06;ReadPosRankSum=0.592	GT:AD:DP:GQ:PL	0/1:25,19:44:99:647,0,935
1	20987873	.	G	C	266.80	PASS	AC=2;AF=1.00;AN=2;DP=7;FS=0.000;MLEAC=2;MLEAF=1.00;MQ=60.00;MQ0=0;QD=28.69	GT:AD:DP:GQ:PL	1/1:0,7:7:21:295,21,0
1	21081119	.	G	A	120.77	my_snp_filter	AC=1;AF=0.500;AN=2;BaseQRankSum=0.000;ClippingRankSum=0.000;DP=6;FS=0.000;MLEAC=1;MLEAF=0.500;MQ=60.00;MQ0=0;MQRankSum=-0.720;QD=20.13;ReadPosRankSum=0.720	GT:AD:DP:GQ:PL	0/1:2,4:6:60:149,0,60
1	21081804	.	T	C	45.77	my_snp_filter	AC=1;AF=0.500;AN=2;BaseQRankSum=-0.358;ClippingRankSum=0.358;DP=5;FS=3.979;MLEAC=1;MLEAF=0.500;MQ=60.00;MQ0=0;MQRankSum=1.231;QD=9.15;ReadPosRankSum=-0.358	GT:AD:DP:GQ:PL	0/1:3,2:5:74:74,0,116
1	21086046	.	C	A	55.74	PASS	AC=2;AF=1.00;AN=2;DP=2;FS=0.000;MLEAC=2;MLEAF=1.00;MQ=60.00;MQ0=0;QD=27.87	GT:AD:DP:GQ:PL	1/1:0,2:2:6:83,6,0
1	21101163	.	A	G	238.84	PASS	AC=2;AF=1.00;AN=2;DP=6;FS=0.000;MLEAC=2;MLEAF=1.00;MQ=60.00;MQ0=0;QD=21.27	GT:AD:DP:GQ:PL	1/1:0,6:6:18:267,18,0
1	21101903	.	T	C	52.74	PASS	AC=2;AF=1.00;AN=2;DP=2;FS=0.000;MLEAC=2;MLEAF=1.00;MQ=60.00;MQ0=0;QD=26.37	GT:AD:DP:GQ:PL	1/1:0,2:2:6:80,6,0
1	21167404	.	A	G	708.77	PASS	AC=2;AF=1.00;AN=2;DP=17;FS=0.000;MLEAC=2;MLEAF=1.00;MQ=60.00;MQ0=0;QD=29.64	GT:AD:DP:GQ:PL	1/1:0,17:17:51:737,51,0
1	21351441	.	A	G	61.74	PASS	AC=2;AF=1.00;AN=2;DP=2;FS=0.000;MLEAC=2;MLEAF=1.00;MQ=60.00;MQ0=0;QD=30.87	GT:AD:DP:GQ:PL	1/1:0,2:2:6:89,6,0
1	21484410	.	G	A	60.74	PASS	AC=2;AF=1.00;AN=2;DP=2;FS=0.000;MLEAC=2;MLEAF=1.00;MQ=60.00;MQ0=0;QD=30.37	GT:AD:DP:GQ:PL	1/1:0,2:2:6:88,6,0
1	21544791	.	T	C	196.77	my_snp_filter	AC=1;AF=0.500;AN=2;BaseQRankSum=-2.717;ClippingRankSum=-0.453;DP=18;FS=4.752;MLEAC=1;MLEAF=0.500;MQ=60.00;MQ0=0;MQRankSum=1.540;QD=10.93;ReadPosRankSum=0.543	GT:AD:DP:GQ:PL	0/1:11,7:18:99:225,0,429
1	21671973	.	G	A	174.90	PASS	AC=2;AF=1.00;AN=2;DP=5;FS=0.000;MLEAC=2;MLEAF=1.00;MQ=60.00;MQ0=0;QD=34.98	GT:AD:DP:GQ:PL	1/1:0,5:5:15:203,15,0
1	21672185	.	A	C	42.74	PASS	AC=2;AF=1.00;AN=2;DP=2;FS=0.000;MLEAC=2;MLEAF=1.00;MQ=60.00;MQ0=0;QD=21.37	GT:AD:DP:GQ:PL	1/1:0,2:2:6:70,6,0
1	21750406	.	G	A	148.03	PASS	AC=2;AF=1.00;AN=2;DP=4;FS=0.000;MLEAC=2;MLEAF=1.00;MQ=60.00;MQ0=0;QD=29.45	GT:AD:DP:GQ:PL	1/1:0,4:4:12:176,12,0
1	21783231	.	G	A	60.74	PASS	AC=2;AF=1.00;AN=2;DP=2;FS=0.000;MLEAC=2;MLEAF=1.00;MQ=60.00;MQ0=0;QD=30.37	GT:AD:DP:GQ:PL	1/1:0,2:2:6:88,6,0
1	21793302	.	C	T	131.78	my_snp_filter	AC=1;AF=0.500;AN=2;BaseQRankSum=0.731;ClippingRankSum=-0.731;DP=5;FS=0.000;MLEAC=1;MLEAF=0.500;MQ=60.00;MQ0=0;MQRankSum=-0.731;QD=26.36;ReadPosRankSum=0.731	GT:AD:DP:GQ:PL	0/1:1,4:5:25:160,0,25
1	21795288	.	C	T	280.78	PASS	AC=2;AF=1.00;AN=2;DP=8;FS=0.000;MLEAC=2;MLEAF=1.00;MQ=60.00;MQ0=0;QD=31.51	GT:AD:DP:GQ:PL	1/1:0,8:8:24:309,24,0
1	21797204	.	G	C	278.80	PASS	AC=2;AF=1.00;AN=2;DP=7;FS=0.000;MLEAC=2;MLEAF=1.00;MQ=60.00;MQ0=0;QD=32.50	GT:AD:DP:GQ:PL	1/1:0,7:7:21:307,21,0
1	21798249	.	C	G	55.74	PASS	AC=2;AF=1.00;AN=2;DP=2;FS=0.000;MLEAC=2;MLEAF=1.00;MQ=60.00;MQ0=0;QD=27.87	GT:AD:DP:GQ:PL	1/1:0,2:2:6:83,6,0
1	21806571	.	A	G	184.90	PASS	AC=2;AF=1.00;AN=2;DP=5;FS=0.000;MLEAC=2;MLEAF=1.00;MQ=60.00;MQ0=0;QD=29.36	GT:AD:DP:GQ:PL	1/1:0,5:5:15:213,15,0
1	21940500	.	T	C	16.86	LowQual;my_snp_filter	AC=1;AF=0.500;AN=2;BaseQRankSum=-0.493;ClippingRankSum=0.493;DP=13;FS=3.123;MLEAC=1;MLEAF=0.500;MQ=60.00;MQ0=0;MQRankSum=-0.691;QD=1.30;ReadPosRankSum=0.493	GT:AD:DP:GQ:PL	0/1:11,2:13:45:45,0,413
1	21940555	.	C	T	67.77	my_snp_filter	AC=1;AF=0.500;AN=2;BaseQRankSum=-1.231;ClippingRankSum=0.358;DP=5;FS=3.979;MLEAC=1;MLEAF=0.500;MQ=60.00;MQ0=0;MQRankSum=-1.231;QD=13.55;ReadPosRankSum=0.358	GT:AD:DP:GQ:PL	0/1:2,3:5:77:96,0,77
1	22036256	.	A	C	62.74	PASS	AC=2;AF=1.00;AN=2;DP=2;FS=0.000;MLEAC=2;MLEAF=1.00;MQ=60.00;MQ0=0;QD=31.37	GT:AD:DP:GQ:PL	1/1:0,2:2:6:90,6,0
1	22051873	.	G	A	147.03	PASS	AC=2;AF=1.00;AN=2;DP=4;FS=0.000;MLEAC=2;MLEAF=1.00;MQ=60.00;MQ0=0;QD=31.77	GT:AD:DP:GQ:PL	1/1:0,4:4:12:175,12,0
1	22052387	.	T	C	102.28	PASS	AC=2;AF=1.00;AN=2;DP=3;FS=0.000;MLEAC=2;MLEAF=1.00;MQ=60.00;MQ0=0;QD=34.09	GT:AD:DP:GQ:PL	1/1:0,3:3:9:130,9,0
1	22054427	.	C	A	97.28	PASS	AC=2;AF=1.00;AN=2;DP=3;FS=0.000;MLEAC=2;MLEAF=1.00;MQ=60.00;MQ0=0;QD=32.43	GT:AD:DP:GQ:PL	1/1:0,3:3:9:125,9,0
1	22149935	.	T	C	95.28	PASS	AC=2;AF=1.00;AN=2;DP=3;FS=0.000;MLEAC=2;MLEAF=1.00;MQ=60.00;MQ0=0;QD=31.76	GT:AD:DP:GQ:PL	1/1:0,3:3:9:123,9,0
1	22150118	.	C	T	35.74	PASS	AC=2;AF=1.00;AN=2;DP=2;FS=0.000;MLEAC=2;MLEAF=1.00;MQ=60.00;MQ0=0;QD=17.87	GT:AD:DP:GQ:PL	1/1:0,2:2:6:63,6,0
1	22352040	.	G	T	71.77	my_snp_filter	AC=1;AF=0.500;AN=2;BaseQRankSum=0.358;ClippingRankSum=1.231;DP=5;FS=0.000;MLEAC=1;MLEAF=0.500;MQ=60.00;MQ0=0;MQRankSum=-1.231;QD=14.35;ReadPosRankSum=-1.231	GT:AD:DP:GQ:PL	0/1:2,3:5:65:100,0,65
1	22352908	.	A	G	62.74	PASS	AC=2;AF=1.00;AN=2;DP=2;FS=0.000;MLEAC=2;MLEAF=1.00;MQ=60.00;MQ0=0;QD=31.37	GT:AD:DP:GQ:PL	1/1:0,2:2:6:90,6,0
1	22353491	.	C	T	43.77	my_snp_filter	AC=1;AF=0.500;AN=2;BaseQRankSum=0.000;ClippingRankSum=0.000;DP=4;FS=0.000;MLEAC=1;MLEAF=0.500;MQ=60.00;MQ0=0;MQRankSum=1.026;QD=10.94;ReadPosRankSum=0.000	GT:AD:DP:GQ:PL	0/1:2,2:4:71:72,0,71
1	22354274	.	G	C	83.28	PASS	AC=2;AF=1.00;AN=2;DP=3;FS=0.000;MLEAC=2;MLEAF=1.00;MQ=60.00;MQ0=0;QD=27.76	GT:AD:DP:GQ:PL	1/1:0,3:3:9:111,9,0
1	22354537	.	A	G	58.74	PASS	AC=2;AF=1.00;AN=2;DP=2;FS=0.000;MLEAC=2;MLEAF=1.00;MQ=60.00;MQ0=0;QD=29.37	GT:AD:DP:GQ:PL	1/1:0,2:2:6:86,6,0
1	22354866	.	T	C	61.74	PASS	AC=2;AF=1.00;AN=2;DP=2;FS=0.000;MLEAC=2;MLEAF=1.00;MQ=60.00;MQ0=0;QD=30.87	GT:AD:DP:GQ:PL	1/1:0,2:2:6:89,6,0
1	22356098	.	T	C	58.74	PASS	AC=2;AF=1.00;AN=2;DP=2;FS=0.000;MLEAC=2;MLEAF=1.00;MQ=60.00;MQ0=0;QD=29.37	GT:AD:DP:GQ:PL	1/1:0,2:2:6:86,6,0
1	22356809	.	A	T	152.77	my_snp_filter	AC=1;AF=0.500;AN=2;BaseQRankSum=1.134;ClippingRankSum=-1.635;DP=12;FS=5.332;MLEAC=1;MLEAF=0.500;MQ=60.00;MQ0=0;MQRankSum=0.529;QD=12.73;ReadPosRankSum=1.635	GT:AD:DP:GQ:PL	0/1:7,5:12:99:181,0,247
1	22357217	.	G	T	77.77	my_snp_filter	AC=1;AF=0.500;AN=2;BaseQRankSum=0.248;ClippingRankSum=-0.573;DP=9;FS=0.000;MLEAC=1;MLEAF=0.500;MQ=60.00;MQ0=0;MQRankSum=1.001;QD=8.64;ReadPosRankSum=0.573	GT:AD:DP:GQ:PL	0/1:6,3:9:99:106,0,243
1	22835677	.	A	G	158.77	my_snp_filter	AC=1;AF=0.500;AN=2;BaseQRankSum=1.186;ClippingRankSum=0.387;DP=11;FS=2.463;MLEAC=1;MLEAF=0.500;MQ=60.00;MQ0=0;MQRankSum=0.143;QD=14.43;ReadPosRankSum=-0.387	GT:AD:DP:GQ:PL	0/1:6,5:11:99:187,0,224
1	22846709	.	G	A	146.03	PASS	AC=2;AF=1.00;AN=2;DP=4;FS=0.000;MLEAC=2;MLEAF=1.00;MQ=60.00;MQ0=0;QD=27.81	GT:AD:DP:GQ:PL	1/1:0,4:4:12:174,12,0
1	22852715	.	G	C	71.77	my_snp_filter	AC=1;AF=0.500;AN=2;BaseQRankSum=0.322;ClippingRankSum=-0.956;DP=8;FS=7.068;MLEAC=1;MLEAF=0.500;MQ=60.00;MQ0=0;MQRankSum=1.517;QD=8.97;ReadPosRankSum=0.684	GT:AD:DP:GQ:PL	0/1:5,3:8:99:100,0,180
1	22856601	.	T	C	43.77	my_snp_filter	AC=1;AF=0.500;AN=2;BaseQRankSum=-0.358;ClippingRankSum=0.358;DP=5;FS=0.000;MLEAC=1;MLEAF=0.500;MQ=60.00;MQ0=0;MQRankSum=0.358;QD=8.75;ReadPosRankSum=-0.358	GT:AD:DP:GQ:PL	0/1:3,2:5:72:72,0,118
1	23410721	.	A	T	50.77	my_snp_filter	AC=1;AF=0.500;AN=2;BaseQRankSum=0.736;ClippingRankSum=-0.736;DP=3;FS=4.771;MLEAC=1;MLEAF=0.500;MQ=60.00;MQ0=0;MQRankSum=-0.736;QD=16.92;ReadPosRankSum=0.736	GT:AD:DP:GQ:PL	0/1:1,2:3:33:79,0,33
1	23413707	.	T	C	156.77	my_snp_filter	AC=1;AF=0.500;AN=2;BaseQRankSum=0.387;ClippingRankSum=-1.408;DP=11;FS=0.000;MLEAC=1;MLEAF=0.500;MQ=60.00;MQ0=0;MQRankSum=-1.186;QD=14.25;ReadPosRankSum=1.031	GT:AD:DP:GQ:PL	0/1:6,5:11:99:185,0,225
1	23414936	.	C	T	84.77	my_snp_filter	AC=1;AF=0.500;AN=2;BaseQRankSum=0.727;ClippingRankSum=-0.727;DP=4;FS=0.000;MLEAC=1;MLEAF=0.500;MQ=60.00;MQ0=0;MQRankSum=0.727;QD=21.19;ReadPosRankSum=0.727	GT:AD:DP:GQ:PL	0/1:1,3:4:30:113,0,30
1	23418153	.	C	T	41.77	my_snp_filter	AC=1;AF=0.500;AN=2;BaseQRankSum=-1.231;ClippingRankSum=0.358;DP=5;FS=3.979;MLEAC=1;MLEAF=0.500;MQ=60.00;MQ0=0;MQRankSum=-0.358;QD=8.35;ReadPosRankSum=-0.358	GT:AD:DP:GQ:PL	0/1:3,2:5:70:70,0,117
1	23419261	.	G	A	110.77	my_snp_filter	AC=1;AF=0.500;AN=2;BaseQRankSum=0.550;ClippingRankSum=-0.550;DP=7;FS=3.680;MLEAC=1;MLEAF=0.500;MQ=60.00;MQ0=0;MQRankSum=0.000;QD=15.82;ReadPosRankSum=0.550	GT:AD:DP:GQ:PL	0/1:3,4:7:99:139,0,105
1	23419374	.	G	T	172.77	my_snp_filter	AC=1;AF=0.500;AN=2;BaseQRankSum=0.198;ClippingRankSum=0.922;DP=7;FS=0.000;MLEAC=1;MLEAF=0.500;MQ=60.00;MQ0=0;MQRankSum=0.922;QD=24.68;ReadPosRankSum=-0.198	GT:AD:DP:GQ:PL	0/1:2,5:7:99:201,0,186
1	23419383	.	C	T	172.77	my_snp_filter	AC=1;AF=0.500;AN=2;BaseQRankSum=0.322;ClippingRankSum=0.322;DP=8;FS=0.000;MLEAC=1;MLEAF=0.500;MQ=60.00;MQ0=0;MQRankSum=-0.322;QD=21.60;ReadPosRankSum=0.322	GT:AD:DP:GQ:PL	0/1:3,5:8:99:201,0,186
1	23419855	.	T	C	94.77	my_snp_filter	AC=1;AF=0.500;AN=2;BaseQRankSum=0.727;ClippingRankSum=0.727;DP=4;FS=0.000;MLEAC=1;MLEAF=0.500;MQ=60.00;MQ0=0;MQRankSum=0.727;QD=23.69;ReadPosRankSum=-0.727	GT:AD:DP:GQ:PL	0/1:1,3:4:32:123,0,32
1	23632626	.	G	C	57.74	PASS	AC=2;AF=1.00;AN=2;DP=2;FS=0.000;MLEAC=2;MLEAF=1.00;MQ=60.00;MQ0=0;QD=28.87	GT:AD:DP:GQ:PL	1/1:0,2:2:6:85,6,0
1	23633278	.	G	A	55.74	PASS	AC=2;AF=1.00;AN=2;DP=2;FS=0.000;MLEAC=2;MLEAF=1.00;MQ=60.00;MQ0=0;QD=27.87	GT:AD:DP:GQ:PL	1/1:0,2:2:6:83,6,0
1	23686246	.	C	T	276.80	PASS	AC=2;AF=1.00;AN=2;DP=7;FS=0.000;MLEAC=2;MLEAF=1.00;MQ=60.00;MQ0=0;QD=31.64	GT:AD:DP:GQ:PL	1/1:0,7:7:21:305,21,0
1	23687827	.	T	C	215.77	my_snp_filter	AC=1;AF=0.500;AN=2;BaseQRankSum=0.000;ClippingRankSum=0.000;DP=8;FS=0.000;MLEAC=1;MLEAF=0.500;MQ=60.00;MQ0=0;MQRankSum=0.572;QD=26.97;ReadPosRankSum=1.067	GT:AD:DP:GQ:PL	0/1:2,6:8:56:244,0,56
1	23688178	.	A	G	234.84	PASS	AC=2;AF=1.00;AN=2;DP=6;FS=0.000;MLEAC=2;MLEAF=1.00;MQ=60.00;MQ0=0;QD=31.17	GT:AD:DP:GQ:PL	1/1:0,6:6:18:263,18,0
1	23688933	.	A	G	162.77	my_snp_filter	AC=1;AF=0.500;AN=2;BaseQRankSum=-0.336;ClippingRankSum=0.851;DP=10;FS=0.000;MLEAC=1;MLEAF=0.500;MQ=60.00;MQ0=0;MQRankSum=-0.336;QD=16.28;ReadPosRankSum=-0.851	GT:AD:DP:GQ:PL	0/1:5,5:10:99:191,0,190
1	23689083	.	G	A	21.80	LowQual;my_snp_filter	AC=1;AF=0.500;AN=2;BaseQRankSum=-1.666;ClippingRankSum=0.762;DP=9;FS=0.000;MLEAC=1;MLEAF=0.500;MQ=60.00;MQ0=0;MQRankSum=-0.762;QD=2.42;ReadPosRankSum=0.067	GT:AD:DP:GQ:PL	0/1:7,2:9:50:50,0,288
1	23707641	.	T	C	49.77	my_snp_filter	AC=1;AF=0.500;AN=2;BaseQRankSum=0.736;ClippingRankSum=0.736;DP=3;FS=0.000;MLEAC=1;MLEAF=0.500;MQ=60.00;MQ0=0;MQRankSum=0.736;QD=16.59;ReadPosRankSum=0.736	GT:AD:DP:GQ:PL	0/1:1,2:3:33:78,0,33
1	23707692	.	A	G	145.03	PASS	AC=2;AF=1.00;AN=2;DP=4;FS=0.000;MLEAC=2;MLEAF=1.00;MQ=60.00;MQ0=0;QD=31.66	GT:AD:DP:GQ:PL	1/1:0,4:4:12:173,12,0
1	23710177	.	A	G	106.28	PASS	AC=2;AF=1.00;AN=2;DP=3;FS=0.000;MLEAC=2;MLEAF=1.00;MQ=60.00;MQ0=0;QD=26.75	GT:AD:DP:GQ:PL	1/1:0,3:3:9:134,9,0
1	23747766	.	T	C	54.74	PASS	AC=2;AF=1.00;AN=2;DP=2;FS=0.000;MLEAC=2;MLEAF=1.00;MQ=60.00;MQ0=0;QD=27.37	GT:AD:DP:GQ:PL	1/1:0,2:2:6:82,6,0
1	23751140	.	G	T	188.77	my_snp_filter	AC=1;AF=0.500;AN=2;BaseQRankSum=-0.572;ClippingRankSum=-0.572;DP=8;FS=6.021;MLEAC=1;MLEAF=0.500;MQ=60.00;MQ0=0;MQRankSum=-1.067;QD=23.60;ReadPosRankSum=1.067	GT:AD:DP:GQ:PL	0/1:2,6:8:60:217,0,60
1	23755513	.	T	C	224.84	PASS	AC=2;AF=1.00;AN=2;DP=6;FS=0.000;MLEAC=2;MLEAF=1.00;MQ=60.00;MQ0=0;QD=35.90	GT:AD:DP:GQ:PL	1/1:0,6:6:18:253,18,0
1	23755716	.	T	C	365.78	PASS	AC=2;AF=1.00;AN=2;DP=9;FS=0.000;MLEAC=2;MLEAF=1.00;MQ=60.00;MQ0=0;QD=30.93	GT:AD:DP:GQ:PL	1/1:0,9:9:27:394,27,0
1	23756155	.	T	C	223.84	PASS	AC=2;AF=1.00;AN=2;DP=6;FS=0.000;MLEAC=2;MLEAF=1.00;MQ=60.00;MQ0=0;QD=37.75	GT:AD:DP:GQ:PL	1/1:0,6:6:18:252,18,0
1	23810658	.	G	A	49.74	PASS	AC=2;AF=1.00;AN=2;DP=2;FS=0.000;MLEAC=2;MLEAF=1.00;MQ=60.00;MQ0=0;QD=24.87	GT:AD:DP:GQ:PL	1/1:0,2:2:6:77,6,0
1	23884661	.	G	A	834.77	PASS	AC=2;AF=1.00;AN=2;DP=20;FS=0.000;MLEAC=2;MLEAF=1.00;MQ=60.00;MQ0=0;QD=29.47	GT:AD:DP:GQ:PL	1/1:0,20:20:60:863,60,0
1	23884780	.	T	C	411.77	my_snp_filter	AC=1;AF=0.500;AN=2;BaseQRankSum=-0.415;ClippingRankSum=-0.512;DP=27;FS=9.181;MLEAC=1;MLEAF=0.500;MQ=60.00;MQ0=0;MQRankSum=-0.512;QD=15.25;ReadPosRankSum=0.610	GT:AD:DP:GQ:PL	0/1:15,12:27:99:440,0,575
1	23884991	.	G	A	44.77	my_snp_filter	AC=1;AF=0.500;AN=2;BaseQRankSum=0.000;ClippingRankSum=0.000;DP=4;FS=0.000;MLEAC=1;MLEAF=0.500;MQ=60.00;MQ0=0;MQRankSum=1.026;QD=11.19;ReadPosRankSum=0.000	GT:AD:DP:GQ:PL	0/1:2,2:4:72:73,0,72
1	23885498	.	T	C	1364.77	PASS	AC=2;AF=1.00;AN=2;DP=34;FS=0.000;MLEAC=2;MLEAF=1.00;MQ=60.00;MQ0=0;QD=27.73	GT:AD:DP:GQ:PL	1/1:0,34:34:99:1393,102,0
1	23885599	.	T	C	62.74	PASS	AC=2;AF=1.00;AN=2;DP=2;FS=0.000;MLEAC=2;MLEAF=1.00;MQ=60.00;MQ0=0;QD=31.37	GT:AD:DP:GQ:PL	1/1:0,2:2:6:90,6,0
1	24021843	.	C	A	143.03	PASS	AC=2;AF=1.00;AN=2;DP=4;FS=0.000;MLEAC=2;MLEAF=1.00;MQ=60.00;MQ0=0;QD=28.64	GT:AD:DP:GQ:PL	1/1:0,4:4:12:171,12,0
1	24022104	.	C	T	100.28	PASS	AC=2;AF=1.00;AN=2;DP=3;FS=0.000;MLEAC=2;MLEAF=1.00;MQ=60.00;MQ0=0;QD=33.43	GT:AD:DP:GQ:PL	1/1:0,3:3:9:128,9,0
1	24024939	.	C	T	62.74	PASS	AC=2;AF=1.00;AN=2;DP=2;FS=0.000;MLEAC=2;MLEAF=1.00;MQ=60.00;MQ0=0;QD=31.37	GT:AD:DP:GQ:PL	1/1:0,2:2:6:90,6,0
1	24053465	.	A	T	59.74	PASS	AC=2;AF=1.00;AN=2;DP=2;FS=0.000;MLEAC=2;MLEAF=1.00;MQ=60.00;MQ0=0;QD=29.87	GT:AD:DP:GQ:PL	1/1:0,2:2:6:87,6,0
1	24077451	.	C	T	215.77	my_snp_filter	AC=1;AF=0.500;AN=2;BaseQRankSum=0.368;ClippingRankSum=-1.418;DP=16;FS=0.000;MLEAC=1;MLEAF=0.500;MQ=60.00;MQ0=0;MQRankSum=0.998;QD=13.49;ReadPosRankSum=1.208	GT:AD:DP:GQ:PL	0/1:8,8:16:99:244,0,265
1	24083494	.	C	T	228.77	my_snp_filter	AC=1;AF=0.500;AN=2;BaseQRankSum=-1.406;ClippingRankSum=0.545;DP=14;FS=0.000;MLEAC=1;MLEAF=0.500;MQ=60.00;MQ0=0;MQRankSum=-0.421;QD=16.34;ReadPosRankSum=-0.421	GT:AD:DP:GQ:PL	0/1:7,7:14:99:257,0,261
1	24105170	.	C	T	107.77	my_snp_filter	AC=1;AF=0.500;AN=2;BaseQRankSum=1.652;ClippingRankSum=1.307;DP=9;FS=7.782;MLEAC=1;MLEAF=0.500;MQ=60.00;MQ0=0;MQRankSum=0.000;QD=11.97;ReadPosRankSum=-1.307	GT:AD:DP:GQ:PL	0/1:5,4:9:99:136,0,144
1	24105533	.	T	C	56.74	PASS	AC=2;AF=1.00;AN=2;DP=2;FS=0.000;MLEAC=2;MLEAF=1.00;MQ=60.00;MQ0=0;QD=28.37	GT:AD:DP:GQ:PL	1/1:0,2:2:6:84,6,0
1	24114129	.	G	A	384.77	my_snp_filter	AC=1;AF=0.500;AN=2;BaseQRankSum=-0.290;ClippingRankSum=-1.390;DP=24;FS=3.892;MLEAC=1;MLEAF=0.500;MQ=60.00;MQ0=0;MQRankSum=0.174;QD=16.03;ReadPosRankSum=0.869	GT:AD:DP:GQ:PL	0/1:13,11:24:99:413,0,489
1	24121601	.	C	T	537.77	PASS	AC=2;AF=1.00;AN=2;DP=14;FS=0.000;MLEAC=2;MLEAF=1.00;MQ=60.00;MQ0=0;QD=32.77	GT:AD:DP:GQ:PL	1/1:0,14:14:42:566,42,0
1	24128467	.	C	T	222.84	PASS	AC=2;AF=1.00;AN=2;DP=6;FS=0.000;MLEAC=2;MLEAF=1.00;MQ=60.00;MQ0=0;QD=29.50	GT:AD:DP:GQ:PL	1/1:0,6:6:18:251,18,0
1	24134721	.	T	C	497.77	PASS	AC=2;AF=1.00;AN=2;DP=12;FS=0.000;MLEAC=2;MLEAF=1.00;MQ=60.00;MQ0=0;QD=30.70	GT:AD:DP:GQ:PL	1/1:0,12:12:36:526,36,0
1	24286649	.	G	A	55.74	PASS	AC=2;AF=1.00;AN=2;DP=2;FS=0.000;MLEAC=2;MLEAF=1.00;MQ=60.00;MQ0=0;QD=27.87	GT:AD:DP:GQ:PL	1/1:0,2:2:6:83,6,0
1	24286951	.	C	T	54.28	PASS	AC=2;AF=1.00;AN=2;DP=3;FS=0.000;MLEAC=2;MLEAF=1.00;MQ=60.00;MQ0=0;QD=18.09	GT:AD:DP:GQ:PL	1/1:0,3:3:9:82,9,0
1	24287227	.	C	T	59.74	PASS	AC=2;AF=1.00;AN=2;DP=2;FS=0.000;MLEAC=2;MLEAF=1.00;MQ=60.00;MQ0=0;QD=29.87	GT:AD:DP:GQ:PL	1/1:0,2:2:6:87,6,0
1	24288404	.	A	G	245.77	my_snp_filter	AC=1;AF=0.500;AN=2;BaseQRankSum=1.050;ClippingRankSum=0.833;DP=21;FS=1.719;MLEAC=1;MLEAF=0.500;MQ=60.00;MQ0=0;MQRankSum=0.326;QD=11.70;ReadPosRankSum=-0.398	GT:AD:DP:GQ:PL	0/1:13,8:21:99:274,0,498
1	24288476	.	T	C	651.77	my_snp_filter	AC=1;AF=0.500;AN=2;BaseQRankSum=-0.285;ClippingRankSum=-0.551;DP=32;FS=0.000;MLEAC=1;MLEAF=0.500;MQ=60.00;MQ0=0;MQRankSum=-0.133;QD=20.37;ReadPosRankSum=0.665	GT:AD:DP:GQ:PL	0/1:14,18:32:99:680,0,516
1	24289057	.	G	C	81.77	my_snp_filter	AC=1;AF=0.500;AN=2;BaseQRankSum=0.236;ClippingRankSum=-0.803;DP=20;FS=0.000;MLEAC=1;MLEAF=0.500;MQ=60.00;MQ0=0;MQRankSum=0.614;QD=4.09;ReadPosRankSum=0.614	GT:AD:DP:GQ:PL	0/1:16,4:20:99:110,0,620
1	24292140	.	G	A	151.03	PASS	AC=2;AF=1.00;AN=2;DP=4;FS=0.000;MLEAC=2;MLEAF=1.00;MQ=60.00;MQ0=0;QD=31.72	GT:AD:DP:GQ:PL	1/1:0,4:4:12:179,12,0
1	24292830	.	A	G	184.90	PASS	AC=2;AF=1.00;AN=2;DP=5;FS=0.000;MLEAC=2;MLEAF=1.00;MQ=60.00;MQ0=0;QD=31.01	GT:AD:DP:GQ:PL	1/1:0,5:5:15:213,15,0
1	24292854	.	T	C	91.77	my_snp_filter	AC=1;AF=0.500;AN=2;BaseQRankSum=0.727;ClippingRankSum=0.727;DP=4;FS=0.000;MLEAC=1;MLEAF=0.500;MQ=60.00;MQ0=0;MQRankSum=0.727;QD=22.94;ReadPosRankSum=0.727	GT:AD:DP:GQ:PL	0/1:1,3:4:31:120,0,31
1	24294249	.	C	T	317.78	PASS	AC=2;AF=1.00;AN=2;DP=8;FS=0.000;MLEAC=2;MLEAF=1.00;MQ=60.00;MQ0=0;QD=29.06	GT:AD:DP:GQ:PL	1/1:0,8:8:24:346,24,0
1	24294362	.	A	T	44.77	my_snp_filter	AC=1;AF=0.500;AN=2;BaseQRankSum=0.736;ClippingRankSum=-0.736;DP=3;FS=4.771;MLEAC=1;MLEAF=0.500;MQ=60.00;MQ0=0;MQRankSum=0.736;QD=14.92;ReadPosRankSum=0.736	GT:AD:DP:GQ:PL	0/1:1,2:3:32:73,0,32
1	24295233	.	T	C	60.74	PASS	AC=2;AF=1.00;AN=2;DP=2;FS=0.000;MLEAC=2;MLEAF=1.00;MQ=60.00;MQ0=0;QD=30.37	GT:AD:DP:GQ:PL	1/1:0,2:2:6:88,6,0
1	24296088	.	G	T	882.77	PASS	AC=2;AF=1.00;AN=2;DP=21;FS=0.000;MLEAC=2;MLEAF=1.00;MQ=60.00;MQ0=0;QD=29.94	GT:AD:DP:GQ:PL	1/1:0,21:21:63:911,63,0
1	24297674	.	A	G	192.77	my_snp_filter	AC=1;AF=0.500;AN=2;BaseQRankSum=0.839;ClippingRankSum=-1.743;DP=14;FS=0.000;MLEAC=1;MLEAF=0.500;MQ=60.00;MQ0=0;MQRankSum=-1.226;QD=13.77;ReadPosRankSum=1.485	GT:AD:DP:GQ:PL	0/1:8,6:14:99:221,0,284
1	24301685	.	C	A	125.77	my_snp_filter	AC=1;AF=0.500;AN=2;BaseQRankSum=0.000;ClippingRankSum=0.550;DP=7;FS=0.000;MLEAC=1;MLEAF=0.500;MQ=60.00;MQ0=0;MQRankSum=0.550;QD=17.97;ReadPosRankSum=0.550	GT:AD:DP:GQ:PL	0/1:3,4:7:97:154,0,97
1	24301721	.	T	C	400.77	PASS	AC=2;AF=1.00;AN=2;DP=10;FS=0.000;MLEAC=2;MLEAF=1.00;MQ=60.00;MQ0=0;QD=26.43	GT:AD:DP:GQ:PL	1/1:0,10:10:30:429,30,0
1	24302049	.	G	C	227.84	PASS	AC=2;AF=1.00;AN=2;DP=6;FS=0.000;MLEAC=2;MLEAF=1.00;MQ=60.00;MQ0=0;QD=28.84	GT:AD:DP:GQ:PL	1/1:0,6:6:18:256,18,0
1	24302765	.	T	C	445.77	PASS	AC=2;AF=1.00;AN=2;DP=11;FS=0.000;MLEAC=2;MLEAF=1.00;MQ=60.00;MQ0=0;QD=26.57	GT:AD:DP:GQ:PL	1/1:0,11:11:33:474,33,0
1	24421950	.	C	G	101.28	PASS	AC=2;AF=1.00;AN=2;DP=3;FS=0.000;MLEAC=2;MLEAF=1.00;MQ=60.00;MQ0=0;QD=33.76	GT:AD:DP:GQ:PL	1/1:0,3:3:9:129,9,0
1	24785393	.	C	T	99.28	PASS	AC=2;AF=1.00;AN=2;DP=3;FS=0.000;MLEAC=2;MLEAF=1.00;MQ=60.00;MQ0=0;QD=33.09	GT:AD:DP:GQ:PL	1/1:0,3:3:9:127,9,0
1	24796838	.	A	G	62.74	PASS	AC=2;AF=1.00;AN=2;DP=2;FS=0.000;MLEAC=2;MLEAF=1.00;MQ=60.00;MQ0=0;QD=31.37	GT:AD:DP:GQ:PL	1/1:0,2:2:6:90,6,0
1	24862643	.	T	G	88.77	my_snp_filter	AC=1;AF=0.500;AN=2;BaseQRankSum=0.988;ClippingRankSum=-0.406;DP=6;FS=0.000;MLEAC=1;MLEAF=0.500;MQ=60.00;MQ0=0;MQRankSum=0.406;QD=14.79;ReadPosRankSum=0.406	GT:AD:DP:GQ:PL	0/1:3,3:6:99:117,0,155
1	24862649	.	A	G	88.77	my_snp_filter	AC=1;AF=0.500;AN=2;BaseQRankSum=-0.727;ClippingRankSum=0.727;DP=4;FS=0.000;MLEAC=1;MLEAF=0.500;MQ=60.00;MQ0=0;MQRankSum=-0.727;QD=22.19;ReadPosRankSum=0.727	GT:AD:DP:GQ:PL	0/1:1,3:4:99:117,0,155
1	24863285	.	C	T	190.77	my_snp_filter	AC=1;AF=0.500;AN=2;BaseQRankSum=0.573;ClippingRankSum=0.573;DP=9;FS=0.000;MLEAC=1;MLEAF=0.500;MQ=60.00;MQ0=0;MQRankSum=2.054;QD=21.20;ReadPosRankSum=-0.573	GT:AD:DP:GQ:PL	0/1:3,6:9:92:219,0,92
1	24989762	.	G	T	55.74	PASS	AC=2;AF=1.00;AN=2;DP=2;FS=0.000;MLEAC=2;MLEAF=1.00;MQ=60.00;MQ0=0;QD=27.87	GT:AD:DP:GQ:PL	1/1:0,2:2:6:83,6,0
1	25168124	.	G	C	833.78	my_snp_filter	AC=2;AF=1.00;AN=2;BaseQRankSum=1.103;ClippingRankSum=0.000;DP=22;FS=0.000;MLEAC=2;MLEAF=1.00;MQ=60.00;MQ0=0;MQRankSum=1.419;QD=30.96;ReadPosRankSum=-0.315	GT:AD:DP:GQ:PL	1/1:1,21:22:24:862,24,0
1	25169249	.	C	T	318.77	my_snp_filter	AC=1;AF=0.500;AN=2;BaseQRankSum=0.582;ClippingRankSum=-2.191;DP=25;FS=0.000;MLEAC=1;MLEAF=0.500;MQ=60.00;MQ0=0;MQRankSum=0.749;QD=12.75;ReadPosRankSum=2.191	GT:AD:DP:GQ:PL	0/1:15,10:25:99:347,0,585
1	25169875	.	C	A	924.77	PASS	AC=2;AF=1.00;AN=2;DP=22;FS=0.000;MLEAC=2;MLEAF=1.00;MQ=60.00;MQ0=0;QD=38.46	GT:AD:DP:GQ:PL	1/1:0,22:22:66:953,66,0
1	25570081	.	T	C	390.77	my_snp_filter	AC=1;AF=0.500;AN=2;BaseQRankSum=1.899;ClippingRankSum=-0.836;DP=20;FS=4.320;MLEAC=1;MLEAF=0.500;MQ=60.00;MQ0=0;MQRankSum=0.000;QD=19.54;ReadPosRankSum=0.608	GT:AD:DP:GQ:PL	0/1:9,11:20:99:419,0,312
1	25687742	.	C	T	202.77	my_snp_filter	AC=1;AF=0.500;AN=2;BaseQRankSum=0.825;ClippingRankSum=-1.408;DP=11;FS=2.463;MLEAC=1;MLEAF=0.500;MQ=60.00;MQ0=0;MQRankSum=-0.825;QD=18.43;ReadPosRankSum=1.408	GT:AD:DP:GQ:PL	0/1:5,6:11:99:231,0,182
1	25687901	.	T	C	91.77	my_snp_filter	AC=1;AF=0.500;AN=2;BaseQRankSum=0.690;ClippingRankSum=0.372;DP=18;FS=2.452;MLEAC=1;MLEAF=0.500;MQ=60.00;MQ0=0;MQRankSum=0.265;QD=5.10;ReadPosRankSum=-0.478	GT:AD:DP:GQ:PL	0/1:14,4:18:99:120,0,550
1	25688276	.	A	G	124.77	my_snp_filter	AC=1;AF=0.500;AN=2;BaseQRankSum=0.421;ClippingRankSum=0.922;DP=8;FS=8.451;MLEAC=1;MLEAF=0.500;MQ=60.00;MQ0=0;MQRankSum=1.638;QD=15.60;ReadPosRankSum=-0.922	GT:AD:DP:GQ:PL	0/1:4,4:8:99:153,0,140
1	25818398	.	G	A	44.74	PASS	AC=2;AF=1.00;AN=2;DP=2;FS=0.000;MLEAC=2;MLEAF=1.00;MQ=60.00;MQ0=0;QD=22.37	GT:AD:DP:GQ:PL	1/1:0,2:2:6:72,6,0
1	25818452	.	C	T	51.74	PASS	AC=2;AF=1.00;AN=2;DP=2;FS=0.000;MLEAC=2;MLEAF=1.00;MQ=60.00;MQ0=0;QD=25.87	GT:AD:DP:GQ:PL	1/1:0,2:2:6:79,6,0
1	25826328	.	G	A	183.78	my_snp_filter	AC=1;AF=0.500;AN=2;BaseQRankSum=-0.742;ClippingRankSum=0.742;DP=7;FS=0.000;MLEAC=1;MLEAF=0.500;MQ=60.00;MQ0=0;MQRankSum=-0.742;QD=26.25;ReadPosRankSum=-0.742	GT:AD:DP:GQ:PL	0/1:1,6:7:25:212,0,25
1	25826502	.	A	G	85.77	my_snp_filter	AC=1;AF=0.500;AN=2;BaseQRankSum=1.231;ClippingRankSum=0.358;DP=5;FS=10.000;MLEAC=1;MLEAF=0.500;MQ=60.00;MQ0=0;MQRankSum=1.231;QD=17.15;ReadPosRankSum=0.358	GT:AD:DP:GQ:PL	0/1:2,3:5:69:114,0,69
1	25874322	.	G	A	58.74	PASS	AC=2;AF=1.00;AN=2;DP=2;FS=0.000;MLEAC=2;MLEAF=1.00;MQ=60.00;MQ0=0;QD=29.37	GT:AD:DP:GQ:PL	1/1:0,2:2:6:86,6,0
1	25885592	.	G	A	59.74	PASS	AC=2;AF=1.00;AN=2;DP=2;FS=0.000;MLEAC=2;MLEAF=1.00;MQ=60.00;MQ0=0;QD=29.87	GT:AD:DP:GQ:PL	1/1:0,2:2:6:87,6,0
1	25889632	.	T	C	71.77	my_snp_filter	AC=1;AF=0.500;AN=2;BaseQRankSum=-0.361;ClippingRankSum=-0.876;DP=9;FS=0.000;MLEAC=1;MLEAF=0.500;MQ=60.00;MQ0=0;MQRankSum=-0.729;QD=7.97;ReadPosRankSum=-0.361	GT:AD:DP:GQ:PL	0/1:5,4:9:99:100,0,184
1	25890189	.	A	G	226.77	my_snp_filter	AC=1;AF=0.500;AN=2;BaseQRankSum=-0.318;ClippingRankSum=-0.529;DP=16;FS=0.000;MLEAC=1;MLEAF=0.500;MQ=60.00;MQ0=0;MQRankSum=1.694;QD=14.17;ReadPosRankSum=0.318	GT:AD:DP:GQ:PL	0/1:9,7:16:99:255,0,344
1	25894853	.	G	T	305.77	my_snp_filter	AC=1;AF=0.500;AN=2;BaseQRankSum=-0.648;ClippingRankSum=-0.177;DP=15;FS=13.570;MLEAC=1;MLEAF=0.500;MQ=60.00;MQ0=0;MQRankSum=0.766;QD=20.38;ReadPosRankSum=-0.412	GT:AD:DP:GQ:PL	0/1:6,9:15:99:334,0,211
1	25895238	.	C	T	40.77	my_snp_filter	AC=1;AF=0.500;AN=2;BaseQRankSum=-1.026;ClippingRankSum=1.026;DP=4;FS=0.000;MLEAC=1;MLEAF=0.500;MQ=60.00;MQ0=0;MQRankSum=-1.026;QD=10.19;ReadPosRankSum=-1.026	GT:AD:DP:GQ:PL	0/1:2,2:4:69:69,0,78
1	26131654	.	G	A	109.77	my_snp_filter	AC=1;AF=0.500;AN=2;BaseQRankSum=0.421;ClippingRankSum=-2.017;DP=8;FS=3.136;MLEAC=1;MLEAF=0.500;MQ=60.00;MQ0=0;MQRankSum=-0.922;QD=13.72;ReadPosRankSum=1.368	GT:AD:DP:GQ:PL	0/1:4,4:8:99:138,0,137
1	26138262	.	T	C	121.77	my_snp_filter	AC=1;AF=0.500;AN=2;BaseQRankSum=0.361;ClippingRankSum=-1.652;DP=9;FS=0.000;MLEAC=1;MLEAF=0.500;MQ=60.00;MQ0=0;MQRankSum=0.361;QD=13.53;ReadPosRankSum=1.652	GT:AD:DP:GQ:PL	0/1:5,4:9:99:150,0,189
1	26138364	.	C	G	231.77	my_snp_filter	AC=1;AF=0.500;AN=2;BaseQRankSum=-0.762;ClippingRankSum=0.762;DP=9;FS=0.000;MLEAC=1;MLEAF=0.500;MQ=60.00;MQ0=0;MQRankSum=1.179;QD=25.75;ReadPosRankSum=-0.067	GT:AD:DP:GQ:PL	0/1:2,7:9:61:260,0,61
1	26144545	.	A	T	51.77	my_snp_filter	AC=1;AF=0.500;AN=2;BaseQRankSum=0.736;ClippingRankSum=-0.736;DP=3;FS=0.000;MLEAC=1;MLEAF=0.500;MQ=60.00;MQ0=0;MQRankSum=0.736;QD=17.26;ReadPosRankSum=0.736	GT:AD:DP:GQ:PL	0/1:1,2:3:33:80,0,33
1	26144674	.	G	A	36.77	my_snp_filter	AC=1;AF=0.500;AN=2;BaseQRankSum=0.358;ClippingRankSum=0.358;DP=5;FS=0.000;MLEAC=1;MLEAF=0.500;MQ=60.00;MQ0=0;MQRankSum=0.358;QD=7.35;ReadPosRankSum=-0.358	GT:AD:DP:GQ:PL	0/1:3,2:5:65:65,0,106
1	26148011	.	G	A	120.77	my_snp_filter	AC=1;AF=0.500;AN=2;BaseQRankSum=0.421;ClippingRankSum=-0.421;DP=8;FS=3.136;MLEAC=1;MLEAF=0.500;MQ=60.00;MQ0=0;MQRankSum=-0.922;QD=15.10;ReadPosRankSum=0.421	GT:AD:DP:GQ:PL	0/1:4,4:8:99:149,0,148
1	26158962	.	A	G	200.77	my_snp_filter	AC=1;AF=0.500;AN=2;BaseQRankSum=0.467;ClippingRankSum=2.426;DP=12;FS=21.206;MLEAC=1;MLEAF=0.500;MQ=60.00;MQ0=0;MQRankSum=-0.869;QD=16.73;ReadPosRankSum=0.259	GT:AD:DP:GQ:PL	0/1:6,6:12:99:229,0,221
1	26161037	.	G	C	39.77	my_snp_filter	AC=1;AF=0.500;AN=2;BaseQRankSum=0.720;ClippingRankSum=0.720;DP=6;FS=3.979;MLEAC=1;MLEAF=0.500;MQ=60.00;MQ0=0;MQRankSum=-0.720;QD=6.63;ReadPosRankSum=-0.720	GT:AD:DP:GQ:PL	0/1:4,2:6:68:68,0,125
1	26228409	.	A	G	73.77	my_snp_filter	AC=1;AF=0.500;AN=2;BaseQRankSum=-0.248;ClippingRankSum=1.422;DP=9;FS=7.782;MLEAC=1;MLEAF=0.500;MQ=60.00;MQ0=0;MQRankSum=1.001;QD=8.20;ReadPosRankSum=-1.422	GT:AD:DP:GQ:PL	0/1:6,3:9:99:102,0,219
1	26286840	.	G	A	242.77	my_snp_filter	AC=1;AF=0.500;AN=2;BaseQRankSum=0.000;ClippingRankSum=1.398;DP=11;FS=2.398;MLEAC=1;MLEAF=0.500;MQ=60.00;MQ0=0;MQRankSum=-1.769;QD=22.07;ReadPosRankSum=-1.034	GT:AD:DP:GQ:PL	0/1:4,7:11:99:271,0,134
1	26324582	.	T	G	27.75	LowQual	AC=2;AF=1.00;AN=2;DP=2;FS=0.000;MLEAC=2;MLEAF=1.00;MQ=60.00;MQ0=0;QD=13.87	GT:AD:DP:GQ:PL	1/1:0,2:2:6:55,6,0
1	26436231	.	C	A	62.74	PASS	AC=2;AF=1.00;AN=2;DP=2;FS=0.000;MLEAC=2;MLEAF=1.00;MQ=60.00;MQ0=0;QD=31.37	GT:AD:DP:GQ:PL	1/1:0,2:2:6:90,6,0
1	26437741	.	G	C	101.28	PASS	AC=2;AF=1.00;AN=2;DP=3;FS=0.000;MLEAC=2;MLEAF=1.00;MQ=60.00;MQ0=0;QD=33.76	GT:AD:DP:GQ:PL	1/1:0,3:3:9:129,9,0
1	26448447	.	A	G	147.03	PASS	AC=2;AF=1.00;AN=2;DP=4;FS=0.000;MLEAC=2;MLEAF=1.00;MQ=60.00;MQ0=0;QD=29.48	GT:AD:DP:GQ:PL	1/1:0,4:4:12:175,12,0
1	26448849	.	T	C	240.84	PASS	AC=2;AF=1.00;AN=2;DP=6;FS=0.000;MLEAC=2;MLEAF=1.00;MQ=60.00;MQ0=0;QD=35.61	GT:AD:DP:GQ:PL	1/1:0,6:6:18:269,18,0
1	26449327	.	A	G	195.90	PASS	AC=2;AF=1.00;AN=2;DP=5;FS=0.000;MLEAC=2;MLEAF=1.00;MQ=60.00;MQ0=0;QD=32.49	GT:AD:DP:GQ:PL	1/1:0,5:5:15:224,15,0
1	26449337	.	A	G	195.90	PASS	AC=2;AF=1.00;AN=2;DP=4;FS=0.000;MLEAC=2;MLEAF=1.00;MQ=60.00;MQ0=0;QD=32.10	GT:AD:DP:GQ:PL	1/1:0,4:4:15:224,15,0
1	26449595	.	G	A	135.03	PASS	AC=2;AF=1.00;AN=2;DP=4;FS=0.000;MLEAC=2;MLEAF=1.00;MQ=60.00;MQ0=0;QD=33.76	GT:AD:DP:GQ:PL	1/1:0,4:4:12:163,12,0
1	26450009	.	C	T	106.28	PASS	AC=2;AF=1.00;AN=2;DP=3;FS=0.000;MLEAC=2;MLEAF=1.00;MQ=60.00;MQ0=0;QD=31.05	GT:AD:DP:GQ:PL	1/1:0,3:3:9:134,9,0
1	26450101	.	A	G	151.03	PASS	AC=2;AF=1.00;AN=2;DP=4;FS=0.000;MLEAC=2;MLEAF=1.00;MQ=60.00;MQ0=0;QD=28.27	GT:AD:DP:GQ:PL	1/1:0,4:4:12:179,12,0
1	26496651	.	T	C	843.77	PASS	AC=2;AF=1.00;AN=2;DP=21;FS=0.000;MLEAC=2;MLEAF=1.00;MQ=60.00;MQ0=0;QD=31.32	GT:AD:DP:GQ:PL	1/1:0,21:21:63:872,63,0
1	26497340	.	A	C	174.90	PASS	AC=2;AF=1.00;AN=2;DP=5;FS=0.000;MLEAC=2;MLEAF=1.00;MQ=60.00;MQ0=0;QD=34.98	GT:AD:DP:GQ:PL	1/1:0,5:5:15:203,15,0
1	26562761	.	T	C	57.74	PASS	AC=2;AF=1.00;AN=2;DP=2;FS=0.000;MLEAC=2;MLEAF=1.00;MQ=60.00;MQ0=0;QD=28.87	GT:AD:DP:GQ:PL	1/1:0,2:2:6:85,6,0
1	26603993	.	A	C	104.77	my_snp_filter	AC=1;AF=0.500;AN=2;BaseQRankSum=-0.937;ClippingRankSum=-0.550;DP=7;FS=3.136;MLEAC=1;MLEAF=0.500;MQ=60.00;MQ0=0;MQRankSum=0.000;QD=14.97;ReadPosRankSum=0.550	GT:AD:DP:GQ:PL	0/1:3,4:7:99:133,0,115
1	26610891	.	A	C	74.77	my_snp_filter	AC=1;AF=0.500;AN=2;BaseQRankSum=-0.322;ClippingRankSum=0.322;DP=8;FS=3.332;MLEAC=1;MLEAF=0.500;MQ=60.00;MQ0=0;MQRankSum=0.322;QD=9.35;ReadPosRankSum=0.322	GT:AD:DP:GQ:PL	0/1:5,3:8:99:103,0,194
1	26627478	.	T	C	40.77	my_snp_filter	AC=1;AF=0.500;AN=2;BaseQRankSum=-1.026;ClippingRankSum=-1.026;DP=4;FS=0.000;MLEAC=1;MLEAF=0.500;MQ=60.00;MQ0=0;MQRankSum=-1.026;QD=10.19;ReadPosRankSum=1.026	GT:AD:DP:GQ:PL	0/1:2,2:4:69:69,0,75
1	26767367	.	C	T	52.77	my_snp_filter	AC=1;AF=0.500;AN=2;BaseQRankSum=0.736;ClippingRankSum=0.736;DP=3;FS=4.771;MLEAC=1;MLEAF=0.500;MQ=60.00;MQ0=0;MQRankSum=0.736;QD=17.59;ReadPosRankSum=-0.736	GT:AD:DP:GQ:PL	0/1:1,2:3:34:81,0,34
1	26786627	.	G	A	197.77	my_snp_filter	AC=1;AF=0.500;AN=2;BaseQRankSum=0.633;ClippingRankSum=0.365;DP=10;FS=0.000;MLEAC=1;MLEAF=0.500;MQ=60.00;MQ0=0;MQRankSum=0.000;QD=19.78;ReadPosRankSum=1.036	GT:AD:DP:GQ:PL	0/1:4,6:10:99:226,0,131
1	26797508	.	C	T	74.77	my_snp_filter	AC=1;AF=0.500;AN=2;BaseQRankSum=1.001;ClippingRankSum=-0.573;DP=9;FS=6.455;MLEAC=1;MLEAF=0.500;MQ=60.00;MQ0=0;MQRankSum=0.573;QD=8.31;ReadPosRankSum=0.573	GT:AD:DP:GQ:PL	0/1:6,3:9:99:103,0,190
1	26801762	.	G	T	56.77	my_snp_filter	AC=1;AF=0.500;AN=2;BaseQRankSum=-1.937;ClippingRankSum=0.978;DP=37;FS=13.742;MLEAC=1;MLEAF=0.500;MQ=60.00;MQ0=0;MQRankSum=-0.572;QD=1.53;ReadPosRankSum=-1.051	GT:AD:DP:GQ:PL	0/1:29,8:37:85:85,0,821
1	26856462	.	T	G	228.84	PASS	AC=2;AF=1.00;AN=2;DP=6;FS=0.000;MLEAC=2;MLEAF=1.00;MQ=60.00;MQ0=0;QD=22.41	GT:AD:DP:GQ:PL	1/1:0,6:6:18:257,18,0
1	26879920	.	T	C	498.77	PASS	AC=2;AF=1.00;AN=2;DP=13;FS=0.000;MLEAC=2;MLEAF=1.00;MQ=60.00;MQ0=0;QD=25.20	GT:AD:DP:GQ:PL	1/1:0,13:13:39:527,39,0
1	26887592	.	T	C	62.77	my_snp_filter	AC=1;AF=0.500;AN=2;BaseQRankSum=-0.566;ClippingRankSum=0.382;DP=11;FS=0.000;MLEAC=1;MLEAF=0.500;MQ=60.00;MQ0=0;MQRankSum=-0.382;QD=5.71;ReadPosRankSum=-0.382	GT:AD:DP:GQ:PL	0/1:8,3:11:91:91,0,306
1	26900708	.	G	A	234.77	my_snp_filter	AC=1;AF=0.500;AN=2;BaseQRankSum=0.637;ClippingRankSum=-0.289;DP=15;FS=5.021;MLEAC=1;MLEAF=0.500;MQ=60.00;MQ0=0;MQRankSum=0.637;QD=15.65;ReadPosRankSum=1.215	GT:AD:DP:GQ:PL	0/1:8,7:15:99:263,0,298
1	26900735	.	C	G	749.77	PASS	AC=2;AF=1.00;AN=2;DP=18;FS=0.000;MLEAC=2;MLEAF=1.00;MQ=60.00;MQ0=0;QD=30.61	GT:AD:DP:GQ:PL	1/1:0,18:18:54:778,54,0
1	26900805	.	G	A	115.77	my_snp_filter	AC=1;AF=0.500;AN=2;BaseQRankSum=0.000;ClippingRankSum=-0.597;DP=11;FS=0.000;MLEAC=1;MLEAF=0.500;MQ=60.00;MQ0=0;MQRankSum=-1.034;QD=10.52;ReadPosRankSum=0.278	GT:AD:DP:GQ:PL	0/1:7,4:11:99:144,0,265
1	26900920	.	A	T	116.77	my_snp_filter	AC=1;AF=0.500;AN=2;BaseQRankSum=-0.937;ClippingRankSum=-0.550;DP=7;FS=3.136;MLEAC=1;MLEAF=0.500;MQ=60.00;MQ0=0;MQRankSum=-0.550;QD=16.68;ReadPosRankSum=0.550	GT:AD:DP:GQ:PL	0/1:3,4:7:99:145,0,110
1	26901090	.	C	T	263.77	my_snp_filter	AC=1;AF=0.500;AN=2;BaseQRankSum=0.000;ClippingRankSum=1.670;DP=13;FS=0.000;MLEAC=1;MLEAF=0.500;MQ=60.00;MQ0=0;MQRankSum=-0.437;QD=20.29;ReadPosRankSum=-1.670	GT:AD:DP:GQ:PL	0/1:5,8:13:99:292,0,171
1	26901319	.	G	A	277.77	my_snp_filter	AC=1;AF=0.500;AN=2;BaseQRankSum=-1.931;ClippingRankSum=-0.382;DP=11;FS=0.000;MLEAC=1;MLEAF=0.500;MQ=60.00;MQ0=0;MQRankSum=-0.978;QD=25.25;ReadPosRankSum=0.000	GT:AD:DP:GQ:PL	0/1:3,8:11:99:306,0,103
1	27023903	.	T	C	26.78	LowQual;my_snp_filter	AC=1;AF=0.500;AN=2;BaseQRankSum=0.000;ClippingRankSum=0.572;DP=8;FS=3.680;MLEAC=1;MLEAF=0.500;MQ=60.00;MQ0=0;MQRankSum=0.572;QD=3.35;ReadPosRankSum=-0.572	GT:AD:DP:GQ:PL	0/1:6,2:8:55:55,0,215
1	27153243	.	G	T	47.77	my_snp_filter	AC=1;AF=0.500;AN=2;BaseQRankSum=0.736;ClippingRankSum=0.736;DP=3;FS=4.771;MLEAC=1;MLEAF=0.500;MQ=60.00;MQ0=0;MQRankSum=0.736;QD=15.92;ReadPosRankSum=-0.736	GT:AD:DP:GQ:PL	0/1:1,2:3:31:76,0,31
1	27204516	.	T	C	49.77	my_snp_filter	AC=1;AF=0.500;AN=2;BaseQRankSum=1.026;ClippingRankSum=0.000;DP=4;FS=0.000;MLEAC=1;MLEAF=0.500;MQ=60.00;MQ0=0;MQRankSum=-1.026;QD=12.44;ReadPosRankSum=-1.026	GT:AD:DP:GQ:PL	0/1:2,2:4:77:78,0,77
1	27210721	.	T	C	362.77	my_snp_filter	AC=1;AF=0.500;AN=2;BaseQRankSum=0.058;ClippingRankSum=-1.796;DP=24;FS=6.629;MLEAC=1;MLEAF=0.500;MQ=60.00;MQ0=0;MQRankSum=-0.348;QD=15.12;ReadPosRankSum=1.796	GT:AD:DP:GQ:PL	0/1:13,11:24:99:391,0,457
1	27426796	.	T	C	132.03	PASS	AC=2;AF=1.00;AN=2;DP=4;FS=0.000;MLEAC=2;MLEAF=1.00;MQ=60.00;MQ0=0;QD=33.01	GT:AD:DP:GQ:PL	1/1:0,4:4:12:160,12,0
1	27427041	.	T	C	360.78	PASS	AC=2;AF=1.00;AN=2;DP=9;FS=0.000;MLEAC=2;MLEAF=1.00;MQ=60.00;MQ0=0;QD=29.23	GT:AD:DP:GQ:PL	1/1:0,9:9:27:389,27,0
1	27652898	.	T	C	42.74	PASS	AC=2;AF=1.00;AN=2;DP=2;FS=0.000;MLEAC=2;MLEAF=1.00;MQ=60.00;MQ0=0;QD=21.37	GT:AD:DP:GQ:PL	1/1:0,2:2:6:70,6,0
1	27652916	.	A	G	62.74	PASS	AC=2;AF=1.00;AN=2;DP=2;FS=0.000;MLEAC=2;MLEAF=1.00;MQ=60.00;MQ0=0;QD=31.37	GT:AD:DP:GQ:PL	1/1:0,2:2:6:90,6,0
1	27652918	.	G	A	62.74	PASS	AC=2;AF=1.00;AN=2;DP=2;FS=0.000;MLEAC=2;MLEAF=1.00;MQ=60.00;MQ0=0;QD=31.37	GT:AD:DP:GQ:PL	1/1:0,2:2:6:90,6,0
1	27661707	.	T	C	61.74	PASS	AC=2;AF=1.00;AN=2;DP=2;FS=0.000;MLEAC=2;MLEAF=1.00;MQ=60.00;MQ0=0;QD=30.87	GT:AD:DP:GQ:PL	1/1:0,2:2:6:89,6,0
1	27662235	.	G	T	363.77	PASS	AC=2;AF=1.00;AN=2;DP=10;FS=0.000;MLEAC=2;MLEAF=1.00;MQ=60.00;MQ0=0;QD=34.08	GT:AD:DP:GQ:PL	1/1:0,10:10:30:392,30,0
1	27662666	.	A	G	477.77	PASS	AC=2;AF=1.00;AN=2;DP=13;FS=0.000;MLEAC=2;MLEAF=1.00;MQ=60.00;MQ0=0;QD=31.03	GT:AD:DP:GQ:PL	1/1:0,13:13:39:506,39,0
1	27670694	.	A	G	45.77	my_snp_filter	AC=1;AF=0.500;AN=2;BaseQRankSum=0.000;ClippingRankSum=-1.026;DP=4;FS=0.000;MLEAC=1;MLEAF=0.500;MQ=60.00;MQ0=0;MQRankSum=1.026;QD=11.44;ReadPosRankSum=1.026	GT:AD:DP:GQ:PL	0/1:2,2:4:74:74,0,74
1	27671271	.	T	C	93.28	PASS	AC=2;AF=1.00;AN=2;DP=3;FS=0.000;MLEAC=2;MLEAF=1.00;MQ=60.00;MQ0=0;QD=31.09	GT:AD:DP:GQ:PL	1/1:0,3:3:9:121,9,0
1	27676925	.	G	A	640.77	PASS	AC=2;AF=1.00;AN=2;DP=16;FS=0.000;MLEAC=2;MLEAF=1.00;MQ=60.00;MQ0=0;QD=27.47	GT:AD:DP:GQ:PL	1/1:0,16:16:48:669,48,0
1	27678712	.	A	G	50.77	my_snp_filter	AC=1;AF=0.500;AN=2;BaseQRankSum=0.736;ClippingRankSum=-0.736;DP=3;FS=0.000;MLEAC=1;MLEAF=0.500;MQ=60.00;MQ0=0;MQRankSum=0.736;QD=16.92;ReadPosRankSum=0.736	GT:AD:DP:GQ:PL	0/1:1,2:3:37:79,0,37
1	27679692	.	A	G	45.74	PASS	AC=2;AF=1.00;AN=2;DP=2;FS=0.000;MLEAC=2;MLEAF=1.00;MQ=60.00;MQ0=0;QD=22.87	GT:AD:DP:GQ:PL	1/1:0,2:2:6:73,6,0
1	27679797	.	A	G	268.80	PASS	AC=2;AF=1.00;AN=2;DP=7;FS=0.000;MLEAC=2;MLEAF=1.00;MQ=60.00;MQ0=0;QD=29.56	GT:AD:DP:GQ:PL	1/1:0,7:7:21:297,21,0
1	27679954	.	G	A	192.90	my_snp_filter	AC=1;AF=0.500;AN=2;BaseQRankSum=0.747;ClippingRankSum=-0.747;DP=8;FS=0.000;MLEAC=1;MLEAF=0.500;MQ=60.00;MQ0=0;MQRankSum=0.747;QD=24.11;ReadPosRankSum=0.747	GT:AD:DP:GQ:PL	0/1:1,7:8:15:221,0,15
1	27680292	.	A	G	192.90	PASS	AC=2;AF=1.00;AN=2;DP=5;FS=0.000;MLEAC=2;MLEAF=1.00;MQ=60.00;MQ0=0;QD=26.72	GT:AD:DP:GQ:PL	1/1:0,5:5:15:221,15,0
1	27688633	.	G	A	325.78	PASS	AC=2;AF=1.00;AN=2;DP=8;FS=0.000;MLEAC=2;MLEAF=1.00;MQ=60.00;MQ0=0;QD=28.56	GT:AD:DP:GQ:PL	1/1:0,8:8:24:354,24,0
1	27731972	.	C	T	338.77	my_snp_filter	AC=1;AF=0.500;AN=2;BaseQRankSum=1.088;ClippingRankSum=-1.220;DP=22;FS=0.000;MLEAC=1;MLEAF=0.500;MQ=60.00;MQ0=0;MQRankSum=-0.692;QD=15.40;ReadPosRankSum=1.220	GT:AD:DP:GQ:PL	0/1:12,10:22:99:367,0,419
1	27875824	.	C	T	60.74	PASS	AC=2;AF=1.00;AN=2;DP=2;FS=0.000;MLEAC=2;MLEAF=1.00;MQ=60.00;MQ0=0;QD=30.37	GT:AD:DP:GQ:PL	1/1:0,2:2:6:88,6,0
1	27876482	.	C	A	141.03	PASS	AC=2;AF=1.00;AN=2;DP=4;FS=0.000;MLEAC=2;MLEAF=1.00;MQ=60.00;MQ0=0;QD=21.05	GT:AD:DP:GQ:PL	1/1:0,4:4:12:169,12,0
1	28149924	.	A	T	77.77	my_snp_filter	AC=1;AF=0.500;AN=2;BaseQRankSum=-1.300;ClippingRankSum=0.550;DP=7;FS=0.000;MLEAC=1;MLEAF=0.500;MQ=60.00;MQ0=0;MQRankSum=-0.550;QD=11.11;ReadPosRankSum=-0.550	GT:AD:DP:GQ:PL	0/1:4,3:7:99:106,0,156
1	28150462	.	C	G	51.77	my_snp_filter	AC=1;AF=0.500;AN=2;BaseQRankSum=-0.736;ClippingRankSum=-0.736;DP=3;FS=0.000;MLEAC=1;MLEAF=0.500;MQ=60.00;MQ0=0;MQRankSum=0.736;QD=17.26;ReadPosRankSum=0.736	GT:AD:DP:GQ:PL	0/1:1,2:3:37:80,0,37
1	28218100	.	T	C	62.74	PASS	AC=2;AF=1.00;AN=2;DP=2;FS=0.000;MLEAC=2;MLEAF=1.00;MQ=60.00;MQ0=0;QD=31.37	GT:AD:DP:GQ:PL	1/1:0,2:2:6:90,6,0
1	28241083	.	G	A	134.77	my_snp_filter	AC=1;AF=0.500;AN=2;BaseQRankSum=0.731;ClippingRankSum=-0.731;DP=5;FS=0.000;MLEAC=1;MLEAF=0.500;MQ=60.00;MQ0=0;MQRankSum=0.731;QD=26.95;ReadPosRankSum=0.731	GT:AD:DP:GQ:PL	0/1:1,4:5:29:163,0,29
1	28268188	.	G	A	58.74	PASS	AC=2;AF=1.00;AN=2;DP=2;FS=0.000;MLEAC=2;MLEAF=1.00;MQ=60.00;MQ0=0;QD=29.37	GT:AD:DP:GQ:PL	1/1:0,2:2:6:86,6,0
1	28282292	.	T	C	194.90	PASS	AC=2;AF=1.00;AN=2;DP=5;FS=0.000;MLEAC=2;MLEAF=1.00;MQ=60.00;MQ0=0;QD=26.62	GT:AD:DP:GQ:PL	1/1:0,5:5:15:223,15,0
1	28285534	.	T	C	280.80	PASS	AC=2;AF=1.00;AN=2;DP=7;FS=0.000;MLEAC=2;MLEAF=1.00;MQ=60.00;MQ0=0;QD=33.05	GT:AD:DP:GQ:PL	1/1:0,7:7:21:309,21,0
1	28289188	.	G	A	15.65	LowQual	AC=2;AF=1.00;AN=2;DP=1;FS=0.000;MLEAC=2;MLEAF=1.00;MQ=60.00;MQ0=0;QD=15.65	GT:AD:DP:GQ:PL	1/1:0,1:1:3:42,3,0
1	28535233	.	T	C	90.28	PASS	AC=2;AF=1.00;AN=2;DP=3;FS=0.000;MLEAC=2;MLEAF=1.00;MQ=60.00;MQ0=0;QD=30.09	GT:AD:DP:GQ:PL	1/1:0,3:3:9:118,9,0
1	28562676	.	A	G	1227.77	PASS	AC=2;AF=1.00;AN=2;DP=29;FS=0.000;MLEAC=2;MLEAF=1.00;MQ=60.00;MQ0=0;QD=26.25	GT:AD:DP:GQ:PL	1/1:0,29:29:87:1256,87,0
1	28563084	.	C	T	428.77	PASS	AC=2;AF=1.00;AN=2;DP=11;FS=0.000;MLEAC=2;MLEAF=1.00;MQ=60.00;MQ0=0;QD=35.69	GT:AD:DP:GQ:PL	1/1:0,11:11:33:457,33,0
1	28564252	.	A	G	502.77	PASS	AC=2;AF=1.00;AN=2;DP=12;FS=0.000;MLEAC=2;MLEAF=1.00;MQ=60.00;MQ0=0;QD=25.88	GT:AD:DP:GQ:PL	1/1:0,12:12:36:531,36,0
1	28564279	.	A	G	319.78	PASS	AC=2;AF=1.00;AN=2;DP=8;FS=0.000;MLEAC=2;MLEAF=1.00;MQ=60.00;MQ0=0;QD=28.14	GT:AD:DP:GQ:PL	1/1:0,8:8:24:348,24,0
1	28566173	.	G	A	189.90	PASS	AC=2;AF=1.00;AN=2;DP=5;FS=0.000;MLEAC=2;MLEAF=1.00;MQ=60.00;MQ0=0;QD=27.22	GT:AD:DP:GQ:PL	1/1:0,5:5:15:218,15,0
1	28566608	.	G	T	104.28	PASS	AC=2;AF=1.00;AN=2;DP=3;FS=0.000;MLEAC=2;MLEAF=1.00;MQ=60.00;MQ0=0;QD=34.76	GT:AD:DP:GQ:PL	1/1:0,3:3:9:132,9,0
1	28566740	.	T	A	151.03	PASS	AC=2;AF=1.00;AN=2;DP=4;FS=0.000;MLEAC=2;MLEAF=1.00;MQ=60.00;MQ0=0;QD=34.36	GT:AD:DP:GQ:PL	1/1:0,4:4:12:179,12,0
1	28567205	.	G	A	51.74	PASS	AC=2;AF=1.00;AN=2;DP=2;FS=0.000;MLEAC=2;MLEAF=1.00;MQ=60.00;MQ0=0;QD=25.87	GT:AD:DP:GQ:PL	1/1:0,2:2:6:79,6,0
1	28568258	.	T	A	60.74	PASS	AC=2;AF=1.00;AN=2;DP=2;FS=0.000;MLEAC=2;MLEAF=1.00;MQ=60.00;MQ0=0;QD=30.37	GT:AD:DP:GQ:PL	1/1:0,2:2:6:88,6,0
1	28570349	.	G	A	62.74	PASS	AC=2;AF=1.00;AN=2;DP=2;FS=0.000;MLEAC=2;MLEAF=1.00;MQ=60.00;MQ0=0;QD=31.37	GT:AD:DP:GQ:PL	1/1:0,2:2:6:90,6,0
1	28572480	.	C	T	62.74	PASS	AC=2;AF=1.00;AN=2;DP=2;FS=0.000;MLEAC=2;MLEAF=1.00;MQ=60.00;MQ0=0;QD=31.37	GT:AD:DP:GQ:PL	1/1:0,2:2:6:90,6,0
1	28825370	.	A	G	51.77	my_snp_filter	AC=1;AF=0.500;AN=2;BaseQRankSum=0.736;ClippingRankSum=0.736;DP=3;FS=0.000;MLEAC=1;MLEAF=0.500;MQ=60.00;MQ0=0;MQRankSum=0.736;QD=17.26;ReadPosRankSum=0.736	GT:AD:DP:GQ:PL	0/1:1,2:3:33:80,0,33
1	28825433	.	A	G	38.77	my_snp_filter	AC=1;AF=0.500;AN=2;BaseQRankSum=-1.231;ClippingRankSum=0.358;DP=5;FS=0.000;MLEAC=1;MLEAF=0.500;MQ=60.00;MQ0=0;MQRankSum=0.358;QD=7.75;ReadPosRankSum=0.358	GT:AD:DP:GQ:PL	0/1:3,2:5:67:67,0,116
1	28826031	.	A	G	34.77	my_snp_filter	AC=1;AF=0.500;AN=2;BaseQRankSum=0.572;ClippingRankSum=1.067;DP=8;FS=0.000;MLEAC=1;MLEAF=0.500;MQ=60.00;MQ0=0;MQRankSum=-1.067;QD=4.35;ReadPosRankSum=-1.067	GT:AD:DP:GQ:PL	0/1:6,2:8:63:63,0,229
1	28826190	.	A	G	26.78	LowQual;my_snp_filter	AC=1;AF=0.500;AN=2;BaseQRankSum=-0.720;ClippingRankSum=-0.720;DP=6;FS=3.979;MLEAC=1;MLEAF=0.500;MQ=60.00;MQ0=0;MQRankSum=-0.720;QD=4.46;ReadPosRankSum=0.720	GT:AD:DP:GQ:PL	0/1:4,2:6:55:55,0,154
1	28835937	.	A	G	48.77	my_snp_filter	AC=1;AF=0.500;AN=2;BaseQRankSum=-1.386;ClippingRankSum=-0.546;DP=10;FS=0.000;MLEAC=1;MLEAF=0.500;MQ=60.00;MQ0=0;MQRankSum=0.895;QD=4.88;ReadPosRankSum=0.546	GT:AD:DP:GQ:PL	0/1:7,3:10:77:77,0,266
1	28866764	.	A	G	11.83	LowQual	AC=2;AF=1.00;AN=2;DP=1;FS=0.000;MLEAC=2;MLEAF=1.00;MQ=60.00;MQ0=0;QD=11.83	GT:AD:DP:GQ:PL	1/1:0,1:1:3:38,3,0
1	28871376	.	G	A	47.77	my_snp_filter	AC=1;AF=0.500;AN=2;BaseQRankSum=-1.026;ClippingRankSum=-1.026;DP=4;FS=0.000;MLEAC=1;MLEAF=0.500;MQ=60.00;MQ0=0;MQRankSum=0.000;QD=11.94;ReadPosRankSum=1.026	GT:AD:DP:GQ:PL	0/1:2,2:4:76:76,0,79
1	28931901	.	T	A	388.77	my_snp_filter	AC=1;AF=0.500;AN=2;BaseQRankSum=1.693;ClippingRankSum=-0.372;DP=19;FS=1.808;MLEAC=1;MLEAF=0.500;MQ=60.00;MQ0=0;MQRankSum=-0.206;QD=20.46;ReadPosRankSum=0.950	GT:AD:DP:GQ:PL	0/1:8,11:19:99:417,0,256
1	29063559	.	A	C	460.77	PASS	AC=2;AF=1.00;AN=2;DP=13;FS=0.000;MLEAC=2;MLEAF=1.00;MQ=60.00;MQ0=0;QD=28.25	GT:AD:DP:GQ:PL	1/1:0,13:13:39:489,39,0
1	29309138	.	T	C	260.03	my_snp_filter	AC=1;AF=0.500;AN=2;BaseQRankSum=0.747;ClippingRankSum=-0.747;DP=8;FS=0.000;MLEAC=1;MLEAF=0.500;MQ=60.00;MQ0=0;MQRankSum=0.747;QD=32.50;ReadPosRankSum=0.747	GT:AD:DP:GQ:PL	0/1:1,7:8:12:288,0,12
1	29443675	.	T	C	101.28	PASS	AC=2;AF=1.00;AN=2;DP=3;FS=0.000;MLEAC=2;MLEAF=1.00;MQ=60.00;MQ0=0;QD=33.76	GT:AD:DP:GQ:PL	1/1:0,3:3:9:129,9,0
1	29443723	.	A	G	311.78	PASS	AC=2;AF=1.00;AN=2;DP=8;FS=0.000;MLEAC=2;MLEAF=1.00;MQ=60.00;MQ0=0;QD=33.10	GT:AD:DP:GQ:PL	1/1:0,8:8:24:340,24,0
1	29445227	.	T	C	106.28	PASS	AC=2;AF=1.00;AN=2;DP=3;FS=0.000;MLEAC=2;MLEAF=1.00;MQ=60.00;MQ0=0;QD=25.05	GT:AD:DP:GQ:PL	1/1:0,3:3:9:134,9,0
1	29445514	.	C	A	146.03	PASS	AC=2;AF=1.00;AN=2;DP=4;FS=0.000;MLEAC=2;MLEAF=1.00;MQ=60.00;MQ0=0;QD=28.82	GT:AD:DP:GQ:PL	1/1:0,4:4:12:174,12,0
1	29445598	.	A	G	62.74	PASS	AC=2;AF=1.00;AN=2;DP=2;FS=0.000;MLEAC=2;MLEAF=1.00;MQ=60.00;MQ0=0;QD=31.37	GT:AD:DP:GQ:PL	1/1:0,2:2:6:90,6,0
1	29475341	.	C	T	382.77	my_snp_filter	AC=1;AF=0.500;AN=2;BaseQRankSum=0.769;ClippingRankSum=-0.831;DP=23;FS=1.674;MLEAC=1;MLEAF=0.500;MQ=60.00;MQ0=0;MQRankSum=0.154;QD=16.64;ReadPosRankSum=2.554	GT:AD:DP:GQ:PL	0/1:12,11:23:99:411,0,400
1	29475394	.	C	G	600.77	my_snp_filter	AC=1;AF=0.500;AN=2;BaseQRankSum=0.282;ClippingRankSum=-0.235;DP=28;FS=0.000;MLEAC=1;MLEAF=0.500;MQ=60.00;MQ0=0;MQRankSum=-1.223;QD=21.46;ReadPosRankSum=0.094	GT:AD:DP:GQ:PL	0/1:11,17:28:99:629,0,377
1	29475648	.	T	G	1158.77	PASS	AC=2;AF=1.00;AN=2;DP=28;FS=0.000;MLEAC=2;MLEAF=1.00;MQ=60.00;MQ0=0;QD=31.28	GT:AD:DP:GQ:PL	1/1:0,28:28:84:1187,84,0
1	29478419	.	C	T	62.74	PASS	AC=2;AF=1.00;AN=2;DP=2;FS=0.000;MLEAC=2;MLEAF=1.00;MQ=60.00;MQ0=0;QD=31.37	GT:AD:DP:GQ:PL	1/1:0,2:2:6:90,6,0
1	29486527	.	A	G	52.77	my_snp_filter	AC=1;AF=0.500;AN=2;BaseQRankSum=0.736;ClippingRankSum=0.736;DP=3;FS=4.771;MLEAC=1;MLEAF=0.500;MQ=60.00;MQ0=0;MQRankSum=0.736;QD=17.59;ReadPosRankSum=-0.736	GT:AD:DP:GQ:PL	0/1:1,2:3:36:81,0,36
1	29497250	.	T	C	107.28	PASS	AC=2;AF=1.00;AN=2;DP=3;FS=0.000;MLEAC=2;MLEAF=1.00;MQ=60.00;MQ0=0;QD=29.55	GT:AD:DP:GQ:PL	1/1:0,3:3:9:135,9,0
1	29498390	.	T	G	62.74	PASS	AC=2;AF=1.00;AN=2;DP=2;FS=0.000;MLEAC=2;MLEAF=1.00;MQ=60.00;MQ0=0;QD=31.37	GT:AD:DP:GQ:PL	1/1:0,2:2:6:90,6,0
1	29499425	.	T	G	60.74	PASS	AC=2;AF=1.00;AN=2;DP=2;FS=0.000;MLEAC=2;MLEAF=1.00;MQ=60.00;MQ0=0;QD=30.37	GT:AD:DP:GQ:PL	1/1:0,2:2:6:88,6,0
1	29500815	.	T	C	93.28	PASS	AC=2;AF=1.00;AN=2;DP=3;FS=0.000;MLEAC=2;MLEAF=1.00;MQ=60.00;MQ0=0;QD=31.09	GT:AD:DP:GQ:PL	1/1:0,3:3:9:121,9,0
1	29503214	.	G	A	59.74	PASS	AC=2;AF=1.00;AN=2;DP=2;FS=0.000;MLEAC=2;MLEAF=1.00;MQ=60.00;MQ0=0;QD=29.87	GT:AD:DP:GQ:PL	1/1:0,2:2:6:87,6,0
1	29507100	.	A	C	55.74	PASS	AC=2;AF=1.00;AN=2;DP=2;FS=0.000;MLEAC=2;MLEAF=1.00;MQ=60.00;MQ0=0;QD=27.87	GT:AD:DP:GQ:PL	1/1:0,2:2:6:83,6,0
1	29508350	.	C	T	69.77	my_snp_filter	AC=1;AF=0.500;AN=2;BaseQRankSum=0.550;ClippingRankSum=0.000;DP=7;FS=0.000;MLEAC=1;MLEAF=0.500;MQ=60.00;MQ0=0;MQRankSum=0.550;QD=9.97;ReadPosRankSum=0.000	GT:AD:DP:GQ:PL	0/1:4,3:7:98:98,0,133
1	29529699	.	T	C	70.28	PASS	AC=2;AF=1.00;AN=2;DP=3;FS=0.000;MLEAC=2;MLEAF=1.00;MQ=60.00;MQ0=0;QD=23.43	GT:AD:DP:GQ:PL	1/1:0,3:3:9:98,9,0
1	29542637	.	A	G	318.78	PASS	AC=2;AF=1.00;AN=2;DP=9;FS=0.000;MLEAC=2;MLEAF=1.00;MQ=60.00;MQ0=0;QD=29.10	GT:AD:DP:GQ:PL	1/1:0,9:9:27:347,27,0
1	31408056	.	T	C	52.74	PASS	AC=2;AF=1.00;AN=2;DP=2;FS=0.000;MLEAC=2;MLEAF=1.00;MQ=60.00;MQ0=0;QD=26.37	GT:AD:DP:GQ:PL	1/1:0,2:2:6:80,6,0
1	31426815	.	A	G	289.78	my_snp_filter	AC=1;AF=0.500;AN=2;BaseQRankSum=0.480;ClippingRankSum=1.271;DP=10;FS=2.730;MLEAC=1;MLEAF=0.500;MQ=60.00;MQ0=0;MQRankSum=0.480;QD=28.98;ReadPosRankSum=0.898	GT:AD:DP:GQ:PL	0/1:2,8:10:26:318,0,26
1	31760174	.	T	C	59.74	PASS	AC=2;AF=1.00;AN=2;DP=2;FS=0.000;MLEAC=2;MLEAF=1.00;MQ=60.00;MQ0=0;QD=29.87	GT:AD:DP:GQ:PL	1/1:0,2:2:6:87,6,0
1	31837320	.	T	C	106.77	my_snp_filter	AC=1;AF=0.500;AN=2;BaseQRankSum=1.312;ClippingRankSum=0.077;DP=13;FS=0.000;MLEAC=1;MLEAF=0.500;MQ=60.00;MQ0=0;MQRankSum=-1.466;QD=8.21;ReadPosRankSum=-0.077	GT:AD:DP:GQ:PL	0/1:9,4:13:99:135,0,336
1	31838995	.	T	C	107.28	PASS	AC=2;AF=1.00;AN=2;DP=3;FS=0.000;MLEAC=2;MLEAF=1.00;MQ=60.00;MQ0=0;QD=26.96	GT:AD:DP:GQ:PL	1/1:0,3:3:9:135,9,0
1	31886833	.	T	C	49.79	my_snp_filter	AC=1;AF=0.500;AN=2;BaseQRankSum=0.736;ClippingRankSum=-0.736;DP=3;FS=0.000;MLEAC=1;MLEAF=0.500;MQ=60.00;MQ0=0;MQRankSum=0.736;QD=16.60;ReadPosRankSum=0.736	GT:AD:DP:GQ:PL	0/1:1,2:3:22:78,0,22
1	31888680	.	T	C	60.74	PASS	AC=2;AF=1.00;AN=2;DP=2;FS=0.000;MLEAC=2;MLEAF=1.00;MQ=60.00;MQ0=0;QD=30.37	GT:AD:DP:GQ:PL	1/1:0,2:2:6:88,6,0
1	31894402	.	G	A	91.80	my_snp_filter	AC=1;AF=0.500;AN=2;BaseQRankSum=0.731;ClippingRankSum=-0.731;DP=5;FS=6.990;MLEAC=1;MLEAF=0.500;MQ=60.00;MQ0=0;MQRankSum=-0.731;QD=18.36;ReadPosRankSum=0.731	GT:AD:DP:GQ:PL	0/1:1,4:5:21:120,0,21
1	31895806	.	C	G	38.77	my_snp_filter	AC=1;AF=0.500;AN=2;BaseQRankSum=0.720;ClippingRankSum=-0.720;DP=6;FS=3.310;MLEAC=1;MLEAF=0.500;MQ=60.00;MQ0=0;MQRankSum=-0.720;QD=6.46;ReadPosRankSum=0.720	GT:AD:DP:GQ:PL	0/1:4,2:6:67:67,0,155
1	31898132	.	T	C	59.74	PASS	AC=2;AF=1.00;AN=2;DP=2;FS=0.000;MLEAC=2;MLEAF=1.00;MQ=60.00;MQ0=0;QD=29.87	GT:AD:DP:GQ:PL	1/1:0,2:2:6:87,6,0
1	31898234	.	T	C	963.77	my_snp_filter	AC=1;AF=0.500;AN=2;BaseQRankSum=2.675;ClippingRankSum=0.175;DP=31;FS=4.451;MLEAC=1;MLEAF=0.500;MQ=60.00;MQ0=0;MQRankSum=-0.175;QD=31.09;ReadPosRankSum=2.325	GT:AD:DP:GQ:PL	0/1:6,25:31:99:992,0,142
1	31898463	.	C	T	59.74	PASS	AC=2;AF=1.00;AN=2;DP=2;FS=0.000;MLEAC=2;MLEAF=1.00;MQ=60.00;MQ0=0;QD=29.87	GT:AD:DP:GQ:PL	1/1:0,2:2:6:87,6,0
1	31899684	.	A	T	80.78	my_snp_filter	AC=1;AF=0.500;AN=2;BaseQRankSum=0.727;ClippingRankSum=-0.727;DP=4;FS=0.000;MLEAC=1;MLEAF=0.500;MQ=60.00;MQ0=0;MQRankSum=0.727;QD=20.19;ReadPosRankSum=0.727	GT:AD:DP:GQ:PL	0/1:1,3:4:26:109,0,26
1	31900337	.	C	T	104.28	PASS	AC=2;AF=1.00;AN=2;DP=3;FS=0.000;MLEAC=2;MLEAF=1.00;MQ=60.00;MQ0=0;QD=34.76	GT:AD:DP:GQ:PL	1/1:0,3:3:9:132,9,0
1	31906882	.	A	G	95.28	PASS	AC=2;AF=1.00;AN=2;DP=3;FS=0.000;MLEAC=2;MLEAF=1.00;MQ=60.00;MQ0=0;QD=31.76	GT:AD:DP:GQ:PL	1/1:0,3:3:9:123,9,0
1	31907102	.	A	G	1297.77	PASS	AC=2;AF=1.00;AN=2;DP=33;FS=0.000;MLEAC=2;MLEAF=1.00;MQ=60.00;MQ0=0;QD=31.24	GT:AD:DP:GQ:PL	1/1:0,33:33:99:1326,99,0
1	31907345	.	C	A	905.77	my_snp_filter	AC=1;AF=0.500;AN=2;BaseQRankSum=0.465;ClippingRankSum=0.990;DP=33;FS=1.670;MLEAC=1;MLEAF=0.500;MQ=60.00;MQ0=0;MQRankSum=0.101;QD=27.45;ReadPosRankSum=-1.273	GT:AD:DP:GQ:PL	0/1:9,24:33:99:934,0,288
1	31907457	.	A	C,G	369.29	PASS	AC=1,1;AF=0.500,0.500;AN=2;DP=12;FS=0.000;MLEAC=1,1;MLEAF=0.500,0.500;MQ=60.00;MQ0=0;QD=30.77	GT:AD:DP:GQ:PL	1/2:0,8,4:12:99:487,165,141,323,0,313
1	31923734	.	T	C	60.74	PASS	AC=2;AF=1.00;AN=2;DP=2;FS=0.000;MLEAC=2;MLEAF=1.00;MQ=60.00;MQ0=0;QD=30.37	GT:AD:DP:GQ:PL	1/1:0,2:2:6:88,6,0
1	31929473	.	T	C	45.77	my_snp_filter	AC=1;AF=0.500;AN=2;BaseQRankSum=0.736;ClippingRankSum=0.736;DP=3;FS=0.000;MLEAC=1;MLEAF=0.500;MQ=60.00;MQ0=0;MQRankSum=-0.736;QD=15.26;ReadPosRankSum=0.736	GT:AD:DP:GQ:PL	0/1:1,2:3:28:74,0,28
1	31935613	.	T	C	62.74	PASS	AC=2;AF=1.00;AN=2;DP=2;FS=0.000;MLEAC=2;MLEAF=1.00;MQ=60.00;MQ0=0;QD=31.37	GT:AD:DP:GQ:PL	1/1:0,2:2:6:90,6,0
1	31935804	.	T	C	44.77	my_snp_filter	AC=1;AF=0.500;AN=2;BaseQRankSum=-0.736;ClippingRankSum=-0.736;DP=3;FS=0.000;MLEAC=1;MLEAF=0.500;MQ=60.00;MQ0=0;MQRankSum=0.736;QD=14.92;ReadPosRankSum=0.736	GT:AD:DP:GQ:PL	0/1:1,2:3:35:73,0,35
1	31936151	.	T	C	18.59	LowQual	AC=2;AF=1.00;AN=2;DP=1;FS=0.000;MLEAC=2;MLEAF=1.00;MQ=60.00;MQ0=0;QD=18.59	GT:AD:DP:GQ:PL	1/1:0,1:1:3:45,3,0
1	31936152	.	T	C	18.59	LowQual	AC=2;AF=1.00;AN=2;DP=1;FS=0.000;MLEAC=2;MLEAF=1.00;MQ=60.00;MQ0=0;QD=18.59	GT:AD:DP:GQ:PL	1/1:0,1:1:3:45,3,0
1	31936732	.	T	C	93.77	my_snp_filter	AC=1;AF=0.500;AN=2;BaseQRankSum=0.727;ClippingRankSum=0.727;DP=4;FS=0.000;MLEAC=1;MLEAF=0.500;MQ=60.00;MQ0=0;MQRankSum=0.727;QD=23.44;ReadPosRankSum=0.727	GT:AD:DP:GQ:PL	0/1:1,3:4:31:122,0,31
1	31937341	.	T	C	11.12	LowQual;my_snp_filter	AC=1;AF=0.500;AN=2;BaseQRankSum=0.804;ClippingRankSum=0.804;DP=2;FS=0.000;MLEAC=1;MLEAF=0.500;MQ=60.00;MQ0=0;MQRankSum=0.804;QD=5.56;ReadPosRankSum=0.804	GT:AD:DP:GQ:PL	0/1:1,1:2:38:39,0,38
1	31939486	.	T	C	48.77	my_snp_filter	AC=1;AF=0.500;AN=2;BaseQRankSum=0.736;ClippingRankSum=-0.736;DP=3;FS=0.000;MLEAC=1;MLEAF=0.500;MQ=60.00;MQ0=0;MQRankSum=0.736;QD=16.26;ReadPosRankSum=0.736	GT:AD:DP:GQ:PL	0/1:1,2:3:32:77,0,32
1	32031250	.	C	T	58.74	PASS	AC=2;AF=1.00;AN=2;DP=2;FS=0.000;MLEAC=2;MLEAF=1.00;MQ=60.00;MQ0=0;QD=29.37	GT:AD:DP:GQ:PL	1/1:0,2:2:6:86,6,0
1	32096265	.	A	G	661.77	PASS	AC=2;AF=1.00;AN=2;DP=16;FS=0.000;MLEAC=2;MLEAF=1.00;MQ=60.00;MQ0=0;QD=30.06	GT:AD:DP:GQ:PL	1/1:0,16:16:48:690,48,0
1	32099041	.	G	A	52.74	PASS	AC=2;AF=1.00;AN=2;DP=2;FS=0.000;MLEAC=2;MLEAF=1.00;MQ=60.00;MQ0=0;QD=26.37	GT:AD:DP:GQ:PL	1/1:0,2:2:6:80,6,0
1	32193647	.	T	C	102.28	PASS	AC=2;AF=1.00;AN=2;DP=3;FS=0.000;MLEAC=2;MLEAF=1.00;MQ=60.00;MQ0=0;QD=34.09	GT:AD:DP:GQ:PL	1/1:0,3:3:9:130,9,0
1	32696245	.	T	C	61.74	PASS	AC=2;AF=1.00;AN=2;DP=2;FS=0.000;MLEAC=2;MLEAF=1.00;MQ=60.00;MQ0=0;QD=30.87	GT:AD:DP:GQ:PL	1/1:0,2:2:6:89,6,0
1	32696389	.	T	C	78.77	my_snp_filter	AC=1;AF=0.500;AN=2;BaseQRankSum=-1.231;ClippingRankSum=-0.358;DP=5;FS=0.000;MLEAC=1;MLEAF=0.500;MQ=60.00;MQ0=0;MQRankSum=0.358;QD=15.75;ReadPosRankSum=0.358	GT:AD:DP:GQ:PL	0/1:2,3:5:70:107,0,70
1	32698596	.	T	C	18.59	LowQual	AC=2;AF=1.00;AN=2;DP=2;FS=0.000;MLEAC=2;MLEAF=1.00;MQ=60.00;MQ0=0;QD=9.30	GT:AD:DP:GQ:PL	1/1:0,1:1:3:45,3,0
1	32699227	.	T	C	192.90	PASS	AC=2;AF=1.00;AN=2;DP=5;FS=0.000;MLEAC=2;MLEAF=1.00;MQ=60.00;MQ0=0;QD=32.16	GT:AD:DP:GQ:PL	1/1:0,5:5:15:221,15,0
1	32699237	.	A	G	90.77	my_snp_filter	AC=1;AF=0.500;AN=2;BaseQRankSum=1.231;ClippingRankSum=0.358;DP=5;FS=0.000;MLEAC=1;MLEAF=0.500;MQ=60.00;MQ0=0;MQRankSum=-1.231;QD=18.15;ReadPosRankSum=-0.358	GT:AD:DP:GQ:PL	0/1:2,3:5:65:119,0,65
1	32707864	.	A	G	57.74	PASS	AC=2;AF=1.00;AN=2;DP=2;FS=0.000;MLEAC=2;MLEAF=1.00;MQ=60.00;MQ0=0;QD=28.87	GT:AD:DP:GQ:PL	1/1:0,2:2:6:85,6,0
1	32711360	.	C	T	73.77	my_snp_filter	AC=1;AF=0.500;AN=2;BaseQRankSum=-0.727;ClippingRankSum=0.727;DP=4;FS=0.000;MLEAC=1;MLEAF=0.500;MQ=60.00;MQ0=0;MQRankSum=-0.727;QD=18.44;ReadPosRankSum=0.727	GT:AD:DP:GQ:PL	0/1:1,3:4:34:102,0,34
1	32831543	.	C	T	1146.77	PASS	AC=2;AF=1.00;AN=2;DP=27;FS=0.000;MLEAC=2;MLEAF=1.00;MQ=60.00;MQ0=0;QD=28.13	GT:AD:DP:GQ:PL	1/1:0,27:27:81:1175,81,0
1	33065947	.	G	C	87.28	PASS	AC=2;AF=1.00;AN=2;DP=3;FS=0.000;MLEAC=2;MLEAF=1.00;MQ=60.00;MQ0=0;QD=29.09	GT:AD:DP:GQ:PL	1/1:0,3:3:9:115,9,0
1	33133968	.	T	C	480.77	PASS	AC=2;AF=1.00;AN=2;DP=12;FS=0.000;MLEAC=2;MLEAF=1.00;MQ=60.00;MQ0=0;QD=28.91	GT:AD:DP:GQ:PL	1/1:0,12:12:36:509,36,0
1	33138605	.	T	C	44.77	my_snp_filter	AC=1;AF=0.500;AN=2;BaseQRankSum=0.736;ClippingRankSum=0.736;DP=3;FS=4.771;MLEAC=1;MLEAF=0.500;MQ=60.00;MQ0=0;MQRankSum=-0.736;QD=14.92;ReadPosRankSum=-0.736	GT:AD:DP:GQ:PL	0/1:1,2:3:31:73,0,31
1	33138833	.	T	C	62.74	PASS	AC=2;AF=1.00;AN=2;DP=2;FS=0.000;MLEAC=2;MLEAF=1.00;MQ=60.00;MQ0=0;QD=31.37	GT:AD:DP:GQ:PL	1/1:0,2:2:6:90,6,0
1	33138943	.	C	T	55.74	PASS	AC=2;AF=1.00;AN=2;DP=2;FS=0.000;MLEAC=2;MLEAF=1.00;MQ=60.00;MQ0=0;QD=27.87	GT:AD:DP:GQ:PL	1/1:0,2:2:6:83,6,0
1	33142871	.	G	A	59.74	PASS	AC=2;AF=1.00;AN=2;DP=2;FS=0.000;MLEAC=2;MLEAF=1.00;MQ=60.00;MQ0=0;QD=29.87	GT:AD:DP:GQ:PL	1/1:0,2:2:6:87,6,0
1	33145448	.	C	T	200.77	my_snp_filter	AC=1;AF=0.500;AN=2;BaseQRankSum=-0.635;ClippingRankSum=-2.171;DP=23;FS=4.310;MLEAC=1;MLEAF=0.500;MQ=60.00;MQ0=0;MQRankSum=0.301;QD=8.73;ReadPosRankSum=2.238	GT:AD:DP:GQ:PL	0/1:16,7:23:99:229,0,624
1	33145742	.	A	G	396.77	my_snp_filter	AC=1;AF=0.500;AN=2;BaseQRankSum=0.385;ClippingRankSum=-0.385;DP=31;FS=0.000;MLEAC=1;MLEAF=0.500;MQ=60.00;MQ0=0;MQRankSum=-0.953;QD=12.80;ReadPosRankSum=0.385	GT:AD:DP:GQ:PL	0/1:19,12:31:99:425,0,725
1	33146501	.	A	G	178.78	my_snp_filter	AC=1;AF=0.500;AN=2;BaseQRankSum=0.736;ClippingRankSum=0.736;DP=6;FS=0.000;MLEAC=1;MLEAF=0.500;MQ=60.00;MQ0=0;MQRankSum=0.736;QD=29.80;ReadPosRankSum=-0.736	GT:AD:DP:GQ:PL	0/1:1,5:6:27:207,0,27
1	33147143	.	C	T	275.28	my_snp_filter	AC=1;AF=0.500;AN=2;BaseQRankSum=0.751;ClippingRankSum=0.751;DP=9;FS=0.000;MLEAC=1;MLEAF=0.500;MQ=60.00;MQ0=0;MQRankSum=0.751;QD=30.59;ReadPosRankSum=0.751	GT:AD:DP:GQ:PL	0/1:1,8:9:9:303,0,9
1	33147179	.	A	T	27.77	LowQual;my_snp_filter	AC=1;AF=0.500;AN=2;BaseQRankSum=-0.762;ClippingRankSum=1.179;DP=9;FS=0.000;MLEAC=1;MLEAF=0.500;MQ=60.00;MQ0=0;MQRankSum=-1.179;QD=3.09;ReadPosRankSum=-1.666	GT:AD:DP:GQ:PL	0/1:7,2:9:56:56,0,268
1	33148691	.	A	G	46.77	my_snp_filter	AC=1;AF=0.500;AN=2;BaseQRankSum=0.736;ClippingRankSum=0.736;DP=3;FS=0.000;MLEAC=1;MLEAF=0.500;MQ=60.00;MQ0=0;MQRankSum=0.736;QD=15.59;ReadPosRankSum=-0.736	GT:AD:DP:GQ:PL	0/1:1,2:3:32:75,0,32
1	33150643	.	G	A	89.77	my_snp_filter	AC=1;AF=0.500;AN=2;BaseQRankSum=0.727;ClippingRankSum=0.727;DP=4;FS=0.000;MLEAC=1;MLEAF=0.500;MQ=60.00;MQ0=0;MQRankSum=0.727;QD=22.44;ReadPosRankSum=0.727	GT:AD:DP:GQ:PL	0/1:1,3:4:34:118,0,34
1	33150865	.	G	A	149.03	PASS	AC=2;AF=1.00;AN=2;DP=4;FS=0.000;MLEAC=2;MLEAF=1.00;MQ=60.00;MQ0=0;QD=29.34	GT:AD:DP:GQ:PL	1/1:0,4:4:12:177,12,0
1	33222795	.	A	G	93.28	PASS	AC=2;AF=1.00;AN=2;DP=3;FS=0.000;MLEAC=2;MLEAF=1.00;MQ=60.00;MQ0=0;QD=31.09	GT:AD:DP:GQ:PL	1/1:0,3:3:9:121,9,0
1	33234153	.	G	A	62.74	PASS	AC=2;AF=1.00;AN=2;DP=2;FS=0.000;MLEAC=2;MLEAF=1.00;MQ=60.00;MQ0=0;QD=31.37	GT:AD:DP:GQ:PL	1/1:0,2:2:6:90,6,0
1	33235626	.	G	A	501.77	my_snp_filter	AC=1;AF=0.500;AN=2;BaseQRankSum=0.921;ClippingRankSum=-1.945;DP=22;FS=0.000;MLEAC=1;MLEAF=0.500;MQ=60.00;MQ0=0;MQRankSum=-0.034;QD=22.81;ReadPosRankSum=1.740	GT:AD:DP:GQ:PL	0/1:8,14:22:99:530,0,257
1	33240185	.	G	C	285.77	my_snp_filter	AC=1;AF=0.500;AN=2;BaseQRankSum=-2.204;ClippingRankSum=-1.669;DP=22;FS=0.000;MLEAC=1;MLEAF=0.500;MQ=60.00;MQ0=0;MQRankSum=0.401;QD=12.99;ReadPosRankSum=1.669	GT:AD:DP:GQ:PL	0/1:13,9:22:99:314,0,498
1	33252887	.	T	C	13.72	LowQual	AC=2;AF=1.00;AN=2;DP=1;FS=0.000;MLEAC=2;MLEAF=1.00;MQ=60.00;MQ0=0;QD=13.72	GT:AD:DP:GQ:PL	1/1:0,1:1:3:40,3,0
1	33283583	.	G	C	62.74	PASS	AC=2;AF=1.00;AN=2;DP=2;FS=0.000;MLEAC=2;MLEAF=1.00;MQ=60.00;MQ0=0;QD=31.37	GT:AD:DP:GQ:PL	1/1:0,2:2:6:90,6,0
1	33324088	.	C	G	127.77	my_snp_filter	AC=1;AF=0.500;AN=2;BaseQRankSum=0.720;ClippingRankSum=-1.380;DP=6;FS=0.000;MLEAC=1;MLEAF=0.500;MQ=60.00;MQ0=0;MQRankSum=0.720;QD=21.29;ReadPosRankSum=1.380	GT:AD:DP:GQ:PL	0/1:2,4:6:68:156,0,68
1	33324136	.	T	C	134.03	PASS	AC=2;AF=1.00;AN=2;DP=4;FS=0.000;MLEAC=2;MLEAF=1.00;MQ=60.00;MQ0=0;QD=33.51	GT:AD:DP:GQ:PL	1/1:0,4:4:12:162,12,0
1	33360999	.	G	A	286.77	my_snp_filter	AC=1;AF=0.500;AN=2;BaseQRankSum=1.047;ClippingRankSum=1.387;DP=25;FS=3.862;MLEAC=1;MLEAF=0.500;MQ=60.00;MQ0=0;MQRankSum=0.764;QD=11.47;ReadPosRankSum=-1.387	GT:AD:DP:GQ:PL	0/1:16,9:25:99:315,0,602
1	33611890	.	C	T	276.80	PASS	AC=2;AF=1.00;AN=2;DP=7;FS=0.000;MLEAC=2;MLEAF=1.00;MQ=60.00;MQ0=0;QD=32.83	GT:AD:DP:GQ:PL	1/1:0,7:7:21:305,21,0
1	33646950	.	A	G	150.03	PASS	AC=2;AF=1.00;AN=2;DP=4;FS=0.000;MLEAC=2;MLEAF=1.00;MQ=60.00;MQ0=0;QD=29.94	GT:AD:DP:GQ:PL	1/1:0,4:4:12:178,12,0
1	33724895	.	C	T	104.28	PASS	AC=2;AF=1.00;AN=2;DP=3;FS=0.000;MLEAC=2;MLEAF=1.00;MQ=60.00;MQ0=0;QD=34.76	GT:AD:DP:GQ:PL	1/1:0,3:3:9:132,9,0
1	33733368	.	A	C	62.74	PASS	AC=2;AF=1.00;AN=2;DP=2;FS=0.000;MLEAC=2;MLEAF=1.00;MQ=60.00;MQ0=0;QD=31.37	GT:AD:DP:GQ:PL	1/1:0,2:2:6:90,6,0
1	33765272	.	A	G	360.78	PASS	AC=2;AF=1.00;AN=2;DP=9;FS=0.000;MLEAC=2;MLEAF=1.00;MQ=60.00;MQ0=0;QD=31.70	GT:AD:DP:GQ:PL	1/1:0,9:9:27:389,27,0
1	33789520	.	C	A	781.77	PASS	AC=2;AF=1.00;AN=2;DP=19;FS=0.000;MLEAC=2;MLEAF=1.00;MQ=60.00;MQ0=0;QD=31.26	GT:AD:DP:GQ:PL	1/1:0,19:19:57:810,57,0
1	33789588	.	T	C	642.77	PASS	AC=2;AF=1.00;AN=2;DP=16;FS=0.000;MLEAC=2;MLEAF=1.00;MQ=60.00;MQ0=0;QD=27.62	GT:AD:DP:GQ:PL	1/1:0,16:16:48:671,48,0
1	33803148	.	C	T	62.74	PASS	AC=2;AF=1.00;AN=2;DP=2;FS=0.000;MLEAC=2;MLEAF=1.00;MQ=60.00;MQ0=0;QD=31.37	GT:AD:DP:GQ:PL	1/1:0,2:2:6:90,6,0
1	33960062	.	A	G	149.03	PASS	AC=2;AF=1.00;AN=2;DP=4;FS=0.000;MLEAC=2;MLEAF=1.00;MQ=60.00;MQ0=0;QD=28.08	GT:AD:DP:GQ:PL	1/1:0,4:4:12:177,12,0
1	35317414	.	C	G	52.77	my_snp_filter	AC=1;AF=0.500;AN=2;BaseQRankSum=0.736;ClippingRankSum=-0.736;DP=3;FS=0.000;MLEAC=1;MLEAF=0.500;MQ=60.00;MQ0=0;MQRankSum=-0.736;QD=17.59;ReadPosRankSum=0.736	GT:AD:DP:GQ:PL	0/1:1,2:3:29:81,0,29
1	35318957	.	T	G	60.74	PASS	AC=2;AF=1.00;AN=2;DP=2;FS=0.000;MLEAC=2;MLEAF=1.00;MQ=60.00;MQ0=0;QD=30.37	GT:AD:DP:GQ:PL	1/1:0,2:2:6:88,6,0
1	35562965	.	G	A	100.28	PASS	AC=2;AF=1.00;AN=2;DP=3;FS=0.000;MLEAC=2;MLEAF=1.00;MQ=60.00;MQ0=0;QD=33.43	GT:AD:DP:GQ:PL	1/1:0,3:3:9:128,9,0
1	35568012	.	T	C	60.74	PASS	AC=2;AF=1.00;AN=2;DP=2;FS=0.000;MLEAC=2;MLEAF=1.00;MQ=60.00;MQ0=0;QD=30.37	GT:AD:DP:GQ:PL	1/1:0,2:2:6:88,6,0
1	35903477	.	C	G	98.28	PASS	AC=2;AF=1.00;AN=2;DP=3;FS=0.000;MLEAC=2;MLEAF=1.00;MQ=60.00;MQ0=0;QD=32.76	GT:AD:DP:GQ:PL	1/1:0,3:3:9:126,9,0
1	36067760	.	T	C	14.91	LowQual;my_snp_filter	AC=1;AF=0.500;AN=2;BaseQRankSum=-0.274;ClippingRankSum=0.639;DP=14;FS=2.963;MLEAC=1;MLEAF=0.500;MQ=60.00;MQ0=0;MQRankSum=-0.091;QD=1.06;ReadPosRankSum=0.274	GT:AD:DP:GQ:PL	0/1:12,2:14:43:43,0,469
1	36067784	.	T	C	151.77	my_snp_filter	AC=1;AF=0.500;AN=2;BaseQRankSum=-1.098;ClippingRankSum=0.103;DP=10;FS=0.000;MLEAC=1;MLEAF=0.500;MQ=60.00;MQ0=0;MQRankSum=0.676;QD=15.18;ReadPosRankSum=0.103	GT:AD:DP:GQ:PL	0/1:5,5:10:99:180,0,188
1	36067817	.	T	C	91.77	my_snp_filter	AC=1;AF=0.500;AN=2;BaseQRankSum=1.231;ClippingRankSum=-1.231;DP=5;FS=3.979;MLEAC=1;MLEAF=0.500;MQ=60.00;MQ0=0;MQRankSum=-1.231;QD=18.35;ReadPosRankSum=0.358	GT:AD:DP:GQ:PL	0/1:2,3:5:69:120,0,69
1	36067925	.	T	C	124.77	my_snp_filter	AC=1;AF=0.500;AN=2;BaseQRankSum=1.638;ClippingRankSum=-1.368;DP=8;FS=3.680;MLEAC=1;MLEAF=0.500;MQ=60.00;MQ0=0;MQRankSum=-0.421;QD=15.60;ReadPosRankSum=0.922	GT:AD:DP:GQ:PL	0/1:4,4:8:99:153,0,138
1	36068231	.	T	C	28.77	LowQual;my_snp_filter	AC=1;AF=0.500;AN=2;BaseQRankSum=-0.572;ClippingRankSum=1.589;DP=8;FS=3.680;MLEAC=1;MLEAF=0.500;MQ=60.00;MQ0=0;MQRankSum=0.000;QD=3.60;ReadPosRankSum=-1.067	GT:AD:DP:GQ:PL	0/1:6,2:8:57:57,0,324
1	36068237	.	T	C	33.77	my_snp_filter	AC=1;AF=0.500;AN=2;BaseQRankSum=0.762;ClippingRankSum=0.762;DP=9;FS=7.782;MLEAC=1;MLEAF=0.500;MQ=60.00;MQ0=0;MQRankSum=1.179;QD=3.75;ReadPosRankSum=0.762	GT:AD:DP:GQ:PL	0/1:7,2:9:62:62,0,451
1	36200234	.	A	G	56.74	PASS	AC=2;AF=1.00;AN=2;DP=2;FS=0.000;MLEAC=2;MLEAF=1.00;MQ=60.00;MQ0=0;QD=28.37	GT:AD:DP:GQ:PL	1/1:0,2:2:6:84,6,0
1	36200390	.	G	A	99.28	PASS	AC=2;AF=1.00;AN=2;DP=3;FS=0.000;MLEAC=2;MLEAF=1.00;MQ=60.00;MQ0=0;QD=33.09	GT:AD:DP:GQ:PL	1/1:0,3:3:9:127,9,0
1	36316571	.	A	C	57.74	PASS	AC=2;AF=1.00;AN=2;DP=2;FS=0.000;MLEAC=2;MLEAF=1.00;MQ=60.00;MQ0=0;QD=28.87	GT:AD:DP:GQ:PL	1/1:0,2:2:6:85,6,0
1	36317455	.	T	A	57.74	PASS	AC=2;AF=1.00;AN=2;DP=2;FS=0.000;MLEAC=2;MLEAF=1.00;MQ=60.00;MQ0=0;QD=28.87	GT:AD:DP:GQ:PL	1/1:0,2:2:6:85,6,0
1	36393158	.	A	G	100.28	PASS	AC=2;AF=1.00;AN=2;DP=3;FS=0.000;MLEAC=2;MLEAF=1.00;MQ=60.00;MQ0=0;QD=33.43	GT:AD:DP:GQ:PL	1/1:0,3:3:9:128,9,0
1	36533814	.	G	A	59.74	PASS	AC=2;AF=1.00;AN=2;DP=2;FS=0.000;MLEAC=2;MLEAF=1.00;MQ=60.00;MQ0=0;QD=29.87	GT:AD:DP:GQ:PL	1/1:0,2:2:6:87,6,0
1	36534644	.	G	T	151.03	PASS	AC=2;AF=1.00;AN=2;DP=4;FS=0.000;MLEAC=2;MLEAF=1.00;MQ=60.00;MQ0=0;QD=26.98	GT:AD:DP:GQ:PL	1/1:0,4:4:12:179,12,0
1	36556187	.	G	A	62.74	PASS	AC=2;AF=1.00;AN=2;DP=2;FS=0.000;MLEAC=2;MLEAF=1.00;MQ=60.00;MQ0=0;QD=31.37	GT:AD:DP:GQ:PL	1/1:0,2:2:6:90,6,0
1	36603165	.	G	A	55.74	PASS	AC=2;AF=1.00;AN=2;DP=2;FS=0.000;MLEAC=2;MLEAF=1.00;MQ=60.00;MQ0=0;QD=27.87	GT:AD:DP:GQ:PL	1/1:0,2:2:6:83,6,0
1	36603290	.	C	T	96.28	PASS	AC=2;AF=1.00;AN=2;DP=3;FS=0.000;MLEAC=2;MLEAF=1.00;MQ=60.00;MQ0=0;QD=32.09	GT:AD:DP:GQ:PL	1/1:0,3:3:9:124,9,0
1	36614713	.	C	G	59.74	PASS	AC=2;AF=1.00;AN=2;DP=2;FS=0.000;MLEAC=2;MLEAF=1.00;MQ=60.00;MQ0=0;QD=29.87	GT:AD:DP:GQ:PL	1/1:0,2:2:6:87,6,0
1	36752152	.	C	T	469.77	my_snp_filter	AC=1;AF=0.500;AN=2;BaseQRankSum=0.406;ClippingRankSum=-1.275;DP=24;FS=9.108;MLEAC=1;MLEAF=0.500;MQ=60.00;MQ0=0;MQRankSum=-1.506;QD=19.57;ReadPosRankSum=0.869	GT:AD:DP:GQ:PL	0/1:11,13:24:99:498,0,405
1	36752433	.	C	T	995.77	PASS	AC=2;AF=1.00;AN=2;DP=24;FS=0.000;MLEAC=2;MLEAF=1.00;MQ=60.00;MQ0=0;QD=26.06	GT:AD:DP:GQ:PL	1/1:0,24:24:72:1024,72,0
1	36754467	.	G	C	104.28	PASS	AC=2;AF=1.00;AN=2;DP=3;FS=0.000;MLEAC=2;MLEAF=1.00;MQ=60.00;MQ0=0;QD=34.76	GT:AD:DP:GQ:PL	1/1:0,3:3:9:132,9,0
1	36754522	.	C	A	189.90	PASS	AC=2;AF=1.00;AN=2;DP=5;FS=0.000;MLEAC=2;MLEAF=1.00;MQ=60.00;MQ0=0;QD=29.18	GT:AD:DP:GQ:PL	1/1:0,5:5:15:218,15,0
1	36770065	.	C	T	40.77	my_snp_filter	AC=1;AF=0.500;AN=2;BaseQRankSum=-2.878;ClippingRankSum=1.653;DP=15;FS=26.994;MLEAC=1;MLEAF=0.500;MQ=60.00;MQ0=0;MQRankSum=-0.674;QD=2.72;ReadPosRankSum=-1.653	GT:AD:DP:GQ:PL	0/1:10,5:15:69:69,0,334
1	36770806	.	C	G	301.78	PASS	AC=2;AF=1.00;AN=2;DP=8;FS=0.000;MLEAC=2;MLEAF=1.00;MQ=60.00;MQ0=0;QD=25.46	GT:AD:DP:GQ:PL	1/1:0,8:8:24:330,24,0
1	36773405	.	T	G	120.77	my_snp_filter	AC=1;AF=0.500;AN=2;BaseQRankSum=0.000;ClippingRankSum=-0.876;DP=9;FS=0.000;MLEAC=1;MLEAF=0.500;MQ=60.00;MQ0=0;MQRankSum=1.307;QD=13.42;ReadPosRankSum=0.361	GT:AD:DP:GQ:PL	0/1:5,4:9:99:149,0,188
1	36787294	.	G	A	59.74	PASS	AC=2;AF=1.00;AN=2;DP=2;FS=0.000;MLEAC=2;MLEAF=1.00;MQ=60.00;MQ0=0;QD=29.87	GT:AD:DP:GQ:PL	1/1:0,2:2:6:87,6,0
1	36787888	.	G	A	46.77	my_snp_filter	AC=1;AF=0.500;AN=2;BaseQRankSum=0.358;ClippingRankSum=-0.358;DP=5;FS=0.000;MLEAC=1;MLEAF=0.500;MQ=60.00;MQ0=0;MQRankSum=0.358;QD=9.35;ReadPosRankSum=1.231	GT:AD:DP:GQ:PL	0/1:3,2:5:75:75,0,117
1	36789546	.	A	G	85.77	my_snp_filter	AC=1;AF=0.500;AN=2;BaseQRankSum=0.406;ClippingRankSum=-0.988;DP=6;FS=0.000;MLEAC=1;MLEAF=0.500;MQ=60.00;MQ0=0;MQRankSum=0.988;QD=14.29;ReadPosRankSum=0.988	GT:AD:DP:GQ:PL	0/1:3,3:6:99:114,0,110
1	36792120	.	C	T	102.28	PASS	AC=2;AF=1.00;AN=2;DP=3;FS=0.000;MLEAC=2;MLEAF=1.00;MQ=60.00;MQ0=0;QD=34.09	GT:AD:DP:GQ:PL	1/1:0,3:3:9:130,9,0
1	36794192	.	C	T	141.03	PASS	AC=2;AF=1.00;AN=2;DP=4;FS=0.000;MLEAC=2;MLEAF=1.00;MQ=60.00;MQ0=0;QD=34.86	GT:AD:DP:GQ:PL	1/1:0,4:4:12:169,12,0
1	36799044	.	G	A	61.74	PASS	AC=2;AF=1.00;AN=2;DP=2;FS=0.000;MLEAC=2;MLEAF=1.00;MQ=60.00;MQ0=0;QD=30.87	GT:AD:DP:GQ:PL	1/1:0,2:2:6:89,6,0
1	36807481	.	C	T	159.77	my_snp_filter	AC=1;AF=0.500;AN=2;BaseQRankSum=1.517;ClippingRankSum=0.322;DP=8;FS=0.000;MLEAC=1;MLEAF=0.500;MQ=60.00;MQ0=0;MQRankSum=-1.221;QD=19.97;ReadPosRankSum=-0.322	GT:AD:DP:GQ:PL	0/1:3,5:8:86:188,0,86
1	36863456	.	G	A	263.77	my_snp_filter	AC=1;AF=0.500;AN=2;BaseQRankSum=0.433;ClippingRankSum=-0.241;DP=17;FS=0.000;MLEAC=1;MLEAF=0.500;MQ=60.00;MQ0=0;MQRankSum=0.433;QD=15.52;ReadPosRankSum=0.241	GT:AD:DP:GQ:PL	0/1:9,8:17:99:292,0,327
1	36924676	.	A	G	52.77	my_snp_filter	AC=1;AF=0.500;AN=2;BaseQRankSum=-0.736;ClippingRankSum=0.736;DP=3;FS=0.000;MLEAC=1;MLEAF=0.500;MQ=60.00;MQ0=0;MQRankSum=-0.736;QD=17.59;ReadPosRankSum=0.736	GT:AD:DP:GQ:PL	0/1:1,2:3:37:81,0,37
1	36925157	.	T	C	45.74	PASS	AC=2;AF=1.00;AN=2;DP=2;FS=0.000;MLEAC=2;MLEAF=1.00;MQ=60.00;MQ0=0;QD=22.87	GT:AD:DP:GQ:PL	1/1:0,2:2:6:73,6,0
1	36927733	.	G	A	1642.77	PASS	AC=2;AF=1.00;AN=2;DP=39;FS=0.000;MLEAC=2;MLEAF=1.00;MQ=60.00;MQ0=0;QD=27.93	GT:AD:DP:GQ:PL	1/1:0,39:39:99:1671,117,0
1	37263979	.	C	T	60.74	PASS	AC=2;AF=1.00;AN=2;DP=2;FS=0.000;MLEAC=2;MLEAF=1.00;MQ=60.00;MQ0=0;QD=30.37	GT:AD:DP:GQ:PL	1/1:0,2:2:6:88,6,0
1	37283475	.	A	G	44.77	my_snp_filter	AC=1;AF=0.500;AN=2;BaseQRankSum=0.736;ClippingRankSum=0.736;DP=3;FS=4.771;MLEAC=1;MLEAF=0.500;MQ=60.00;MQ0=0;MQRankSum=-0.736;QD=14.92;ReadPosRankSum=0.736	GT:AD:DP:GQ:PL	0/1:1,2:3:34:73,0,34
1	37287937	.	C	T	61.74	PASS	AC=2;AF=1.00;AN=2;DP=2;FS=0.000;MLEAC=2;MLEAF=1.00;MQ=60.00;MQ0=0;QD=30.87	GT:AD:DP:GQ:PL	1/1:0,2:2:6:89,6,0
1	37325477	.	A	C	137.03	PASS	AC=2;AF=1.00;AN=2;DP=4;FS=0.000;MLEAC=2;MLEAF=1.00;MQ=60.00;MQ0=0;QD=34.26	GT:AD:DP:GQ:PL	1/1:0,4:4:12:165,12,0
1	37921066	.	G	A	103.28	PASS	AC=2;AF=1.00;AN=2;DP=3;FS=0.000;MLEAC=2;MLEAF=1.00;MQ=60.00;MQ0=0;QD=34.43	GT:AD:DP:GQ:PL	1/1:0,3:3:9:131,9,0
1	37921082	.	A	G	172.90	PASS	AC=2;AF=1.00;AN=2;DP=5;FS=0.000;MLEAC=2;MLEAF=1.00;MQ=60.00;MQ0=0;QD=34.58	GT:AD:DP:GQ:PL	1/1:0,5:5:15:201,15,0
1	37921250	.	T	C	140.03	PASS	AC=2;AF=1.00;AN=2;DP=4;FS=0.000;MLEAC=2;MLEAF=1.00;MQ=60.00;MQ0=0;QD=27.84	GT:AD:DP:GQ:PL	1/1:0,4:4:12:168,12,0
1	37959450	.	T	C	754.77	PASS	AC=2;AF=1.00;AN=2;DP=18;FS=0.000;MLEAC=2;MLEAF=1.00;MQ=60.00;MQ0=0;QD=25.85	GT:AD:DP:GQ:PL	1/1:0,18:18:54:783,54,0
1	37959470	.	C	G	694.77	PASS	AC=2;AF=1.00;AN=2;DP=17;FS=0.000;MLEAC=2;MLEAF=1.00;MQ=60.00;MQ0=0;QD=28.14	GT:AD:DP:GQ:PL	1/1:0,17:17:51:723,51,0
1	37959499	.	G	C	720.77	PASS	AC=2;AF=1.00;AN=2;DP=17;FS=0.000;MLEAC=2;MLEAF=1.00;MQ=60.00;MQ0=0;QD=31.27	GT:AD:DP:GQ:PL	1/1:0,17:17:51:749,51,0
1	38002068	.	C	T	61.74	PASS	AC=2;AF=1.00;AN=2;DP=2;FS=0.000;MLEAC=2;MLEAF=1.00;MQ=60.00;MQ0=0;QD=30.87	GT:AD:DP:GQ:PL	1/1:0,2:2:6:89,6,0
1	38148123	.	T	G	166.77	my_snp_filter	AC=1;AF=0.500;AN=2;BaseQRankSum=0.103;ClippingRankSum=-1.268;DP=10;FS=0.000;MLEAC=1;MLEAF=0.500;MQ=60.00;MQ0=0;MQRankSum=0.336;QD=16.68;ReadPosRankSum=1.268	GT:AD:DP:GQ:PL	0/1:5,5:10:99:195,0,360
1	38148124	.	G	A	166.77	my_snp_filter	AC=1;AF=0.500;AN=2;BaseQRankSum=0.103;ClippingRankSum=-1.268;DP=10;FS=0.000;MLEAC=1;MLEAF=0.500;MQ=60.00;MQ0=0;MQRankSum=0.103;QD=16.68;ReadPosRankSum=1.453	GT:AD:DP:GQ:PL	0/1:5,5:10:99:195,0,360
1	38148765	.	A	G	146.77	my_snp_filter	AC=1;AF=0.500;AN=2;BaseQRankSum=1.309;ClippingRankSum=-2.793;DP=12;FS=0.000;MLEAC=1;MLEAF=0.500;MQ=60.00;MQ0=0;MQRankSum=0.380;QD=12.23;ReadPosRankSum=2.367	GT:AD:DP:GQ:PL	0/1:7,5:12:99:175,0,239
1	38149076	.	G	A	311.77	my_snp_filter	AC=1;AF=0.500;AN=2;BaseQRankSum=-0.267;ClippingRankSum=-0.400;DP=14;FS=0.000;MLEAC=1;MLEAF=0.500;MQ=60.00;MQ0=0;MQRankSum=0.667;QD=22.27;ReadPosRankSum=1.067	GT:AD:DP:GQ:PL	0/1:5,9:14:99:340,0,171
1	38155841	.	A	T	48.77	my_snp_filter	AC=1;AF=0.500;AN=2;BaseQRankSum=0.736;ClippingRankSum=-0.736;DP=3;FS=0.000;MLEAC=1;MLEAF=0.500;MQ=60.00;MQ0=0;MQRankSum=0.736;QD=16.26;ReadPosRankSum=0.736	GT:AD:DP:GQ:PL	0/1:1,2:3:33:77,0,33
1	38158258	.	C	T	196.77	my_snp_filter	AC=1;AF=0.500;AN=2;BaseQRankSum=-1.067;ClippingRankSum=1.067;DP=8;FS=0.000;MLEAC=1;MLEAF=0.500;MQ=60.00;MQ0=0;MQRankSum=1.589;QD=24.60;ReadPosRankSum=0.000	GT:AD:DP:GQ:PL	0/1:2,6:8:64:225,0,64
1	38174185	.	G	T	169.77	my_snp_filter	AC=1;AF=0.500;AN=2;BaseQRankSum=0.132;ClippingRankSum=0.833;DP=19;FS=0.000;MLEAC=1;MLEAF=0.500;MQ=60.00;MQ0=0;MQRankSum=0.658;QD=8.94;ReadPosRankSum=-0.833	GT:AD:DP:GQ:PL	0/1:13,6:19:99:198,0,489
1	38174987	.	T	C	399.77	my_snp_filter	AC=1;AF=0.500;AN=2;BaseQRankSum=1.632;ClippingRankSum=2.024;DP=15;FS=2.515;MLEAC=1;MLEAF=0.500;MQ=60.00;MQ0=0;MQRankSum=0.588;QD=26.65;ReadPosRankSum=-2.024	GT:AD:DP:GQ:PL	0/1:4,11:15:99:428,0,101
1	38268397	.	T	C	78.77	my_snp_filter	AC=1;AF=0.500;AN=2;BaseQRankSum=-0.406;ClippingRankSum=0.406;DP=6;FS=3.979;MLEAC=1;MLEAF=0.500;MQ=60.00;MQ0=0;MQRankSum=0.406;QD=13.13;ReadPosRankSum=0.406	GT:AD:DP:GQ:PL	0/1:3,3:6:99:107,0,113
1	38268918	.	T	C	259.77	my_snp_filter	AC=1;AF=0.500;AN=2;BaseQRankSum=1.666;ClippingRankSum=0.067;DP=9;FS=0.000;MLEAC=1;MLEAF=0.500;MQ=60.00;MQ0=0;MQRankSum=0.762;QD=28.86;ReadPosRankSum=-0.067	GT:AD:DP:GQ:PL	0/1:2,7:9:62:288,0,62
1	38271495	.	G	A	45.77	my_snp_filter	AC=1;AF=0.500;AN=2;BaseQRankSum=-1.026;ClippingRankSum=1.026;DP=4;FS=0.000;MLEAC=1;MLEAF=0.500;MQ=60.00;MQ0=0;MQRankSum=-1.026;QD=11.44;ReadPosRankSum=-1.026	GT:AD:DP:GQ:PL	0/1:2,2:4:74:74,0,79
1	38276381	.	C	T	97.28	PASS	AC=2;AF=1.00;AN=2;DP=3;FS=0.000;MLEAC=2;MLEAF=1.00;MQ=60.00;MQ0=0;QD=32.43	GT:AD:DP:GQ:PL	1/1:0,3:3:9:125,9,0
1	38338795	.	A	G	46.74	PASS	AC=2;AF=1.00;AN=2;DP=2;FS=0.000;MLEAC=2;MLEAF=1.00;MQ=60.00;MQ0=0;QD=23.37	GT:AD:DP:GQ:PL	1/1:0,2:2:6:74,6,0
1	38423060	.	C	G	104.28	PASS	AC=2;AF=1.00;AN=2;DP=3;FS=0.000;MLEAC=2;MLEAF=1.00;MQ=60.00;MQ0=0;QD=34.76	GT:AD:DP:GQ:PL	1/1:0,3:3:9:132,9,0
1	38423588	.	G	A	275.80	PASS	AC=2;AF=1.00;AN=2;DP=7;FS=0.000;MLEAC=2;MLEAF=1.00;MQ=60.00;MQ0=0;QD=26.64	GT:AD:DP:GQ:PL	1/1:0,7:7:21:304,21,0
1	38423853	.	G	C	953.77	PASS	AC=2;AF=1.00;AN=2;DP=23;FS=0.000;MLEAC=2;MLEAF=1.00;MQ=60.00;MQ0=0;QD=31.58	GT:AD:DP:GQ:PL	1/1:0,23:23:69:982,69,0
1	38446296	.	C	G	196.77	my_snp_filter	AC=1;AF=0.500;AN=2;BaseQRankSum=0.323;ClippingRankSum=0.452;DP=14;FS=12.707;MLEAC=1;MLEAF=0.500;MQ=60.00;MQ0=0;MQRankSum=1.097;QD=14.05;ReadPosRankSum=0.323	GT:AD:DP:GQ:PL	0/1:8,6:14:99:225,0,307
1	38446389	.	C	G	242.77	my_snp_filter	AC=1;AF=0.500;AN=2;BaseQRankSum=0.811;ClippingRankSum=-1.493;DP=13;FS=0.000;MLEAC=1;MLEAF=0.500;MQ=60.00;MQ0=0;MQRankSum=0.935;QD=18.67;ReadPosRankSum=-0.312	GT:AD:DP:GQ:PL	0/1:6,7:13:99:271,0,229
1	38449910	.	T	C	222.77	my_snp_filter	AC=1;AF=0.500;AN=2;BaseQRankSum=0.068;ClippingRankSum=-1.027;DP=14;FS=0.000;MLEAC=1;MLEAF=0.500;MQ=60.00;MQ0=0;MQRankSum=0.910;QD=15.91;ReadPosRankSum=1.406	GT:AD:DP:GQ:PL	0/1:7,7:14:99:251,0,251
1	39303995	.	C	T	637.77	PASS	AC=2;AF=1.00;AN=2;DP=15;FS=0.000;MLEAC=2;MLEAF=1.00;MQ=60.00;MQ0=0;QD=28.31	GT:AD:DP:GQ:PL	1/1:0,15:15:45:666,45,0
1	39304247	.	A	G	449.77	PASS	AC=2;AF=1.00;AN=2;DP=11;FS=0.000;MLEAC=2;MLEAF=1.00;MQ=60.00;MQ0=0;QD=28.54	GT:AD:DP:GQ:PL	1/1:0,11:11:33:478,33,0
1	39304728	.	A	G	540.77	PASS	AC=2;AF=1.00;AN=2;DP=13;FS=0.000;MLEAC=2;MLEAF=1.00;MQ=60.00;MQ0=0;QD=32.66	GT:AD:DP:GQ:PL	1/1:0,13:13:39:569,39,0
1	39319625	.	A	G	95.28	PASS	AC=2;AF=1.00;AN=2;DP=3;FS=0.000;MLEAC=2;MLEAF=1.00;MQ=60.00;MQ0=0;QD=31.76	GT:AD:DP:GQ:PL	1/1:0,3:3:9:123,9,0
1	39328203	.	A	C	61.74	PASS	AC=2;AF=1.00;AN=2;DP=2;FS=0.000;MLEAC=2;MLEAF=1.00;MQ=60.00;MQ0=0;QD=30.87	GT:AD:DP:GQ:PL	1/1:0,2:2:6:89,6,0
1	39457006	.	C	T	266.78	PASS	AC=2;AF=1.00;AN=2;DP=8;FS=0.000;MLEAC=2;MLEAF=1.00;MQ=60.00;MQ0=0;QD=33.35	GT:AD:DP:GQ:PL	1/1:0,8:8:24:295,24,0
1	39458110	.	A	G	52.74	PASS	AC=2;AF=1.00;AN=2;DP=2;FS=0.000;MLEAC=2;MLEAF=1.00;MQ=60.00;MQ0=0;QD=26.37	GT:AD:DP:GQ:PL	1/1:0,2:2:6:80,6,0
1	39458696	.	A	T	61.74	PASS	AC=2;AF=1.00;AN=2;DP=2;FS=0.000;MLEAC=2;MLEAF=1.00;MQ=60.00;MQ0=0;QD=30.87	GT:AD:DP:GQ:PL	1/1:0,2:2:6:89,6,0
1	39460853	.	A	G	45.74	PASS	AC=2;AF=1.00;AN=2;DP=2;FS=0.000;MLEAC=2;MLEAF=1.00;MQ=60.00;MQ0=0;QD=22.87	GT:AD:DP:GQ:PL	1/1:0,2:2:6:73,6,0
1	39470243	.	G	C	448.77	my_snp_filter	AC=1;AF=0.500;AN=2;BaseQRankSum=0.983;ClippingRankSum=-1.077;DP=18;FS=2.218;MLEAC=1;MLEAF=0.500;MQ=60.00;MQ0=0;MQRankSum=2.107;QD=24.93;ReadPosRankSum=1.264	GT:AD:DP:GQ:PL	0/1:6,12:18:99:477,0,195
1	39470364	.	A	G	153.77	my_snp_filter	AC=1;AF=0.500;AN=2;BaseQRankSum=-0.133;ClippingRankSum=-0.400;DP=14;FS=0.000;MLEAC=1;MLEAF=0.500;MQ=60.00;MQ0=0;MQRankSum=-0.267;QD=10.98;ReadPosRankSum=0.267	GT:AD:DP:GQ:PL	0/1:9,5:14:99:182,0,348
1	39513803	.	C	T	11.12	LowQual;my_snp_filter	AC=1;AF=0.500;AN=2;BaseQRankSum=0.804;ClippingRankSum=0.804;DP=2;FS=0.000;MLEAC=1;MLEAF=0.500;MQ=60.00;MQ0=0;MQRankSum=0.804;QD=5.56;ReadPosRankSum=0.804	GT:AD:DP:GQ:PL	0/1:1,1:2:39:39,0,39
1	39526665	.	G	A	18.59	LowQual	AC=2;AF=1.00;AN=2;DP=1;FS=0.000;MLEAC=2;MLEAF=1.00;MQ=60.00;MQ0=0;QD=18.59	GT:AD:DP:GQ:PL	1/1:0,1:1:3:45,3,0
1	39748921	.	G	A	315.78	PASS	AC=2;AF=1.00;AN=2;DP=8;FS=0.000;MLEAC=2;MLEAF=1.00;MQ=60.00;MQ0=0;QD=30.31	GT:AD:DP:GQ:PL	1/1:0,8:8:24:344,24,0
1	39989327	.	C	T	104.28	PASS	AC=2;AF=1.00;AN=2;DP=3;FS=0.000;MLEAC=2;MLEAF=1.00;MQ=60.00;MQ0=0;QD=34.76	GT:AD:DP:GQ:PL	1/1:0,3:3:9:132,9,0
1	39989926	.	T	C	62.74	PASS	AC=2;AF=1.00;AN=2;DP=2;FS=0.000;MLEAC=2;MLEAF=1.00;MQ=60.00;MQ0=0;QD=31.37	GT:AD:DP:GQ:PL	1/1:0,2:2:6:90,6,0
1	39992537	.	G	A	98.28	PASS	AC=2;AF=1.00;AN=2;DP=3;FS=0.000;MLEAC=2;MLEAF=1.00;MQ=60.00;MQ0=0;QD=32.76	GT:AD:DP:GQ:PL	1/1:0,3:3:9:126,9,0
1	39992808	.	T	C	104.28	PASS	AC=2;AF=1.00;AN=2;DP=3;FS=0.000;MLEAC=2;MLEAF=1.00;MQ=60.00;MQ0=0;QD=34.76	GT:AD:DP:GQ:PL	1/1:0,3:3:9:132,9,0
1	39992878	.	T	G	62.74	PASS	AC=2;AF=1.00;AN=2;DP=2;FS=0.000;MLEAC=2;MLEAF=1.00;MQ=60.00;MQ0=0;QD=31.37	GT:AD:DP:GQ:PL	1/1:0,2:2:6:90,6,0
1	39994490	.	T	C	58.74	PASS	AC=2;AF=1.00;AN=2;DP=2;FS=0.000;MLEAC=2;MLEAF=1.00;MQ=60.00;MQ0=0;QD=29.37	GT:AD:DP:GQ:PL	1/1:0,2:2:6:86,6,0
1	40012184	.	G	A	104.28	PASS	AC=2;AF=1.00;AN=2;DP=3;FS=0.000;MLEAC=2;MLEAF=1.00;MQ=60.00;MQ0=0;QD=34.76	GT:AD:DP:GQ:PL	1/1:0,3:3:9:132,9,0
1	40033934	.	A	G	51.74	PASS	AC=2;AF=1.00;AN=2;DP=4;FS=0.000;MLEAC=2;MLEAF=1.00;MQ=60.00;MQ0=0;QD=12.94	GT:AD:DP:GQ:PL	1/1:0,2:2:6:79,6,0
1	40213670	.	A	T	61.74	PASS	AC=2;AF=1.00;AN=2;DP=2;FS=0.000;MLEAC=2;MLEAF=1.00;MQ=60.00;MQ0=0;QD=30.87	GT:AD:DP:GQ:PL	1/1:0,2:2:6:89,6,0
1	40219065	.	C	T	419.77	my_snp_filter	AC=1;AF=0.500;AN=2;BaseQRankSum=-1.023;ClippingRankSum=1.023;DP=23;FS=3.925;MLEAC=1;MLEAF=0.500;MQ=60.00;MQ0=0;MQRankSum=-0.713;QD=18.25;ReadPosRankSum=-0.961	GT:AD:DP:GQ:PL	0/1:10,13:23:99:448,0,362
1	40306865	.	C	T	22.79	LowQual;my_snp_filter	AC=1;AF=0.500;AN=2;BaseQRankSum=-0.480;ClippingRankSum=-0.480;DP=10;FS=0.000;MLEAC=1;MLEAF=0.500;MQ=60.00;MQ0=0;MQRankSum=-0.898;QD=2.28;ReadPosRankSum=0.898	GT:AD:DP:GQ:PL	0/1:8,2:10:51:51,0,312
1	40306898	.	T	C	65.77	my_snp_filter	AC=1;AF=0.500;AN=2;BaseQRankSum=-0.573;ClippingRankSum=1.001;DP=9;FS=0.000;MLEAC=1;MLEAF=0.500;MQ=60.00;MQ0=0;MQRankSum=0.248;QD=7.31;ReadPosRankSum=-0.573	GT:AD:DP:GQ:PL	0/1:6,3:9:94:94,0,227
1	40361843	.	A	C	86.77	my_snp_filter	AC=1;AF=0.500;AN=2;BaseQRankSum=1.537;ClippingRankSum=-1.537;DP=6;FS=3.979;MLEAC=1;MLEAF=0.500;MQ=60.00;MQ0=0;MQRankSum=0.406;QD=14.46;ReadPosRankSum=1.537	GT:AD:DP:GQ:PL	0/1:3,3:6:93:115,0,93
1	40362461	.	T	C	54.74	PASS	AC=2;AF=1.00;AN=2;DP=2;FS=0.000;MLEAC=2;MLEAF=1.00;MQ=60.00;MQ0=0;QD=27.37	GT:AD:DP:GQ:PL	1/1:0,2:2:6:82,6,0
1	40363054	.	G	C	146.03	PASS	AC=2;AF=1.00;AN=2;DP=4;FS=0.000;MLEAC=2;MLEAF=1.00;MQ=60.00;MQ0=0;QD=28.33	GT:AD:DP:GQ:PL	1/1:0,4:4:12:174,12,0
1	40533266	.	T	G	920.77	PASS	AC=2;AF=1.00;AN=2;DP=23;FS=0.000;MLEAC=2;MLEAF=1.00;MQ=60.00;MQ0=0;QD=29.43	GT:AD:DP:GQ:PL	1/1:0,23:23:69:949,69,0
1	40533287	.	T	G	424.77	PASS	AC=2;AF=1.00;AN=2;DP=12;FS=0.000;MLEAC=2;MLEAF=1.00;MQ=60.00;MQ0=0;QD=25.51	GT:AD:DP:GQ:PL	1/1:0,12:12:36:453,36,0
1	40533347	.	T	G	519.77	PASS	AC=2;AF=1.00;AN=2;DP=13;FS=0.000;MLEAC=2;MLEAF=1.00;MQ=60.00;MQ0=0;QD=31.72	GT:AD:DP:GQ:PL	1/1:0,13:13:39:548,39,0
1	40533895	.	T	A	50.74	PASS	AC=2;AF=1.00;AN=2;DP=2;FS=0.000;MLEAC=2;MLEAF=1.00;MQ=60.00;MQ0=0;QD=25.37	GT:AD:DP:GQ:PL	1/1:0,2:2:6:78,6,0
1	40538101	.	G	A	573.77	my_snp_filter	AC=1;AF=0.500;AN=2;BaseQRankSum=-0.217;ClippingRankSum=-1.166;DP=31;FS=0.000;MLEAC=1;MLEAF=0.500;MQ=60.00;MQ0=0;MQRankSum=-0.415;QD=18.51;ReadPosRankSum=1.166	GT:AD:DP:GQ:PL	0/1:15,16:31:99:602,0,553
1	40539076	.	C	T	549.77	my_snp_filter	AC=1;AF=0.500;AN=2;BaseQRankSum=-0.990;ClippingRankSum=0.606;DP=38;FS=4.655;MLEAC=1;MLEAF=0.500;MQ=60.00;MQ0=0;MQRankSum=-0.813;QD=14.47;ReadPosRankSum=-0.606	GT:AD:DP:GQ:PL	0/1:22,16:38:99:578,0,859
1	40539228	.	G	C	416.77	my_snp_filter	AC=1;AF=0.500;AN=2;BaseQRankSum=0.517;ClippingRankSum=0.245;DP=25;FS=1.580;MLEAC=1;MLEAF=0.500;MQ=60.00;MQ0=0;MQRankSum=1.278;QD=16.67;ReadPosRankSum=-0.190	GT:AD:DP:GQ:PL	0/1:13,12:25:99:445,0,482
1	40539448	.	A	C	199.77	my_snp_filter	AC=1;AF=0.500;AN=2;BaseQRankSum=0.983;ClippingRankSum=-0.636;DP=26;FS=0.000;MLEAC=1;MLEAF=0.500;MQ=60.00;MQ0=0;MQRankSum=-0.405;QD=7.68;ReadPosRankSum=0.520	GT:AD:DP:GQ:PL	0/1:19,7:26:99:228,0,733
1	40705726	.	A	T	164.77	my_snp_filter	AC=1;AF=0.500;AN=2;BaseQRankSum=-0.361;ClippingRankSum=-0.876;DP=9;FS=0.000;MLEAC=1;MLEAF=0.500;MQ=60.00;MQ0=0;MQRankSum=0.729;QD=18.31;ReadPosRankSum=0.361	GT:AD:DP:GQ:PL	0/1:4,5:9:99:193,0,144
1	40722795	.	G	A	51.77	my_snp_filter	AC=1;AF=0.500;AN=2;BaseQRankSum=0.736;ClippingRankSum=-0.736;DP=3;FS=4.771;MLEAC=1;MLEAF=0.500;MQ=60.00;MQ0=0;MQRankSum=0.736;QD=17.26;ReadPosRankSum=0.736	GT:AD:DP:GQ:PL	0/1:1,2:3:35:80,0,35
1	40726636	.	C	G	51.77	my_snp_filter	AC=1;AF=0.500;AN=2;BaseQRankSum=-1.071;ClippingRankSum=1.449;DP=17;FS=2.884;MLEAC=1;MLEAF=0.500;MQ=60.00;MQ0=0;MQRankSum=-0.819;QD=3.05;ReadPosRankSum=-1.071	GT:AD:DP:GQ:PL	0/1:14,3:17:80:80,0,573
1	40840353	.	A	G	85.28	PASS	AC=2;AF=1.00;AN=2;DP=3;FS=0.000;MLEAC=2;MLEAF=1.00;MQ=60.00;MQ0=0;QD=28.43	GT:AD:DP:GQ:PL	1/1:0,3:3:9:113,9,0
1	40881041	.	C	G	629.77	PASS	AC=2;AF=1.00;AN=2;DP=16;FS=0.000;MLEAC=2;MLEAF=1.00;MQ=60.00;MQ0=0;QD=23.58	GT:AD:DP:GQ:PL	1/1:0,16:16:48:658,48,0
1	40980731	.	G	T	73.77	my_snp_filter	AC=1;AF=0.500;AN=2;BaseQRankSum=0.358;ClippingRankSum=-1.231;DP=5;FS=10.000;MLEAC=1;MLEAF=0.500;MQ=60.00;MQ0=0;MQRankSum=1.231;QD=14.75;ReadPosRankSum=1.231	GT:AD:DP:GQ:PL	0/1:2,3:5:61:102,0,61
1	41233213	.	G	T	88.28	PASS	AC=2;AF=1.00;AN=2;DP=3;FS=0.000;MLEAC=2;MLEAF=1.00;MQ=60.00;MQ0=0;QD=29.43	GT:AD:DP:GQ:PL	1/1:0,3:3:9:116,9,0
1	41233227	.	G	A	103.28	PASS	AC=2;AF=1.00;AN=2;DP=3;FS=0.000;MLEAC=2;MLEAF=1.00;MQ=60.00;MQ0=0;QD=34.43	GT:AD:DP:GQ:PL	1/1:0,3:3:9:131,9,0
1	41233433	.	A	G	61.74	PASS	AC=2;AF=1.00;AN=2;DP=2;FS=0.000;MLEAC=2;MLEAF=1.00;MQ=60.00;MQ0=0;QD=30.87	GT:AD:DP:GQ:PL	1/1:0,2:2:6:89,6,0
1	41234136	.	G	T	95.28	PASS	AC=2;AF=1.00;AN=2;DP=3;FS=0.000;MLEAC=2;MLEAF=1.00;MQ=60.00;MQ0=0;QD=31.76	GT:AD:DP:GQ:PL	1/1:0,3:3:9:123,9,0
1	41295800	.	C	G	98.28	PASS	AC=2;AF=1.00;AN=2;DP=3;FS=0.000;MLEAC=2;MLEAF=1.00;MQ=60.00;MQ0=0;QD=32.76	GT:AD:DP:GQ:PL	1/1:0,3:3:9:126,9,0
1	41327873	.	G	C	53.74	PASS	AC=2;AF=1.00;AN=2;DP=2;FS=0.000;MLEAC=2;MLEAF=1.00;MQ=60.00;MQ0=0;QD=26.87	GT:AD:DP:GQ:PL	1/1:0,2:2:6:81,6,0
1	41463065	.	G	C	144.03	PASS	AC=2;AF=1.00;AN=2;DP=4;FS=0.000;MLEAC=2;MLEAF=1.00;MQ=60.00;MQ0=0;QD=33.18	GT:AD:DP:GQ:PL	1/1:0,4:4:12:172,12,0
1	41464134	.	G	A	348.78	PASS	AC=2;AF=1.00;AN=2;DP=9;FS=0.000;MLEAC=2;MLEAF=1.00;MQ=60.00;MQ0=0;QD=27.84	GT:AD:DP:GQ:PL	1/1:0,9:9:27:377,27,0
1	41464437	.	A	G	151.03	PASS	AC=2;AF=1.00;AN=2;DP=4;FS=0.000;MLEAC=2;MLEAF=1.00;MQ=60.00;MQ0=0;QD=25.33	GT:AD:DP:GQ:PL	1/1:0,4:4:12:179,12,0
1	41465640	.	A	G	25.78	LowQual;my_snp_filter	AC=1;AF=0.500;AN=2;BaseQRankSum=-1.067;ClippingRankSum=0.572;DP=8;FS=0.000;MLEAC=1;MLEAF=0.500;MQ=60.00;MQ0=0;MQRankSum=-0.572;QD=3.22;ReadPosRankSum=-0.572	GT:AD:DP:GQ:PL	0/1:6,2:8:54:54,0,233
1	41466472	.	A	G	145.03	PASS	AC=2;AF=1.00;AN=2;DP=4;FS=0.000;MLEAC=2;MLEAF=1.00;MQ=60.00;MQ0=0;QD=33.69	GT:AD:DP:GQ:PL	1/1:0,4:4:12:173,12,0
1	41480503	.	G	A	59.74	PASS	AC=2;AF=1.00;AN=2;DP=2;FS=0.000;MLEAC=2;MLEAF=1.00;MQ=60.00;MQ0=0;QD=29.87	GT:AD:DP:GQ:PL	1/1:0,2:2:6:87,6,0
1	41480795	.	T	C	62.74	PASS	AC=2;AF=1.00;AN=2;DP=2;FS=0.000;MLEAC=2;MLEAF=1.00;MQ=60.00;MQ0=0;QD=31.37	GT:AD:DP:GQ:PL	1/1:0,2:2:6:90,6,0
1	41480799	.	G	A	62.74	PASS	AC=2;AF=1.00;AN=2;DP=2;FS=0.000;MLEAC=2;MLEAF=1.00;MQ=60.00;MQ0=0;QD=31.37	GT:AD:DP:GQ:PL	1/1:0,2:2:6:90,6,0
1	41480895	.	G	T	60.74	PASS	AC=2;AF=1.00;AN=2;DP=2;FS=0.000;MLEAC=2;MLEAF=1.00;MQ=60.00;MQ0=0;QD=30.37	GT:AD:DP:GQ:PL	1/1:0,2:2:6:88,6,0
1	41482660	.	G	A	59.74	PASS	AC=2;AF=1.00;AN=2;DP=2;FS=0.000;MLEAC=2;MLEAF=1.00;MQ=60.00;MQ0=0;QD=29.87	GT:AD:DP:GQ:PL	1/1:0,2:2:6:87,6,0
1	41485589	.	G	T	50.74	PASS	AC=2;AF=1.00;AN=2;DP=2;FS=0.000;MLEAC=2;MLEAF=1.00;MQ=60.00;MQ0=0;QD=25.37	GT:AD:DP:GQ:PL	1/1:0,2:2:6:78,6,0
1	41493111	.	A	G	446.77	PASS	AC=2;AF=1.00;AN=2;DP=11;FS=0.000;MLEAC=2;MLEAF=1.00;MQ=60.00;MQ0=0;QD=31.41	GT:AD:DP:GQ:PL	1/1:0,11:11:33:475,33,0
1	41493749	.	G	A	165.90	PASS	AC=2;AF=1.00;AN=2;DP=5;FS=0.000;MLEAC=2;MLEAF=1.00;MQ=60.00;MQ0=0;QD=33.18	GT:AD:DP:GQ:PL	1/1:0,5:5:15:194,15,0
1	41495622	.	A	G	16.63	LowQual	AC=2;AF=1.00;AN=2;DP=1;FS=0.000;MLEAC=2;MLEAF=1.00;MQ=60.00;MQ0=0;QD=16.63	GT:AD:DP:GQ:PL	1/1:0,1:1:3:43,3,0
1	41707766	.	T	C	127.03	PASS	AC=2;AF=1.00;AN=2;DP=4;FS=0.000;MLEAC=2;MLEAF=1.00;MQ=60.00;MQ0=0;QD=31.76	GT:AD:DP:GQ:PL	1/1:0,4:4:12:155,12,0
1	41917212	.	C	T	57.74	PASS	AC=2;AF=1.00;AN=2;DP=2;FS=0.000;MLEAC=2;MLEAF=1.00;MQ=60.00;MQ0=0;QD=28.87	GT:AD:DP:GQ:PL	1/1:0,2:2:6:85,6,0
1	41922577	.	T	C	61.74	PASS	AC=2;AF=1.00;AN=2;DP=2;FS=0.000;MLEAC=2;MLEAF=1.00;MQ=60.00;MQ0=0;QD=30.87	GT:AD:DP:GQ:PL	1/1:0,2:2:6:89,6,0
1	41973349	.	G	A	61.74	PASS	AC=2;AF=1.00;AN=2;DP=2;FS=0.000;MLEAC=2;MLEAF=1.00;MQ=60.00;MQ0=0;QD=30.87	GT:AD:DP:GQ:PL	1/1:0,2:2:6:89,6,0
1	41976328	.	T	C	59.74	PASS	AC=2;AF=1.00;AN=2;DP=2;FS=0.000;MLEAC=2;MLEAF=1.00;MQ=60.00;MQ0=0;QD=29.87	GT:AD:DP:GQ:PL	1/1:0,2:2:6:87,6,0
1	42001160	.	G	T	101.28	PASS	AC=2;AF=1.00;AN=2;DP=3;FS=0.000;MLEAC=2;MLEAF=1.00;MQ=60.00;MQ0=0;QD=33.76	GT:AD:DP:GQ:PL	1/1:0,3:3:9:129,9,0
1	42007188	.	C	A	62.74	PASS	AC=2;AF=1.00;AN=2;DP=2;FS=0.000;MLEAC=2;MLEAF=1.00;MQ=60.00;MQ0=0;QD=31.37	GT:AD:DP:GQ:PL	1/1:0,2:2:6:90,6,0
1	42013801	.	A	T	57.74	PASS	AC=2;AF=1.00;AN=2;DP=2;FS=0.000;MLEAC=2;MLEAF=1.00;MQ=60.00;MQ0=0;QD=28.87	GT:AD:DP:GQ:PL	1/1:0,2:2:6:85,6,0
1	42016881	.	G	A	62.74	PASS	AC=2;AF=1.00;AN=2;DP=2;FS=0.000;MLEAC=2;MLEAF=1.00;MQ=60.00;MQ0=0;QD=31.37	GT:AD:DP:GQ:PL	1/1:0,2:2:6:90,6,0
1	42021616	.	G	A	61.74	PASS	AC=2;AF=1.00;AN=2;DP=2;FS=0.000;MLEAC=2;MLEAF=1.00;MQ=60.00;MQ0=0;QD=30.87	GT:AD:DP:GQ:PL	1/1:0,2:2:6:89,6,0
1	42022792	.	C	T	52.74	PASS	AC=2;AF=1.00;AN=2;DP=2;FS=0.000;MLEAC=2;MLEAF=1.00;MQ=60.00;MQ0=0;QD=26.37	GT:AD:DP:GQ:PL	1/1:0,2:2:6:80,6,0
1	42034294	.	C	T	51.74	PASS	AC=2;AF=1.00;AN=2;DP=2;FS=0.000;MLEAC=2;MLEAF=1.00;MQ=60.00;MQ0=0;QD=25.87	GT:AD:DP:GQ:PL	1/1:0,2:2:6:79,6,0
1	42046812	.	C	T	78.28	PASS	AC=2;AF=1.00;AN=2;DP=3;FS=0.000;MLEAC=2;MLEAF=1.00;MQ=60.00;MQ0=0;QD=26.09	GT:AD:DP:GQ:PL	1/1:0,3:3:9:106,9,0
1	42048745	.	T	C	104.28	PASS	AC=2;AF=1.00;AN=2;DP=3;FS=0.000;MLEAC=2;MLEAF=1.00;MQ=60.00;MQ0=0;QD=34.76	GT:AD:DP:GQ:PL	1/1:0,3:3:9:132,9,0
1	42049032	.	G	A	55.74	PASS	AC=2;AF=1.00;AN=2;DP=2;FS=0.000;MLEAC=2;MLEAF=1.00;MQ=60.00;MQ0=0;QD=27.87	GT:AD:DP:GQ:PL	1/1:0,2:2:6:83,6,0
1	42644770	.	C	T	282.80	PASS	AC=2;AF=1.00;AN=2;DP=7;FS=0.000;MLEAC=2;MLEAF=1.00;MQ=60.00;MQ0=0;QD=36.11	GT:AD:DP:GQ:PL	1/1:0,7:7:21:311,21,0
1	42649232	.	C	T	57.74	PASS	AC=2;AF=1.00;AN=2;DP=2;FS=0.000;MLEAC=2;MLEAF=1.00;MQ=60.00;MQ0=0;QD=28.87	GT:AD:DP:GQ:PL	1/1:0,2:2:6:85,6,0
1	42650465	.	C	A	62.74	PASS	AC=2;AF=1.00;AN=2;DP=2;FS=0.000;MLEAC=2;MLEAF=1.00;MQ=60.00;MQ0=0;QD=31.37	GT:AD:DP:GQ:PL	1/1:0,2:2:6:90,6,0
1	42693597	.	A	G	112.77	my_snp_filter	AC=1;AF=0.500;AN=2;BaseQRankSum=0.278;ClippingRankSum=1.769;DP=11;FS=6.264;MLEAC=1;MLEAF=0.500;MQ=60.00;MQ0=0;MQRankSum=1.034;QD=10.25;ReadPosRankSum=-1.663	GT:AD:DP:GQ:PL	0/1:7,4:11:99:141,0,269
1	42898843	.	A	G	100.28	PASS	AC=2;AF=1.00;AN=2;DP=3;FS=0.000;MLEAC=2;MLEAF=1.00;MQ=60.00;MQ0=0;QD=33.43	GT:AD:DP:GQ:PL	1/1:0,3:3:9:128,9,0
1	42924306	.	C	T	126.77	my_snp_filter	AC=1;AF=0.500;AN=2;BaseQRankSum=0.720;ClippingRankSum=0.000;DP=6;FS=0.000;MLEAC=1;MLEAF=0.500;MQ=60.00;MQ0=0;MQRankSum=0.720;QD=21.13;ReadPosRankSum=0.000	GT:AD:DP:GQ:PL	0/1:2,4:6:65:155,0,65
1	42925688	.	T	G	622.77	my_snp_filter	AC=1;AF=0.500;AN=2;BaseQRankSum=-0.779;ClippingRankSum=-1.007;DP=32;FS=8.162;MLEAC=1;MLEAF=0.500;MQ=60.00;MQ0=0;MQRankSum=1.007;QD=19.46;ReadPosRankSum=0.931	GT:AD:DP:GQ:PL	0/1:14,18:32:99:651,0,522
1	43137280	.	A	G	132.77	my_snp_filter	AC=1;AF=0.500;AN=2;BaseQRankSum=-0.731;ClippingRankSum=-0.731;DP=5;FS=0.000;MLEAC=1;MLEAF=0.500;MQ=60.00;MQ0=0;MQRankSum=-0.731;QD=26.55;ReadPosRankSum=0.731	GT:AD:DP:GQ:PL	0/1:1,4:5:31:161,0,31
1	43139878	.	A	G	230.84	PASS	AC=2;AF=1.00;AN=2;DP=6;FS=0.000;MLEAC=2;MLEAF=1.00;MQ=60.00;MQ0=0;QD=29.33	GT:AD:DP:GQ:PL	1/1:0,6:6:18:259,18,0
1	43155062	.	G	T	59.74	PASS	AC=2;AF=1.00;AN=2;DP=2;FS=0.000;MLEAC=2;MLEAF=1.00;MQ=60.00;MQ0=0;QD=29.87	GT:AD:DP:GQ:PL	1/1:0,2:2:6:87,6,0
1	43159705	.	T	G	58.77	my_snp_filter	AC=1;AF=0.500;AN=2;BaseQRankSum=0.727;ClippingRankSum=0.727;DP=5;FS=0.000;MLEAC=1;MLEAF=0.500;MQ=60.00;MQ0=0;MQRankSum=0.727;QD=11.75;ReadPosRankSum=0.727	GT:AD:DP:GQ:PL	0/1:1,3:4:32:87,0,32
1	43163546	.	C	T	107.28	PASS	AC=2;AF=1.00;AN=2;DP=3;FS=0.000;MLEAC=2;MLEAF=1.00;MQ=60.00;MQ0=0;QD=28.82	GT:AD:DP:GQ:PL	1/1:0,3:3:9:135,9,0
1	43166227	.	T	G	62.74	PASS	AC=2;AF=1.00;AN=2;DP=2;FS=0.000;MLEAC=2;MLEAF=1.00;MQ=60.00;MQ0=0;QD=31.37	GT:AD:DP:GQ:PL	1/1:0,2:2:6:90,6,0
1	43212431	.	A	G	52.74	PASS	AC=2;AF=1.00;AN=2;DP=2;FS=0.000;MLEAC=2;MLEAF=1.00;MQ=60.00;MQ0=0;QD=26.37	GT:AD:DP:GQ:PL	1/1:0,2:2:6:80,6,0
1	43245324	.	A	G	62.74	PASS	AC=2;AF=1.00;AN=2;DP=2;FS=0.000;MLEAC=2;MLEAF=1.00;MQ=60.00;MQ0=0;QD=31.37	GT:AD:DP:GQ:PL	1/1:0,2:2:6:90,6,0
1	43245536	.	C	T	99.28	PASS	AC=2;AF=1.00;AN=2;DP=3;FS=0.000;MLEAC=2;MLEAF=1.00;MQ=60.00;MQ0=0;QD=33.09	GT:AD:DP:GQ:PL	1/1:0,3:3:9:127,9,0
1	43245832	.	A	G	48.74	PASS	AC=2;AF=1.00;AN=2;DP=2;FS=0.000;MLEAC=2;MLEAF=1.00;MQ=60.00;MQ0=0;QD=24.37	GT:AD:DP:GQ:PL	1/1:0,2:2:6:76,6,0
1	43309548	.	G	A	278.80	PASS	AC=2;AF=1.00;AN=2;DP=7;FS=0.000;MLEAC=2;MLEAF=1.00;MQ=60.00;MQ0=0;QD=37.78	GT:AD:DP:GQ:PL	1/1:0,7:7:21:307,21,0
1	43309842	.	G	C	269.80	PASS	AC=2;AF=1.00;AN=2;DP=7;FS=0.000;MLEAC=2;MLEAF=1.00;MQ=60.00;MQ0=0;QD=28.02	GT:AD:DP:GQ:PL	1/1:0,7:7:21:298,21,0
1	43393372	.	G	C	326.77	my_snp_filter	AC=1;AF=0.500;AN=2;BaseQRankSum=-0.329;ClippingRankSum=-0.094;DP=28;FS=3.524;MLEAC=1;MLEAF=0.500;MQ=60.00;MQ0=0;MQRankSum=0.612;QD=11.67;ReadPosRankSum=-0.141	GT:AD:DP:GQ:PL	0/1:17,11:28:99:355,0,611
1	43408966	.	G	A	517.77	my_snp_filter	AC=1;AF=0.500;AN=2;BaseQRankSum=-0.415;ClippingRankSum=-0.830;DP=30;FS=0.000;MLEAC=1;MLEAF=0.500;MQ=60.00;MQ0=0;MQRankSum=0.705;QD=17.26;ReadPosRankSum=1.908	GT:AD:DP:GQ:PL	0/1:15,15:30:99:546,0,547
1	43424519	.	T	G	118.77	my_snp_filter	AC=1;AF=0.500;AN=2;BaseQRankSum=0.922;ClippingRankSum=-1.638;DP=8;FS=0.000;MLEAC=1;MLEAF=0.500;MQ=60.00;MQ0=0;MQRankSum=-1.368;QD=14.85;ReadPosRankSum=1.638	GT:AD:DP:GQ:PL	0/1:4,4:8:99:147,0,141
1	43747476	.	G	C	56.74	PASS	AC=2;AF=1.00;AN=2;DP=2;FS=0.000;MLEAC=2;MLEAF=1.00;MQ=60.00;MQ0=0;QD=28.37	GT:AD:DP:GQ:PL	1/1:0,2:2:6:84,6,0
1	43748051	.	A	G	92.28	PASS	AC=2;AF=1.00;AN=2;DP=3;FS=0.000;MLEAC=2;MLEAF=1.00;MQ=60.00;MQ0=0;QD=30.76	GT:AD:DP:GQ:PL	1/1:0,3:3:9:120,9,0
1	43748132	.	A	G	90.28	PASS	AC=2;AF=1.00;AN=2;DP=3;FS=0.000;MLEAC=2;MLEAF=1.00;MQ=60.00;MQ0=0;QD=30.09	GT:AD:DP:GQ:PL	1/1:0,3:3:9:118,9,0
1	44045465	.	A	G	52.74	PASS	AC=2;AF=1.00;AN=2;DP=2;FS=0.000;MLEAC=2;MLEAF=1.00;MQ=60.00;MQ0=0;QD=26.37	GT:AD:DP:GQ:PL	1/1:0,2:2:6:80,6,0
1	44050856	.	T	C	47.77	my_snp_filter	AC=1;AF=0.500;AN=2;BaseQRankSum=0.736;ClippingRankSum=-0.736;DP=3;FS=4.771;MLEAC=1;MLEAF=0.500;MQ=60.00;MQ0=0;MQRankSum=0.736;QD=15.92;ReadPosRankSum=0.736	GT:AD:DP:GQ:PL	0/1:1,2:3:32:76,0,32
1	44051834	.	A	C	35.77	my_snp_filter	AC=1;AF=0.500;AN=2;BaseQRankSum=-1.026;ClippingRankSum=0.000;DP=4;FS=0.000;MLEAC=1;MLEAF=0.500;MQ=60.00;MQ0=0;MQRankSum=1.026;QD=8.94;ReadPosRankSum=0.000	GT:AD:DP:GQ:PL	0/1:2,2:4:64:64,0,74
1	44052198	.	G	A	46.77	my_snp_filter	AC=1;AF=0.500;AN=2;BaseQRankSum=0.000;ClippingRankSum=-1.026;DP=4;FS=0.000;MLEAC=1;MLEAF=0.500;MQ=60.00;MQ0=0;MQRankSum=1.026;QD=11.69;ReadPosRankSum=1.026	GT:AD:DP:GQ:PL	0/1:2,2:4:71:75,0,71
1	44054994	.	G	A	57.74	PASS	AC=2;AF=1.00;AN=2;DP=2;FS=0.000;MLEAC=2;MLEAF=1.00;MQ=60.00;MQ0=0;QD=28.87	GT:AD:DP:GQ:PL	1/1:0,2:2:6:85,6,0
1	44063250	.	T	C	105.28	PASS	AC=2;AF=1.00;AN=2;DP=3;FS=0.000;MLEAC=2;MLEAF=1.00;MQ=60.00;MQ0=0;QD=27.54	GT:AD:DP:GQ:PL	1/1:0,3:3:9:133,9,0
1	44066424	.	C	A	34.77	my_snp_filter	AC=1;AF=0.500;AN=2;BaseQRankSum=-0.720;ClippingRankSum=0.720;DP=6;FS=0.000;MLEAC=1;MLEAF=0.500;MQ=60.00;MQ0=0;MQRankSum=-0.720;QD=5.79;ReadPosRankSum=-0.720	GT:AD:DP:GQ:PL	0/1:4,2:6:63:63,0,147
1	44071221	.	G	A	542.77	my_snp_filter	AC=1;AF=0.500;AN=2;BaseQRankSum=-0.708;ClippingRankSum=-0.934;DP=25;FS=10.139;MLEAC=1;MLEAF=0.500;MQ=60.00;MQ0=0;MQRankSum=0.255;QD=21.71;ReadPosRankSum=0.028	GT:AD:DP:GQ:PL	0/1:9,16:25:99:571,0,293
1	44076368	.	C	T	58.74	PASS	AC=2;AF=1.00;AN=2;DP=2;FS=0.000;MLEAC=2;MLEAF=1.00;MQ=60.00;MQ0=0;QD=29.37	GT:AD:DP:GQ:PL	1/1:0,2:2:6:86,6,0
1	44083507	.	T	C	767.77	my_snp_filter	AC=1;AF=0.500;AN=2;BaseQRankSum=2.273;ClippingRankSum=-2.104;DP=35;FS=2.917;MLEAC=1;MLEAF=0.500;MQ=60.00;MQ0=0;MQRankSum=0.825;QD=21.94;ReadPosRankSum=0.657	GT:AD:DP:GQ:PL	0/1:14,21:35:99:796,0,446
1	44083519	.	G	A	797.77	my_snp_filter	AC=1;AF=0.500;AN=2;BaseQRankSum=1.217;ClippingRankSum=-1.736;DP=36;FS=7.563;MLEAC=1;MLEAF=0.500;MQ=60.00;MQ0=0;MQRankSum=-0.600;QD=22.16;ReadPosRankSum=1.379	GT:AD:DP:GQ:PL	0/1:14,22:36:99:826,0,488
1	44084739	.	C	T	396.77	my_snp_filter	AC=1;AF=0.500;AN=2;BaseQRankSum=0.699;ClippingRankSum=0.402;DP=30;FS=6.043;MLEAC=1;MLEAF=0.500;MQ=60.00;MQ0=0;MQRankSum=0.402;QD=13.23;ReadPosRankSum=-0.402	GT:AD:DP:GQ:PL	0/1:18,12:30:99:425,0,630
1	44086831	.	C	T	526.77	my_snp_filter	AC=1;AF=0.500;AN=2;BaseQRankSum=0.415;ClippingRankSum=0.196;DP=29;FS=1.485;MLEAC=1;MLEAF=0.500;MQ=60.00;MQ0=0;MQRankSum=-0.109;QD=18.16;ReadPosRankSum=-0.676	GT:AD:DP:GQ:PL	0/1:14,15:29:99:555,0,518
1	44137257	.	C	A	145.77	my_snp_filter	AC=1;AF=0.500;AN=2;BaseQRankSum=0.103;ClippingRankSum=0.103;DP=10;FS=0.000;MLEAC=1;MLEAF=0.500;MQ=60.00;MQ0=0;MQRankSum=-0.676;QD=14.58;ReadPosRankSum=0.103	GT:AD:DP:GQ:PL	0/1:5,5:10:99:174,0,178
1	44413788	.	C	T	51.77	my_snp_filter	AC=1;AF=0.500;AN=2;BaseQRankSum=0.736;ClippingRankSum=-0.736;DP=3;FS=4.771;MLEAC=1;MLEAF=0.500;MQ=60.00;MQ0=0;MQRankSum=-0.736;QD=17.26;ReadPosRankSum=0.736	GT:AD:DP:GQ:PL	0/1:1,2:3:33:80,0,33
1	44413933	.	C	T	52.77	my_snp_filter	AC=1;AF=0.500;AN=2;BaseQRankSum=0.736;ClippingRankSum=0.736;DP=3;FS=0.000;MLEAC=1;MLEAF=0.500;MQ=60.00;MQ0=0;MQRankSum=0.736;QD=17.59;ReadPosRankSum=0.736	GT:AD:DP:GQ:PL	0/1:1,2:3:31:81,0,31
1	44415262	.	C	T	172.77	my_snp_filter	AC=1;AF=0.500;AN=2;BaseQRankSum=0.922;ClippingRankSum=0.198;DP=7;FS=3.680;MLEAC=1;MLEAF=0.500;MQ=60.00;MQ0=0;MQRankSum=-0.198;QD=24.68;ReadPosRankSum=0.198	GT:AD:DP:GQ:PL	0/1:2,5:7:69:201,0,69
1	44415331	.	C	T	134.77	my_snp_filter	AC=1;AF=0.500;AN=2;BaseQRankSum=0.551;ClippingRankSum=-0.429;DP=15;FS=2.158;MLEAC=1;MLEAF=0.500;MQ=60.00;MQ0=0;MQRankSum=-0.184;QD=8.98;ReadPosRankSum=1.776	GT:AD:DP:GQ:PL	0/1:10,5:15:99:163,0,353
1	44415415	.	C	T	129.77	my_snp_filter	AC=1;AF=0.500;AN=2;BaseQRankSum=1.300;ClippingRankSum=-0.550;DP=7;FS=0.000;MLEAC=1;MLEAF=0.500;MQ=60.00;MQ0=0;MQRankSum=0.000;QD=18.54;ReadPosRankSum=0.550	GT:AD:DP:GQ:PL	0/1:3,4:7:99:158,0,113
1	44424879	.	T	G	235.84	PASS	AC=2;AF=1.00;AN=2;DP=6;FS=0.000;MLEAC=2;MLEAF=1.00;MQ=60.00;MQ0=0;QD=24.23	GT:AD:DP:GQ:PL	1/1:0,6:6:18:264,18,0
1	44428715	.	C	T	55.74	PASS	AC=2;AF=1.00;AN=2;DP=2;FS=0.000;MLEAC=2;MLEAF=1.00;MQ=60.00;MQ0=0;QD=27.87	GT:AD:DP:GQ:PL	1/1:0,2:2:6:83,6,0
1	44431362	.	C	G	106.28	PASS	AC=2;AF=1.00;AN=2;DP=3;FS=0.000;MLEAC=2;MLEAF=1.00;MQ=60.00;MQ0=0;QD=29.48	GT:AD:DP:GQ:PL	1/1:0,3:3:9:134,9,0
1	44438974	.	C	T	137.03	PASS	AC=2;AF=1.00;AN=2;DP=4;FS=0.000;MLEAC=2;MLEAF=1.00;MQ=60.00;MQ0=0;QD=34.26	GT:AD:DP:GQ:PL	1/1:0,4:4:12:165,12,0
1	44446634	.	A	G	57.74	PASS	AC=2;AF=1.00;AN=2;DP=2;FS=0.000;MLEAC=2;MLEAF=1.00;MQ=60.00;MQ0=0;QD=28.87	GT:AD:DP:GQ:PL	1/1:0,2:2:6:85,6,0
1	44464205	.	A	G	104.28	PASS	AC=2;AF=1.00;AN=2;DP=3;FS=0.000;MLEAC=2;MLEAF=1.00;MQ=60.00;MQ0=0;QD=34.76	GT:AD:DP:GQ:PL	1/1:0,3:3:9:132,9,0
1	44465419	.	T	C	84.28	PASS	AC=2;AF=1.00;AN=2;DP=3;FS=0.000;MLEAC=2;MLEAF=1.00;MQ=60.00;MQ0=0;QD=28.09	GT:AD:DP:GQ:PL	1/1:0,3:3:9:112,9,0
1	44466108	.	G	C	11.12	LowQual;my_snp_filter	AC=1;AF=0.500;AN=2;BaseQRankSum=0.804;ClippingRankSum=0.804;DP=2;FS=0.000;MLEAC=1;MLEAF=0.500;MQ=60.00;MQ0=0;MQRankSum=0.804;QD=5.56;ReadPosRankSum=0.804	GT:AD:DP:GQ:PL	0/1:1,1:2:33:39,0,33
1	44467284	.	G	A	46.77	my_snp_filter	AC=1;AF=0.500;AN=2;BaseQRankSum=0.358;ClippingRankSum=0.358;DP=5;FS=0.000;MLEAC=1;MLEAF=0.500;MQ=60.00;MQ0=0;MQRankSum=0.358;QD=9.35;ReadPosRankSum=0.358	GT:AD:DP:GQ:PL	0/1:3,2:5:75:75,0,111
1	44468235	.	G	A	76.77	my_snp_filter	AC=1;AF=0.500;AN=2;BaseQRankSum=0.550;ClippingRankSum=0.000;DP=7;FS=0.000;MLEAC=1;MLEAF=0.500;MQ=60.00;MQ0=0;MQRankSum=-0.550;QD=10.97;ReadPosRankSum=0.550	GT:AD:DP:GQ:PL	0/1:4,3:7:99:105,0,136
1	44490015	.	C	G	144.03	PASS	AC=2;AF=1.00;AN=2;DP=4;FS=0.000;MLEAC=2;MLEAF=1.00;MQ=60.00;MQ0=0;QD=34.10	GT:AD:DP:GQ:PL	1/1:0,4:4:12:172,12,0
1	44569765	.	C	T	62.74	PASS	AC=2;AF=1.00;AN=2;DP=2;FS=0.000;MLEAC=2;MLEAF=1.00;MQ=60.00;MQ0=0;QD=31.37	GT:AD:DP:GQ:PL	1/1:0,2:2:6:90,6,0
1	44569769	.	C	T	62.74	PASS	AC=2;AF=1.00;AN=2;DP=2;FS=0.000;MLEAC=2;MLEAF=1.00;MQ=60.00;MQ0=0;QD=31.37	GT:AD:DP:GQ:PL	1/1:0,2:2:6:90,6,0
1	44681483	.	C	G	209.77	my_snp_filter	AC=1;AF=0.500;AN=2;BaseQRankSum=-1.589;ClippingRankSum=0.000;DP=8;FS=9.700;MLEAC=1;MLEAF=0.500;MQ=60.00;MQ0=0;MQRankSum=1.067;QD=26.22;ReadPosRankSum=-0.572	GT:AD:DP:GQ:PL	0/1:2,6:8:67:238,0,67
1	44705388	.	C	G	52.77	my_snp_filter	AC=1;AF=0.500;AN=2;BaseQRankSum=-0.736;ClippingRankSum=-0.736;DP=3;FS=4.771;MLEAC=1;MLEAF=0.500;MQ=60.00;MQ0=0;MQRankSum=-0.736;QD=17.59;ReadPosRankSum=0.736	GT:AD:DP:GQ:PL	0/1:1,2:3:37:81,0,37
1	45267302	.	C	A	62.74	PASS	AC=2;AF=1.00;AN=2;DP=2;FS=0.000;MLEAC=2;MLEAF=1.00;MQ=60.00;MQ0=0;QD=31.37	GT:AD:DP:GQ:PL	1/1:0,2:2:6:90,6,0
1	45424193	.	G	A	18.59	LowQual	AC=2;AF=1.00;AN=2;DP=1;FS=0.000;MLEAC=2;MLEAF=1.00;MQ=60.00;MQ0=0;QD=18.59	GT:AD:DP:GQ:PL	1/1:0,1:1:3:45,3,0
1	45424196	.	G	C	18.59	LowQual	AC=2;AF=1.00;AN=2;DP=1;FS=0.000;MLEAC=2;MLEAF=1.00;MQ=60.00;MQ0=0;QD=18.59	GT:AD:DP:GQ:PL	1/1:0,1:1:3:45,3,0
1	45468606	.	A	G	230.84	PASS	AC=2;AF=1.00;AN=2;DP=6;FS=0.000;MLEAC=2;MLEAF=1.00;MQ=60.00;MQ0=0;QD=22.81	GT:AD:DP:GQ:PL	1/1:0,6:6:18:259,18,0
1	45468631	.	A	T	357.78	PASS	AC=2;AF=1.00;AN=2;DP=9;FS=0.000;MLEAC=2;MLEAF=1.00;MQ=60.00;MQ0=0;QD=34.78	GT:AD:DP:GQ:PL	1/1:0,9:9:27:386,27,0
1	45469789	.	C	T	106.77	my_snp_filter	AC=1;AF=0.500;AN=2;BaseQRankSum=0.000;ClippingRankSum=2.017;DP=8;FS=0.000;MLEAC=1;MLEAF=0.500;MQ=60.00;MQ0=0;MQRankSum=-0.922;QD=13.35;ReadPosRankSum=0.421	GT:AD:DP:GQ:PL	0/1:4,4:8:99:135,0,134
1	45474157	.	G	A	59.74	PASS	AC=2;AF=1.00;AN=2;DP=2;FS=0.000;MLEAC=2;MLEAF=1.00;MQ=60.00;MQ0=0;QD=29.87	GT:AD:DP:GQ:PL	1/1:0,2:2:6:87,6,0
1	45480733	.	C	T	96.28	PASS	AC=2;AF=1.00;AN=2;DP=3;FS=0.000;MLEAC=2;MLEAF=1.00;MQ=60.00;MQ0=0;QD=32.09	GT:AD:DP:GQ:PL	1/1:0,3:3:9:124,9,0
1	45798555	.	T	C	69.77	my_snp_filter	AC=1;AF=0.500;AN=2;BaseQRankSum=0.322;ClippingRankSum=-1.920;DP=8;FS=3.332;MLEAC=1;MLEAF=0.500;MQ=60.00;MQ0=0;MQRankSum=-0.956;QD=8.72	GT:AD:DP:GQ:PL	0/1:5,3:8:98:98,0,591
1	45955868	.	T	C	62.74	PASS	AC=2;AF=1.00;AN=2;DP=2;FS=0.000;MLEAC=2;MLEAF=1.00;MQ=60.00;MQ0=0;QD=31.37	GT:AD:DP:GQ:PL	1/1:0,2:2:6:90,6,0
1	45976147	.	G	A	59.74	PASS	AC=2;AF=1.00;AN=2;DP=2;FS=0.000;MLEAC=2;MLEAF=1.00;MQ=60.00;MQ0=0;QD=29.87	GT:AD:DP:GQ:PL	1/1:0,2:2:6:87,6,0
1	45977803	.	T	G	60.74	PASS	AC=2;AF=1.00;AN=2;DP=2;FS=0.000;MLEAC=2;MLEAF=1.00;MQ=60.00;MQ0=0;QD=30.37	GT:AD:DP:GQ:PL	1/1:0,2:2:6:88,6,0
1	46016687	.	T	C	559.77	my_snp_filter	AC=1;AF=0.500;AN=2;BaseQRankSum=0.000;ClippingRankSum=-1.401;DP=26;FS=3.674;MLEAC=1;MLEAF=0.500;MQ=60.00;MQ0=0;MQRankSum=-1.563;QD=21.53;ReadPosRankSum=1.455	GT:AD:DP:GQ:PL	0/1:9,17:26:99:588,0,268
1	46032974	.	T	C	324.78	PASS	AC=2;AF=1.00;AN=2;DP=8;FS=0.000;MLEAC=2;MLEAF=1.00;MQ=60.00;MQ0=0;QD=30.66	GT:AD:DP:GQ:PL	1/1:0,8:8:24:353,24,0
1	46073489	.	G	A	470.77	PASS	AC=2;AF=1.00;AN=2;DP=12;FS=0.000;MLEAC=2;MLEAF=1.00;MQ=60.00;MQ0=0;QD=25.78	GT:AD:DP:GQ:PL	1/1:0,12:12:36:499,36,0
1	46075663	.	A	G	85.77	my_snp_filter	AC=1;AF=0.500;AN=2;BaseQRankSum=0.550;ClippingRankSum=-1.300;DP=7;FS=3.680;MLEAC=1;MLEAF=0.500;MQ=60.00;MQ0=0;MQRankSum=1.300;QD=12.25;ReadPosRankSum=0.937	GT:AD:DP:GQ:PL	0/1:4,3:7:99:114,0,196
1	46075664	.	A	G	176.78	my_snp_filter	AC=1;AF=0.500;AN=2;BaseQRankSum=0.736;ClippingRankSum=-0.736;DP=6;FS=0.000;MLEAC=1;MLEAF=0.500;MQ=60.00;MQ0=0;MQRankSum=0.736;QD=29.46;ReadPosRankSum=0.736	GT:AD:DP:GQ:PL	0/1:1,5:6:26:205,0,26
1	46076467	.	A	G	44.77	my_snp_filter	AC=1;AF=0.500;AN=2;BaseQRankSum=0.358;ClippingRankSum=-1.231;DP=5;FS=0.000;MLEAC=1;MLEAF=0.500;MQ=60.00;MQ0=0;MQRankSum=1.231;QD=8.95;ReadPosRankSum=0.358	GT:AD:DP:GQ:PL	0/1:3,2:5:73:73,0,113
1	46077428	.	G	C	148.03	PASS	AC=2;AF=1.00;AN=2;DP=4;FS=0.000;MLEAC=2;MLEAF=1.00;MQ=60.00;MQ0=0;QD=28.95	GT:AD:DP:GQ:PL	1/1:0,4:4:12:176,12,0
1	46078630	.	A	G	184.90	PASS	AC=2;AF=1.00;AN=2;DP=5;FS=0.000;MLEAC=2;MLEAF=1.00;MQ=60.00;MQ0=0;QD=29.33	GT:AD:DP:GQ:PL	1/1:0,5:5:15:213,15,0
1	46078854	.	A	G	1245.77	PASS	AC=2;AF=1.00;AN=2;DP=29;FS=0.000;MLEAC=2;MLEAF=1.00;MQ=60.00;MQ0=0;QD=28.30	GT:AD:DP:GQ:PL	1/1:0,29:29:87:1274,87,0
1	46085852	.	C	T	53.74	PASS	AC=2;AF=1.00;AN=2;DP=2;FS=0.000;MLEAC=2;MLEAF=1.00;MQ=60.00;MQ0=0;QD=26.87	GT:AD:DP:GQ:PL	1/1:0,2:2:6:81,6,0
1	46085879	.	C	G	18.59	LowQual	AC=2;AF=1.00;AN=2;DP=1;FS=0.000;MLEAC=2;MLEAF=1.00;MQ=60.00;MQ0=0;QD=18.59	GT:AD:DP:GQ:PL	1/1:0,1:1:3:45,3,0
1	46086077	.	C	T	57.74	PASS	AC=2;AF=1.00;AN=2;DP=2;FS=0.000;MLEAC=2;MLEAF=1.00;MQ=60.00;MQ0=0;QD=28.87	GT:AD:DP:GQ:PL	1/1:0,2:2:6:85,6,0
1	46126854	.	C	T	421.77	my_snp_filter	AC=1;AF=0.500;AN=2;BaseQRankSum=-0.320;ClippingRankSum=-3.162;DP=22;FS=10.942;MLEAC=1;MLEAF=0.500;MQ=60.00;MQ0=0;MQRankSum=0.533;QD=19.17;ReadPosRankSum=2.594	GT:AD:DP:GQ:PL	0/1:9,12:21:99:450,0,324
1	46269352	.	T	G	259.80	PASS	AC=2;AF=1.00;AN=2;DP=7;FS=0.000;MLEAC=2;MLEAF=1.00;MQ=60.00;MQ0=0;QD=26.44	GT:AD:DP:GQ:PL	1/1:0,7:7:21:288,21,0
1	46466721	.	T	C	453.77	PASS	AC=2;AF=1.00;AN=2;DP=11;FS=0.000;MLEAC=2;MLEAF=1.00;MQ=60.00;MQ0=0;QD=31.11	GT:AD:DP:GQ:PL	1/1:0,11:11:33:482,33,0
1	46475216	.	C	G	107.28	PASS	AC=2;AF=1.00;AN=2;DP=3;FS=0.000;MLEAC=2;MLEAF=1.00;MQ=60.00;MQ0=0;QD=37.04	GT:AD:DP:GQ:PL	1/1:0,3:3:9:135,9,0
1	46476587	.	T	G	714.77	PASS	AC=2;AF=1.00;AN=2;DP=17;FS=0.000;MLEAC=2;MLEAF=1.00;MQ=60.00;MQ0=0;QD=24.99	GT:AD:DP:GQ:PL	1/1:0,17:17:51:743,51,0
1	46493460	.	T	G	889.77	PASS	AC=2;AF=1.00;AN=2;DP=21;FS=0.000;MLEAC=2;MLEAF=1.00;MQ=60.00;MQ0=0;QD=29.84	GT:AD:DP:GQ:PL	1/1:0,21:21:63:918,63,0
1	46496709	.	A	G	627.77	PASS	AC=2;AF=1.00;AN=2;DP=15;FS=0.000;MLEAC=2;MLEAF=1.00;MQ=60.00;MQ0=0;QD=28.31	GT:AD:DP:GQ:PL	1/1:0,15:15:45:656,45,0
1	46498375	.	A	G	752.77	PASS	AC=2;AF=1.00;AN=2;DP=18;FS=0.000;MLEAC=2;MLEAF=1.00;MQ=60.00;MQ0=0;QD=29.68	GT:AD:DP:GQ:PL	1/1:0,18:18:54:781,54,0
1	46499526	.	A	G	518.77	my_snp_filter	AC=1;AF=0.500;AN=2;BaseQRankSum=2.696;ClippingRankSum=-0.921;DP=22;FS=7.282;MLEAC=1;MLEAF=0.500;MQ=60.00;MQ0=0;MQRankSum=-1.126;QD=23.58;ReadPosRankSum=0.990	GT:AD:DP:GQ:PL	0/1:8,14:22:99:547,0,258
1	46500251	.	G	A	354.77	my_snp_filter	AC=1;AF=0.500;AN=2;BaseQRankSum=0.306;ClippingRankSum=0.184;DP=15;FS=0.000;MLEAC=1;MLEAF=0.500;MQ=60.00;MQ0=0;MQRankSum=-0.796;QD=23.65;ReadPosRankSum=-0.306	GT:AD:DP:GQ:PL	0/1:5,10:15:99:383,0,143
1	46500993	.	A	G	353.77	my_snp_filter	AC=1;AF=0.500;AN=2;BaseQRankSum=1.573;ClippingRankSum=-1.247;DP=16;FS=2.158;MLEAC=1;MLEAF=0.500;MQ=60.00;MQ0=0;MQRankSum=0.163;QD=22.11;ReadPosRankSum=1.139	GT:AD:DP:GQ:PL	0/1:6,10:16:99:382,0,157
1	46508769	.	A	G	702.77	PASS	AC=2;AF=1.00;AN=2;DP=17;FS=0.000;MLEAC=2;MLEAF=1.00;MQ=60.00;MQ0=0;QD=31.30	GT:AD:DP:GQ:PL	1/1:0,17:17:51:731,51,0
1	46521517	.	G	A	744.77	PASS	AC=2;AF=1.00;AN=2;DP=19;FS=0.000;MLEAC=2;MLEAF=1.00;MQ=60.00;MQ0=0;QD=24.36	GT:AD:DP:GQ:PL	1/1:0,19:19:57:773,57,0
1	46521559	.	A	T	591.77	PASS	AC=2;AF=1.00;AN=2;DP=14;FS=0.000;MLEAC=2;MLEAF=1.00;MQ=60.00;MQ0=0;QD=29.23	GT:AD:DP:GQ:PL	1/1:0,14:14:42:620,42,0
1	46527159	.	G	A	61.74	PASS	AC=2;AF=1.00;AN=2;DP=2;FS=0.000;MLEAC=2;MLEAF=1.00;MQ=60.00;MQ0=0;QD=30.87	GT:AD:DP:GQ:PL	1/1:0,2:2:6:89,6,0
1	46534498	.	T	C	54.74	PASS	AC=2;AF=1.00;AN=2;DP=2;FS=0.000;MLEAC=2;MLEAF=1.00;MQ=60.00;MQ0=0;QD=27.37	GT:AD:DP:GQ:PL	1/1:0,2:2:6:82,6,0
1	46583418	.	G	A	59.74	PASS	AC=2;AF=1.00;AN=2;DP=2;FS=0.000;MLEAC=2;MLEAF=1.00;MQ=60.00;MQ0=0;QD=29.87	GT:AD:DP:GQ:PL	1/1:0,2:2:6:87,6,0
1	46583607	.	G	A	56.74	PASS	AC=2;AF=1.00;AN=2;DP=2;FS=0.000;MLEAC=2;MLEAF=1.00;MQ=60.00;MQ0=0;QD=28.37	GT:AD:DP:GQ:PL	1/1:0,2:2:6:84,6,0
1	46598269	.	C	A	326.78	PASS	AC=2;AF=1.00;AN=2;DP=8;FS=0.000;MLEAC=2;MLEAF=1.00;MQ=60.00;MQ0=0;QD=31.52	GT:AD:DP:GQ:PL	1/1:0,8:8:24:355,24,0
1	46598273	.	A	C	326.78	PASS	AC=2;AF=1.00;AN=2;DP=7;FS=0.000;MLEAC=2;MLEAF=1.00;MQ=60.00;MQ0=0;QD=25.95	GT:AD:DP:GQ:PL	1/1:0,7:7:24:355,24,0
1	46655158	.	T	C	538.77	PASS	AC=2;AF=1.00;AN=2;DP=13;FS=0.000;MLEAC=2;MLEAF=1.00;MQ=60.00;MQ0=0;QD=28.71	GT:AD:DP:GQ:PL	1/1:0,13:13:39:567,39,0
1	46746897	.	G	C	335.77	my_snp_filter	AC=1;AF=0.500;AN=2;BaseQRankSum=-1.790;ClippingRankSum=2.657;DP=16;FS=14.564;MLEAC=1;MLEAF=0.500;MQ=60.00;MQ0=0;MQRankSum=-0.597;QD=20.99;ReadPosRankSum=-2.549	GT:AD:DP:GQ:PL	0/1:6,10:16:99:364,0,216
1	46761496	.	T	C	103.28	PASS	AC=2;AF=1.00;AN=2;DP=3;FS=0.000;MLEAC=2;MLEAF=1.00;MQ=60.00;MQ0=0;QD=34.43	GT:AD:DP:GQ:PL	1/1:0,3:3:9:131,9,0
1	46768408	.	T	C	148.03	PASS	AC=2;AF=1.00;AN=2;DP=4;FS=0.000;MLEAC=2;MLEAF=1.00;MQ=60.00;MQ0=0;QD=29.85	GT:AD:DP:GQ:PL	1/1:0,4:4:12:176,12,0
1	46781602	.	G	T	56.74	PASS	AC=2;AF=1.00;AN=2;DP=2;FS=0.000;MLEAC=2;MLEAF=1.00;MQ=60.00;MQ0=0;QD=28.37	GT:AD:DP:GQ:PL	1/1:0,2:2:6:84,6,0
1	46806550	.	C	T	103.28	PASS	AC=2;AF=1.00;AN=2;DP=3;FS=0.000;MLEAC=2;MLEAF=1.00;MQ=60.00;MQ0=0;QD=34.43	GT:AD:DP:GQ:PL	1/1:0,3:3:9:131,9,0
1	46807117	.	C	A	100.28	PASS	AC=2;AF=1.00;AN=2;DP=3;FS=0.000;MLEAC=2;MLEAF=1.00;MQ=60.00;MQ0=0;QD=33.43	GT:AD:DP:GQ:PL	1/1:0,3:3:9:128,9,0
1	46807697	.	C	T	62.74	PASS	AC=2;AF=1.00;AN=2;DP=2;FS=0.000;MLEAC=2;MLEAF=1.00;MQ=60.00;MQ0=0;QD=31.37	GT:AD:DP:GQ:PL	1/1:0,2:2:6:90,6,0
1	46808668	.	G	A	56.74	PASS	AC=2;AF=1.00;AN=2;DP=2;FS=0.000;MLEAC=2;MLEAF=1.00;MQ=60.00;MQ0=0;QD=28.37	GT:AD:DP:GQ:PL	1/1:0,2:2:6:84,6,0
1	46810670	.	T	C	284.18	my_snp_filter	AC=1;AF=0.500;AN=2;BaseQRankSum=0.751;ClippingRankSum=0.751;DP=9;FS=3.522;MLEAC=1;MLEAF=0.500;MQ=60.00;MQ0=0;MQRankSum=0.751;QD=31.58;ReadPosRankSum=-0.751	GT:AD:DP:GQ:PL	0/1:1,8:9:10:312,0,10
1	46815378	.	C	T	57.74	PASS	AC=2;AF=1.00;AN=2;DP=2;FS=0.000;MLEAC=2;MLEAF=1.00;MQ=60.00;MQ0=0;QD=28.87	GT:AD:DP:GQ:PL	1/1:0,2:2:6:85,6,0
1	46823298	.	A	G	51.74	PASS	AC=2;AF=1.00;AN=2;DP=2;FS=0.000;MLEAC=2;MLEAF=1.00;MQ=60.00;MQ0=0;QD=25.87	GT:AD:DP:GQ:PL	1/1:0,2:2:6:79,6,0
1	46827485	.	C	T	234.84	PASS	AC=2;AF=1.00;AN=2;DP=6;FS=0.000;MLEAC=2;MLEAF=1.00;MQ=60.00;MQ0=0;QD=26.57	GT:AD:DP:GQ:PL	1/1:0,6:6:18:263,18,0
1	46827728	.	A	C	152.03	PASS	AC=2;AF=1.00;AN=2;DP=4;FS=0.000;MLEAC=2;MLEAF=1.00;MQ=60.00;MQ0=0;QD=28.54	GT:AD:DP:GQ:PL	1/1:0,4:4:12:180,12,0
1	46827769	.	C	T	206.84	PASS	AC=2;AF=1.00;AN=2;DP=6;FS=0.000;MLEAC=2;MLEAF=1.00;MQ=60.00;MQ0=0;QD=34.47	GT:AD:DP:GQ:PL	1/1:0,6:6:18:235,18,0
1	46827871	.	G	A	272.80	PASS	AC=2;AF=1.00;AN=2;DP=7;FS=0.000;MLEAC=2;MLEAF=1.00;MQ=60.00;MQ0=0;QD=28.99	GT:AD:DP:GQ:PL	1/1:0,7:7:21:301,21,0
1	46828109	.	A	G	147.03	PASS	AC=2;AF=1.00;AN=2;DP=4;FS=0.000;MLEAC=2;MLEAF=1.00;MQ=60.00;MQ0=0;QD=28.44	GT:AD:DP:GQ:PL	1/1:0,4:4:12:175,12,0
1	46828460	.	C	T	208.84	PASS	AC=2;AF=1.00;AN=2;DP=6;FS=0.000;MLEAC=2;MLEAF=1.00;MQ=60.00;MQ0=0;QD=34.81	GT:AD:DP:GQ:PL	1/1:0,6:6:18:237,18,0
1	46828700	.	A	G	125.03	PASS	AC=2;AF=1.00;AN=2;DP=4;FS=0.000;MLEAC=2;MLEAF=1.00;MQ=60.00;MQ0=0;QD=31.26	GT:AD:DP:GQ:PL	1/1:0,4:4:12:153,12,0
1	46828734	.	T	C	186.90	PASS	AC=2;AF=1.00;AN=2;DP=5;FS=0.000;MLEAC=2;MLEAF=1.00;MQ=60.00;MQ0=0;QD=26.50	GT:AD:DP:GQ:PL	1/1:0,5:5:15:215,15,0
1	46829013	.	A	G	105.28	PASS	AC=2;AF=1.00;AN=2;DP=3;FS=0.000;MLEAC=2;MLEAF=1.00;MQ=60.00;MQ0=0;QD=27.65	GT:AD:DP:GQ:PL	1/1:0,3:3:9:133,9,0
1	46830257	.	C	T	57.74	PASS	AC=2;AF=1.00;AN=2;DP=2;FS=0.000;MLEAC=2;MLEAF=1.00;MQ=60.00;MQ0=0;QD=28.87	GT:AD:DP:GQ:PL	1/1:0,2:2:6:85,6,0
1	46830430	.	G	A	104.28	PASS	AC=2;AF=1.00;AN=2;DP=3;FS=0.000;MLEAC=2;MLEAF=1.00;MQ=60.00;MQ0=0;QD=34.76	GT:AD:DP:GQ:PL	1/1:0,3:3:9:132,9,0
1	46830447	.	A	C	145.03	PASS	AC=2;AF=1.00;AN=2;DP=4;FS=0.000;MLEAC=2;MLEAF=1.00;MQ=60.00;MQ0=0;QD=34.74	GT:AD:DP:GQ:PL	1/1:0,4:4:12:173,12,0
1	46871986	.	T	C	500.77	PASS	AC=2;AF=1.00;AN=2;DP=13;FS=0.000;MLEAC=2;MLEAF=1.00;MQ=60.00;MQ0=0;QD=31.20	GT:AD:DP:GQ:PL	1/1:0,13:13:39:529,39,0
1	46877180	.	G	A	221.84	PASS	AC=2;AF=1.00;AN=2;DP=6;FS=0.000;MLEAC=2;MLEAF=1.00;MQ=60.00;MQ0=0;QD=27.67	GT:AD:DP:GQ:PL	1/1:0,6:6:18:250,18,0
1	46877458	.	C	T	48.77	my_snp_filter	AC=1;AF=0.500;AN=2;BaseQRankSum=0.736;ClippingRankSum=0.736;DP=3;FS=0.000;MLEAC=1;MLEAF=0.500;MQ=60.00;MQ0=0;MQRankSum=0.736;QD=16.26;ReadPosRankSum=-0.736	GT:AD:DP:GQ:PL	0/1:1,2:3:34:77,0,34
1	46879562	.	T	G	42.74	PASS	AC=2;AF=1.00;AN=2;DP=2;FS=0.000;MLEAC=2;MLEAF=1.00;MQ=60.00;MQ0=0;QD=21.37	GT:AD:DP:GQ:PL	1/1:0,2:2:6:70,6,0
1	46879856	.	C	G	146.03	PASS	AC=2;AF=1.00;AN=2;DP=4;FS=0.000;MLEAC=2;MLEAF=1.00;MQ=60.00;MQ0=0;QD=32.33	GT:AD:DP:GQ:PL	1/1:0,4:4:12:174,12,0
1	46883303	.	A	G	52.74	PASS	AC=2;AF=1.00;AN=2;DP=2;FS=0.000;MLEAC=2;MLEAF=1.00;MQ=60.00;MQ0=0;QD=26.37	GT:AD:DP:GQ:PL	1/1:0,2:2:6:80,6,0
1	47052514	.	T	C	62.74	PASS	AC=2;AF=1.00;AN=2;DP=2;FS=0.000;MLEAC=2;MLEAF=1.00;MQ=60.00;MQ0=0;QD=31.37	GT:AD:DP:GQ:PL	1/1:0,2:2:6:90,6,0
1	47056347	.	C	T	61.74	PASS	AC=2;AF=1.00;AN=2;DP=2;FS=0.000;MLEAC=2;MLEAF=1.00;MQ=60.00;MQ0=0;QD=30.87	GT:AD:DP:GQ:PL	1/1:0,2:2:6:89,6,0
1	47057633	.	T	C	95.28	PASS	AC=2;AF=1.00;AN=2;DP=3;FS=0.000;MLEAC=2;MLEAF=1.00;MQ=60.00;MQ0=0;QD=31.76	GT:AD:DP:GQ:PL	1/1:0,3:3:9:123,9,0
1	47059934	.	T	C	303.78	PASS	AC=2;AF=1.00;AN=2;DP=8;FS=0.000;MLEAC=2;MLEAF=1.00;MQ=60.00;MQ0=0;QD=31.54	GT:AD:DP:GQ:PL	1/1:0,8:8:24:332,24,0
1	47074621	.	G	C	138.03	PASS	AC=2;AF=1.00;AN=2;DP=4;FS=0.000;MLEAC=2;MLEAF=1.00;MQ=60.00;MQ0=0;QD=34.51	GT:AD:DP:GQ:PL	1/1:0,4:4:12:166,12,0
1	47074774	.	T	A	148.90	PASS	AC=2;AF=1.00;AN=2;DP=5;FS=0.000;MLEAC=2;MLEAF=1.00;MQ=60.00;MQ0=0;QD=29.78	GT:AD:DP:GQ:PL	1/1:0,5:5:15:177,15,0
1	47078637	.	T	C	105.28	PASS	AC=2;AF=1.00;AN=2;DP=3;FS=0.000;MLEAC=2;MLEAF=1.00;MQ=60.00;MQ0=0;QD=33.98	GT:AD:DP:GQ:PL	1/1:0,3:3:9:133,9,0
1	47099346	.	C	A	141.03	PASS	AC=2;AF=1.00;AN=2;DP=4;FS=0.000;MLEAC=2;MLEAF=1.00;MQ=60.00;MQ0=0;QD=24.57	GT:AD:DP:GQ:PL	1/1:0,4:4:12:169,12,0
1	47099721	.	T	C	56.74	PASS	AC=2;AF=1.00;AN=2;DP=2;FS=0.000;MLEAC=2;MLEAF=1.00;MQ=60.00;MQ0=0;QD=28.37	GT:AD:DP:GQ:PL	1/1:0,2:2:6:84,6,0
1	47101015	.	C	A	858.77	PASS	AC=2;AF=1.00;AN=2;DP=21;FS=0.000;MLEAC=2;MLEAF=1.00;MQ=60.00;MQ0=0;QD=30.23	GT:AD:DP:GQ:PL	1/1:0,21:21:63:887,63,0
1	47133811	.	T	C	80.77	my_snp_filter	AC=1;AF=0.500;AN=2;BaseQRankSum=-0.922;ClippingRankSum=-1.638;DP=8;FS=15.441;MLEAC=1;MLEAF=0.500;MQ=60.00;MQ0=0;MQRankSum=0.421;QD=10.10;ReadPosRankSum=1.638	GT:AD:DP:GQ:PL	0/1:4,4:8:99:109,0,143
1	47141718	.	T	C	114.77	my_snp_filter	AC=1;AF=0.500;AN=2;BaseQRankSum=-0.421;ClippingRankSum=0.421;DP=8;FS=3.136;MLEAC=1;MLEAF=0.500;MQ=60.00;MQ0=0;MQRankSum=0.922;QD=14.35;ReadPosRankSum=-0.421	GT:AD:DP:GQ:PL	0/1:4,4:8:99:143,0,142
1	47279175	.	C	T	235.77	my_snp_filter	AC=1;AF=0.500;AN=2;BaseQRankSum=1.769;ClippingRankSum=-1.034;DP=11;FS=0.000;MLEAC=1;MLEAF=0.500;MQ=60.00;MQ0=0;MQRankSum=1.246;QD=21.43;ReadPosRankSum=0.597	GT:AD:DP:GQ:PL	0/1:4,7:11:99:264,0,119
1	47284526	.	C	A	100.77	my_snp_filter	AC=1;AF=0.500;AN=2;BaseQRankSum=-0.678;ClippingRankSum=0.678;DP=11;FS=2.398;MLEAC=1;MLEAF=0.500;MQ=60.00;MQ0=0;MQRankSum=-0.597;QD=9.16;ReadPosRankSum=0.000	GT:AD:DP:GQ:PL	0/1:7,4:11:99:129,0,252
1	47284572	.	G	A	252.82	my_snp_filter	AC=1;AF=0.500;AN=2;BaseQRankSum=-0.751;ClippingRankSum=0.751;DP=9;FS=0.000;MLEAC=1;MLEAF=0.500;MQ=60.00;MQ0=0;MQRankSum=0.751;QD=28.09;ReadPosRankSum=-0.751	GT:AD:DP:GQ:PL	0/1:1,8:9:19:281,0,19
1	47289636	.	G	A	49.77	my_snp_filter	AC=1;AF=0.500;AN=2;BaseQRankSum=1.026;ClippingRankSum=-1.026;DP=4;FS=0.000;MLEAC=1;MLEAF=0.500;MQ=60.00;MQ0=0;MQRankSum=0.000;QD=12.44;ReadPosRankSum=1.026	GT:AD:DP:GQ:PL	0/1:2,2:4:74:78,0,74
1	47292705	.	A	T	38.77	my_snp_filter	AC=1;AF=0.500;AN=2;BaseQRankSum=0.720;ClippingRankSum=-1.380;DP=6;FS=3.310;MLEAC=1;MLEAF=0.500;MQ=60.00;MQ0=0;MQRankSum=0.720;QD=6.46;ReadPosRankSum=1.380	GT:AD:DP:GQ:PL	0/1:4,2:6:67:67,0,148
1	47294599	.	C	T	106.28	PASS	AC=2;AF=1.00;AN=2;DP=3;FS=0.000;MLEAC=2;MLEAF=1.00;MQ=60.00;MQ0=0;QD=31.16	GT:AD:DP:GQ:PL	1/1:0,3:3:9:134,9,0
1	47297773	.	G	A	46.77	my_snp_filter	AC=1;AF=0.500;AN=2;BaseQRankSum=1.231;ClippingRankSum=0.358;DP=5;FS=0.000;MLEAC=1;MLEAF=0.500;MQ=60.00;MQ0=0;MQRankSum=0.358;QD=9.35;ReadPosRankSum=0.358	GT:AD:DP:GQ:PL	0/1:3,2:5:75:75,0,113
1	47303489	.	A	G	10.20	LowQual;my_snp_filter	AC=1;AF=0.500;AN=2;BaseQRankSum=0.804;ClippingRankSum=0.804;DP=2;FS=0.000;MLEAC=1;MLEAF=0.500;MQ=60.00;MQ0=0;MQRankSum=0.804;QD=5.10;ReadPosRankSum=0.804	GT:AD:DP:GQ:PL	0/1:1,1:2:38:38,0,39
1	47358321	.	T	A	62.74	PASS	AC=2;AF=1.00;AN=2;DP=2;FS=0.000;MLEAC=2;MLEAF=1.00;MQ=60.00;MQ0=0;QD=31.37	GT:AD:DP:GQ:PL	1/1:0,2:2:6:90,6,0
1	47717189	.	A	G	358.78	PASS	AC=2;AF=1.00;AN=2;DP=9;FS=0.000;MLEAC=2;MLEAF=1.00;MQ=60.00;MQ0=0;QD=28.48	GT:AD:DP:GQ:PL	1/1:0,9:9:27:387,27,0
1	47842431	.	G	A	1407.77	PASS	AC=2;AF=1.00;AN=2;DP=34;FS=0.000;MLEAC=2;MLEAF=1.00;MQ=60.00;MQ0=0;QD=30.19	GT:AD:DP:GQ:PL	1/1:0,34:34:99:1436,102,0
1	47842666	.	A	T	969.77	PASS	AC=2;AF=1.00;AN=2;DP=24;FS=0.000;MLEAC=2;MLEAF=1.00;MQ=60.00;MQ0=0;QD=30.05	GT:AD:DP:GQ:PL	1/1:0,24:24:72:998,72,0
1	47842777	.	C	T	1100.77	PASS	AC=2;AF=1.00;AN=2;DP=26;FS=0.000;MLEAC=2;MLEAF=1.00;MQ=60.00;MQ0=0;QD=28.74	GT:AD:DP:GQ:PL	1/1:0,26:26:78:1129,78,0
1	47844464	.	G	A	196.90	PASS	AC=2;AF=1.00;AN=2;DP=5;FS=0.000;MLEAC=2;MLEAF=1.00;MQ=60.00;MQ0=0;QD=30.87	GT:AD:DP:GQ:PL	1/1:0,5:5:15:225,15,0
1	50763040	.	G	C	107.28	PASS	AC=2;AF=1.00;AN=2;DP=3;FS=0.000;MLEAC=2;MLEAF=1.00;MQ=60.00;MQ0=0;QD=27.53	GT:AD:DP:GQ:PL	1/1:0,3:3:9:135,9,0
1	50763041	.	C	T	107.28	PASS	AC=2;AF=1.00;AN=2;DP=3;FS=0.000;MLEAC=2;MLEAF=1.00;MQ=60.00;MQ0=0;QD=34.09	GT:AD:DP:GQ:PL	1/1:0,3:3:9:135,9,0
1	50763046	.	A	C	107.28	PASS	AC=2;AF=1.00;AN=2;DP=2;FS=0.000;MLEAC=2;MLEAF=1.00;MQ=60.00;MQ0=0;QD=30.04	GT:AD:DP:GQ:PL	1/1:0,2:2:9:135,9,0
1	50763049	.	C	T	107.28	PASS	AC=2;AF=1.00;AN=2;DP=2;FS=0.000;MLEAC=2;MLEAF=1.00;MQ=60.00;MQ0=0;QD=36.79	GT:AD:DP:GQ:PL	1/1:0,2:2:9:135,9,0
1	51157941	.	G	C	14.44	LowQual	AC=1;AF=0.500;AN=2;DP=2;FS=0.000;MLEAC=1;MLEAF=0.500;MQ=60.00;MQ0=0;QD=7.22	GT:AD:DP:GQ:PL	0/1:0,2:2:9:42,0,9
1	51157944	.	T	C	14.44	LowQual	AC=1;AF=0.500;AN=2;DP=0;FS=0.000;MLEAC=1;MLEAF=0.500;MQ=0.00;MQ0=0	GT:GQ:PL	0/1:9:42,0,9
1	51157951	.	G	A	14.44	LowQual	AC=1;AF=0.500;AN=2;DP=0;FS=0.000;MLEAC=1;MLEAF=0.500;MQ=0.00;MQ0=0	GT:GQ:PL	0/1:9:42,0,9
1	51738583	.	G	C	372.77	my_snp_filter	AC=1;AF=0.500;AN=2;BaseQRankSum=0.106;ClippingRankSum=-1.373;DP=21;FS=0.000;MLEAC=1;MLEAF=0.500;MQ=60.00;MQ0=0;MQRankSum=0.317;QD=17.75;ReadPosRankSum=1.444	GT:AD:DP:GQ:PL	0/1:10,11:21:99:401,0,382
1	51753812	.	G	A	263.77	my_snp_filter	AC=1;AF=0.500;AN=2;BaseQRankSum=-0.351;ClippingRankSum=-1.249;DP=34;FS=1.524;MLEAC=1;MLEAF=0.500;MQ=60.00;MQ0=0;MQRankSum=1.132;QD=7.76;ReadPosRankSum=1.405	GT:AD:DP:GQ:PL	0/1:25,9:34:99:292,0,986
1	51778394	.	C	T	57.74	PASS	AC=2;AF=1.00;AN=2;DP=2;FS=0.000;MLEAC=2;MLEAF=1.00;MQ=60.00;MQ0=0;QD=28.87	GT:AD:DP:GQ:PL	1/1:0,2:2:6:85,6,0
1	51800712	.	G	A	59.74	PASS	AC=2;AF=1.00;AN=2;DP=2;FS=0.000;MLEAC=2;MLEAF=1.00;MQ=60.00;MQ0=0;QD=29.87	GT:AD:DP:GQ:PL	1/1:0,2:2:6:87,6,0
1	51871689	.	C	T	93.77	my_snp_filter	AC=1;AF=0.500;AN=2;BaseQRankSum=0.231;ClippingRankSum=-1.774;DP=13;FS=0.000;MLEAC=1;MLEAF=0.500;MQ=60.00;MQ0=0;MQRankSum=1.620;QD=7.21;ReadPosRankSum=1.774	GT:AD:DP:GQ:PL	0/1:9,4:13:99:122,0,277
1	51873951	.	G	A	169.77	my_snp_filter	AC=1;AF=0.500;AN=2;BaseQRankSum=0.361;ClippingRankSum=-1.881;DP=9;FS=0.000;MLEAC=1;MLEAF=0.500;MQ=60.00;MQ0=0;MQRankSum=-0.361;QD=18.86;ReadPosRankSum=1.881	GT:AD:DP:GQ:PL	0/1:4,5:9:99:198,0,146
1	52266242	.	G	A	304.77	my_snp_filter	AC=1;AF=0.500;AN=2;BaseQRankSum=0.986;ClippingRankSum=-0.115;DP=29;FS=3.654;MLEAC=1;MLEAF=0.500;MQ=60.00;MQ0=0;MQRankSum=-0.206;QD=10.51;ReadPosRankSum=1.308	GT:AD:DP:GQ:PL	0/1:19,10:29:99:333,0,703
1	52266272	.	C	T	215.77	my_snp_filter	AC=1;AF=0.500;AN=2;BaseQRankSum=0.884;ClippingRankSum=-0.648;DP=35;FS=1.885;MLEAC=1;MLEAF=0.500;MQ=60.00;MQ0=0;MQRankSum=0.491;QD=6.16;ReadPosRankSum=-0.373	GT:AD:DP:GQ:PL	0/1:27,8:35:99:244,0,1022
1	52290984	.	T	G	328.77	my_snp_filter	AC=1;AF=0.500;AN=2;BaseQRankSum=0.584;ClippingRankSum=-1.305;DP=36;FS=1.423;MLEAC=1;MLEAF=0.500;MQ=60.00;MQ0=0;MQRankSum=0.652;QD=9.13;ReadPosRankSum=1.408	GT:AD:DP:GQ:PL	0/1:25,11:36:99:357,0,975
1	52303005	.	G	A	47.77	my_snp_filter	AC=1;AF=0.500;AN=2;BaseQRankSum=0.736;ClippingRankSum=0.736;DP=3;FS=0.000;MLEAC=1;MLEAF=0.500;MQ=60.00;MQ0=0;MQRankSum=0.736;QD=15.92;ReadPosRankSum=-0.736	GT:AD:DP:GQ:PL	0/1:1,2:3:31:76,0,31
1	52486377	.	G	T	265.77	my_snp_filter	AC=1;AF=0.500;AN=2;BaseQRankSum=-0.529;ClippingRankSum=-1.491;DP=17;FS=0.000;MLEAC=1;MLEAF=0.500;MQ=60.00;MQ0=0;MQRankSum=0.818;QD=15.63;ReadPosRankSum=1.491	GT:AD:DP:GQ:PL	0/1:9,8:17:99:294,0,333
1	52521776	.	C	T	58.74	PASS	AC=2;AF=1.00;AN=2;DP=2;FS=0.000;MLEAC=2;MLEAF=1.00;MQ=60.00;MQ0=0;QD=29.37	GT:AD:DP:GQ:PL	1/1:0,2:2:6:86,6,0
1	52810541	.	C	T	47.77	my_snp_filter	AC=1;AF=0.500;AN=2;BaseQRankSum=1.026;ClippingRankSum=1.026;DP=4;FS=0.000;MLEAC=1;MLEAF=0.500;MQ=60.00;MQ0=0;MQRankSum=0.000;QD=11.94;ReadPosRankSum=-1.026	GT:AD:DP:GQ:PL	0/1:2,2:4:75:76,0,75
1	52826724	.	A	C	73.77	my_snp_filter	AC=1;AF=0.500;AN=2;BaseQRankSum=0.573;ClippingRankSum=-1.001;DP=9;FS=0.000;MLEAC=1;MLEAF=0.500;MQ=60.00;MQ0=0;MQRankSum=-1.203;QD=8.20;ReadPosRankSum=1.422	GT:AD:DP:GQ:PL	0/1:6,3:9:99:102,0,226
1	52882406	.	A	G	404.77	my_snp_filter	AC=1;AF=0.500;AN=2;BaseQRankSum=1.473;ClippingRankSum=-0.566;DP=16;FS=15.911;MLEAC=1;MLEAF=0.500;MQ=60.00;MQ0=0;MQRankSum=0.793;QD=25.30;ReadPosRankSum=0.227	GT:AD:DP:GQ:PL	0/1:5,11:16:99:433,0,158
1	52905354	.	A	G	100.28	PASS	AC=2;AF=1.00;AN=2;DP=3;FS=0.000;MLEAC=2;MLEAF=1.00;MQ=60.00;MQ0=0;QD=33.43	GT:AD:DP:GQ:PL	1/1:0,3:3:9:128,9,0
1	53153044	.	T	C	79.77	my_snp_filter	AC=1;AF=0.500;AN=2;BaseQRankSum=-1.307;ClippingRankSum=-1.159;DP=9;FS=0.000;MLEAC=1;MLEAF=0.500;MQ=60.00;MQ0=0;MQRankSum=0.000;QD=8.86;ReadPosRankSum=1.159	GT:AD:DP:GQ:PL	0/1:5,4:9:99:108,0,193
1	53153432	.	T	C	149.77	my_snp_filter	AC=1;AF=0.500;AN=2;BaseQRankSum=-1.098;ClippingRankSum=-1.951;DP=10;FS=2.808;MLEAC=1;MLEAF=0.500;MQ=60.00;MQ0=0;MQRankSum=0.103;QD=14.98;ReadPosRankSum=1.951	GT:AD:DP:GQ:PL	0/1:5,5:10:99:178,0,183
1	53289759	.	A	G	42.77	my_snp_filter	AC=1;AF=0.500;AN=2;BaseQRankSum=-1.026;ClippingRankSum=1.026;DP=4;FS=0.000;MLEAC=1;MLEAF=0.500;MQ=60.00;MQ0=0;MQRankSum=-1.026;QD=10.69;ReadPosRankSum=-1.026	GT:AD:DP:GQ:PL	0/1:2,2:4:71:71,0,78
1	53291420	.	A	G	49.77	my_snp_filter	AC=1;AF=0.500;AN=2;BaseQRankSum=1.026;ClippingRankSum=1.026;DP=4;FS=0.000;MLEAC=1;MLEAF=0.500;MQ=60.00;MQ0=0;MQRankSum=-1.026;QD=12.44;ReadPosRankSum=-1.026	GT:AD:DP:GQ:PL	0/1:2,2:4:78:78,0,156
1	53291425	.	A	G	49.77	my_snp_filter	AC=1;AF=0.500;AN=2;BaseQRankSum=1.026;ClippingRankSum=1.026;DP=4;FS=0.000;MLEAC=1;MLEAF=0.500;MQ=60.00;MQ0=0;MQRankSum=1.026;QD=12.44;ReadPosRankSum=-1.026	GT:AD:DP:GQ:PL	0/1:2,2:4:78:78,0,156
1	53292607	.	T	A	46.77	my_snp_filter	AC=1;AF=0.500;AN=2;BaseQRankSum=0.000;ClippingRankSum=-1.026;DP=4;FS=0.000;MLEAC=1;MLEAF=0.500;MQ=60.00;MQ0=0;MQRankSum=0.000;QD=11.69;ReadPosRankSum=1.026	GT:AD:DP:GQ:PL	0/1:2,2:4:71:75,0,71
1	53387379	.	G	C	47.77	my_snp_filter	AC=1;AF=0.500;AN=2;BaseQRankSum=0.736;ClippingRankSum=0.736;DP=3;FS=0.000;MLEAC=1;MLEAF=0.500;MQ=60.00;MQ0=0;MQRankSum=0.736;QD=15.92;ReadPosRankSum=-0.736	GT:AD:DP:GQ:PL	0/1:1,2:3:36:76,0,36
1	53741816	.	A	G	97.28	PASS	AC=2;AF=1.00;AN=2;DP=3;FS=0.000;MLEAC=2;MLEAF=1.00;MQ=60.00;MQ0=0;QD=32.43	GT:AD:DP:GQ:PL	1/1:0,3:3:9:125,9,0
1	53782500	.	A	G	57.74	PASS	AC=2;AF=1.00;AN=2;DP=2;FS=0.000;MLEAC=2;MLEAF=1.00;MQ=60.00;MQ0=0;QD=28.87	GT:AD:DP:GQ:PL	1/1:0,2:2:6:85,6,0
1	53792651	.	A	C	369.77	PASS	AC=2;AF=1.00;AN=2;DP=10;FS=0.000;MLEAC=2;MLEAF=1.00;MQ=60.00;MQ0=0;QD=32.79	GT:AD:DP:GQ:PL	1/1:0,10:10:30:398,30,0
1	53793511	.	T	C	127.03	PASS	AC=2;AF=1.00;AN=2;DP=4;FS=0.000;MLEAC=2;MLEAF=1.00;MQ=60.00;MQ0=0;QD=31.76	GT:AD:DP:GQ:PL	1/1:0,4:4:12:155,12,0
1	54075104	.	T	C	61.74	PASS	AC=2;AF=1.00;AN=2;DP=2;FS=0.000;MLEAC=2;MLEAF=1.00;MQ=60.00;MQ0=0;QD=30.87	GT:AD:DP:GQ:PL	1/1:0,2:2:6:89,6,0
1	54310347	.	C	T	62.74	PASS	AC=2;AF=1.00;AN=2;DP=2;FS=0.000;MLEAC=2;MLEAF=1.00;MQ=60.00;MQ0=0;QD=31.37	GT:AD:DP:GQ:PL	1/1:0,2:2:6:90,6,0
1	54317697	.	T	C	431.77	PASS	AC=2;AF=1.00;AN=2;DP=11;FS=0.000;MLEAC=2;MLEAF=1.00;MQ=60.00;MQ0=0;QD=32.39	GT:AD:DP:GQ:PL	1/1:0,11:11:33:460,33,0
1	54318058	.	G	A	56.74	PASS	AC=2;AF=1.00;AN=2;DP=2;FS=0.000;MLEAC=2;MLEAF=1.00;MQ=60.00;MQ0=0;QD=28.37	GT:AD:DP:GQ:PL	1/1:0,2:2:6:84,6,0
1	54318725	.	G	C	104.28	PASS	AC=2;AF=1.00;AN=2;DP=3;FS=0.000;MLEAC=2;MLEAF=1.00;MQ=60.00;MQ0=0;QD=34.76	GT:AD:DP:GQ:PL	1/1:0,3:3:9:132,9,0
1	54318765	.	T	C	57.74	PASS	AC=2;AF=1.00;AN=2;DP=2;FS=0.000;MLEAC=2;MLEAF=1.00;MQ=60.00;MQ0=0;QD=28.87	GT:AD:DP:GQ:PL	1/1:0,2:2:6:85,6,0
1	54412181	.	T	C	144.77	my_snp_filter	AC=1;AF=0.500;AN=2;BaseQRankSum=0.956;ClippingRankSum=-1.221;DP=8;FS=9.700;MLEAC=1;MLEAF=0.500;MQ=60.00;MQ0=0;MQRankSum=-0.684;QD=18.10;ReadPosRankSum=0.684	GT:AD:DP:GQ:PL	0/1:3,5:8:92:173,0,92
1	54432019	.	G	A	393.77	my_snp_filter	AC=1;AF=0.500;AN=2;BaseQRankSum=-0.854;ClippingRankSum=1.055;DP=17;FS=0.000;MLEAC=1;MLEAF=0.500;MQ=60.00;MQ0=0;MQRankSum=-0.452;QD=23.16;ReadPosRankSum=-1.055	GT:AD:DP:GQ:PL	0/1:6,11:17:99:422,0,202
1	54441314	.	G	A	100.28	PASS	AC=2;AF=1.00;AN=2;DP=3;FS=0.000;MLEAC=2;MLEAF=1.00;MQ=60.00;MQ0=0;QD=33.43	GT:AD:DP:GQ:PL	1/1:0,3:3:9:128,9,0
1	54441319	.	C	T	100.28	PASS	AC=2;AF=1.00;AN=2;DP=2;FS=0.000;MLEAC=2;MLEAF=1.00;MQ=60.00;MQ0=0;QD=30.12	GT:AD:DP:GQ:PL	1/1:0,2:2:9:128,9,0
1	54563039	.	G	A	92.28	PASS	AC=2;AF=1.00;AN=2;DP=3;FS=0.000;MLEAC=2;MLEAF=1.00;MQ=60.00;MQ0=0;QD=30.76	GT:AD:DP:GQ:PL	1/1:0,3:3:9:120,9,0
1	54567390	.	A	G	50.77	my_snp_filter	AC=1;AF=0.500;AN=2;BaseQRankSum=-0.736;ClippingRankSum=0.736;DP=3;FS=0.000;MLEAC=1;MLEAF=0.500;MQ=60.00;MQ0=0;MQRankSum=-0.736;QD=16.92;ReadPosRankSum=-0.736	GT:AD:DP:GQ:PL	0/1:1,2:3:37:79,0,37
1	54637167	.	T	C	87.77	my_snp_filter	AC=1;AF=0.500;AN=2;BaseQRankSum=-0.358;ClippingRankSum=1.231;DP=5;FS=0.000;MLEAC=1;MLEAF=0.500;MQ=60.00;MQ0=0;MQRankSum=1.231;QD=17.55;ReadPosRankSum=-1.231	GT:AD:DP:GQ:PL	0/1:2,3:5:73:116,0,73
1	54637417	.	G	A	91.77	my_snp_filter	AC=1;AF=0.500;AN=2;BaseQRankSum=-0.727;ClippingRankSum=0.727;DP=4;FS=0.000;MLEAC=1;MLEAF=0.500;MQ=60.00;MQ0=0;MQRankSum=0.727;QD=22.94;ReadPosRankSum=0.727	GT:AD:DP:GQ:PL	0/1:1,3:4:34:120,0,34
1	54637697	.	A	G	50.77	my_snp_filter	AC=1;AF=0.500;AN=2;BaseQRankSum=0.736;ClippingRankSum=-0.736;DP=3;FS=0.000;MLEAC=1;MLEAF=0.500;MQ=60.00;MQ0=0;MQRankSum=-0.736;QD=16.92;ReadPosRankSum=0.736	GT:AD:DP:GQ:PL	0/1:1,2:3:35:79,0,35
1	54637915	.	C	T	39.77	my_snp_filter	AC=1;AF=0.500;AN=2;BaseQRankSum=0.000;ClippingRankSum=0.000;DP=6;FS=0.000;MLEAC=1;MLEAF=0.500;MQ=60.00;MQ0=0;MQRankSum=1.380;QD=6.63;ReadPosRankSum=0.000	GT:AD:DP:GQ:PL	0/1:4,2:6:68:68,0,153
1	54638334	.	G	A	152.03	PASS	AC=2;AF=1.00;AN=2;DP=4;FS=0.000;MLEAC=2;MLEAF=1.00;MQ=60.00;MQ0=0;QD=26.80	GT:AD:DP:GQ:PL	1/1:0,4:4:12:180,12,0
1	54644859	.	C	T	46.77	my_snp_filter	AC=1;AF=0.500;AN=2;BaseQRankSum=0.000;ClippingRankSum=-1.026;DP=4;FS=0.000;MLEAC=1;MLEAF=0.500;MQ=60.00;MQ0=0;MQRankSum=1.026;QD=11.69;ReadPosRankSum=1.026	GT:AD:DP:GQ:PL	0/1:2,2:4:68:75,0,68
1	54661234	.	C	T	131.77	my_snp_filter	AC=1;AF=0.500;AN=2;BaseQRankSum=-0.731;ClippingRankSum=0.731;DP=5;FS=0.000;MLEAC=1;MLEAF=0.500;MQ=60.00;MQ0=0;MQRankSum=-0.731;QD=26.35;ReadPosRankSum=0.731	GT:AD:DP:GQ:PL	0/1:1,4:5:30:160,0,30
1	54681920	.	G	C	1681.77	PASS	AC=2;AF=1.00;AN=2;DP=41;FS=0.000;MLEAC=2;MLEAF=1.00;MQ=60.00;MQ0=0;QD=27.30	GT:AD:DP:GQ:PL	1/1:0,41:41:99:1710,123,0
1	54686465	.	G	A	52.74	PASS	AC=2;AF=1.00;AN=2;DP=2;FS=0.000;MLEAC=2;MLEAF=1.00;MQ=60.00;MQ0=0;QD=26.37	GT:AD:DP:GQ:PL	1/1:0,2:2:6:80,6,0
1	54691465	.	C	T	84.77	my_snp_filter	AC=1;AF=0.500;AN=2;BaseQRankSum=-1.231;ClippingRankSum=-1.231;DP=5;FS=3.979;MLEAC=1;MLEAF=0.500;MQ=60.00;MQ0=0;MQRankSum=0.358;QD=16.95;ReadPosRankSum=1.231	GT:AD:DP:GQ:PL	0/1:2,3:5:76:113,0,76
1	55182300	.	T	A	272.77	my_snp_filter	AC=1;AF=0.500;AN=2;BaseQRankSum=-0.776;ClippingRankSum=-0.041;DP=19;FS=0.000;MLEAC=1;MLEAF=0.500;MQ=60.00;MQ0=0;MQRankSum=1.266;QD=14.36;ReadPosRankSum=-0.367	GT:AD:DP:GQ:PL	0/1:10,9:19:99:301,0,356
1	55207754	.	C	G	233.77	my_snp_filter	AC=1;AF=0.500;AN=2;BaseQRankSum=0.296;ClippingRankSum=0.296;DP=10;FS=2.730;MLEAC=1;MLEAF=0.500;MQ=60.00;MQ0=0;MQRankSum=1.214;QD=23.38;ReadPosRankSum=0.296	GT:AD:DP:GQ:PL	0/1:3,7:10:99:262,0,100
1	55315351	.	T	C	538.77	PASS	AC=2;AF=1.00;AN=2;DP=13;FS=0.000;MLEAC=2;MLEAF=1.00;MQ=60.00;MQ0=0;QD=35.59	GT:AD:DP:GQ:PL	1/1:0,13:13:39:567,39,0
1	55316082	.	A	C	2253.77	PASS	AC=2;AF=1.00;AN=2;DP=54;FS=0.000;MLEAC=2;MLEAF=1.00;MQ=60.00;MQ0=0;QD=31.85	GT:AD:DP:GQ:PL	1/1:0,54:54:99:2282,162,0
1	55319902	.	A	G	2132.77	PASS	AC=2;AF=1.00;AN=2;DP=53;FS=0.000;MLEAC=2;MLEAF=1.00;MQ=60.00;MQ0=0;QD=27.79	GT:AD:DP:GQ:PL	1/1:0,50:50:99:2161,150,0
1	55523033	.	A	G	57.74	PASS	AC=2;AF=1.00;AN=2;DP=2;FS=0.000;MLEAC=2;MLEAF=1.00;MQ=60.00;MQ0=0;QD=28.87	GT:AD:DP:GQ:PL	1/1:0,2:2:6:85,6,0
1	55532742	.	G	C	186.90	PASS	AC=2;AF=1.00;AN=2;DP=5;FS=0.000;MLEAC=2;MLEAF=1.00;MQ=60.00;MQ0=0;QD=33.53	GT:AD:DP:GQ:PL	1/1:0,5:5:15:215,15,0
1	55541174	.	A	G	395.77	PASS	AC=2;AF=1.00;AN=2;DP=10;FS=0.000;MLEAC=2;MLEAF=1.00;MQ=60.00;MQ0=0;QD=27.58	GT:AD:DP:GQ:PL	1/1:0,10:10:30:424,30,0
1	55638075	.	G	A	216.84	PASS	AC=2;AF=1.00;AN=2;DP=6;FS=0.000;MLEAC=2;MLEAF=1.00;MQ=60.00;MQ0=0;QD=32.61	GT:AD:DP:GQ:PL	1/1:0,6:6:18:245,18,0
1	56961051	.	G	A	193.90	PASS	AC=2;AF=1.00;AN=2;DP=5;FS=0.000;MLEAC=2;MLEAF=1.00;MQ=60.00;MQ0=0;QD=29.98	GT:AD:DP:GQ:PL	1/1:0,5:5:15:222,15,0
1	56961354	.	T	C	104.28	PASS	AC=2;AF=1.00;AN=2;DP=3;FS=0.000;MLEAC=2;MLEAF=1.00;MQ=60.00;MQ0=0;QD=34.76	GT:AD:DP:GQ:PL	1/1:0,3:3:9:132,9,0
1	56961756	.	A	G	146.03	PASS	AC=2;AF=1.00;AN=2;DP=4;FS=0.000;MLEAC=2;MLEAF=1.00;MQ=60.00;MQ0=0;QD=36.73	GT:AD:DP:GQ:PL	1/1:0,4:4:12:174,12,0
1	57175117	.	T	C	45.77	my_snp_filter	AC=1;AF=0.500;AN=2;BaseQRankSum=-0.736;ClippingRankSum=0.736;DP=3;FS=0.000;MLEAC=1;MLEAF=0.500;MQ=60.00;MQ0=0;MQRankSum=0.736;QD=15.26;ReadPosRankSum=-0.736	GT:AD:DP:GQ:PL	0/1:1,2:3:37:74,0,37
1	59004979	.	C	T	97.28	PASS	AC=2;AF=1.00;AN=2;DP=3;FS=0.000;MLEAC=2;MLEAF=1.00;MQ=60.00;MQ0=0;QD=32.43	GT:AD:DP:GQ:PL	1/1:0,3:3:9:125,9,0
1	59009335	.	G	T	107.28	PASS	AC=2;AF=1.00;AN=2;DP=3;FS=0.000;MLEAC=2;MLEAF=1.00;MQ=60.00;MQ0=0;QD=26.96	GT:AD:DP:GQ:PL	1/1:0,3:3:9:135,9,0
1	59011003	.	G	A	62.74	PASS	AC=2;AF=1.00;AN=2;DP=2;FS=0.000;MLEAC=2;MLEAF=1.00;MQ=60.00;MQ0=0;QD=31.37	GT:AD:DP:GQ:PL	1/1:0,2:2:6:90,6,0
1	59011009	.	A	T	62.74	PASS	AC=2;AF=1.00;AN=2;DP=2;FS=0.000;MLEAC=2;MLEAF=1.00;MQ=60.00;MQ0=0;QD=31.37	GT:AD:DP:GQ:PL	1/1:0,2:2:6:90,6,0
1	59011137	.	C	A	62.74	PASS	AC=2;AF=1.00;AN=2;DP=2;FS=0.000;MLEAC=2;MLEAF=1.00;MQ=60.00;MQ0=0;QD=31.37	GT:AD:DP:GQ:PL	1/1:0,2:2:6:90,6,0
1	59011178	.	T	C	94.28	PASS	AC=2;AF=1.00;AN=2;DP=3;FS=0.000;MLEAC=2;MLEAF=1.00;MQ=60.00;MQ0=0;QD=31.43	GT:AD:DP:GQ:PL	1/1:0,3:3:9:122,9,0
1	59120961	.	G	A	107.28	PASS	AC=2;AF=1.00;AN=2;DP=3;FS=0.000;MLEAC=2;MLEAF=1.00;MQ=60.00;MQ0=0;QD=26.89	GT:AD:DP:GQ:PL	1/1:0,3:3:9:135,9,0
1	59121166	.	G	A	271.82	my_snp_filter	AC=1;AF=0.500;AN=2;BaseQRankSum=-0.751;ClippingRankSum=-0.751;DP=9;FS=0.000;MLEAC=1;MLEAF=0.500;MQ=60.00;MQ0=0;MQRankSum=0.751;QD=30.20;ReadPosRankSum=-0.751	GT:AD:DP:GQ:PL	0/1:1,8:9:19:300,0,19
1	59121343	.	T	A	311.78	PASS	AC=2;AF=1.00;AN=2;DP=8;FS=0.000;MLEAC=2;MLEAF=1.00;MQ=60.00;MQ0=0;QD=32.69	GT:AD:DP:GQ:PL	1/1:0,8:8:24:340,24,0
1	59121768	.	G	C	363.78	PASS	AC=2;AF=1.00;AN=2;DP=9;FS=0.000;MLEAC=2;MLEAF=1.00;MQ=60.00;MQ0=0;QD=31.29	GT:AD:DP:GQ:PL	1/1:0,9:9:27:392,27,0
1	59122289	.	T	G	409.77	PASS	AC=2;AF=1.00;AN=2;DP=10;FS=0.000;MLEAC=2;MLEAF=1.00;MQ=60.00;MQ0=0;QD=27.25	GT:AD:DP:GQ:PL	1/1:0,10:10:29:438,29,0
1	59122871	.	C	T	180.90	PASS	AC=2;AF=1.00;AN=2;DP=5;FS=0.000;MLEAC=2;MLEAF=1.00;MQ=60.00;MQ0=0;QD=22.74	GT:AD:DP:GQ:PL	1/1:0,5:5:15:209,15,0
1	59124546	.	A	G	272.80	PASS	AC=2;AF=1.00;AN=2;DP=7;FS=0.000;MLEAC=2;MLEAF=1.00;MQ=60.00;MQ0=0;QD=31.86	GT:AD:DP:GQ:PL	1/1:0,7:7:21:301,21,0
1	59124803	.	C	T	237.84	PASS	AC=2;AF=1.00;AN=2;DP=6;FS=0.000;MLEAC=2;MLEAF=1.00;MQ=60.00;MQ0=0;QD=28.73	GT:AD:DP:GQ:PL	1/1:0,6:6:18:266,18,0
1	59125683	.	C	T	518.77	PASS	AC=2;AF=1.00;AN=2;DP=13;FS=0.000;MLEAC=2;MLEAF=1.00;MQ=60.00;MQ0=0;QD=29.42	GT:AD:DP:GQ:PL	1/1:0,13:13:39:547,39,0
1	59130614	.	C	T	54.74	PASS	AC=2;AF=1.00;AN=2;DP=2;FS=0.000;MLEAC=2;MLEAF=1.00;MQ=60.00;MQ0=0;QD=27.37	GT:AD:DP:GQ:PL	1/1:0,2:2:6:82,6,0
1	59131088	.	A	G	62.74	PASS	AC=2;AF=1.00;AN=2;DP=2;FS=0.000;MLEAC=2;MLEAF=1.00;MQ=60.00;MQ0=0;QD=31.37	GT:AD:DP:GQ:PL	1/1:0,2:2:6:90,6,0
1	59131089	.	A	C	62.74	PASS	AC=2;AF=1.00;AN=2;DP=2;FS=0.000;MLEAC=2;MLEAF=1.00;MQ=60.00;MQ0=0;QD=31.37	GT:AD:DP:GQ:PL	1/1:0,2:2:6:90,6,0
1	59137210	.	C	T	59.74	PASS	AC=2;AF=1.00;AN=2;DP=2;FS=0.000;MLEAC=2;MLEAF=1.00;MQ=60.00;MQ0=0;QD=29.87	GT:AD:DP:GQ:PL	1/1:0,2:2:6:87,6,0
1	59137987	.	G	A	60.74	PASS	AC=2;AF=1.00;AN=2;DP=2;FS=0.000;MLEAC=2;MLEAF=1.00;MQ=60.00;MQ0=0;QD=30.37	GT:AD:DP:GQ:PL	1/1:0,2:2:6:88,6,0
1	59142713	.	T	C	191.90	PASS	AC=2;AF=1.00;AN=2;DP=5;FS=0.000;MLEAC=2;MLEAF=1.00;MQ=60.00;MQ0=0;QD=37.63	GT:AD:DP:GQ:PL	1/1:0,5:5:15:220,15,0
1	59147926	.	T	C	279.78	PASS	AC=2;AF=1.00;AN=2;DP=8;FS=0.000;MLEAC=2;MLEAF=1.00;MQ=60.00;MQ0=0;QD=34.97	GT:AD:DP:GQ:PL	1/1:0,8:8:24:308,24,0
1	59148118	.	A	T	59.74	PASS	AC=2;AF=1.00;AN=2;DP=2;FS=0.000;MLEAC=2;MLEAF=1.00;MQ=60.00;MQ0=0;QD=29.87	GT:AD:DP:GQ:PL	1/1:0,2:2:6:87,6,0
1	59150941	.	G	A	51.74	PASS	AC=2;AF=1.00;AN=2;DP=2;FS=0.000;MLEAC=2;MLEAF=1.00;MQ=60.00;MQ0=0;QD=25.87	GT:AD:DP:GQ:PL	1/1:0,2:2:6:79,6,0
1	59151958	.	A	C	60.74	PASS	AC=2;AF=1.00;AN=2;DP=2;FS=0.000;MLEAC=2;MLEAF=1.00;MQ=60.00;MQ0=0;QD=30.37	GT:AD:DP:GQ:PL	1/1:0,2:2:6:88,6,0
1	59152134	.	T	G	57.74	PASS	AC=2;AF=1.00;AN=2;DP=2;FS=0.000;MLEAC=2;MLEAF=1.00;MQ=60.00;MQ0=0;QD=28.87	GT:AD:DP:GQ:PL	1/1:0,2:2:6:85,6,0
1	59155337	.	C	A	62.74	PASS	AC=2;AF=1.00;AN=2;DP=2;FS=0.000;MLEAC=2;MLEAF=1.00;MQ=60.00;MQ0=0;QD=31.37	GT:AD:DP:GQ:PL	1/1:0,2:2:6:90,6,0
1	59248813	.	G	C	709.77	PASS	AC=2;AF=1.00;AN=2;DP=18;FS=0.000;MLEAC=2;MLEAF=1.00;MQ=60.00;MQ0=0;QD=19.77	GT:AD:DP:GQ:PL	1/1:0,18:18:54:738,54,0
1	59249031	.	T	G	543.77	PASS	AC=2;AF=1.00;AN=2;DP=13;FS=0.000;MLEAC=2;MLEAF=1.00;MQ=60.00;MQ0=0;QD=34.75	GT:AD:DP:GQ:PL	1/1:0,13:13:39:572,39,0
1	59249347	.	G	C	631.77	PASS	AC=2;AF=1.00;AN=2;DP=15;FS=0.000;MLEAC=2;MLEAF=1.00;MQ=60.00;MQ0=0;QD=29.42	GT:AD:DP:GQ:PL	1/1:0,15:15:45:660,45,0
1	59844471	.	G	A	54.74	PASS	AC=2;AF=1.00;AN=2;DP=2;FS=0.000;MLEAC=2;MLEAF=1.00;MQ=60.00;MQ0=0;QD=27.37	GT:AD:DP:GQ:PL	1/1:0,2:2:6:82,6,0
1	61558068	.	A	C	60.74	PASS	AC=2;AF=1.00;AN=2;DP=2;FS=0.000;MLEAC=2;MLEAF=1.00;MQ=60.00;MQ0=0;QD=30.37	GT:AD:DP:GQ:PL	1/1:0,2:2:6:88,6,0
1	61566382	.	A	G	60.74	PASS	AC=2;AF=1.00;AN=2;DP=2;FS=0.000;MLEAC=2;MLEAF=1.00;MQ=60.00;MQ0=0;QD=30.37	GT:AD:DP:GQ:PL	1/1:0,2:2:6:88,6,0
1	61618693	.	T	C	61.74	PASS	AC=2;AF=1.00;AN=2;DP=2;FS=0.000;MLEAC=2;MLEAF=1.00;MQ=60.00;MQ0=0;QD=30.87	GT:AD:DP:GQ:PL	1/1:0,2:2:6:89,6,0
1	61927876	.	G	A	126.03	PASS	AC=2;AF=1.00;AN=2;DP=4;FS=0.000;MLEAC=2;MLEAF=1.00;MQ=60.00;MQ0=0;QD=31.51	GT:AD:DP:GQ:PL	1/1:0,4:4:12:154,12,0
1	62107558	.	A	G	55.74	PASS	AC=2;AF=1.00;AN=2;DP=2;FS=0.000;MLEAC=2;MLEAF=1.00;MQ=60.00;MQ0=0;QD=27.87	GT:AD:DP:GQ:PL	1/1:0,2:2:6:83,6,0
1	62155268	.	T	C	52.74	PASS	AC=2;AF=1.00;AN=2;DP=2;FS=0.000;MLEAC=2;MLEAF=1.00;MQ=60.00;MQ0=0;QD=26.37	GT:AD:DP:GQ:PL	1/1:0,2:2:6:80,6,0
1	62232031	.	C	T	152.03	PASS	AC=2;AF=1.00;AN=2;DP=4;FS=0.000;MLEAC=2;MLEAF=1.00;MQ=60.00;MQ0=0;QD=29.93	GT:AD:DP:GQ:PL	1/1:0,4:4:12:180,12,0
1	62261168	.	A	G	80.77	my_snp_filter	AC=1;AF=0.500;AN=2;BaseQRankSum=-0.365;ClippingRankSum=-0.365;DP=10;FS=0.000;MLEAC=1;MLEAF=0.500;MQ=60.00;MQ0=0;MQRankSum=0.365;QD=8.08;ReadPosRankSum=0.741	GT:AD:DP:GQ:PL	0/1:6,4:10:99:109,0,227
1	62330080	.	T	G	538.77	PASS	AC=2;AF=1.00;AN=2;DP=13;FS=0.000;MLEAC=2;MLEAF=1.00;MQ=60.00;MQ0=0;QD=31.83	GT:AD:DP:GQ:PL	1/1:0,13:13:39:567,39,0
1	62342315	.	A	G	62.74	PASS	AC=2;AF=1.00;AN=2;DP=2;FS=0.000;MLEAC=2;MLEAF=1.00;MQ=60.00;MQ0=0;QD=31.37	GT:AD:DP:GQ:PL	1/1:0,2:2:6:90,6,0
1	62516683	.	G	C	25.78	LowQual;my_snp_filter	AC=1;AF=0.500;AN=2;BaseQRankSum=-0.480;ClippingRankSum=0.898;DP=10;FS=3.310;MLEAC=1;MLEAF=0.500;MQ=60.00;MQ0=0;MQRankSum=0.480;QD=2.58;ReadPosRankSum=-0.898	GT:AD:DP:GQ:PL	0/1:8,2:10:54:54,0,309
1	62579823	.	G	A	447.77	PASS	AC=2;AF=1.00;AN=2;DP=11;FS=0.000;MLEAC=2;MLEAF=1.00;MQ=60.00;MQ0=0;QD=24.50	GT:AD:DP:GQ:PL	1/1:0,11:11:33:476,33,0
1	62579907	.	C	T	159.77	my_snp_filter	AC=1;AF=0.500;AN=2;BaseQRankSum=0.103;ClippingRankSum=0.470;DP=10;FS=5.441;MLEAC=1;MLEAF=0.500;MQ=60.00;MQ0=0;MQRankSum=0.676;QD=15.98;ReadPosRankSum=1.268	GT:AD:DP:GQ:PL	0/1:5,5:10:99:188,0,191
1	62580201	.	G	A	149.03	PASS	AC=2;AF=1.00;AN=2;DP=4;FS=0.000;MLEAC=2;MLEAF=1.00;MQ=60.00;MQ0=0;QD=29.93	GT:AD:DP:GQ:PL	1/1:0,4:4:12:177,12,0
1	62581105	.	T	G	101.28	PASS	AC=2;AF=1.00;AN=2;DP=3;FS=0.000;MLEAC=2;MLEAF=1.00;MQ=60.00;MQ0=0;QD=33.76	GT:AD:DP:GQ:PL	1/1:0,3:3:9:129,9,0
1	62583676	.	G	A	104.28	PASS	AC=2;AF=1.00;AN=2;DP=3;FS=0.000;MLEAC=2;MLEAF=1.00;MQ=60.00;MQ0=0;QD=34.76	GT:AD:DP:GQ:PL	1/1:0,3:3:9:132,9,0
1	62609800	.	A	C	49.77	my_snp_filter	AC=1;AF=0.500;AN=2;BaseQRankSum=0.736;ClippingRankSum=0.736;DP=3;FS=4.771;MLEAC=1;MLEAF=0.500;MQ=60.00;MQ0=0;MQRankSum=-0.736;QD=16.59;ReadPosRankSum=-0.736	GT:AD:DP:GQ:PL	0/1:1,2:3:77:78,0,77
1	62609807	.	G	A	49.77	my_snp_filter	AC=1;AF=0.500;AN=2;BaseQRankSum=0.804;ClippingRankSum=0.804;DP=2;FS=0.000;MLEAC=1;MLEAF=0.500;MQ=60.00;MQ0=0;MQRankSum=0.804;QD=24.88;ReadPosRankSum=0.804	GT:AD:DP:GQ:PL	0/1:1,1:2:77:78,0,77
1	62627204	.	C	T	46.77	my_snp_filter	AC=1;AF=0.500;AN=2;BaseQRankSum=0.736;ClippingRankSum=0.736;DP=3;FS=0.000;MLEAC=1;MLEAF=0.500;MQ=60.00;MQ0=0;MQRankSum=0.736;QD=15.59;ReadPosRankSum=0.736	GT:AD:DP:GQ:PL	0/1:1,2:3:31:75,0,31
1	62674345	.	T	A	107.28	PASS	AC=2;AF=1.00;AN=2;DP=3;FS=0.000;MLEAC=2;MLEAF=1.00;MQ=60.00;MQ0=0;QD=32.83	GT:AD:DP:GQ:PL	1/1:0,3:3:9:135,9,0
1	62674349	.	C	G	107.28	PASS	AC=2;AF=1.00;AN=2;DP=3;FS=0.000;MLEAC=2;MLEAF=1.00;MQ=60.00;MQ0=0;QD=30.49	GT:AD:DP:GQ:PL	1/1:0,3:3:9:135,9,0
1	62674354	.	T	G	107.28	PASS	AC=2;AF=1.00;AN=2;DP=1;FS=0.000;MLEAC=2;MLEAF=1.00;MQ=60.00;MQ0=0;QD=31.98	GT:AD:DP:GQ:PL	1/1:0,1:1:9:135,9,0
1	62902874	.	A	G	644.77	PASS	AC=2;AF=1.00;AN=2;DP=16;FS=0.000;MLEAC=2;MLEAF=1.00;MQ=60.00;MQ0=0;QD=30.59	GT:AD:DP:GQ:PL	1/1:0,16:16:48:673,48,0
1	62916796	.	T	C	251.77	my_snp_filter	AC=1;AF=0.500;AN=2;BaseQRankSum=1.580;ClippingRankSum=-0.895;DP=10;FS=0.000;MLEAC=1;MLEAF=0.500;MQ=60.00;MQ0=0;MQRankSum=-0.731;QD=25.18;ReadPosRankSum=0.731	GT:AD:DP:GQ:PL	0/1:3,7:10:91:280,0,91
1	62917857	.	G	A	59.74	PASS	AC=2;AF=1.00;AN=2;DP=1;FS=0.000;MLEAC=2;MLEAF=1.00;MQ=60.00;MQ0=0;QD=32.04	GT:AD:DP:GQ:PL	1/1:0,1:1:6:87,6,0
1	62917865	.	T	A	59.74	PASS	AC=2;AF=1.00;AN=2;DP=2;FS=0.000;MLEAC=2;MLEAF=1.00;MQ=60.00;MQ0=0;QD=29.87	GT:AD:DP:GQ:PL	1/1:0,2:2:6:87,6,0
1	62949651	.	C	T	106.28	PASS	AC=2;AF=1.00;AN=2;DP=3;FS=0.000;MLEAC=2;MLEAF=1.00;MQ=60.00;MQ0=0;QD=31.60	GT:AD:DP:GQ:PL	1/1:0,3:3:9:134,9,0
1	62960101	.	A	G	163.77	my_snp_filter	AC=1;AF=0.500;AN=2;BaseQRankSum=-0.922;ClippingRankSum=0.922;DP=7;FS=0.000;MLEAC=1;MLEAF=0.500;MQ=60.00;MQ0=0;MQRankSum=-1.495;QD=23.40;ReadPosRankSum=-0.922	GT:AD:DP:GQ:PL	0/1:2,5:7:68:192,0,68
1	63153953	.	C	T	49.74	PASS	AC=2;AF=1.00;AN=2;DP=2;FS=0.000;MLEAC=2;MLEAF=1.00;MQ=60.00;MQ0=0;QD=24.87	GT:AD:DP:GQ:PL	1/1:0,2:2:6:77,6,0
1	63330217	.	G	A	51.78	my_snp_filter	AC=1;AF=0.500;AN=2;BaseQRankSum=0.736;ClippingRankSum=-0.736;DP=3;FS=4.771;MLEAC=1;MLEAF=0.500;MQ=60.00;MQ0=0;MQRankSum=0.736;QD=17.26;ReadPosRankSum=0.736	GT:AD:DP:GQ:PL	0/1:1,2:3:27:80,0,27
1	63918993	.	T	A	59.74	PASS	AC=2;AF=1.00;AN=2;DP=2;FS=0.000;MLEAC=2;MLEAF=1.00;MQ=60.00;MQ0=0;QD=29.87	GT:AD:DP:GQ:PL	1/1:0,2:2:6:87,6,0
1	63919039	.	C	G	59.74	PASS	AC=2;AF=1.00;AN=2;DP=2;FS=0.000;MLEAC=2;MLEAF=1.00;MQ=60.00;MQ0=0;QD=29.87	GT:AD:DP:GQ:PL	1/1:0,2:2:6:87,6,0
1	63923150	.	A	T	59.74	PASS	AC=2;AF=1.00;AN=2;DP=2;FS=0.000;MLEAC=2;MLEAF=1.00;MQ=60.00;MQ0=0;QD=29.87	GT:AD:DP:GQ:PL	1/1:0,2:2:6:87,6,0
1	65296848	.	C	T	133.77	my_snp_filter	AC=1;AF=0.500;AN=2;BaseQRankSum=1.380;ClippingRankSum=-0.720;DP=6;FS=0.000;MLEAC=1;MLEAF=0.500;MQ=60.00;MQ0=0;MQRankSum=0.000;QD=22.29;ReadPosRankSum=0.720	GT:AD:DP:GQ:PL	0/1:2,4:6:65:162,0,65
1	65297240	.	A	G	86.78	my_snp_filter	AC=1;AF=0.500;AN=2;BaseQRankSum=0.727;ClippingRankSum=0.727;DP=4;FS=0.000;MLEAC=1;MLEAF=0.500;MQ=60.00;MQ0=0;MQRankSum=-0.727;QD=21.69;ReadPosRankSum=-0.727	GT:AD:DP:GQ:PL	0/1:1,3:4:26:115,0,26
1	65297983	.	A	T	146.03	PASS	AC=2;AF=1.00;AN=2;DP=4;FS=0.000;MLEAC=2;MLEAF=1.00;MQ=60.00;MQ0=0;QD=29.66	GT:AD:DP:GQ:PL	1/1:0,4:4:12:174,12,0
1	65298791	.	A	T	55.74	PASS	AC=2;AF=1.00;AN=2;DP=2;FS=0.000;MLEAC=2;MLEAF=1.00;MQ=60.00;MQ0=0;QD=27.87	GT:AD:DP:GQ:PL	1/1:0,2:2:6:83,6,0
1	65298971	.	C	T	159.77	my_snp_filter	AC=1;AF=0.500;AN=2;BaseQRankSum=1.951;ClippingRankSum=-1.098;DP=10;FS=0.000;MLEAC=1;MLEAF=0.500;MQ=60.00;MQ0=0;MQRankSum=-0.336;QD=15.98;ReadPosRankSum=0.851	GT:AD:DP:GQ:PL	0/1:5,5:10:99:188,0,168
1	65299088	.	A	C	258.77	my_snp_filter	AC=1;AF=0.500;AN=2;BaseQRankSum=-0.578;ClippingRankSum=-0.158;DP=16;FS=0.000;MLEAC=1;MLEAF=0.500;MQ=60.00;MQ0=0;MQRankSum=-0.263;QD=16.17;ReadPosRankSum=0.158	GT:AD:DP:GQ:PL	0/1:8,8:16:99:287,0,297
1	65303659	.	C	T	366.77	my_snp_filter	AC=1;AF=0.500;AN=2;BaseQRankSum=1.681;ClippingRankSum=-1.247;DP=16;FS=0.000;MLEAC=1;MLEAF=0.500;MQ=60.00;MQ0=0;MQRankSum=-0.054;QD=22.92;ReadPosRankSum=1.030	GT:AD:DP:GQ:PL	0/1:6,10:16:99:395,0,202
1	65310489	.	T	C	236.77	my_snp_filter	AC=1;AF=0.500;AN=2;BaseQRankSum=-0.421;ClippingRankSum=0.201;DP=14;FS=0.000;MLEAC=1;MLEAF=0.500;MQ=60.00;MQ0=0;MQRankSum=-1.027;QD=16.91;ReadPosRankSum=0.068	GT:AD:DP:GQ:PL	0/1:7,7:14:99:265,0,267
1	65335062	.	A	G	184.77	my_snp_filter	AC=1;AF=0.500;AN=2;BaseQRankSum=0.653;ClippingRankSum=0.251;DP=17;FS=5.167;MLEAC=1;MLEAF=0.500;MQ=60.00;MQ0=0;MQRankSum=-2.161;QD=10.87;ReadPosRankSum=-0.553	GT:AD:DP:GQ:PL	0/1:11,6:17:99:213,0,422
1	65879488	.	A	C	57.74	PASS	AC=2;AF=1.00;AN=2;DP=2;FS=0.000;MLEAC=2;MLEAF=1.00;MQ=60.00;MQ0=0;QD=28.87	GT:AD:DP:GQ:PL	1/1:0,2:2:6:85,6,0
1	65897981	.	G	A	182.77	my_snp_filter	AC=1;AF=0.500;AN=2;BaseQRankSum=-0.259;ClippingRankSum=0.259;DP=12;FS=2.463;MLEAC=1;MLEAF=0.500;MQ=60.00;MQ0=0;MQRankSum=0.467;QD=15.23;ReadPosRankSum=-0.259	GT:AD:DP:GQ:PL	0/1:6,6:12:99:211,0,220
1	65898873	.	G	C	226.77	my_snp_filter	AC=1;AF=0.500;AN=2;BaseQRankSum=-0.106;ClippingRankSum=-1.270;DP=16;FS=0.000;MLEAC=1;MLEAF=0.500;MQ=60.00;MQ0=0;MQRankSum=-0.423;QD=14.17;ReadPosRankSum=1.059	GT:AD:DP:GQ:PL	0/1:9,7:16:99:255,0,333
1	65898972	.	G	A	584.77	PASS	AC=2;AF=1.00;AN=2;DP=14;FS=0.000;MLEAC=2;MLEAF=1.00;MQ=60.00;MQ0=0;QD=30.53	GT:AD:DP:GQ:PL	1/1:0,14:14:42:613,42,0
1	65898996	.	C	T	306.77	my_snp_filter	AC=1;AF=0.500;AN=2;BaseQRankSum=-0.760;ClippingRankSum=-1.899;DP=20;FS=0.000;MLEAC=1;MLEAF=0.500;MQ=60.00;MQ0=0;MQRankSum=-0.076;QD=15.34;ReadPosRankSum=0.456	GT:AD:DP:GQ:PL	0/1:11,9:20:99:335,0,419
1	67399466	.	T	C	61.74	PASS	AC=2;AF=1.00;AN=2;DP=2;FS=0.000;MLEAC=2;MLEAF=1.00;MQ=60.00;MQ0=0;QD=30.87	GT:AD:DP:GQ:PL	1/1:0,2:2:6:89,6,0
1	67453035	.	A	G	23.79	LowQual;my_snp_filter	AC=1;AF=0.500;AN=2;BaseQRankSum=-1.067;ClippingRankSum=0.572;DP=8;FS=0.000;MLEAC=1;MLEAF=0.500;MQ=60.00;MQ0=0;MQRankSum=0.572;QD=2.97;ReadPosRankSum=0.000	GT:AD:DP:GQ:PL	0/1:6,2:8:52:52,0,238
1	67874689	.	T	C	91.77	my_snp_filter	AC=1;AF=0.500;AN=2;BaseQRankSum=0.727;ClippingRankSum=0.727;DP=4;FS=0.000;MLEAC=1;MLEAF=0.500;MQ=60.00;MQ0=0;MQRankSum=0.727;QD=22.94;ReadPosRankSum=-0.727	GT:AD:DP:GQ:PL	0/1:1,3:4:33:120,0,33
1	67874731	.	T	C	123.77	my_snp_filter	AC=1;AF=0.500;AN=2;BaseQRankSum=0.876;ClippingRankSum=0.000;DP=9;FS=7.782;MLEAC=1;MLEAF=0.500;MQ=60.00;MQ0=0;MQRankSum=-0.361;QD=13.75;ReadPosRankSum=0.361	GT:AD:DP:GQ:PL	0/1:5,4:9:99:152,0,196
1	67875203	.	C	T	281.80	PASS	AC=2;AF=1.00;AN=2;DP=7;FS=0.000;MLEAC=2;MLEAF=1.00;MQ=60.00;MQ0=0;QD=30.00	GT:AD:DP:GQ:PL	1/1:0,7:7:21:310,21,0
1	68167491	.	C	T	73.77	my_snp_filter	AC=1;AF=0.500;AN=2;BaseQRankSum=0.546;ClippingRankSum=-0.895;DP=10;FS=0.000;MLEAC=1;MLEAF=0.500;MQ=60.00;MQ0=0;MQRankSum=0.731;QD=7.38;ReadPosRankSum=0.731	GT:AD:DP:GQ:PL	0/1:7,3:10:99:102,0,275
1	68170010	.	T	A	70.73	my_snp_filter	AC=1;AF=0.500;AN=2;BaseQRankSum=1.380;ClippingRankSum=-1.380;DP=8;FS=0.000;MLEAC=1;MLEAF=0.500;MQ=60.00;MQ0=0;MQRankSum=1.380;QD=8.84;ReadPosRankSum=0.720	GT:AD:DP:GQ:PL	0/1:3,5:8:51:149,0,51
1	68170255	.	C	A	29.77	LowQual;my_snp_filter	AC=1;AF=0.500;AN=2;BaseQRankSum=0.762;ClippingRankSum=0.067;DP=9;FS=0.000;MLEAC=1;MLEAF=0.500;MQ=60.00;MQ0=0;MQRankSum=-0.762;QD=3.31;ReadPosRankSum=-0.067	GT:AD:DP:GQ:PL	0/1:7,2:9:58:58,0,263
1	68591253	.	C	T	88.77	my_snp_filter	AC=1;AF=0.500;AN=2;BaseQRankSum=0.988;ClippingRankSum=-1.537;DP=6;FS=0.000;MLEAC=1;MLEAF=0.500;MQ=60.00;MQ0=0;MQRankSum=-0.406;QD=14.79;ReadPosRankSum=1.537	GT:AD:DP:GQ:PL	0/1:3,3:6:92:117,0,92
1	68591405	.	G	A	704.77	PASS	AC=2;AF=1.00;AN=2;DP=17;FS=0.000;MLEAC=2;MLEAF=1.00;MQ=60.00;MQ0=0;QD=26.55	GT:AD:DP:GQ:PL	1/1:0,17:17:51:733,51,0
1	68603586	.	C	T	355.77	my_snp_filter	AC=1;AF=0.500;AN=2;BaseQRankSum=1.898;ClippingRankSum=-2.224;DP=16;FS=2.307;MLEAC=1;MLEAF=0.500;MQ=60.00;MQ0=0;MQRankSum=0.813;QD=22.24;ReadPosRankSum=2.007	GT:AD:DP:GQ:PL	0/1:6,10:16:99:384,0,195
1	68624878	.	C	T	45.77	my_snp_filter	AC=1;AF=0.500;AN=2;BaseQRankSum=0.950;ClippingRankSum=-0.391;DP=19;FS=2.865;MLEAC=1;MLEAF=0.500;MQ=60.00;MQ0=0;MQRankSum=-1.062;QD=2.41;ReadPosRankSum=0.280	GT:AD:DP:GQ:PL	0/1:16,3:19:74:74,0,644
1	68939908	.	A	G	93.28	PASS	AC=2;AF=1.00;AN=2;DP=3;FS=0.000;MLEAC=2;MLEAF=1.00;MQ=60.00;MQ0=0;QD=31.09	GT:AD:DP:GQ:PL	1/1:0,3:3:9:121,9,0
1	70611208	.	A	T	43.77	my_snp_filter	AC=1;AF=0.500;AN=2;BaseQRankSum=0.720;ClippingRankSum=-0.720;DP=6;FS=4.771;MLEAC=1;MLEAF=0.500;MQ=60.00;MQ0=0;MQRankSum=0.720;QD=7.29;ReadPosRankSum=0.720	GT:AD:DP:GQ:PL	0/1:4,2:6:72:72,0,161
1	70611347	.	A	G	369.78	PASS	AC=2;AF=1.00;AN=2;DP=9;FS=0.000;MLEAC=2;MLEAF=1.00;MQ=60.00;MQ0=0;QD=31.08	GT:AD:DP:GQ:PL	1/1:0,9:9:27:398,27,0
1	70714013	.	A	G	49.77	my_snp_filter	AC=1;AF=0.500;AN=2;BaseQRankSum=-0.736;ClippingRankSum=0.736;DP=3;FS=0.000;MLEAC=1;MLEAF=0.500;MQ=60.00;MQ0=0;MQRankSum=-0.736;QD=16.59;ReadPosRankSum=0.736	GT:AD:DP:GQ:PL	0/1:1,2:3:37:78,0,37
1	70820008	.	C	T	126.77	my_snp_filter	AC=1;AF=0.500;AN=2;BaseQRankSum=0.720;ClippingRankSum=-1.380;DP=6;FS=0.000;MLEAC=1;MLEAF=0.500;MQ=60.00;MQ0=0;MQRankSum=0.720;QD=21.13;ReadPosRankSum=1.380	GT:AD:DP:GQ:PL	0/1:2,4:6:64:155,0,64
1	71527548	.	C	T	46.77	my_snp_filter	AC=1;AF=0.500;AN=2;BaseQRankSum=-1.026;ClippingRankSum=1.026;DP=4;FS=0.000;MLEAC=1;MLEAF=0.500;MQ=60.00;MQ0=0;MQRankSum=0.000;QD=11.69;ReadPosRankSum=0.000	GT:AD:DP:GQ:PL	0/1:2,2:4:75:75,0,77
1	71529401	.	C	T	151.77	my_snp_filter	AC=1;AF=0.500;AN=2;BaseQRankSum=1.652;ClippingRankSum=-0.876;DP=9;FS=7.782;MLEAC=1;MLEAF=0.500;MQ=60.00;MQ0=0;MQRankSum=-1.881;QD=16.86;ReadPosRankSum=0.876	GT:AD:DP:GQ:PL	0/1:4,5:9:99:180,0,125
1	71534309	.	G	A	107.28	PASS	AC=2;AF=1.00;AN=2;DP=3;FS=0.000;MLEAC=2;MLEAF=1.00;MQ=60.00;MQ0=0;QD=31.59	GT:AD:DP:GQ:PL	1/1:0,3:3:9:135,9,0
1	71536574	.	G	C	265.77	my_snp_filter	AC=1;AF=0.500;AN=2;BaseQRankSum=1.466;ClippingRankSum=-1.910;DP=18;FS=5.035;MLEAC=1;MLEAF=0.500;MQ=60.00;MQ0=0;MQRankSum=0.222;QD=14.76;ReadPosRankSum=1.821	GT:AD:DP:GQ:PL	0/1:10,8:18:99:294,0,367
1	74670172	.	A	G	536.77	PASS	AC=2;AF=1.00;AN=2;DP=13;FS=0.000;MLEAC=2;MLEAF=1.00;MQ=60.00;MQ0=0;QD=29.97	GT:AD:DP:GQ:PL	1/1:0,13:13:39:565,39,0
1	75171211	.	G	A	59.77	my_snp_filter	AC=1;AF=0.500;AN=2;BaseQRankSum=0.727;ClippingRankSum=0.727;DP=4;FS=6.021;MLEAC=1;MLEAF=0.500;MQ=60.00;MQ0=0;MQRankSum=0.727;QD=14.94;ReadPosRankSum=0.727	GT:AD:DP:GQ:PL	0/1:1,3:4:32:88,0,32
1	75171751	.	T	C	65.77	my_snp_filter	AC=1;AF=0.500;AN=2;BaseQRankSum=-1.109;ClippingRankSum=1.664;DP=12;FS=2.817;MLEAC=1;MLEAF=0.500;MQ=60.00;MQ0=0;MQRankSum=1.479;QD=5.48;ReadPosRankSum=-1.849	GT:AD:DP:GQ:PL	0/1:9,3:12:94:94,0,349
1	75172001	.	T	A	79.77	my_snp_filter	AC=1;AF=0.500;AN=2;BaseQRankSum=0.937;ClippingRankSum=-1.754;DP=7;FS=0.000;MLEAC=1;MLEAF=0.500;MQ=60.00;MQ0=0;MQRankSum=-1.300;QD=11.40;ReadPosRankSum=1.754	GT:AD:DP:GQ:PL	0/1:4,3:7:99:108,0,145
1	75190452	.	C	T	275.80	PASS	AC=2;AF=1.00;AN=2;DP=7;FS=0.000;MLEAC=2;MLEAF=1.00;MQ=60.00;MQ0=0;QD=28.43	GT:AD:DP:GQ:PL	1/1:0,7:7:21:304,21,0
1	75205344	.	A	C	48.74	PASS	AC=2;AF=1.00;AN=2;DP=2;FS=0.000;MLEAC=2;MLEAF=1.00;MQ=60.00;MQ0=0;QD=24.37	GT:AD:DP:GQ:PL	1/1:0,2:2:6:76,6,0
1	75206849	.	A	T	61.74	PASS	AC=2;AF=1.00;AN=2;DP=2;FS=0.000;MLEAC=2;MLEAF=1.00;MQ=60.00;MQ0=0;QD=30.87	GT:AD:DP:GQ:PL	1/1:0,2:2:6:89,6,0
1	76227022	.	A	G	312.77	my_snp_filter	AC=1;AF=0.500;AN=2;BaseQRankSum=-1.002;ClippingRankSum=-1.355;DP=15;FS=2.187;MLEAC=1;MLEAF=0.500;MQ=60.00;MQ0=0;MQRankSum=0.295;QD=20.85;ReadPosRankSum=1.709	GT:AD:DP:GQ:PL	0/1:6,9:15:99:341,0,222
1	76229120	.	T	C	83.77	my_snp_filter	AC=1;AF=0.500;AN=2;BaseQRankSum=1.754;ClippingRankSum=-1.754;DP=7;FS=3.680;MLEAC=1;MLEAF=0.500;MQ=60.00;MQ0=0;MQRankSum=0.550;QD=11.97;ReadPosRankSum=1.754	GT:AD:DP:GQ:PL	0/1:4,3:7:99:112,0,124
1	76257892	.	A	T	1000.77	PASS	AC=2;AF=1.00;AN=2;DP=24;FS=0.000;MLEAC=2;MLEAF=1.00;MQ=60.00;MQ0=0;QD=34.53	GT:AD:DP:GQ:PL	1/1:0,24:24:72:1029,72,0
1	77694095	.	A	G	62.74	PASS	AC=2;AF=1.00;AN=2;DP=2;FS=0.000;MLEAC=2;MLEAF=1.00;MQ=60.00;MQ0=0;QD=31.37	GT:AD:DP:GQ:PL	1/1:0,2:2:6:90,6,0
1	78029102	.	G	A	51.74	PASS	AC=2;AF=1.00;AN=2;DP=2;FS=0.000;MLEAC=2;MLEAF=1.00;MQ=60.00;MQ0=0;QD=25.87	GT:AD:DP:GQ:PL	1/1:0,2:2:6:79,6,0
1	78029905	.	T	A	62.74	PASS	AC=2;AF=1.00;AN=2;DP=2;FS=0.000;MLEAC=2;MLEAF=1.00;MQ=60.00;MQ0=0;QD=31.37	GT:AD:DP:GQ:PL	1/1:0,2:2:6:90,6,0
1	78356684	.	C	T	61.74	PASS	AC=2;AF=1.00;AN=2;DP=2;FS=0.000;MLEAC=2;MLEAF=1.00;MQ=60.00;MQ0=0;QD=30.87	GT:AD:DP:GQ:PL	1/1:0,2:2:6:89,6,0
1	78448300	.	A	G	17.61	LowQual	AC=2;AF=1.00;AN=2;DP=1;FS=0.000;MLEAC=2;MLEAF=1.00;MQ=60.00;MQ0=0;QD=17.61	GT:AD:DP:GQ:PL	1/1:0,1:1:3:44,3,0
1	78483422	.	T	A	46.74	PASS	AC=2;AF=1.00;AN=2;DP=2;FS=0.000;MLEAC=2;MLEAF=1.00;MQ=60.00;MQ0=0;QD=23.37	GT:AD:DP:GQ:PL	1/1:0,2:2:6:74,6,0
1	79215732	.	G	A	60.74	PASS	AC=2;AF=1.00;AN=2;DP=2;FS=0.000;MLEAC=2;MLEAF=1.00;MQ=60.00;MQ0=0;QD=30.37	GT:AD:DP:GQ:PL	1/1:0,2:2:6:88,6,0
1	82302600	.	T	C	58.74	PASS	AC=2;AF=1.00;AN=2;DP=2;FS=0.000;MLEAC=2;MLEAF=1.00;MQ=60.00;MQ0=0;QD=29.37	GT:AD:DP:GQ:PL	1/1:0,2:2:6:86,6,0
1	82457662	.	G	A	100.28	PASS	AC=2;AF=1.00;AN=2;DP=3;FS=0.000;MLEAC=2;MLEAF=1.00;MQ=60.00;MQ0=0;QD=33.43	GT:AD:DP:GQ:PL	1/1:0,3:3:9:128,9,0
1	84701251	.	T	C	445.77	PASS	AC=2;AF=1.00;AN=2;DP=11;FS=0.000;MLEAC=2;MLEAF=1.00;MQ=60.00;MQ0=0;QD=37.94	GT:AD:DP:GQ:PL	1/1:0,11:11:33:474,33,0
1	84759423	.	C	T	128.78	my_snp_filter	AC=1;AF=0.500;AN=2;BaseQRankSum=0.731;ClippingRankSum=-0.731;DP=5;FS=3.979;MLEAC=1;MLEAF=0.500;MQ=60.00;MQ0=0;MQRankSum=0.731;QD=25.76;ReadPosRankSum=0.731	GT:AD:DP:GQ:PL	0/1:1,4:5:27:157,0,27
1	84760574	.	T	A	59.74	PASS	AC=2;AF=1.00;AN=2;DP=2;FS=0.000;MLEAC=2;MLEAF=1.00;MQ=60.00;MQ0=0;QD=29.87	GT:AD:DP:GQ:PL	1/1:0,2:2:6:87,6,0
1	84760966	.	C	T	104.28	PASS	AC=2;AF=1.00;AN=2;DP=3;FS=0.000;MLEAC=2;MLEAF=1.00;MQ=60.00;MQ0=0;QD=34.76	GT:AD:DP:GQ:PL	1/1:0,3:3:9:132,9,0
1	84761348	.	T	C	62.74	PASS	AC=2;AF=1.00;AN=2;DP=2;FS=0.000;MLEAC=2;MLEAF=1.00;MQ=60.00;MQ0=0;QD=31.37	GT:AD:DP:GQ:PL	1/1:0,2:2:6:90,6,0
1	84762097	.	G	A	60.74	PASS	AC=2;AF=1.00;AN=2;DP=2;FS=0.000;MLEAC=2;MLEAF=1.00;MQ=60.00;MQ0=0;QD=30.37	GT:AD:DP:GQ:PL	1/1:0,2:2:6:88,6,0
1	84944989	.	A	G	142.77	my_snp_filter	AC=1;AF=0.500;AN=2;BaseQRankSum=1.133;ClippingRankSum=-1.246;DP=16;FS=0.000;MLEAC=1;MLEAF=0.500;MQ=60.00;MQ0=0;MQRankSum=0.000;QD=8.92;ReadPosRankSum=0.906	GT:AD:DP:GQ:PL	0/1:11,5:16:99:171,0,421
1	85031630	.	G	A	42.77	my_snp_filter	AC=1;AF=0.500;AN=2;BaseQRankSum=0.358;ClippingRankSum=0.358;DP=5;FS=0.000;MLEAC=1;MLEAF=0.500;MQ=60.00;MQ0=0;MQRankSum=-0.358;QD=8.55;ReadPosRankSum=-0.358	GT:AD:DP:GQ:PL	0/1:3,2:5:71:71,0,117
1	85040069	.	G	A	43.77	my_snp_filter	AC=1;AF=0.500;AN=2;BaseQRankSum=0.720;ClippingRankSum=0.000;DP=6;FS=0.000;MLEAC=1;MLEAF=0.500;MQ=60.00;MQ0=0;MQRankSum=-1.380;QD=7.29;ReadPosRankSum=-0.720	GT:AD:DP:GQ:PL	0/1:4,2:6:72:72,0,317
1	85040070	.	C	A	43.77	my_snp_filter	AC=1;AF=0.500;AN=2;BaseQRankSum=-0.720;ClippingRankSum=0.720;DP=6;FS=0.000;MLEAC=1;MLEAF=0.500;MQ=60.00;MQ0=0;MQRankSum=0.720;QD=7.29;ReadPosRankSum=-0.720	GT:AD:DP:GQ:PL	0/1:4,2:6:72:72,0,317
1	85110325	.	C	A	102.28	PASS	AC=2;AF=1.00;AN=2;DP=3;FS=0.000;MLEAC=2;MLEAF=1.00;MQ=60.00;MQ0=0;QD=34.09	GT:AD:DP:GQ:PL	1/1:0,3:3:9:130,9,0
1	85113203	.	T	C	454.77	PASS	AC=2;AF=1.00;AN=2;DP=11;FS=0.000;MLEAC=2;MLEAF=1.00;MQ=60.00;MQ0=0;QD=27.95	GT:AD:DP:GQ:PL	1/1:0,11:11:33:483,33,0
1	85113229	.	A	G	684.77	PASS	AC=2;AF=1.00;AN=2;DP=17;FS=0.000;MLEAC=2;MLEAF=1.00;MQ=60.00;MQ0=0;QD=30.42	GT:AD:DP:GQ:PL	1/1:0,17:17:51:713,51,0
1	85154209	.	A	G	61.74	PASS	AC=2;AF=1.00;AN=2;DP=2;FS=0.000;MLEAC=2;MLEAF=1.00;MQ=60.00;MQ0=0;QD=30.87	GT:AD:DP:GQ:PL	1/1:0,2:2:6:89,6,0
1	85392324	.	C	T	54.74	PASS	AC=2;AF=1.00;AN=2;DP=2;FS=0.000;MLEAC=2;MLEAF=1.00;MQ=60.00;MQ0=0;QD=27.37	GT:AD:DP:GQ:PL	1/1:0,2:2:6:82,6,0
1	85484366	.	A	G	59.74	PASS	AC=2;AF=1.00;AN=2;DP=2;FS=0.000;MLEAC=2;MLEAF=1.00;MQ=60.00;MQ0=0;QD=29.87	GT:AD:DP:GQ:PL	1/1:0,2:2:6:87,6,0
1	85618860	.	G	A	62.74	PASS	AC=2;AF=1.00;AN=2;DP=2;FS=0.000;MLEAC=2;MLEAF=1.00;MQ=60.00;MQ0=0;QD=31.37	GT:AD:DP:GQ:PL	1/1:0,2:2:6:90,6,0
1	85640432	.	G	A	62.74	PASS	AC=2;AF=1.00;AN=2;DP=2;FS=0.000;MLEAC=2;MLEAF=1.00;MQ=60.00;MQ0=0;QD=31.37	GT:AD:DP:GQ:PL	1/1:0,2:2:6:90,6,0
1	85640433	.	C	A	62.74	PASS	AC=2;AF=1.00;AN=2;DP=2;FS=0.000;MLEAC=2;MLEAF=1.00;MQ=60.00;MQ0=0;QD=31.37	GT:AD:DP:GQ:PL	1/1:0,2:2:6:90,6,0
1	85641435	.	G	A	16.63	LowQual	AC=2;AF=1.00;AN=2;DP=1;FS=0.000;MLEAC=2;MLEAF=1.00;MQ=60.00;MQ0=0;QD=16.63	GT:AD:DP:GQ:PL	1/1:0,1:1:3:43,3,0
1	85644174	.	G	A	145.03	PASS	AC=2;AF=1.00;AN=2;DP=4;FS=0.000;MLEAC=2;MLEAF=1.00;MQ=60.00;MQ0=0;QD=27.65	GT:AD:DP:GQ:PL	1/1:0,4:4:12:173,12,0
1	85644590	.	T	C	102.28	PASS	AC=2;AF=1.00;AN=2;DP=3;FS=0.000;MLEAC=2;MLEAF=1.00;MQ=60.00;MQ0=0;QD=34.09	GT:AD:DP:GQ:PL	1/1:0,3:3:9:130,9,0
1	85646688	.	C	T	49.77	my_snp_filter	AC=1;AF=0.500;AN=2;BaseQRankSum=0.736;ClippingRankSum=0.736;DP=3;FS=4.771;MLEAC=1;MLEAF=0.500;MQ=60.00;MQ0=0;MQRankSum=-0.736;QD=16.59;ReadPosRankSum=0.736	GT:AD:DP:GQ:PL	0/1:1,2:3:35:78,0,35
1	85647713	.	T	C	57.74	PASS	AC=2;AF=1.00;AN=2;DP=2;FS=0.000;MLEAC=2;MLEAF=1.00;MQ=60.00;MQ0=0;QD=28.87	GT:AD:DP:GQ:PL	1/1:0,2:2:6:85,6,0
1	85655916	.	G	A	120.77	my_snp_filter	AC=1;AF=0.500;AN=2;BaseQRankSum=-1.380;ClippingRankSum=1.380;DP=6;FS=0.000;MLEAC=1;MLEAF=0.500;MQ=60.00;MQ0=0;MQRankSum=0.000;QD=20.13;ReadPosRankSum=-1.380	GT:AD:DP:GQ:PL	0/1:2,4:6:72:149,0,72
1	85715978	.	C	G	133.03	PASS	AC=2;AF=1.00;AN=2;DP=4;FS=0.000;MLEAC=2;MLEAF=1.00;MQ=60.00;MQ0=0;QD=33.26	GT:AD:DP:GQ:PL	1/1:0,4:4:12:161,12,0
1	85720088	.	T	C	46.82	my_snp_filter	AC=1;AF=0.500;AN=2;BaseQRankSum=0.736;ClippingRankSum=-0.736;DP=3;FS=0.000;MLEAC=1;MLEAF=0.500;MQ=60.00;MQ0=0;MQRankSum=0.736;QD=15.61;ReadPosRankSum=0.736	GT:AD:DP:GQ:PL	0/1:1,2:3:19:75,0,19
1	85721911	.	T	C	83.77	my_snp_filter	AC=1;AF=0.500;AN=2;BaseQRankSum=0.358;ClippingRankSum=-0.358;DP=5;FS=0.000;MLEAC=1;MLEAF=0.500;MQ=60.00;MQ0=0;MQRankSum=-1.231;QD=16.75;ReadPosRankSum=0.358	GT:AD:DP:GQ:PL	0/1:2,3:5:69:112,0,69
1	85732739	.	C	T	92.77	my_snp_filter	AC=1;AF=0.500;AN=2;BaseQRankSum=0.727;ClippingRankSum=0.727;DP=4;FS=0.000;MLEAC=1;MLEAF=0.500;MQ=60.00;MQ0=0;MQRankSum=0.727;QD=23.19;ReadPosRankSum=0.727	GT:AD:DP:GQ:PL	0/1:1,3:4:30:121,0,30
1	85732941	.	A	C	49.77	my_snp_filter	AC=1;AF=0.500;AN=2;BaseQRankSum=-0.736;ClippingRankSum=0.736;DP=3;FS=0.000;MLEAC=1;MLEAF=0.500;MQ=60.00;MQ0=0;MQRankSum=0.736;QD=16.59;ReadPosRankSum=-0.736	GT:AD:DP:GQ:PL	0/1:1,2:3:36:78,0,36
1	85742012	.	G	C	160.77	my_snp_filter	AC=1;AF=0.500;AN=2;BaseQRankSum=-0.922;ClippingRankSum=1.495;DP=7;FS=0.000;MLEAC=1;MLEAF=0.500;MQ=60.00;MQ0=0;MQRankSum=0.198;QD=22.97;ReadPosRankSum=-1.495	GT:AD:DP:GQ:PL	0/1:2,5:7:66:189,0,66
1	85785655	.	T	C	106.77	my_snp_filter	AC=1;AF=0.500;AN=2;BaseQRankSum=-0.896;ClippingRankSum=-0.597;DP=11;FS=3.090;MLEAC=1;MLEAF=0.500;MQ=60.00;MQ0=0;MQRankSum=0.896;QD=9.71;ReadPosRankSum=0.278	GT:AD:DP:GQ:PL	0/1:7,4:11:99:135,0,259
1	85787114	.	A	T	267.80	PASS	AC=2;AF=1.00;AN=2;DP=7;FS=0.000;MLEAC=2;MLEAF=1.00;MQ=60.00;MQ0=0;QD=29.07	GT:AD:DP:GQ:PL	1/1:0,7:7:21:296,21,0
1	85814973	.	T	C	53.74	PASS	AC=2;AF=1.00;AN=2;DP=2;FS=0.000;MLEAC=2;MLEAF=1.00;MQ=60.00;MQ0=0;QD=26.87	GT:AD:DP:GQ:PL	1/1:0,2:2:6:81,6,0
1	86118447	.	A	G	103.28	PASS	AC=2;AF=1.00;AN=2;DP=3;FS=0.000;MLEAC=2;MLEAF=1.00;MQ=60.00;MQ0=0;QD=34.43	GT:AD:DP:GQ:PL	1/1:0,3:3:9:131,9,0
1	86740759	.	C	A	59.74	PASS	AC=2;AF=1.00;AN=2;DP=2;FS=0.000;MLEAC=2;MLEAF=1.00;MQ=60.00;MQ0=0;QD=29.87	GT:AD:DP:GQ:PL	1/1:0,2:2:6:87,6,0
1	86818572	.	T	C	38.77	my_snp_filter	AC=1;AF=0.500;AN=2;BaseQRankSum=-0.731;ClippingRankSum=-0.731;DP=10;FS=3.010;MLEAC=1;MLEAF=0.500;MQ=60.00;MQ0=0;MQRankSum=0.296;QD=3.88;ReadPosRankSum=0.296	GT:AD:DP:GQ:PL	0/1:7,3:10:67:67,0,263
1	86820267	.	C	T	79.77	my_snp_filter	AC=1;AF=0.500;AN=2;BaseQRankSum=-0.684;ClippingRankSum=-0.684;DP=8;FS=0.000;MLEAC=1;MLEAF=0.500;MQ=60.00;MQ0=0;MQRankSum=0.322;QD=9.97;ReadPosRankSum=0.684	GT:AD:DP:GQ:PL	0/1:5,3:8:99:108,0,181
1	86838158	.	C	T	40.77	my_snp_filter	AC=1;AF=0.500;AN=2;BaseQRankSum=0.720;ClippingRankSum=0.000;DP=6;FS=0.000;MLEAC=1;MLEAF=0.500;MQ=60.00;MQ0=0;MQRankSum=1.380;QD=6.79;ReadPosRankSum=0.000	GT:AD:DP:GQ:PL	0/1:4,2:6:69:69,0,150
1	86852621	.	A	G	122.77	my_snp_filter	AC=1;AF=0.500;AN=2;BaseQRankSum=0.550;ClippingRankSum=0.000;DP=7;FS=3.680;MLEAC=1;MLEAF=0.500;MQ=60.00;MQ0=0;MQRankSum=1.754;QD=17.54;ReadPosRankSum=-0.550	GT:AD:DP:GQ:PL	0/1:3,4:7:99:151,0,107
1	86900332	.	T	C	79.77	my_snp_filter	AC=1;AF=0.500;AN=2;BaseQRankSum=1.975;ClippingRankSum=-1.743;DP=24;FS=2.291;MLEAC=1;MLEAF=0.500;MQ=60.00;MQ0=0;MQRankSum=1.046;QD=3.32;ReadPosRankSum=-0.116	GT:AD:DP:GQ:PL	0/1:20,4:24:99:108,0,752
1	86900372	.	C	G	175.77	my_snp_filter	AC=1;AF=0.500;AN=2;BaseQRankSum=0.140;ClippingRankSum=0.609;DP=18;FS=2.077;MLEAC=1;MLEAF=0.500;MQ=60.00;MQ0=0;MQRankSum=1.077;QD=9.76;ReadPosRankSum=-0.515	GT:AD:DP:GQ:PL	0/1:12,6:18:99:204,0,448
1	86913265	.	C	T	286.77	my_snp_filter	AC=1;AF=0.500;AN=2;BaseQRankSum=-0.204;ClippingRankSum=-0.857;DP=19;FS=0.000;MLEAC=1;MLEAF=0.500;MQ=60.00;MQ0=0;MQRankSum=0.531;QD=15.09;ReadPosRankSum=0.776	GT:AD:DP:GQ:PL	0/1:10,9:19:99:315,0,357
1	86920904	.	A	G	524.77	my_snp_filter	AC=1;AF=0.500;AN=2;BaseQRankSum=0.261;ClippingRankSum=-1.455;DP=21;FS=4.010;MLEAC=1;MLEAF=0.500;MQ=60.00;MQ0=0;MQRankSum=-1.007;QD=24.99;ReadPosRankSum=1.306	GT:AD:DP:GQ:PL	0/1:7,14:21:99:553,0,206
1	87170493	.	T	G	71.77	my_snp_filter	AC=1;AF=0.500;AN=2;BaseQRankSum=-1.001;ClippingRankSum=1.422;DP=9;FS=0.000;MLEAC=1;MLEAF=0.500;MQ=60.00;MQ0=0;MQRankSum=0.573;QD=7.97;ReadPosRankSum=-1.422	GT:AD:DP:GQ:PL	0/1:6,3:9:99:100,0,227
1	87208953	.	T	A	283.77	my_snp_filter	AC=1;AF=0.500;AN=2;BaseQRankSum=-1.134;ClippingRankSum=0.536;DP=12;FS=3.090;MLEAC=1;MLEAF=0.500;MQ=60.00;MQ0=0;MQRankSum=-1.599;QD=23.65;ReadPosRankSum=-0.536	GT:AD:DP:GQ:PL	0/1:4,8:12:99:312,0,146
1	87209658	.	G	A	76.77	my_snp_filter	AC=1;AF=0.500;AN=2;BaseQRankSum=0.573;ClippingRankSum=0.573;DP=9;FS=0.000;MLEAC=1;MLEAF=0.500;MQ=60.00;MQ0=0;MQRankSum=-0.573;QD=8.53;ReadPosRankSum=-0.573	GT:AD:DP:GQ:PL	0/1:6,3:9:99:105,0,240
1	87212999	.	A	G	247.77	my_snp_filter	AC=1;AF=0.500;AN=2;BaseQRankSum=0.296;ClippingRankSum=0.296;DP=10;FS=0.000;MLEAC=1;MLEAF=0.500;MQ=60.00;MQ0=0;MQRankSum=1.214;QD=24.78;ReadPosRankSum=-0.546	GT:AD:DP:GQ:PL	0/1:3,7:10:96:276,0,96
1	87324411	.	C	G	62.74	PASS	AC=2;AF=1.00;AN=2;DP=2;FS=0.000;MLEAC=2;MLEAF=1.00;MQ=60.00;MQ0=0;QD=31.37	GT:AD:DP:GQ:PL	1/1:0,2:2:6:90,6,0
1	87328525	.	C	T	461.77	PASS	AC=2;AF=1.00;AN=2;DP=12;FS=0.000;MLEAC=2;MLEAF=1.00;MQ=60.00;MQ0=0;QD=24.54	GT:AD:DP:GQ:PL	1/1:0,11:11:33:490,33,0
1	87328839	.	G	A	1405.77	PASS	AC=2;AF=1.00;AN=2;DP=33;FS=0.000;MLEAC=2;MLEAF=1.00;MQ=60.00;MQ0=0;QD=25.81	GT:AD:DP:GQ:PL	1/1:0,33:33:99:1434,99,0
1	87339757	.	T	A	53.74	PASS	AC=2;AF=1.00;AN=2;DP=2;FS=0.000;MLEAC=2;MLEAF=1.00;MQ=60.00;MQ0=0;QD=26.87	GT:AD:DP:GQ:PL	1/1:0,2:2:6:81,6,0
1	87340241	.	A	T	65.28	PASS	AC=2;AF=1.00;AN=2;DP=3;FS=0.000;MLEAC=2;MLEAF=1.00;MQ=60.00;MQ0=0;QD=21.76	GT:AD:DP:GQ:PL	1/1:0,3:3:9:93,9,0
1	87368294	.	C	T	62.74	PASS	AC=2;AF=1.00;AN=2;DP=2;FS=0.000;MLEAC=2;MLEAF=1.00;MQ=60.00;MQ0=0;QD=31.37	GT:AD:DP:GQ:PL	1/1:0,2:2:6:90,6,0
1	87379986	.	T	C	589.77	PASS	AC=2;AF=1.00;AN=2;DP=12;FS=0.000;MLEAC=2;MLEAF=1.00;MQ=60.00;MQ0=0;QD=31.76	GT:AD:DP:GQ:PL	1/1:0,12:12:42:618,42,0
1	87379996	.	G	T	589.77	PASS	AC=2;AF=1.00;AN=2;DP=12;FS=0.000;MLEAC=2;MLEAF=1.00;MQ=60.00;MQ0=0;QD=27.90	GT:AD:DP:GQ:PL	1/1:0,12:12:42:618,42,0
1	87808352	.	G	A	52.77	my_snp_filter	AC=1;AF=0.500;AN=2;BaseQRankSum=0.736;ClippingRankSum=0.736;DP=3;FS=0.000;MLEAC=1;MLEAF=0.500;MQ=60.00;MQ0=0;MQRankSum=0.736;QD=17.59;ReadPosRankSum=0.736	GT:AD:DP:GQ:PL	0/1:1,2:3:36:81,0,36
1	87809112	.	G	A	58.74	PASS	AC=2;AF=1.00;AN=2;DP=2;FS=0.000;MLEAC=2;MLEAF=1.00;MQ=60.00;MQ0=0;QD=29.37	GT:AD:DP:GQ:PL	1/1:0,2:2:6:86,6,0
1	89225976	.	T	C	358.78	PASS	AC=2;AF=1.00;AN=2;DP=9;FS=0.000;MLEAC=2;MLEAF=1.00;MQ=60.00;MQ0=0;QD=28.60	GT:AD:DP:GQ:PL	1/1:0,9:9:27:387,27,0
1	89236694	.	G	A	58.74	PASS	AC=2;AF=1.00;AN=2;DP=2;FS=0.000;MLEAC=2;MLEAF=1.00;MQ=60.00;MQ0=0;QD=29.37	GT:AD:DP:GQ:PL	1/1:0,2:2:6:86,6,0
1	89271574	.	T	C	93.28	PASS	AC=2;AF=1.00;AN=2;DP=3;FS=0.000;MLEAC=2;MLEAF=1.00;MQ=60.00;MQ0=0;QD=31.09	GT:AD:DP:GQ:PL	1/1:0,3:3:9:121,9,0
1	89295765	.	C	A	106.28	PASS	AC=2;AF=1.00;AN=2;DP=3;FS=0.000;MLEAC=2;MLEAF=1.00;MQ=60.00;MQ0=0;QD=28.27	GT:AD:DP:GQ:PL	1/1:0,3:3:9:134,9,0
1	89295825	.	C	G	184.90	PASS	AC=2;AF=1.00;AN=2;DP=5;FS=0.000;MLEAC=2;MLEAF=1.00;MQ=60.00;MQ0=0;QD=28.77	GT:AD:DP:GQ:PL	1/1:0,5:5:15:213,15,0
1	89301123	.	C	T	400.77	PASS	AC=2;AF=1.00;AN=2;DP=10;FS=0.000;MLEAC=2;MLEAF=1.00;MQ=60.00;MQ0=0;QD=29.86	GT:AD:DP:GQ:PL	1/1:0,10:10:30:429,30,0
1	89322982	.	G	A	560.77	PASS	AC=2;AF=1.00;AN=2;DP=14;FS=0.000;MLEAC=2;MLEAF=1.00;MQ=60.00;MQ0=0;QD=30.26	GT:AD:DP:GQ:PL	1/1:0,14:14:42:589,42,0
1	89572014	.	C	T	18.59	LowQual	AC=2;AF=1.00;AN=2;DP=1;FS=0.000;MLEAC=2;MLEAF=1.00;MQ=60.00;MQ0=0;QD=18.59	GT:AD:DP:GQ:PL	1/1:0,1:1:3:45,3,0
1	89572015	.	A	G	18.59	LowQual	AC=2;AF=1.00;AN=2;DP=1;FS=0.000;MLEAC=2;MLEAF=1.00;MQ=60.00;MQ0=0;QD=18.59	GT:AD:DP:GQ:PL	1/1:0,1:1:3:45,3,0
1	89915389	.	C	T	62.74	PASS	AC=2;AF=1.00;AN=2;DP=2;FS=0.000;MLEAC=2;MLEAF=1.00;MQ=60.00;MQ0=0;QD=31.37	GT:AD:DP:GQ:PL	1/1:0,2:2:6:90,6,0
1	89938325	.	T	C	62.74	PASS	AC=2;AF=1.00;AN=2;DP=2;FS=0.000;MLEAC=2;MLEAF=1.00;MQ=60.00;MQ0=0;QD=31.37	GT:AD:DP:GQ:PL	1/1:0,2:2:6:90,6,0
1	90060824	.	C	T	105.28	PASS	AC=2;AF=1.00;AN=2;DP=3;FS=0.000;MLEAC=2;MLEAF=1.00;MQ=60.00;MQ0=0;QD=29.48	GT:AD:DP:GQ:PL	1/1:0,3:3:9:133,9,0
1	90474120	.	A	T	104.28	PASS	AC=2;AF=1.00;AN=2;DP=3;FS=0.000;MLEAC=2;MLEAF=1.00;MQ=60.00;MQ0=0;QD=34.76	GT:AD:DP:GQ:PL	1/1:0,3:3:9:132,9,0
1	91404256	.	C	A	155.77	my_snp_filter	AC=1;AF=0.500;AN=2;BaseQRankSum=-0.956;ClippingRankSum=-1.517;DP=8;FS=7.068;MLEAC=1;MLEAF=0.500;MQ=60.00;MQ0=0;MQRankSum=-1.517;QD=19.47;ReadPosRankSum=1.517	GT:AD:DP:GQ:PL	0/1:3,5:8:99:184,0,113
1	91471041	.	A	G	57.74	PASS	AC=2;AF=1.00;AN=2;DP=2;FS=0.000;MLEAC=2;MLEAF=1.00;MQ=60.00;MQ0=0;QD=28.87	GT:AD:DP:GQ:PL	1/1:0,2:2:6:85,6,0
1	91853111	.	A	C	3501.77	PASS	AC=2;AF=1.00;AN=2;DP=81;FS=0.000;MLEAC=2;MLEAF=1.00;MQ=60.00;MQ0=0;QD=30.66	GT:AD:DP:GQ:PL	1/1:0,81:81:99:3530,244,0
1	91980447	.	A	G	217.78	my_snp_filter	AC=1;AF=0.500;AN=2;BaseQRankSum=-0.742;ClippingRankSum=-0.742;DP=7;FS=0.000;MLEAC=1;MLEAF=0.500;MQ=60.00;MQ0=0;MQRankSum=-0.742;QD=31.11;ReadPosRankSum=0.742	GT:AD:DP:GQ:PL	0/1:1,6:7:25:246,0,25
1	91998097	.	G	T	180.90	PASS	AC=2;AF=1.00;AN=2;DP=5;FS=0.000;MLEAC=2;MLEAF=1.00;MQ=60.00;MQ0=0;QD=25.98	GT:AD:DP:GQ:PL	1/1:0,5:5:15:209,15,0
1	92715574	.	A	G	43.74	PASS	AC=2;AF=1.00;AN=2;DP=2;FS=0.000;MLEAC=2;MLEAF=1.00;MQ=60.00;MQ0=0;QD=21.87	GT:AD:DP:GQ:PL	1/1:0,2:2:6:71,6,0
1	92740935	.	T	C	52.77	my_snp_filter	AC=1;AF=0.500;AN=2;BaseQRankSum=0.736;ClippingRankSum=0.736;DP=3;FS=0.000;MLEAC=1;MLEAF=0.500;MQ=60.00;MQ0=0;MQRankSum=0.736;QD=17.59;ReadPosRankSum=0.736	GT:AD:DP:GQ:PL	0/1:1,2:3:37:81,0,37
1	92744622	.	T	C	58.74	PASS	AC=2;AF=1.00;AN=2;DP=2;FS=0.000;MLEAC=2;MLEAF=1.00;MQ=60.00;MQ0=0;QD=29.37	GT:AD:DP:GQ:PL	1/1:0,2:2:6:86,6,0
1	92825561	.	T	G	62.74	PASS	AC=2;AF=1.00;AN=2;DP=2;FS=0.000;MLEAC=2;MLEAF=1.00;MQ=60.00;MQ0=0;QD=31.37	GT:AD:DP:GQ:PL	1/1:0,2:2:6:90,6,0
1	92826100	.	G	A	59.74	PASS	AC=2;AF=1.00;AN=2;DP=2;FS=0.000;MLEAC=2;MLEAF=1.00;MQ=60.00;MQ0=0;QD=29.87	GT:AD:DP:GQ:PL	1/1:0,2:2:6:87,6,0
1	92832179	.	C	G	62.74	PASS	AC=2;AF=1.00;AN=2;DP=2;FS=0.000;MLEAC=2;MLEAF=1.00;MQ=60.00;MQ0=0;QD=31.37	GT:AD:DP:GQ:PL	1/1:0,2:2:6:90,6,0
1	92861827	.	A	G	28.77	LowQual;my_snp_filter	AC=1;AF=0.500;AN=2;BaseQRankSum=-1.231;ClippingRankSum=0.358;DP=5;FS=0.000;MLEAC=1;MLEAF=0.500;MQ=60.00;MQ0=0;MQRankSum=-1.231;QD=5.75;ReadPosRankSum=0.358	GT:AD:DP:GQ:PL	0/1:3,2:5:57:57,0,113
1	92862826	.	A	G	88.77	my_snp_filter	AC=1;AF=0.500;AN=2;BaseQRankSum=0.727;ClippingRankSum=0.727;DP=4;FS=0.000;MLEAC=1;MLEAF=0.500;MQ=60.00;MQ0=0;MQRankSum=0.727;QD=22.19;ReadPosRankSum=-0.727	GT:AD:DP:GQ:PL	0/1:1,3:4:34:117,0,34
1	92865946	.	A	G	18.59	LowQual	AC=2;AF=1.00;AN=2;DP=1;FS=0.000;MLEAC=2;MLEAF=1.00;MQ=60.00;MQ0=0;QD=18.59	GT:AD:DP:GQ:PL	1/1:0,1:1:3:45,3,0
1	92866627	.	T	C	102.28	PASS	AC=2;AF=1.00;AN=2;DP=3;FS=0.000;MLEAC=2;MLEAF=1.00;MQ=60.00;MQ0=0;QD=34.09	GT:AD:DP:GQ:PL	1/1:0,3:3:9:130,9,0
1	92975244	.	T	A	18.59	LowQual	AC=2;AF=1.00;AN=2;DP=1;FS=0.000;MLEAC=2;MLEAF=1.00;MQ=60.00;MQ0=0;QD=18.59	GT:AD:DP:GQ:PL	1/1:0,1:1:3:45,3,0
1	92975493	.	A	G	62.74	PASS	AC=2;AF=1.00;AN=2;DP=2;FS=0.000;MLEAC=2;MLEAF=1.00;MQ=60.00;MQ0=0;QD=31.37	GT:AD:DP:GQ:PL	1/1:0,2:2:6:90,6,0
1	93160902	.	T	C	62.74	PASS	AC=2;AF=1.00;AN=2;DP=2;FS=0.000;MLEAC=2;MLEAF=1.00;MQ=60.00;MQ0=0;QD=31.37	GT:AD:DP:GQ:PL	1/1:0,2:2:6:90,6,0
1	93303451	.	G	T	106.28	PASS	AC=2;AF=1.00;AN=2;DP=3;FS=0.000;MLEAC=2;MLEAF=1.00;MQ=60.00;MQ0=0;QD=29.85	GT:AD:DP:GQ:PL	1/1:0,3:3:9:134,9,0
1	93303865	.	A	G	148.03	PASS	AC=2;AF=1.00;AN=2;DP=4;FS=0.000;MLEAC=2;MLEAF=1.00;MQ=60.00;MQ0=0;QD=28.21	GT:AD:DP:GQ:PL	1/1:0,4:4:12:176,12,0
1	93304272	.	C	T	187.90	PASS	AC=2;AF=1.00;AN=2;DP=5;FS=0.000;MLEAC=2;MLEAF=1.00;MQ=60.00;MQ0=0;QD=30.04	GT:AD:DP:GQ:PL	1/1:0,5:5:15:216,15,0
1	93580581	.	G	C	443.77	PASS	AC=2;AF=1.00;AN=2;DP=11;FS=0.000;MLEAC=2;MLEAF=1.00;MQ=60.00;MQ0=0;QD=32.62	GT:AD:DP:GQ:PL	1/1:0,11:11:33:472,33,0
1	93592577	.	T	A	27.75	LowQual	AC=2;AF=1.00;AN=2;DP=2;FS=0.000;MLEAC=2;MLEAF=1.00;MQ=60.00;MQ0=0;QD=13.87	GT:AD:DP:GQ:PL	1/1:0,2:2:6:55,6,0
1	93604136	.	T	C	43.77	my_snp_filter	AC=1;AF=0.500;AN=2;BaseQRankSum=1.380;ClippingRankSum=-0.720;DP=6;FS=0.000;MLEAC=1;MLEAF=0.500;MQ=60.00;MQ0=0;MQRankSum=-0.720;QD=7.29;ReadPosRankSum=0.720	GT:AD:DP:GQ:PL	0/1:4,2:6:72:72,0,142
1	93617546	.	T	C	80.77	my_snp_filter	AC=1;AF=0.500;AN=2;BaseQRankSum=1.300;ClippingRankSum=0.550;DP=7;FS=8.451;MLEAC=1;MLEAF=0.500;MQ=60.00;MQ0=0;MQRankSum=-1.754;QD=11.54;ReadPosRankSum=-0.550	GT:AD:DP:GQ:PL	0/1:4,3:7:99:109,0,141
1	93620393	.	G	A	67.77	my_snp_filter	AC=1;AF=0.500;AN=2;BaseQRankSum=1.944;ClippingRankSum=-0.254;DP=13;FS=0.000;MLEAC=1;MLEAF=0.500;MQ=60.00;MQ0=0;MQRankSum=-0.085;QD=5.21;ReadPosRankSum=0.085	GT:AD:DP:GQ:PL	0/1:10,3:13:96:96,0,388
1	93672723	.	A	C	87.77	my_snp_filter	AC=1;AF=0.500;AN=2;BaseQRankSum=0.727;ClippingRankSum=0.727;DP=4;FS=0.000;MLEAC=1;MLEAF=0.500;MQ=60.00;MQ0=0;MQRankSum=0.727;QD=21.94;ReadPosRankSum=0.727	GT:AD:DP:GQ:PL	0/1:1,3:4:32:116,0,32
1	93708124	.	A	G	58.74	PASS	AC=2;AF=1.00;AN=2;DP=2;FS=0.000;MLEAC=2;MLEAF=1.00;MQ=60.00;MQ0=0;QD=29.37	GT:AD:DP:GQ:PL	1/1:0,2:2:6:86,6,0
1	93711782	.	T	A	57.74	PASS	AC=2;AF=1.00;AN=2;DP=2;FS=0.000;MLEAC=2;MLEAF=1.00;MQ=60.00;MQ0=0;QD=28.87	GT:AD:DP:GQ:PL	1/1:0,2:2:6:85,6,0
1	93729008	.	C	A	107.28	PASS	AC=2;AF=1.00;AN=2;DP=3;FS=0.000;MLEAC=2;MLEAF=1.00;MQ=60.00;MQ0=0;QD=23.69	GT:AD:DP:GQ:PL	1/1:0,3:3:9:135,9,0
1	93733665	.	C	G	53.74	PASS	AC=2;AF=1.00;AN=2;DP=2;FS=0.000;MLEAC=2;MLEAF=1.00;MQ=60.00;MQ0=0;QD=26.87	GT:AD:DP:GQ:PL	1/1:0,2:2:6:81,6,0
1	93780742	.	G	A	62.74	PASS	AC=2;AF=1.00;AN=2;DP=2;FS=0.000;MLEAC=2;MLEAF=1.00;MQ=60.00;MQ0=0;QD=31.37	GT:AD:DP:GQ:PL	1/1:0,2:2:6:90,6,0
1	93791437	.	G	C	128.77	my_snp_filter	AC=1;AF=0.500;AN=2;BaseQRankSum=0.731;ClippingRankSum=-0.731;DP=5;FS=0.000;MLEAC=1;MLEAF=0.500;MQ=60.00;MQ0=0;MQRankSum=-0.731;QD=25.75;ReadPosRankSum=0.731	GT:AD:DP:GQ:PL	0/1:1,4:5:29:157,0,29
1	93799239	.	A	G	60.74	PASS	AC=2;AF=1.00;AN=2;DP=2;FS=0.000;MLEAC=2;MLEAF=1.00;MQ=60.00;MQ0=0;QD=30.37	GT:AD:DP:GQ:PL	1/1:0,2:2:6:88,6,0
1	93800039	.	C	T	47.74	PASS	AC=2;AF=1.00;AN=2;DP=2;FS=0.000;MLEAC=2;MLEAF=1.00;MQ=60.00;MQ0=0;QD=23.87	GT:AD:DP:GQ:PL	1/1:0,2:2:6:75,6,0
1	93804177	.	C	G	125.77	my_snp_filter	AC=1;AF=0.500;AN=2;BaseQRankSum=0.000;ClippingRankSum=-0.550;DP=7;FS=0.000;MLEAC=1;MLEAF=0.500;MQ=60.00;MQ0=0;MQRankSum=0.550;QD=17.97;ReadPosRankSum=0.550	GT:AD:DP:GQ:PL	0/1:3,4:7:99:154,0,102
1	93804783	.	A	G	262.80	PASS	AC=2;AF=1.00;AN=2;DP=7;FS=0.000;MLEAC=2;MLEAF=1.00;MQ=60.00;MQ0=0;QD=32.57	GT:AD:DP:GQ:PL	1/1:0,7:7:21:291,21,0
1	93804952	.	G	A	75.77	my_snp_filter	AC=1;AF=0.500;AN=2;BaseQRankSum=-1.221;ClippingRankSum=-1.221;DP=8;FS=0.000;MLEAC=1;MLEAF=0.500;MQ=60.00;MQ0=0;MQRankSum=0.322;QD=9.47;ReadPosRankSum=0.956	GT:AD:DP:GQ:PL	0/1:5,3:8:99:104,0,191
1	93804987	.	C	G	35.77	my_snp_filter	AC=1;AF=0.500;AN=2;BaseQRankSum=0.000;ClippingRankSum=-1.067;DP=8;FS=0.000;MLEAC=1;MLEAF=0.500;MQ=60.00;MQ0=0;MQRankSum=-0.572;QD=4.47;ReadPosRankSum=1.589	GT:AD:DP:GQ:PL	0/1:6,2:8:64:64,0,246
1	93811569	.	A	G	212.77	my_snp_filter	AC=1;AF=0.500;AN=2;BaseQRankSum=0.201;ClippingRankSum=-1.276;DP=14;FS=0.000;MLEAC=1;MLEAF=0.500;MQ=60.00;MQ0=0;MQRankSum=-0.663;QD=15.20;ReadPosRankSum=1.154	GT:AD:DP:GQ:PL	0/1:7,7:14:99:241,0,236
1	93826178	.	A	T	49.73	my_snp_filter	AC=1;AF=0.500;AN=2;BaseQRankSum=-1.754;ClippingRankSum=-0.550;DP=12;FS=3.680;MLEAC=1;MLEAF=0.500;MQ=60.00;MQ0=0;MQRankSum=0.550;QD=4.14;ReadPosRankSum=0.937	GT:AD:DP:GQ:PL	0/1:9,3:12:87:87,0,359
1	93827300	.	T	C	73.77	my_snp_filter	AC=1;AF=0.500;AN=2;BaseQRankSum=1.377;ClippingRankSum=-0.382;DP=11;FS=2.632;MLEAC=1;MLEAF=0.500;MQ=60.00;MQ0=0;MQRankSum=0.000;QD=6.71;ReadPosRankSum=0.566	GT:AD:DP:GQ:PL	0/1:8,3:11:99:102,0,319
1	93827456	.	T	A	240.77	my_snp_filter	AC=1;AF=0.500;AN=2;BaseQRankSum=0.101;ClippingRankSum=-0.660;DP=13;FS=7.160;MLEAC=1;MLEAF=0.500;MQ=60.00;MQ0=0;MQRankSum=0.101;QD=18.52;ReadPosRankSum=0.660	GT:AD:DP:GQ:PL	0/1:6,7:13:99:269,0,222
1	94016849	.	C	T	56.77	my_snp_filter	AC=1;AF=0.500;AN=2;BaseQRankSum=-0.311;ClippingRankSum=-0.156;DP=14;FS=0.000;MLEAC=1;MLEAF=0.500;MQ=60.00;MQ0=0;MQRankSum=0.156;QD=4.05;ReadPosRankSum=0.156	GT:AD:DP:GQ:PL	0/1:11,3:14:85:85,0,416
1	94019561	.	G	A	515.77	my_snp_filter	AC=1;AF=0.500;AN=2;BaseQRankSum=0.732;ClippingRankSum=-0.908;DP=24;FS=10.209;MLEAC=1;MLEAF=0.500;MQ=60.00;MQ0=0;MQRankSum=-0.790;QD=21.49;ReadPosRankSum=0.732	GT:AD:DP:GQ:PL	0/1:10,14:24:99:544,0,354
1	94341267	.	A	G	225.77	my_snp_filter	AC=1;AF=0.500;AN=2;BaseQRankSum=0.000;ClippingRankSum=-0.996;DP=18;FS=2.029;MLEAC=1;MLEAF=0.500;MQ=60.00;MQ0=0;MQRankSum=-0.272;QD=12.54;ReadPosRankSum=1.177	GT:AD:DP:GQ:PL	0/1:11,7:18:99:254,0,429
1	94342564	.	C	A	186.77	my_snp_filter	AC=1;AF=0.500;AN=2;BaseQRankSum=1.355;ClippingRankSum=-0.295;DP=15;FS=0.000;MLEAC=1;MLEAF=0.500;MQ=60.00;MQ0=0;MQRankSum=0.412;QD=12.45;ReadPosRankSum=0.177	GT:AD:DP:GQ:PL	0/1:9,6:15:99:215,0,346
1	94343023	.	A	G	238.77	my_snp_filter	AC=1;AF=0.500;AN=2;BaseQRankSum=-1.179;ClippingRankSum=-1.179;DP=9;FS=0.000;MLEAC=1;MLEAF=0.500;MQ=60.00;MQ0=0;MQRankSum=-1.666;QD=26.53;ReadPosRankSum=1.179	GT:AD:DP:GQ:PL	0/1:2,7:9:63:267,0,63
1	94343233	.	T	C	473.77	PASS	AC=2;AF=1.00;AN=2;DP=12;FS=0.000;MLEAC=2;MLEAF=1.00;MQ=60.00;MQ0=0;QD=35.37	GT:AD:DP:GQ:PL	1/1:0,12:12:36:502,36,0
1	94344716	.	C	T	118.77	my_snp_filter	AC=1;AF=0.500;AN=2;BaseQRankSum=0.000;ClippingRankSum=0.000;DP=6;FS=0.000;MLEAC=1;MLEAF=0.500;MQ=60.00;MQ0=0;MQRankSum=0.720;QD=19.79;ReadPosRankSum=0.000	GT:AD:DP:GQ:PL	0/1:2,4:6:66:147,0,66
1	94354639	.	C	T	68.77	my_snp_filter	AC=1;AF=0.500;AN=2;BaseQRankSum=0.382;ClippingRankSum=0.382;DP=11;FS=0.000;MLEAC=1;MLEAF=0.500;MQ=60.00;MQ0=0;MQRankSum=0.000;QD=6.25;ReadPosRankSum=-0.382	GT:AD:DP:GQ:PL	0/1:8,3:11:97:97,0,298
1	94639337	.	A	G	537.77	PASS	AC=2;AF=1.00;AN=2;DP=13;FS=0.000;MLEAC=2;MLEAF=1.00;MQ=60.00;MQ0=0;QD=29.68	GT:AD:DP:GQ:PL	1/1:0,13:13:39:566,39,0
1	94639447	.	C	T	307.78	PASS	AC=2;AF=1.00;AN=2;DP=8;FS=0.000;MLEAC=2;MLEAF=1.00;MQ=60.00;MQ0=0;QD=30.02	GT:AD:DP:GQ:PL	1/1:0,8:8:24:336,24,0
1	94643531	.	T	C	123.77	my_snp_filter	AC=1;AF=0.500;AN=2;BaseQRankSum=-0.720;ClippingRankSum=0.720;DP=6;FS=0.000;MLEAC=1;MLEAF=0.500;MQ=60.00;MQ0=0;MQRankSum=-1.380;QD=20.63;ReadPosRankSum=-0.720	GT:AD:DP:GQ:PL	0/1:2,4:6:70:152,0,70
1	94669545	.	C	G	164.77	my_snp_filter	AC=1;AF=0.500;AN=2;BaseQRankSum=0.322;ClippingRankSum=0.322;DP=9;FS=4.260;MLEAC=1;MLEAF=0.500;MQ=60.00;MQ0=0;MQRankSum=0.322;QD=18.31;ReadPosRankSum=0.684	GT:AD:DP:GQ:PL	0/1:3,5:8:99:193,0,108
1	94930345	.	G	A	113.77	my_snp_filter	AC=1;AF=0.500;AN=2;BaseQRankSum=0.278;ClippingRankSum=0.000;DP=11;FS=6.154;MLEAC=1;MLEAF=0.500;MQ=60.00;MQ0=0;MQRankSum=-1.398;QD=10.34;ReadPosRankSum=0.278	GT:AD:DP:GQ:PL	0/1:7,4:11:99:142,0,272
1	94983203	.	C	T	108.77	my_snp_filter	AC=1;AF=0.500;AN=2;BaseQRankSum=-0.896;ClippingRankSum=-1.246;DP=11;FS=7.123;MLEAC=1;MLEAF=0.500;MQ=60.00;MQ0=0;MQRankSum=-0.597;QD=9.89;ReadPosRankSum=1.034	GT:AD:DP:GQ:PL	0/1:7,4:11:99:137,0,275
1	95142728	.	G	A	56.74	PASS	AC=2;AF=1.00;AN=2;DP=2;FS=0.000;MLEAC=2;MLEAF=1.00;MQ=60.00;MQ0=0;QD=28.37	GT:AD:DP:GQ:PL	1/1:0,2:2:6:84,6,0
1	95330372	.	G	A	98.28	PASS	AC=2;AF=1.00;AN=2;DP=3;FS=0.000;MLEAC=2;MLEAF=1.00;MQ=60.00;MQ0=0;QD=32.76	GT:AD:DP:GQ:PL	1/1:0,3:3:9:126,9,0
1	95362571	.	G	A	89.77	my_snp_filter	AC=1;AF=0.500;AN=2;BaseQRankSum=0.358;ClippingRankSum=-1.231;DP=5;FS=0.000;MLEAC=1;MLEAF=0.500;MQ=60.00;MQ0=0;MQRankSum=-1.231;QD=17.95;ReadPosRankSum=1.231	GT:AD:DP:GQ:PL	0/1:2,3:5:66:118,0,66
1	95448515	.	C	T	62.74	PASS	AC=2;AF=1.00;AN=2;DP=2;FS=0.000;MLEAC=2;MLEAF=1.00;MQ=60.00;MQ0=0;QD=31.37	GT:AD:DP:GQ:PL	1/1:0,2:2:6:90,6,0
1	95478593	.	G	A	18.59	LowQual	AC=2;AF=1.00;AN=2;DP=1;FS=0.000;MLEAC=2;MLEAF=1.00;MQ=60.00;MQ0=0;QD=18.59	GT:AD:DP:GQ:PL	1/1:0,1:1:3:45,3,0
1	95709939	.	T	G	156.77	my_snp_filter	AC=1;AF=0.500;AN=2;BaseQRankSum=-0.198;ClippingRankSum=-0.922;DP=7;FS=0.000;MLEAC=1;MLEAF=0.500;MQ=60.00;MQ0=0;MQRankSum=-0.922;QD=22.40;ReadPosRankSum=0.922	GT:AD:DP:GQ:PL	0/1:2,5:7:67:185,0,67
1	96914102	.	A	T	55.31	my_snp_filter	AC=1;AF=0.500;AN=2;BaseQRankSum=0.736;ClippingRankSum=-0.736;DP=3;FS=0.000;MLEAC=1;MLEAF=0.500;MQ=60.00;MQ0=0;MQRankSum=0.736;QD=18.44;ReadPosRankSum=0.736	GT:AD:DP:GQ:PL	0/1:1,2:3:1:81,0,1
1	99164434	.	G	A	149.03	PASS	AC=2;AF=1.00;AN=2;DP=4;FS=0.000;MLEAC=2;MLEAF=1.00;MQ=60.00;MQ0=0;QD=32.30	GT:AD:DP:GQ:PL	1/1:0,4:4:12:177,12,0
1	99225627	.	G	A	319.78	PASS	AC=2;AF=1.00;AN=2;DP=8;FS=0.000;MLEAC=2;MLEAF=1.00;MQ=60.00;MQ0=0;QD=29.93	GT:AD:DP:GQ:PL	1/1:0,8:8:24:348,24,0
1	100203693	.	G	A	45.77	my_snp_filter	AC=1;AF=0.500;AN=2;BaseQRankSum=-0.736;ClippingRankSum=-0.736;DP=3;FS=0.000;MLEAC=1;MLEAF=0.500;MQ=60.00;MQ0=0;MQRankSum=-0.736;QD=15.26;ReadPosRankSum=0.736	GT:AD:DP:GQ:PL	0/1:1,2:3:33:74,0,33
1	100207818	.	C	G	86.77	my_snp_filter	AC=1;AF=0.500;AN=2;BaseQRankSum=1.231;ClippingRankSum=0.358;DP=5;FS=0.000;MLEAC=1;MLEAF=0.500;MQ=60.00;MQ0=0;MQRankSum=-0.358;QD=17.35;ReadPosRankSum=0.358	GT:AD:DP:GQ:PL	0/1:2,3:5:57:115,0,57
1	100316589	.	A	G	183.90	PASS	AC=2;AF=1.00;AN=2;DP=5;FS=0.000;MLEAC=2;MLEAF=1.00;MQ=60.00;MQ0=0;QD=31.11	GT:AD:DP:GQ:PL	1/1:0,5:5:15:212,15,0
1	100336361	.	C	T	59.74	PASS	AC=2;AF=1.00;AN=2;DP=2;FS=0.000;MLEAC=2;MLEAF=1.00;MQ=60.00;MQ0=0;QD=29.87	GT:AD:DP:GQ:PL	1/1:0,2:2:6:87,6,0
1	100387479	.	G	T	60.74	PASS	AC=2;AF=1.00;AN=2;DP=2;FS=0.000;MLEAC=2;MLEAF=1.00;MQ=60.00;MQ0=0;QD=30.37	GT:AD:DP:GQ:PL	1/1:0,2:2:6:88,6,0
1	100387939	.	C	T	55.74	PASS	AC=2;AF=1.00;AN=2;DP=2;FS=0.000;MLEAC=2;MLEAF=1.00;MQ=60.00;MQ0=0;QD=27.87	GT:AD:DP:GQ:PL	1/1:0,2:2:6:83,6,0
1	100388503	.	A	C	194.90	PASS	AC=2;AF=1.00;AN=2;DP=5;FS=0.000;MLEAC=2;MLEAF=1.00;MQ=60.00;MQ0=0;QD=23.78	GT:AD:DP:GQ:PL	1/1:0,5:5:15:223,15,0
1	100388748	.	T	C	178.90	PASS	AC=2;AF=1.00;AN=2;DP=5;FS=0.000;MLEAC=2;MLEAF=1.00;MQ=60.00;MQ0=0;QD=29.04	GT:AD:DP:GQ:PL	1/1:0,5:5:15:207,15,0
1	100490042	.	A	G	42.77	my_snp_filter	AC=1;AF=0.500;AN=2;BaseQRankSum=0.720;ClippingRankSum=-1.380;DP=6;FS=0.000;MLEAC=1;MLEAF=0.500;MQ=60.00;MQ0=0;MQRankSum=-0.720;QD=7.13;ReadPosRankSum=1.380	GT:AD:DP:GQ:PL	0/1:4,2:6:71:71,0,154
1	100547994	.	T	C	367.78	PASS	AC=2;AF=1.00;AN=2;DP=9;FS=0.000;MLEAC=2;MLEAF=1.00;MQ=60.00;MQ0=0;QD=30.14	GT:AD:DP:GQ:PL	1/1:0,9:9:27:396,27,0
1	100575933	.	G	A	308.78	PASS	AC=2;AF=1.00;AN=2;DP=8;FS=0.000;MLEAC=2;MLEAF=1.00;MQ=60.00;MQ0=0;QD=32.40	GT:AD:DP:GQ:PL	1/1:0,8:8:24:337,24,0
1	100598866	.	G	A	241.84	PASS	AC=2;AF=1.00;AN=2;DP=6;FS=0.000;MLEAC=2;MLEAF=1.00;MQ=60.00;MQ0=0;QD=27.00	GT:AD:DP:GQ:PL	1/1:0,6:6:18:270,18,0
1	100598867	.	C	T	241.84	PASS	AC=2;AF=1.00;AN=2;DP=6;FS=0.000;MLEAC=2;MLEAF=1.00;MQ=60.00;MQ0=0;QD=29.56	GT:AD:DP:GQ:PL	1/1:0,6:6:18:270,18,0
1	100611571	.	C	T	242.80	PASS	AC=2;AF=1.00;AN=2;DP=7;FS=0.000;MLEAC=2;MLEAF=1.00;MQ=60.00;MQ0=0;QD=34.69	GT:AD:DP:GQ:PL	1/1:0,7:7:21:271,21,0
1	100611931	.	A	G	100.28	PASS	AC=2;AF=1.00;AN=2;DP=3;FS=0.000;MLEAC=2;MLEAF=1.00;MQ=60.00;MQ0=0;QD=33.43	GT:AD:DP:GQ:PL	1/1:0,3:3:9:128,9,0
1	100656494	.	A	G	107.28	PASS	AC=2;AF=1.00;AN=2;DP=3;FS=0.000;MLEAC=2;MLEAF=1.00;MQ=60.00;MQ0=0;QD=33.75	GT:AD:DP:GQ:PL	1/1:0,3:3:9:135,9,0
1	100656661	.	T	C	25.75	LowQual	AC=2;AF=1.00;AN=2;DP=2;FS=0.000;MLEAC=2;MLEAF=1.00;MQ=60.00;MQ0=0;QD=12.88	GT:AD:DP:GQ:PL	1/1:0,2:2:6:53,6,0
1	100658578	.	G	A	52.74	PASS	AC=2;AF=1.00;AN=2;DP=2;FS=0.000;MLEAC=2;MLEAF=1.00;MQ=60.00;MQ0=0;QD=26.37	GT:AD:DP:GQ:PL	1/1:0,2:2:6:80,6,0
1	100672060	.	T	C	449.77	PASS	AC=2;AF=1.00;AN=2;DP=11;FS=0.000;MLEAC=2;MLEAF=1.00;MQ=60.00;MQ0=0;QD=29.83	GT:AD:DP:GQ:PL	1/1:0,11:11:33:478,33,0
1	100731820	.	G	A	107.28	PASS	AC=2;AF=1.00;AN=2;DP=3;FS=0.000;MLEAC=2;MLEAF=1.00;MQ=60.00;MQ0=0;QD=30.05	GT:AD:DP:GQ:PL	1/1:0,3:3:9:135,9,0
1	101338324	.	T	C	238.84	PASS	AC=2;AF=1.00;AN=2;DP=6;FS=0.000;MLEAC=2;MLEAF=1.00;MQ=60.00;MQ0=0;QD=26.48	GT:AD:DP:GQ:PL	1/1:0,6:6:18:267,18,0
1	101338482	.	A	G	389.77	PASS	AC=2;AF=1.00;AN=2;DP=10;FS=0.000;MLEAC=2;MLEAF=1.00;MQ=60.00;MQ0=0;QD=32.56	GT:AD:DP:GQ:PL	1/1:0,10:10:30:418,30,0
1	101457021	.	C	T	62.74	PASS	AC=2;AF=1.00;AN=2;DP=2;FS=0.000;MLEAC=2;MLEAF=1.00;MQ=60.00;MQ0=0;QD=31.37	GT:AD:DP:GQ:PL	1/1:0,2:2:6:90,6,0
1	101542249	.	A	G	18.59	LowQual	AC=2;AF=1.00;AN=2;DP=1;FS=0.000;MLEAC=2;MLEAF=1.00;MQ=60.00;MQ0=0;QD=18.59	GT:AD:DP:GQ:PL	1/1:0,1:1:3:45,3,0
1	101542259	.	A	G	18.59	LowQual	AC=2;AF=1.00;AN=2;DP=1;FS=0.000;MLEAC=2;MLEAF=1.00;MQ=60.00;MQ0=0;QD=18.59	GT:AD:DP:GQ:PL	1/1:0,1:1:3:45,3,0
1	104076462	.	C	T	90.77	my_snp_filter	AC=1;AF=0.500;AN=2;BaseQRankSum=-0.361;ClippingRankSum=-0.876;DP=9;FS=13.222;MLEAC=1;MLEAF=0.500;MQ=60.00;MQ0=0;MQRankSum=-0.876;QD=10.09;ReadPosRankSum=0.000	GT:AD:DP:GQ:PL	0/1:5,4:9:99:119,0,160
1	104096692	.	T	C	80.77	my_snp_filter	AC=1;AF=0.500;AN=2;BaseQRankSum=-1.300;ClippingRankSum=0.550;DP=7;FS=0.000;MLEAC=1;MLEAF=0.500;MQ=60.00;MQ0=0;MQRankSum=0.000;QD=11.54;ReadPosRankSum=-0.550	GT:AD:DP:GQ:PL	0/1:4,3:7:99:109,0,158
1	104107089	.	C	T	105.28	PASS	AC=2;AF=1.00;AN=2;DP=3;FS=0.000;MLEAC=2;MLEAF=1.00;MQ=60.00;MQ0=0;QD=32.03	GT:AD:DP:GQ:PL	1/1:0,3:3:9:133,9,0
1	104113158	.	C	T	78.77	my_snp_filter	AC=1;AF=0.500;AN=2;BaseQRankSum=0.727;ClippingRankSum=0.727;DP=4;FS=6.021;MLEAC=1;MLEAF=0.500;MQ=60.00;MQ0=0;MQRankSum=0.727;QD=19.69;ReadPosRankSum=0.727	GT:AD:DP:GQ:PL	0/1:1,3:4:32:107,0,32
1	108047903	.	T	A	56.74	PASS	AC=2;AF=1.00;AN=2;DP=2;FS=0.000;MLEAC=2;MLEAF=1.00;MQ=60.00;MQ0=0;QD=28.37	GT:AD:DP:GQ:PL	1/1:0,2:2:6:84,6,0
1	108113097	.	A	G	711.77	PASS	AC=2;AF=1.00;AN=2;DP=16;FS=0.000;MLEAC=2;MLEAF=1.00;MQ=60.00;MQ0=0;QD=29.03	GT:AD:DP:GQ:PL	1/1:0,16:16:51:740,51,0
1	108113101	.	G	C	711.77	PASS	AC=2;AF=1.00;AN=2;DP=17;FS=0.000;MLEAC=2;MLEAF=1.00;MQ=60.00;MQ0=0;QD=25.68	GT:AD:DP:GQ:PL	1/1:0,17:17:51:740,51,0
1	108113129	.	C	G	691.77	PASS	AC=2;AF=1.00;AN=2;DP=16;FS=0.000;MLEAC=2;MLEAF=1.00;MQ=60.00;MQ0=0;QD=35.06	GT:AD:DP:GQ:PL	1/1:0,16:16:48:720,48,0
1	108113131	.	C	T	691.77	PASS	AC=2;AF=1.00;AN=2;DP=16;FS=0.000;MLEAC=2;MLEAF=1.00;MQ=60.00;MQ0=0;QD=30.61	GT:AD:DP:GQ:PL	1/1:0,16:16:48:720,48,0
1	108113356	.	G	C	130.03	PASS	AC=2;AF=1.00;AN=2;DP=5;FS=0.000;MLEAC=2;MLEAF=1.00;MQ=60.00;MQ0=0;QD=26.01	GT:AD:DP:GQ:PL	1/1:0,4:4:12:158,12,0
1	108113371	.	T	C	511.77	PASS	AC=2;AF=1.00;AN=2;DP=12;FS=0.000;MLEAC=2;MLEAF=1.00;MQ=60.00;MQ0=0;QD=27.59	GT:AD:DP:GQ:PL	1/1:0,12:12:36:540,36,0
1	108113375	.	T	C	511.77	PASS	AC=2;AF=1.00;AN=2;DP=12;FS=0.000;MLEAC=2;MLEAF=1.00;MQ=60.00;MQ0=0;QD=32.63	GT:AD:DP:GQ:PL	1/1:0,12:12:36:540,36,0
1	108113398	.	T	C	372.78	PASS	AC=2;AF=1.00;AN=2;DP=9;FS=0.000;MLEAC=2;MLEAF=1.00;MQ=60.00;MQ0=0;QD=31.16	GT:AD:DP:GQ:PL	1/1:0,9:9:27:401,27,0
1	108113403	.	A	C	372.78	PASS	AC=2;AF=1.00;AN=2;DP=7;FS=0.000;MLEAC=2;MLEAF=1.00;MQ=60.00;MQ0=0;QD=33.36	GT:AD:DP:GQ:PL	1/1:0,7:7:27:401,27,0
1	108113407	.	A	G	372.78	PASS	AC=2;AF=1.00;AN=2;DP=4;FS=0.000;MLEAC=2;MLEAF=1.00;MQ=60.00;MQ0=0;QD=29.29	GT:AD:DP:GQ:PL	1/1:0,4:4:27:401,27,0
1	108113526	.	C	G	514.77	PASS	AC=2;AF=1.00;AN=2;DP=13;FS=0.000;MLEAC=2;MLEAF=1.00;MQ=60.00;MQ0=0;QD=31.58	GT:AD:DP:GQ:PL	1/1:0,13:13:39:543,39,0
1	108113547	.	T	C	556.77	PASS	AC=2;AF=1.00;AN=2;DP=13;FS=0.000;MLEAC=2;MLEAF=1.00;MQ=60.00;MQ0=0;QD=36.18	GT:AD:DP:GQ:PL	1/1:0,13:13:39:585,39,0
1	108113548	.	G	A	556.77	PASS	AC=2;AF=1.00;AN=2;DP=13;FS=0.000;MLEAC=2;MLEAF=1.00;MQ=60.00;MQ0=0;QD=31.78	GT:AD:DP:GQ:PL	1/1:0,13:13:39:585,39,0
1	108113856	.	G	A	331.78	PASS	AC=2;AF=1.00;AN=2;DP=8;FS=0.000;MLEAC=2;MLEAF=1.00;MQ=60.00;MQ0=0;QD=24.77	GT:AD:DP:GQ:PL	1/1:0,8:8:24:360,24,0
1	108113865	.	G	A	331.78	PASS	AC=2;AF=1.00;AN=2;DP=8;FS=0.000;MLEAC=2;MLEAF=1.00;MQ=60.00;MQ0=0;QD=26.61	GT:AD:DP:GQ:PL	1/1:0,8:8:24:360,24,0
1	108115145	.	T	C	962.77	PASS	AC=2;AF=1.00;AN=2;DP=23;FS=0.000;MLEAC=2;MLEAF=1.00;MQ=60.00;MQ0=0;QD=28.82	GT:AD:DP:GQ:PL	1/1:0,23:23:69:991,69,0
1	108117879	.	A	G	59.74	PASS	AC=2;AF=1.00;AN=2;DP=2;FS=0.000;MLEAC=2;MLEAF=1.00;MQ=60.00;MQ0=0;QD=29.87	GT:AD:DP:GQ:PL	1/1:0,2:2:6:87,6,0
1	108123089	.	C	T	48.77	my_snp_filter	AC=1;AF=0.500;AN=2;BaseQRankSum=0.736;ClippingRankSum=-0.736;DP=3;FS=0.000;MLEAC=1;MLEAF=0.500;MQ=60.00;MQ0=0;MQRankSum=0.736;QD=16.26;ReadPosRankSum=0.736	GT:AD:DP:GQ:PL	0/1:1,2:3:35:77,0,35
1	108123685	.	C	T	105.28	PASS	AC=2;AF=1.00;AN=2;DP=3;FS=0.000;MLEAC=2;MLEAF=1.00;MQ=60.00;MQ0=0;QD=30.48	GT:AD:DP:GQ:PL	1/1:0,3:3:9:133,9,0
1	108125913	.	C	G	149.03	PASS	AC=2;AF=1.00;AN=2;DP=4;FS=0.000;MLEAC=2;MLEAF=1.00;MQ=60.00;MQ0=0;QD=25.94	GT:AD:DP:GQ:PL	1/1:0,4:4:12:177,12,0
1	108142565	.	A	T	62.74	PASS	AC=2;AF=1.00;AN=2;DP=2;FS=0.000;MLEAC=2;MLEAF=1.00;MQ=60.00;MQ0=0;QD=31.37	GT:AD:DP:GQ:PL	1/1:0,2:2:6:90,6,0
1	108142572	.	C	T	62.74	PASS	AC=2;AF=1.00;AN=2;DP=2;FS=0.000;MLEAC=2;MLEAF=1.00;MQ=60.00;MQ0=0;QD=31.37	GT:AD:DP:GQ:PL	1/1:0,2:2:6:90,6,0
1	108677973	.	A	C	78.77	my_snp_filter	AC=1;AF=0.500;AN=2;BaseQRankSum=1.001;ClippingRankSum=-2.054;DP=9;FS=3.332;MLEAC=1;MLEAF=0.500;MQ=60.00;MQ0=0;MQRankSum=-0.248;QD=8.75;ReadPosRankSum=2.054	GT:AD:DP:GQ:PL	0/1:6,3:9:99:107,0,233
1	108678732	.	T	C	258.77	my_snp_filter	AC=1;AF=0.500;AN=2;BaseQRankSum=-0.760;ClippingRankSum=-0.688;DP=21;FS=0.000;MLEAC=1;MLEAF=0.500;MQ=60.00;MQ0=0;MQRankSum=-0.760;QD=12.32;ReadPosRankSum=0.905	GT:AD:DP:GQ:PL	0/1:13,8:21:99:287,0,503
1	108711074	.	A	C	104.28	PASS	AC=2;AF=1.00;AN=2;DP=3;FS=0.000;MLEAC=2;MLEAF=1.00;MQ=60.00;MQ0=0;QD=34.76	GT:AD:DP:GQ:PL	1/1:0,3:3:9:132,9,0
1	108711268	.	T	C	56.74	PASS	AC=2;AF=1.00;AN=2;DP=2;FS=0.000;MLEAC=2;MLEAF=1.00;MQ=60.00;MQ0=0;QD=28.37	GT:AD:DP:GQ:PL	1/1:0,2:2:6:84,6,0
1	108712051	.	A	T	92.82	my_snp_filter	AC=1;AF=0.500;AN=2;BaseQRankSum=0.727;ClippingRankSum=-0.727;DP=4;FS=6.021;MLEAC=1;MLEAF=0.500;MQ=60.00;MQ0=0;MQRankSum=0.727;QD=23.21;ReadPosRankSum=0.727	GT:AD:DP:GQ:PL	0/1:1,3:4:19:121,0,19
1	108713557	.	T	G	107.28	PASS	AC=2;AF=1.00;AN=2;DP=3;FS=0.000;MLEAC=2;MLEAF=1.00;MQ=60.00;MQ0=0;QD=32.31	GT:AD:DP:GQ:PL	1/1:0,3:3:9:135,9,0
1	108713563	.	T	A	107.28	PASS	AC=2;AF=1.00;AN=2;DP=3;FS=0.000;MLEAC=2;MLEAF=1.00;MQ=60.00;MQ0=0;QD=34.77	GT:AD:DP:GQ:PL	1/1:0,3:3:9:135,9,0
1	108713590	.	G	A	58.74	PASS	AC=2;AF=1.00;AN=2;DP=2;FS=0.000;MLEAC=2;MLEAF=1.00;MQ=60.00;MQ0=0;QD=29.37	GT:AD:DP:GQ:PL	1/1:0,2:2:6:86,6,0
1	109289353	.	C	G	379.77	PASS	AC=2;AF=1.00;AN=2;DP=10;FS=0.000;MLEAC=2;MLEAF=1.00;MQ=60.00;MQ0=0;QD=27.25	GT:AD:DP:GQ:PL	1/1:0,10:10:30:408,30,0
1	109468824	.	C	G	58.74	PASS	AC=2;AF=1.00;AN=2;DP=2;FS=0.000;MLEAC=2;MLEAF=1.00;MQ=60.00;MQ0=0;QD=29.37	GT:AD:DP:GQ:PL	1/1:0,2:2:6:86,6,0
1	109505689	.	T	C	59.74	PASS	AC=2;AF=1.00;AN=2;DP=2;FS=0.000;MLEAC=2;MLEAF=1.00;MQ=60.00;MQ0=0;QD=29.87	GT:AD:DP:GQ:PL	1/1:0,2:2:6:87,6,0
1	109607038	.	C	G	202.77	my_snp_filter	AC=1;AF=0.500;AN=2;BaseQRankSum=0.000;ClippingRankSum=-1.447;DP=10;FS=5.441;MLEAC=1;MLEAF=0.500;MQ=60.00;MQ0=0;MQRankSum=0.000;QD=20.28;ReadPosRankSum=1.447	GT:AD:DP:GQ:PL	0/1:4,6:10:99:231,0,143
1	109637229	.	C	G	383.77	my_snp_filter	AC=1;AF=0.500;AN=2;BaseQRankSum=-0.340;ClippingRankSum=-0.793;DP=16;FS=2.307;MLEAC=1;MLEAF=0.500;MQ=60.00;MQ0=0;MQRankSum=0.566;QD=23.99;ReadPosRankSum=0.680	GT:AD:DP:GQ:PL	0/1:5,11:16:99:412,0,164
1	109639190	.	G	T	47.77	my_snp_filter	AC=1;AF=0.500;AN=2;BaseQRankSum=-1.026;ClippingRankSum=0.000;DP=4;FS=0.000;MLEAC=1;MLEAF=0.500;MQ=60.00;MQ0=0;MQRankSum=0.000;QD=11.94;ReadPosRankSum=0.000	GT:AD:DP:GQ:PL	0/1:2,2:4:76:76,0,77
1	109656946	.	T	C	471.77	my_snp_filter	AC=1;AF=0.500;AN=2;BaseQRankSum=0.116;ClippingRankSum=-0.695;DP=24;FS=6.629;MLEAC=1;MLEAF=0.500;MQ=60.00;MQ0=0;MQRankSum=-1.043;QD=19.66;ReadPosRankSum=0.811	GT:AD:DP:GQ:PL	0/1:11,13:24:99:500,0,409
1	109704618	.	A	G	836.77	PASS	AC=2;AF=1.00;AN=2;DP=20;FS=0.000;MLEAC=2;MLEAF=1.00;MQ=60.00;MQ0=0;QD=30.90	GT:AD:DP:GQ:PL	1/1:0,20:20:60:865,60,0
1	109710827	.	C	G	101.28	PASS	AC=2;AF=1.00;AN=2;DP=3;FS=0.000;MLEAC=2;MLEAF=1.00;MQ=60.00;MQ0=0;QD=33.76	GT:AD:DP:GQ:PL	1/1:0,3:3:9:129,9,0
1	109718619	.	G	T	52.77	my_snp_filter	AC=1;AF=0.500;AN=2;BaseQRankSum=0.736;ClippingRankSum=0.736;DP=3;FS=0.000;MLEAC=1;MLEAF=0.500;MQ=60.00;MQ0=0;MQRankSum=-0.736;QD=17.59;ReadPosRankSum=-0.736	GT:AD:DP:GQ:PL	0/1:1,2:3:35:81,0,35
1	109718954	.	G	A	47.74	PASS	AC=2;AF=1.00;AN=2;DP=2;FS=0.000;MLEAC=2;MLEAF=1.00;MQ=60.00;MQ0=0;QD=23.87	GT:AD:DP:GQ:PL	1/1:0,2:2:6:75,6,0
1	109735298	.	T	C	456.77	my_snp_filter	AC=1;AF=0.500;AN=2;BaseQRankSum=3.530;ClippingRankSum=-1.343;DP=32;FS=1.428;MLEAC=1;MLEAF=0.500;MQ=60.00;MQ0=0;MQRankSum=0.307;QD=14.27;ReadPosRankSum=1.458	GT:AD:DP:GQ:PL	0/1:19,13:32:99:485,0,661
1	109735416	.	A	C	162.77	my_snp_filter	AC=1;AF=0.500;AN=2;BaseQRankSum=0.041;ClippingRankSum=-0.124;DP=20;FS=2.017;MLEAC=1;MLEAF=0.500;MQ=60.00;MQ0=0;MQRankSum=-0.784;QD=8.14;ReadPosRankSum=0.206	GT:AD:DP:GQ:PL	0/1:14,6:20:99:191,0,531
1	109735504	.	T	C	98.28	PASS	AC=2;AF=1.00;AN=2;DP=3;FS=0.000;MLEAC=2;MLEAF=1.00;MQ=60.00;MQ0=0;QD=32.76	GT:AD:DP:GQ:PL	1/1:0,3:3:9:126,9,0
1	109737063	.	C	T	369.77	my_snp_filter	AC=1;AF=0.500;AN=2;BaseQRankSum=0.156;ClippingRankSum=-0.363;DP=26;FS=1.598;MLEAC=1;MLEAF=0.500;MQ=60.00;MQ0=0;MQRankSum=0.363;QD=14.22;ReadPosRankSum=0.052	GT:AD:DP:GQ:PL	0/1:15,11:26:99:398,0,576
1	109737090	.	G	A	610.77	my_snp_filter	AC=1;AF=0.500;AN=2;BaseQRankSum=1.270;ClippingRankSum=-0.423;DP=28;FS=9.204;MLEAC=1;MLEAF=0.500;MQ=60.00;MQ0=0;MQRankSum=0.941;QD=21.81;ReadPosRankSum=-1.129	GT:AD:DP:GQ:PL	0/1:11,17:28:99:639,0,367
1	109737132	.	T	C	716.77	my_snp_filter	AC=1;AF=0.500;AN=2;BaseQRankSum=-0.387;ClippingRankSum=0.497;DP=33;FS=7.973;MLEAC=1;MLEAF=0.500;MQ=60.00;MQ0=0;MQRankSum=0.350;QD=21.72;ReadPosRankSum=-1.971	GT:AD:DP:GQ:PL	0/1:13,20:33:99:745,0,451
1	109737172	.	C	T	751.77	my_snp_filter	AC=1;AF=0.500;AN=2;BaseQRankSum=-2.103;ClippingRankSum=0.436;DP=32;FS=1.475;MLEAC=1;MLEAF=0.500;MQ=60.00;MQ0=0;MQRankSum=-2.420;QD=23.49;ReadPosRankSum=-1.706	GT:AD:DP:GQ:PL	0/1:11,21:32:99:780,0,382
1	109743081	.	G	A	56.74	PASS	AC=2;AF=1.00;AN=2;DP=2;FS=0.000;MLEAC=2;MLEAF=1.00;MQ=60.00;MQ0=0;QD=28.37	GT:AD:DP:GQ:PL	1/1:0,2:2:6:84,6,0
1	109743122	.	T	C	62.74	PASS	AC=2;AF=1.00;AN=2;DP=2;FS=0.000;MLEAC=2;MLEAF=1.00;MQ=60.00;MQ0=0;QD=31.37	GT:AD:DP:GQ:PL	1/1:0,2:2:6:90,6,0
1	109745618	.	T	C	1195.77	PASS	AC=2;AF=1.00;AN=2;DP=28;FS=0.000;MLEAC=2;MLEAF=1.00;MQ=60.00;MQ0=0;QD=28.48	GT:AD:DP:GQ:PL	1/1:0,28:28:84:1224,84,0
1	109746443	.	A	G	60.74	PASS	AC=2;AF=1.00;AN=2;DP=2;FS=0.000;MLEAC=2;MLEAF=1.00;MQ=60.00;MQ0=0;QD=30.37	GT:AD:DP:GQ:PL	1/1:0,2:2:6:88,6,0
1	109746717	.	A	G	42.77	my_snp_filter	AC=1;AF=0.500;AN=2;BaseQRankSum=0.358;ClippingRankSum=1.231;DP=5;FS=0.000;MLEAC=1;MLEAF=0.500;MQ=60.00;MQ0=0;MQRankSum=-0.358;QD=8.55;ReadPosRankSum=0.358	GT:AD:DP:GQ:PL	0/1:3,2:5:71:71,0,114
1	109746734	.	A	G	38.77	my_snp_filter	AC=1;AF=0.500;AN=2;BaseQRankSum=0.000;ClippingRankSum=-1.026;DP=4;FS=0.000;MLEAC=1;MLEAF=0.500;MQ=60.00;MQ0=0;MQRankSum=1.026;QD=9.69;ReadPosRankSum=0.000	GT:AD:DP:GQ:PL	0/1:2,2:4:67:67,0,73
1	109746797	.	A	G	28.77	LowQual;my_snp_filter	AC=1;AF=0.500;AN=2;BaseQRankSum=-0.922;ClippingRankSum=-0.922;DP=7;FS=3.680;MLEAC=1;MLEAF=0.500;MQ=60.00;MQ0=0;MQRankSum=0.198;QD=4.11;ReadPosRankSum=1.495	GT:AD:DP:GQ:PL	0/1:5,2:7:57:57,0,178
1	109747060	.	G	A	221.84	PASS	AC=2;AF=1.00;AN=2;DP=6;FS=0.000;MLEAC=2;MLEAF=1.00;MQ=60.00;MQ0=0;QD=31.29	GT:AD:DP:GQ:PL	1/1:0,6:6:18:250,18,0
1	109747635	.	C	T	66.77	my_snp_filter	AC=1;AF=0.500;AN=2;BaseQRankSum=0.406;ClippingRankSum=-1.537;DP=6;FS=0.000;MLEAC=1;MLEAF=0.500;MQ=60.00;MQ0=0;MQRankSum=0.406;QD=11.13;ReadPosRankSum=1.537	GT:AD:DP:GQ:PL	0/1:3,3:6:95:95,0,101
1	109748547	.	C	T	322.78	PASS	AC=2;AF=1.00;AN=2;DP=8;FS=0.000;MLEAC=2;MLEAF=1.00;MQ=60.00;MQ0=0;QD=32.04	GT:AD:DP:GQ:PL	1/1:0,8:8:24:351,24,0
1	109748657	.	A	G	102.28	PASS	AC=2;AF=1.00;AN=2;DP=3;FS=0.000;MLEAC=2;MLEAF=1.00;MQ=60.00;MQ0=0;QD=34.09	GT:AD:DP:GQ:PL	1/1:0,3:3:9:130,9,0
1	109748675	.	T	C	144.03	PASS	AC=2;AF=1.00;AN=2;DP=4;FS=0.000;MLEAC=2;MLEAF=1.00;MQ=60.00;MQ0=0;QD=30.62	GT:AD:DP:GQ:PL	1/1:0,4:4:12:172,12,0
1	109748940	.	A	G	43.77	my_snp_filter	AC=1;AF=0.500;AN=2;BaseQRankSum=0.358;ClippingRankSum=0.358;DP=5;FS=0.000;MLEAC=1;MLEAF=0.500;MQ=60.00;MQ0=0;MQRankSum=0.358;QD=8.75;ReadPosRankSum=0.358	GT:AD:DP:GQ:PL	0/1:3,2:5:72:72,0,117
1	109749071	.	T	C	760.77	PASS	AC=2;AF=1.00;AN=2;DP=18;FS=0.000;MLEAC=2;MLEAF=1.00;MQ=60.00;MQ0=0;QD=28.30	GT:AD:DP:GQ:PL	1/1:0,18:18:54:789,54,0
1	109749093	.	A	T	522.77	PASS	AC=2;AF=1.00;AN=2;DP=13;FS=0.000;MLEAC=2;MLEAF=1.00;MQ=60.00;MQ0=0;QD=27.64	GT:AD:DP:GQ:PL	1/1:0,13:13:39:551,39,0
1	109759037	.	A	G	123.78	my_snp_filter	AC=1;AF=0.500;AN=2;BaseQRankSum=0.731;ClippingRankSum=-0.731;DP=5;FS=0.000;MLEAC=1;MLEAF=0.500;MQ=60.00;MQ0=0;MQRankSum=-0.731;QD=24.76;ReadPosRankSum=0.731	GT:AD:DP:GQ:PL	0/1:1,4:5:27:152,0,27
1	109774026	.	G	A	61.74	PASS	AC=2;AF=1.00;AN=2;DP=2;FS=0.000;MLEAC=2;MLEAF=1.00;MQ=60.00;MQ0=0;QD=30.87	GT:AD:DP:GQ:PL	1/1:0,2:2:6:89,6,0
1	109778237	.	C	T	88.77	my_snp_filter	AC=1;AF=0.500;AN=2;BaseQRankSum=0.727;ClippingRankSum=0.727;DP=4;FS=0.000;MLEAC=1;MLEAF=0.500;MQ=60.00;MQ0=0;MQRankSum=0.727;QD=22.19;ReadPosRankSum=0.727	GT:AD:DP:GQ:PL	0/1:1,3:4:31:117,0,31
1	109794252	.	T	C	140.03	PASS	AC=2;AF=1.00;AN=2;DP=4;FS=0.000;MLEAC=2;MLEAF=1.00;MQ=60.00;MQ0=0;QD=29.89	GT:AD:DP:GQ:PL	1/1:0,4:4:12:168,12,0
1	109795107	.	G	T	201.77	my_snp_filter	AC=1;AF=0.500;AN=2;BaseQRankSum=0.573;ClippingRankSum=-0.248;DP=9;FS=0.000;MLEAC=1;MLEAF=0.500;MQ=60.00;MQ0=0;MQRankSum=0.248;QD=22.42;ReadPosRankSum=0.248	GT:AD:DP:GQ:PL	0/1:3,6:9:99:230,0,103
1	109806834	.	C	T	38.77	my_snp_filter	AC=1;AF=0.500;AN=2;BaseQRankSum=0.000;ClippingRankSum=-1.026;DP=4;FS=0.000;MLEAC=1;MLEAF=0.500;MQ=60.00;MQ0=0;MQRankSum=1.026;QD=9.69;ReadPosRankSum=1.026	GT:AD:DP:GQ:PL	0/1:2,2:4:67:67,0,67
1	109807099	.	G	A	45.77	my_snp_filter	AC=1;AF=0.500;AN=2;BaseQRankSum=-0.736;ClippingRankSum=0.736;DP=3;FS=0.000;MLEAC=1;MLEAF=0.500;MQ=60.00;MQ0=0;MQRankSum=0.736;QD=15.26;ReadPosRankSum=-0.736	GT:AD:DP:GQ:PL	0/1:1,2:3:36:74,0,36
1	109810544	.	C	A	87.77	my_snp_filter	AC=1;AF=0.500;AN=2;BaseQRankSum=0.406;ClippingRankSum=-0.988;DP=6;FS=0.000;MLEAC=1;MLEAF=0.500;MQ=60.00;MQ0=0;MQRankSum=0.406;QD=14.63;ReadPosRankSum=0.988	GT:AD:DP:GQ:PL	0/1:3,3:6:99:116,0,109
1	109816176	.	A	C	109.03	PASS	AC=2;AF=1.00;AN=2;DP=4;FS=0.000;MLEAC=2;MLEAF=1.00;MQ=60.00;MQ0=0;QD=27.26	GT:AD:DP:GQ:PL	1/1:0,4:4:12:137,12,0
1	109817192	.	A	G	49.77	my_snp_filter	AC=1;AF=0.500;AN=2;BaseQRankSum=-1.026;ClippingRankSum=0.000;DP=4;FS=0.000;MLEAC=1;MLEAF=0.500;MQ=60.00;MQ0=0;MQRankSum=1.026;QD=12.44;ReadPosRankSum=0.000	GT:AD:DP:GQ:PL	0/1:2,2:4:78:78,0,78
1	109817590	.	G	T	65.77	my_snp_filter	AC=1;AF=0.500;AN=2;BaseQRankSum=-0.727;ClippingRankSum=0.727;DP=4;FS=6.021;MLEAC=1;MLEAF=0.500;MQ=60.00;MQ0=0;MQRankSum=0.727;QD=16.44;ReadPosRankSum=-0.727	GT:AD:DP:GQ:PL	0/1:1,3:4:33:94,0,33
1	109817838	.	T	C	193.90	PASS	AC=2;AF=1.00;AN=2;DP=5;FS=0.000;MLEAC=2;MLEAF=1.00;MQ=60.00;MQ0=0;QD=30.84	GT:AD:DP:GQ:PL	1/1:0,5:5:15:222,15,0
1	109825360	.	C	T	49.78	my_snp_filter	AC=1;AF=0.500;AN=2;BaseQRankSum=0.736;ClippingRankSum=-0.736;DP=3;FS=0.000;MLEAC=1;MLEAF=0.500;MQ=60.00;MQ0=0;MQRankSum=0.736;QD=16.59;ReadPosRankSum=0.736	GT:AD:DP:GQ:PL	0/1:1,2:3:25:78,0,25
1	109897100	.	T	C	116.77	my_snp_filter	AC=1;AF=0.500;AN=2;BaseQRankSum=0.000;ClippingRankSum=0.365;DP=10;FS=7.202;MLEAC=1;MLEAF=0.500;MQ=60.00;MQ0=0;MQRankSum=1.133;QD=11.68;ReadPosRankSum=-0.365	GT:AD:DP:GQ:PL	0/1:6,4:10:99:145,0,230
1	109940503	.	G	C	46.77	my_snp_filter	AC=1;AF=0.500;AN=2;BaseQRankSum=1.026;ClippingRankSum=0.000;DP=4;FS=0.000;MLEAC=1;MLEAF=0.500;MQ=60.00;MQ0=0;MQRankSum=1.026;QD=11.69;ReadPosRankSum=0.000	GT:AD:DP:GQ:PL	0/1:2,2:4:71:75,0,71
1	109949748	.	T	C	34.74	PASS	AC=2;AF=1.00;AN=2;DP=2;FS=0.000;MLEAC=2;MLEAF=1.00;MQ=60.00;MQ0=0;QD=17.37	GT:AD:DP:GQ:PL	1/1:0,2:2:6:62,6,0
1	110040310	.	A	G	261.80	PASS	AC=2;AF=1.00;AN=2;DP=7;FS=0.000;MLEAC=2;MLEAF=1.00;MQ=60.00;MQ0=0;QD=29.04	GT:AD:DP:GQ:PL	1/1:0,7:7:21:290,21,0
1	110047110	.	C	G	99.28	PASS	AC=2;AF=1.00;AN=2;DP=3;FS=0.000;MLEAC=2;MLEAF=1.00;MQ=60.00;MQ0=0;QD=33.09	GT:AD:DP:GQ:PL	1/1:0,3:3:9:127,9,0
1	110048436	.	C	A	103.28	PASS	AC=2;AF=1.00;AN=2;DP=3;FS=0.000;MLEAC=2;MLEAF=1.00;MQ=60.00;MQ0=0;QD=34.43	GT:AD:DP:GQ:PL	1/1:0,3:3:9:131,9,0
1	110136458	.	A	G	50.77	my_snp_filter	AC=1;AF=0.500;AN=2;BaseQRankSum=0.736;ClippingRankSum=-0.736;DP=3;FS=0.000;MLEAC=1;MLEAF=0.500;MQ=60.00;MQ0=0;MQRankSum=-0.736;QD=16.92;ReadPosRankSum=0.736	GT:AD:DP:GQ:PL	0/1:1,2:3:33:79,0,33
1	110201580	.	C	T	11.12	LowQual;my_snp_filter	AC=1;AF=0.500;AN=2;BaseQRankSum=2.003;ClippingRankSum=-2.239;DP=11;FS=3.090;MLEAC=1;MLEAF=0.500;MQ=60.00;MQ0=0;MQRankSum=0.825;QD=1.01	GT:AD:DP:GQ:PL	0/1:9,2:11:39:39,0,1234
1	110547515	.	A	G	59.74	PASS	AC=2;AF=1.00;AN=2;DP=2;FS=0.000;MLEAC=2;MLEAF=1.00;MQ=60.00;MQ0=0;QD=29.87	GT:AD:DP:GQ:PL	1/1:0,2:2:6:87,6,0
1	110883126	.	G	C	42.77	my_snp_filter	AC=1;AF=0.500;AN=2;BaseQRankSum=0.000;ClippingRankSum=0.720;DP=6;FS=0.000;MLEAC=1;MLEAF=0.500;MQ=60.00;MQ0=0;MQRankSum=0.720;QD=7.13;ReadPosRankSum=0.000	GT:AD:DP:GQ:PL	0/1:4,2:6:71:71,0,160
1	110886773	.	G	C	45.77	my_snp_filter	AC=1;AF=0.500;AN=2;BaseQRankSum=0.358;ClippingRankSum=-1.231;DP=5;FS=0.000;MLEAC=1;MLEAF=0.500;MQ=60.00;MQ0=0;MQRankSum=0.358;QD=9.15;ReadPosRankSum=1.231	GT:AD:DP:GQ:PL	0/1:3,2:5:74:74,0,117
1	110887075	.	G	A	35.77	my_snp_filter	AC=1;AF=0.500;AN=2;BaseQRankSum=-1.026;ClippingRankSum=-1.026;DP=4;FS=0.000;MLEAC=1;MLEAF=0.500;MQ=60.00;MQ0=0;MQRankSum=1.026;QD=8.94;ReadPosRankSum=1.026	GT:AD:DP:GQ:PL	0/1:2,2:4:64:64,0,73
1	110888948	.	G	A	115.77	my_snp_filter	AC=1;AF=0.500;AN=2;BaseQRankSum=-0.720;ClippingRankSum=-0.720;DP=6;FS=0.000;MLEAC=1;MLEAF=0.500;MQ=60.00;MQ0=0;MQRankSum=-0.720;QD=19.29;ReadPosRankSum=-0.720	GT:AD:DP:GQ:PL	0/1:2,4:6:68:144,0,68
1	110889326	.	C	T	50.77	my_snp_filter	AC=1;AF=0.500;AN=2;BaseQRankSum=0.736;ClippingRankSum=-0.736;DP=3;FS=0.000;MLEAC=1;MLEAF=0.500;MQ=60.00;MQ0=0;MQRankSum=0.736;QD=16.92;ReadPosRankSum=0.736	GT:AD:DP:GQ:PL	0/1:1,2:3:35:79,0,35
1	110914285	.	G	C	112.77	my_snp_filter	AC=1;AF=0.500;AN=2;BaseQRankSum=0.720;ClippingRankSum=-1.380;DP=6;FS=0.000;MLEAC=1;MLEAF=0.500;MQ=60.00;MQ0=0;MQRankSum=-1.380;QD=18.79;ReadPosRankSum=1.380	GT:AD:DP:GQ:PL	0/1:2,4:6:62:141,0,62
1	110949857	.	A	T	35.77	my_snp_filter	AC=1;AF=0.500;AN=2;BaseQRankSum=-1.026;ClippingRankSum=1.026;DP=4;FS=0.000;MLEAC=1;MLEAF=0.500;MQ=60.00;MQ0=0;MQRankSum=1.026;QD=8.94;ReadPosRankSum=0.000	GT:AD:DP:GQ:PL	0/1:2,2:4:64:64,0,72
1	111726869	.	G	A	195.90	PASS	AC=2;AF=1.00;AN=2;DP=5;FS=0.000;MLEAC=2;MLEAF=1.00;MQ=60.00;MQ0=0;QD=24.36	GT:AD:DP:GQ:PL	1/1:0,5:5:15:224,15,0
1	111728610	.	T	C	92.28	PASS	AC=2;AF=1.00;AN=2;DP=3;FS=0.000;MLEAC=2;MLEAF=1.00;MQ=60.00;MQ0=0;QD=30.76	GT:AD:DP:GQ:PL	1/1:0,3:3:9:120,9,0
1	111734122	.	C	T	60.74	PASS	AC=2;AF=1.00;AN=2;DP=2;FS=0.000;MLEAC=2;MLEAF=1.00;MQ=60.00;MQ0=0;QD=30.37	GT:AD:DP:GQ:PL	1/1:0,2:2:6:88,6,0
1	112174679	.	G	A	62.74	PASS	AC=2;AF=1.00;AN=2;DP=2;FS=0.000;MLEAC=2;MLEAF=1.00;MQ=60.00;MQ0=0;QD=31.37	GT:AD:DP:GQ:PL	1/1:0,2:2:6:90,6,0
1	112257193	.	T	C	54.74	PASS	AC=2;AF=1.00;AN=2;DP=2;FS=0.000;MLEAC=2;MLEAF=1.00;MQ=60.00;MQ0=0;QD=27.37	GT:AD:DP:GQ:PL	1/1:0,2:2:6:82,6,0
1	112257784	.	C	T	59.74	PASS	AC=2;AF=1.00;AN=2;DP=2;FS=0.000;MLEAC=2;MLEAF=1.00;MQ=60.00;MQ0=0;QD=29.87	GT:AD:DP:GQ:PL	1/1:0,2:2:6:87,6,0
1	112266300	.	A	G	59.74	PASS	AC=2;AF=1.00;AN=2;DP=2;FS=0.000;MLEAC=2;MLEAF=1.00;MQ=60.00;MQ0=0;QD=29.87	GT:AD:DP:GQ:PL	1/1:0,2:2:6:87,6,0
1	112269139	.	A	G	147.03	PASS	AC=2;AF=1.00;AN=2;DP=4;FS=0.000;MLEAC=2;MLEAF=1.00;MQ=60.00;MQ0=0;QD=32.20	GT:AD:DP:GQ:PL	1/1:0,4:4:12:175,12,0
1	112298582	.	A	G	115.77	my_snp_filter	AC=1;AF=0.500;AN=2;BaseQRankSum=-1.300;ClippingRankSum=0.000;DP=7;FS=0.000;MLEAC=1;MLEAF=0.500;MQ=60.00;MQ0=0;MQRankSum=-0.937;QD=16.54;ReadPosRankSum=0.550	GT:AD:DP:GQ:PL	0/1:3,4:7:99:144,0,112
1	112308953	.	T	C	283.77	my_snp_filter	AC=1;AF=0.500;AN=2;BaseQRankSum=0.696;ClippingRankSum=-0.817;DP=13;FS=0.000;MLEAC=1;MLEAF=0.500;MQ=60.00;MQ0=0;MQRankSum=-0.533;QD=21.83;ReadPosRankSum=0.212	GT:AD:DP:GQ:PL	0/1:5,8:13:99:312,0,182
1	112308972	.	G	A	193.90	PASS	AC=2;AF=1.00;AN=2;DP=5;FS=0.000;MLEAC=2;MLEAF=1.00;MQ=60.00;MQ0=0;QD=26.97	GT:AD:DP:GQ:PL	1/1:0,5:5:15:222,15,0
1	112309123	.	C	A	96.77	my_snp_filter	AC=1;AF=0.500;AN=2;BaseQRankSum=0.000;ClippingRankSum=0.741;DP=10;FS=2.430;MLEAC=1;MLEAF=0.500;MQ=60.00;MQ0=0;MQRankSum=1.133;QD=9.68;ReadPosRankSum=-1.036	GT:AD:DP:GQ:PL	0/1:6,4:10:99:125,0,234
1	112309331	.	T	C	33.77	my_snp_filter	AC=1;AF=0.500;AN=2;BaseQRankSum=0.198;ClippingRankSum=-0.922;DP=7;FS=0.000;MLEAC=1;MLEAF=0.500;MQ=60.00;MQ0=0;MQRankSum=-1.495;QD=4.82;ReadPosRankSum=0.922	GT:AD:DP:GQ:PL	0/1:5,2:7:62:62,0,175
1	112999227	.	G	A	60.74	PASS	AC=2;AF=1.00;AN=2;DP=2;FS=0.000;MLEAC=2;MLEAF=1.00;MQ=60.00;MQ0=0;QD=30.37	GT:AD:DP:GQ:PL	1/1:0,2:2:6:88,6,0
1	113000565	.	A	G	60.74	PASS	AC=2;AF=1.00;AN=2;DP=2;FS=0.000;MLEAC=2;MLEAF=1.00;MQ=60.00;MQ0=0;QD=30.37	GT:AD:DP:GQ:PL	1/1:0,2:2:6:88,6,0
1	113002480	.	G	A	90.28	PASS	AC=2;AF=1.00;AN=2;DP=3;FS=0.000;MLEAC=2;MLEAF=1.00;MQ=60.00;MQ0=0;QD=30.09	GT:AD:DP:GQ:PL	1/1:0,3:3:9:118,9,0
1	113068577	.	C	T	42.77	my_snp_filter	AC=1;AF=0.500;AN=2;BaseQRankSum=-1.231;ClippingRankSum=0.358;DP=5;FS=3.979;MLEAC=1;MLEAF=0.500;MQ=60.00;MQ0=0;MQRankSum=0.358;QD=8.55;ReadPosRankSum=0.358	GT:AD:DP:GQ:PL	0/1:3,2:5:71:71,0,118
1	113084146	.	G	A	56.74	PASS	AC=2;AF=1.00;AN=2;DP=2;FS=0.000;MLEAC=2;MLEAF=1.00;MQ=60.00;MQ0=0;QD=28.37	GT:AD:DP:GQ:PL	1/1:0,2:2:6:84,6,0
1	113098534	.	C	T	57.74	PASS	AC=2;AF=1.00;AN=2;DP=2;FS=0.000;MLEAC=2;MLEAF=1.00;MQ=60.00;MQ0=0;QD=28.87	GT:AD:DP:GQ:PL	1/1:0,2:2:6:85,6,0
1	113192605	.	G	A	96.28	PASS	AC=2;AF=1.00;AN=2;DP=3;FS=0.000;MLEAC=2;MLEAF=1.00;MQ=60.00;MQ0=0;QD=32.09	GT:AD:DP:GQ:PL	1/1:0,3:3:9:124,9,0
1	113214097	.	G	A	343.77	my_snp_filter	AC=1;AF=0.500;AN=2;BaseQRankSum=0.626;ClippingRankSum=-0.495;DP=22;FS=1.897;MLEAC=1;MLEAF=0.500;MQ=60.00;MQ0=0;MQRankSum=-0.692;QD=15.63;ReadPosRankSum=0.429	GT:AD:DP:GQ:PL	0/1:12,10:22:99:372,0,411
1	113231286	.	T	C	49.77	my_snp_filter	AC=1;AF=0.500;AN=2;BaseQRankSum=0.736;ClippingRankSum=0.736;DP=3;FS=0.000;MLEAC=1;MLEAF=0.500;MQ=60.00;MQ0=0;MQRankSum=-0.736;QD=16.59;ReadPosRankSum=0.736	GT:AD:DP:GQ:PL	0/1:1,2:3:29:78,0,29
1	113236681	.	C	T	226.77	my_snp_filter	AC=1;AF=0.500;AN=2;BaseQRankSum=-0.663;ClippingRankSum=0.068;DP=14;FS=5.434;MLEAC=1;MLEAF=0.500;MQ=60.00;MQ0=0;MQRankSum=0.068;QD=16.20;ReadPosRankSum=-0.299	GT:AD:DP:GQ:PL	0/1:7,7:14:99:255,0,262
1	113237171	.	A	G	161.77	my_snp_filter	AC=1;AF=0.500;AN=2;BaseQRankSum=0.825;ClippingRankSum=-1.932;DP=11;FS=0.000;MLEAC=1;MLEAF=0.500;MQ=60.00;MQ0=0;MQRankSum=-1.031;QD=14.71;ReadPosRankSum=1.932	GT:AD:DP:GQ:PL	0/1:6,5:11:99:190,0,220
1	113239382	.	G	A	306.77	my_snp_filter	AC=1;AF=0.500;AN=2;BaseQRankSum=-1.849;ClippingRankSum=-1.109;DP=12;FS=6.892;MLEAC=1;MLEAF=0.500;MQ=60.00;MQ0=0;MQRankSum=-1.294;QD=25.56;ReadPosRankSum=0.555	GT:AD:DP:GQ:PL	0/1:3,9:12:99:335,0,101
1	113241052	.	T	C	433.77	my_snp_filter	AC=1;AF=0.500;AN=2;BaseQRankSum=1.358;ClippingRankSum=-0.983;DP=18;FS=0.000;MLEAC=1;MLEAF=0.500;MQ=60.00;MQ0=0;MQRankSum=0.796;QD=24.10;ReadPosRankSum=0.796	GT:AD:DP:GQ:PL	0/1:6,12:18:99:462,0,162
1	113243048	.	C	T	251.77	my_snp_filter	AC=1;AF=0.500;AN=2;BaseQRankSum=0.454;ClippingRankSum=0.784;DP=19;FS=0.000;MLEAC=1;MLEAF=0.500;MQ=60.00;MQ0=0;MQRankSum=1.362;QD=13.25;ReadPosRankSum=1.362	GT:AD:DP:GQ:PL	0/1:11,8:19:99:280,0,377
1	113244433	.	T	C	53.74	PASS	AC=2;AF=1.00;AN=2;DP=2;FS=0.000;MLEAC=2;MLEAF=1.00;MQ=60.00;MQ0=0;QD=26.87	GT:AD:DP:GQ:PL	1/1:0,2:2:6:81,6,0
1	113247127	.	G	C	11.12	LowQual;my_snp_filter	AC=1;AF=0.500;AN=2;BaseQRankSum=0.804;ClippingRankSum=0.804;DP=2;FS=0.000;MLEAC=1;MLEAF=0.500;MQ=60.00;MQ0=0;MQRankSum=0.804;QD=5.56;ReadPosRankSum=0.804	GT:AD:DP:GQ:PL	0/1:1,1:2:36:39,0,36
1	113671013	.	A	G	59.74	PASS	AC=2;AF=1.00;AN=2;DP=2;FS=0.000;MLEAC=2;MLEAF=1.00;MQ=60.00;MQ0=0;QD=29.87	GT:AD:DP:GQ:PL	1/1:0,2:2:6:87,6,0
1	114140889	.	A	G	62.74	PASS	AC=2;AF=1.00;AN=2;DP=2;FS=0.000;MLEAC=2;MLEAF=1.00;MQ=60.00;MQ0=0;QD=31.37	GT:AD:DP:GQ:PL	1/1:0,2:2:6:90,6,0
1	114228200	.	A	G	149.03	PASS	AC=2;AF=1.00;AN=2;DP=4;FS=0.000;MLEAC=2;MLEAF=1.00;MQ=60.00;MQ0=0;QD=29.58	GT:AD:DP:GQ:PL	1/1:0,4:4:12:177,12,0
1	114230958	.	A	G	53.74	PASS	AC=2;AF=1.00;AN=2;DP=2;FS=0.000;MLEAC=2;MLEAF=1.00;MQ=60.00;MQ0=0;QD=26.87	GT:AD:DP:GQ:PL	1/1:0,2:2:6:81,6,0
1	114233871	.	G	A	57.74	PASS	AC=2;AF=1.00;AN=2;DP=2;FS=0.000;MLEAC=2;MLEAF=1.00;MQ=60.00;MQ0=0;QD=28.87	GT:AD:DP:GQ:PL	1/1:0,2:2:6:85,6,0
1	114234690	.	C	T	53.74	PASS	AC=2;AF=1.00;AN=2;DP=2;FS=0.000;MLEAC=2;MLEAF=1.00;MQ=60.00;MQ0=0;QD=26.87	GT:AD:DP:GQ:PL	1/1:0,2:2:6:81,6,0
1	114443899	.	G	A	77.77	my_snp_filter	AC=1;AF=0.500;AN=2;BaseQRankSum=0.937;ClippingRankSum=-1.300;DP=7;FS=0.000;MLEAC=1;MLEAF=0.500;MQ=60.00;MQ0=0;MQRankSum=-0.937;QD=11.11;ReadPosRankSum=1.300	GT:AD:DP:GQ:PL	0/1:4,3:7:99:106,0,130
1	114515717	.	G	A	117.77	my_snp_filter	AC=1;AF=0.500;AN=2;BaseQRankSum=-0.550;ClippingRankSum=1.300;DP=7;FS=0.000;MLEAC=1;MLEAF=0.500;MQ=60.00;MQ0=0;MQRankSum=0.937;QD=16.82;ReadPosRankSum=-1.300	GT:AD:DP:GQ:PL	0/1:3,4:7:99:146,0,114
1	114519351	.	T	G	154.77	my_snp_filter	AC=1;AF=0.500;AN=2;BaseQRankSum=-0.466;ClippingRankSum=-1.408;DP=11;FS=0.000;MLEAC=1;MLEAF=0.500;MQ=60.00;MQ0=0;MQRankSum=-0.825;QD=14.07;ReadPosRankSum=1.408	GT:AD:DP:GQ:PL	0/1:6,5:11:99:183,0,231
1	114948281	.	A	G	666.77	PASS	AC=2;AF=1.00;AN=2;DP=16;FS=0.000;MLEAC=2;MLEAF=1.00;MQ=60.00;MQ0=0;QD=29.67	GT:AD:DP:GQ:PL	1/1:0,16:16:48:695,48,0
1	115108870	.	T	C	51.77	my_snp_filter	AC=1;AF=0.500;AN=2;BaseQRankSum=0.736;ClippingRankSum=-0.736;DP=3;FS=0.000;MLEAC=1;MLEAF=0.500;MQ=60.00;MQ0=0;MQRankSum=-0.736;QD=17.26;ReadPosRankSum=0.736	GT:AD:DP:GQ:PL	0/1:1,2:3:31:80,0,31
1	115110683	.	A	C	392.77	my_snp_filter	AC=1;AF=0.500;AN=2;BaseQRankSum=-0.912;ClippingRankSum=1.216;DP=20;FS=16.665;MLEAC=1;MLEAF=0.500;MQ=60.00;MQ0=0;MQRankSum=0.684;QD=19.64;ReadPosRankSum=-1.292	GT:AD:DP:GQ:PL	0/1:9,11:20:99:421,0,343
1	115249469	.	C	T	92.77	my_snp_filter	AC=1;AF=0.500;AN=2;BaseQRankSum=0.000;ClippingRankSum=-1.239;DP=12;FS=2.616;MLEAC=1;MLEAF=0.500;MQ=60.00;MQ0=0;MQRankSum=-0.289;QD=7.73;ReadPosRankSum=0.929	GT:AD:DP:GQ:PL	0/1:8,4:12:99:121,0,282
1	115249843	.	G	A	155.77	my_snp_filter	AC=1;AF=0.500;AN=2;BaseQRankSum=1.670;ClippingRankSum=0.696;DP=13;FS=0.000;MLEAC=1;MLEAF=0.500;MQ=60.00;MQ0=0;MQRankSum=-1.381;QD=11.98;ReadPosRankSum=-0.696	GT:AD:DP:GQ:PL	0/1:8,5:13:99:184,0,298
1	115297374	.	A	G	62.74	PASS	AC=2;AF=1.00;AN=2;DP=2;FS=0.000;MLEAC=2;MLEAF=1.00;MQ=60.00;MQ0=0;QD=31.37	GT:AD:DP:GQ:PL	1/1:0,2:2:6:90,6,0
1	115457349	.	T	C	59.74	PASS	AC=2;AF=1.00;AN=2;DP=2;FS=0.000;MLEAC=2;MLEAF=1.00;MQ=60.00;MQ0=0;QD=29.87	GT:AD:DP:GQ:PL	1/1:0,2:2:6:87,6,0
1	115457372	.	G	C	47.74	PASS	AC=2;AF=1.00;AN=2;DP=2;FS=0.000;MLEAC=2;MLEAF=1.00;MQ=60.00;MQ0=0;QD=23.87	GT:AD:DP:GQ:PL	1/1:0,2:2:6:75,6,0
1	116206423	.	G	A	409.77	PASS	AC=2;AF=1.00;AN=2;DP=11;FS=0.000;MLEAC=2;MLEAF=1.00;MQ=60.00;MQ0=0;QD=32.45	GT:AD:DP:GQ:PL	1/1:0,11:11:33:438,33,0
1	116217663	.	G	A	60.74	PASS	AC=2;AF=1.00;AN=2;DP=2;FS=0.000;MLEAC=2;MLEAF=1.00;MQ=60.00;MQ0=0;QD=30.37	GT:AD:DP:GQ:PL	1/1:0,2:2:6:88,6,0
1	116234313	.	A	G	276.77	my_snp_filter	AC=1;AF=0.500;AN=2;BaseQRankSum=-0.289;ClippingRankSum=-0.289;DP=12;FS=2.398;MLEAC=1;MLEAF=0.500;MQ=60.00;MQ0=0;MQRankSum=1.599;QD=23.06;ReadPosRankSum=0.000	GT:AD:DP:GQ:PL	0/1:4,8:12:99:305,0,137
1	116234416	.	G	A	114.77	my_snp_filter	AC=1;AF=0.500;AN=2;BaseQRankSum=0.289;ClippingRankSum=0.825;DP=12;FS=0.000;MLEAC=1;MLEAF=0.500;MQ=60.00;MQ0=0;MQRankSum=-0.825;QD=9.56;ReadPosRankSum=-0.825	GT:AD:DP:GQ:PL	0/1:8,4:12:99:143,0,318
1	116234505	.	A	G	107.77	my_snp_filter	AC=1;AF=0.500;AN=2;BaseQRankSum=0.000;ClippingRankSum=2.228;DP=11;FS=6.154;MLEAC=1;MLEAF=0.500;MQ=60.00;MQ0=0;MQRankSum=-0.896;QD=9.80;ReadPosRankSum=-2.228	GT:AD:DP:GQ:PL	0/1:7,4:11:99:136,0,276
1	116235277	.	C	T	77.77	my_snp_filter	AC=1;AF=0.500;AN=2;BaseQRankSum=-1.221;ClippingRankSum=-0.322;DP=8;FS=3.332;MLEAC=1;MLEAF=0.500;MQ=60.00;MQ0=0;MQRankSum=-0.322;QD=9.72;ReadPosRankSum=0.322	GT:AD:DP:GQ:PL	0/1:5,3:8:99:106,0,201
1	116235749	.	G	T	81.77	my_snp_filter	AC=1;AF=0.500;AN=2;BaseQRankSum=1.920;ClippingRankSum=-0.956;DP=8;FS=0.000;MLEAC=1;MLEAF=0.500;MQ=60.00;MQ0=0;MQRankSum=0.322;QD=10.22;ReadPosRankSum=0.956	GT:AD:DP:GQ:PL	0/1:5,3:8:99:110,0,180
1	116236351	.	T	G	127.77	my_snp_filter	AC=1;AF=0.500;AN=2;BaseQRankSum=1.754;ClippingRankSum=0.550;DP=7;FS=0.000;MLEAC=1;MLEAF=0.500;MQ=60.00;MQ0=0;MQRankSum=1.300;QD=18.25;ReadPosRankSum=0.000	GT:AD:DP:GQ:PL	0/1:3,4:7:99:156,0,104
1	116237023	.	G	T	56.74	PASS	AC=2;AF=1.00;AN=2;DP=2;FS=0.000;MLEAC=2;MLEAF=1.00;MQ=60.00;MQ0=0;QD=28.37	GT:AD:DP:GQ:PL	1/1:0,2:2:6:84,6,0
1	116239995	.	A	T	48.77	my_snp_filter	AC=1;AF=0.500;AN=2;BaseQRankSum=0.736;ClippingRankSum=-0.736;DP=3;FS=0.000;MLEAC=1;MLEAF=0.500;MQ=60.00;MQ0=0;MQRankSum=0.736;QD=16.26;ReadPosRankSum=0.736	GT:AD:DP:GQ:PL	0/1:1,2:3:29:77,0,29
1	116610227	.	G	A	62.74	PASS	AC=2;AF=1.00;AN=2;DP=2;FS=0.000;MLEAC=2;MLEAF=1.00;MQ=60.00;MQ0=0;QD=31.37	GT:AD:DP:GQ:PL	1/1:0,2:2:6:90,6,0
1	116610388	.	A	G	98.28	PASS	AC=2;AF=1.00;AN=2;DP=3;FS=0.000;MLEAC=2;MLEAF=1.00;MQ=60.00;MQ0=0;QD=32.76	GT:AD:DP:GQ:PL	1/1:0,3:3:9:126,9,0
1	117122130	.	T	C	200.77	my_snp_filter	AC=1;AF=0.500;AN=2;BaseQRankSum=0.573;ClippingRankSum=-0.248;DP=9;FS=0.000;MLEAC=1;MLEAF=0.500;MQ=60.00;MQ0=0;MQRankSum=1.001;QD=22.31;ReadPosRankSum=0.573	GT:AD:DP:GQ:PL	0/1:3,6:9:97:229,0,97
1	117207065	.	C	T	60.74	PASS	AC=2;AF=1.00;AN=2;DP=2;FS=0.000;MLEAC=2;MLEAF=1.00;MQ=60.00;MQ0=0;QD=30.37	GT:AD:DP:GQ:PL	1/1:0,2:2:6:88,6,0
1	117487710	.	A	G	286.80	PASS	AC=2;AF=1.00;AN=2;DP=7;FS=0.000;MLEAC=2;MLEAF=1.00;MQ=60.00;MQ0=0;QD=29.30	GT:AD:DP:GQ:PL	1/1:0,7:7:21:315,21,0
1	117487711	.	T	A	286.80	PASS	AC=2;AF=1.00;AN=2;DP=7;FS=0.000;MLEAC=2;MLEAF=1.00;MQ=60.00;MQ0=0;QD=29.48	GT:AD:DP:GQ:PL	1/1:0,7:7:21:315,21,0
1	117529458	.	G	A	135.77	my_snp_filter	AC=1;AF=0.500;AN=2;BaseQRankSum=-0.470;ClippingRankSum=0.336;DP=10;FS=0.000;MLEAC=1;MLEAF=0.500;MQ=60.00;MQ0=0;MQRankSum=0.676;QD=13.58;ReadPosRankSum=-0.470	GT:AD:DP:GQ:PL	0/1:5,5:10:99:164,0,178
1	117529965	.	A	G	27.77	LowQual;my_snp_filter	AC=1;AF=0.500;AN=2;BaseQRankSum=0.572;ClippingRankSum=1.589;DP=8;FS=0.000;MLEAC=1;MLEAF=0.500;MQ=60.00;MQ0=0;MQRankSum=0.000;QD=3.47;ReadPosRankSum=-1.589	GT:AD:DP:GQ:PL	0/1:6,2:8:56:56,0,206
1	117530273	.	A	G	341.78	PASS	AC=2;AF=1.00;AN=2;DP=9;FS=0.000;MLEAC=2;MLEAF=1.00;MQ=60.00;MQ0=0;QD=31.05	GT:AD:DP:GQ:PL	1/1:0,9:9:27:370,27,0
1	117530477	.	G	A	360.78	PASS	AC=2;AF=1.00;AN=2;DP=9;FS=0.000;MLEAC=2;MLEAF=1.00;MQ=60.00;MQ0=0;QD=35.07	GT:AD:DP:GQ:PL	1/1:0,9:9:27:389,27,0
1	117530507	.	C	T	461.77	PASS	AC=2;AF=1.00;AN=2;DP=11;FS=0.000;MLEAC=2;MLEAF=1.00;MQ=60.00;MQ0=0;QD=33.53	GT:AD:DP:GQ:PL	1/1:0,11:11:33:490,33,0
1	117530511	.	C	T	461.77	PASS	AC=2;AF=1.00;AN=2;DP=9;FS=0.000;MLEAC=2;MLEAF=1.00;MQ=60.00;MQ0=0;QD=31.92	GT:AD:DP:GQ:PL	1/1:0,9:9:33:490,33,0
1	117531122	.	A	G	83.77	my_snp_filter	AC=1;AF=0.500;AN=2;BaseQRankSum=-0.727;ClippingRankSum=0.727;DP=4;FS=0.000;MLEAC=1;MLEAF=0.500;MQ=60.00;MQ0=0;MQRankSum=0.727;QD=20.94;ReadPosRankSum=0.727	GT:AD:DP:GQ:PL	0/1:1,3:4:34:112,0,34
1	117531620	.	G	A	109.77	my_snp_filter	AC=1;AF=0.500;AN=2;BaseQRankSum=0.876;ClippingRankSum=0.361;DP=9;FS=2.808;MLEAC=1;MLEAF=0.500;MQ=60.00;MQ0=0;MQRankSum=-1.307;QD=12.20;ReadPosRankSum=0.361	GT:AD:DP:GQ:PL	0/1:5,4:9:99:138,0,402
1	117531627	.	A	G	154.77	my_snp_filter	AC=1;AF=0.500;AN=2;BaseQRankSum=-0.322;ClippingRankSum=0.322;DP=8;FS=7.068;MLEAC=1;MLEAF=0.500;MQ=60.00;MQ0=0;MQRankSum=0.322;QD=19.35;ReadPosRankSum=0.322	GT:AD:DP:GQ:PL	0/1:3,5:8:99:183,0,268
1	117531813	.	T	C	393.77	PASS	AC=2;AF=1.00;AN=2;DP=10;FS=0.000;MLEAC=2;MLEAF=1.00;MQ=60.00;MQ0=0;QD=32.42	GT:AD:DP:GQ:PL	1/1:0,10:10:30:422,30,0
1	117531911	.	A	G	107.28	PASS	AC=2;AF=1.00;AN=2;DP=3;FS=0.000;MLEAC=2;MLEAF=1.00;MQ=60.00;MQ0=0;QD=33.69	GT:AD:DP:GQ:PL	1/1:0,3:3:9:135,9,0
1	117532372	.	G	T	104.28	PASS	AC=2;AF=1.00;AN=2;DP=3;FS=0.000;MLEAC=2;MLEAF=1.00;MQ=60.00;MQ0=0;QD=34.76	GT:AD:DP:GQ:PL	1/1:0,3:3:9:132,9,0
1	117532509	.	C	A	85.77	my_snp_filter	AC=1;AF=0.500;AN=2;BaseQRankSum=0.406;ClippingRankSum=0.406;DP=6;FS=0.000;MLEAC=1;MLEAF=0.500;MQ=60.00;MQ0=0;MQRankSum=0.988;QD=14.29;ReadPosRankSum=-0.406	GT:AD:DP:GQ:PL	0/1:3,3:6:99:114,0,106
1	117532790	.	C	T	51.77	my_snp_filter	AC=1;AF=0.500;AN=2;BaseQRankSum=0.736;ClippingRankSum=0.736;DP=3;FS=0.000;MLEAC=1;MLEAF=0.500;MQ=60.00;MQ0=0;MQRankSum=0.736;QD=17.26;ReadPosRankSum=0.736	GT:AD:DP:GQ:PL	0/1:1,2:3:79:80,0,79
1	117532798	.	C	G	51.77	my_snp_filter	AC=1;AF=0.500;AN=2;BaseQRankSum=0.804;ClippingRankSum=0.804;DP=2;FS=0.000;MLEAC=1;MLEAF=0.500;MQ=60.00;MQ0=0;MQRankSum=0.804;QD=25.88;ReadPosRankSum=0.804	GT:AD:DP:GQ:PL	0/1:1,1:2:79:80,0,79
1	117559726	.	A	G	60.74	PASS	AC=2;AF=1.00;AN=2;DP=2;FS=0.000;MLEAC=2;MLEAF=1.00;MQ=60.00;MQ0=0;QD=30.37	GT:AD:DP:GQ:PL	1/1:0,2:2:6:88,6,0
1	117602960	.	C	A	78.77	my_snp_filter	AC=1;AF=0.500;AN=2;BaseQRankSum=0.358;ClippingRankSum=0.358;DP=5;FS=0.000;MLEAC=1;MLEAF=0.500;MQ=60.00;MQ0=0;MQRankSum=-0.358;QD=15.75;ReadPosRankSum=-0.358	GT:AD:DP:GQ:PL	0/1:2,3:5:64:107,0,64
1	117617705	.	A	G	349.77	my_snp_filter	AC=1;AF=0.500;AN=2;BaseQRankSum=-1.466;ClippingRankSum=0.400;DP=18;FS=2.162;MLEAC=1;MLEAF=0.500;MQ=60.00;MQ0=0;MQRankSum=-1.200;QD=19.43;ReadPosRankSum=-0.578	GT:AD:DP:GQ:PL	0/1:8,10:18:99:378,0,302
1	117618067	.	C	T	405.77	my_snp_filter	AC=1;AF=0.500;AN=2;BaseQRankSum=1.893;ClippingRankSum=-0.979;DP=15;FS=11.139;MLEAC=1;MLEAF=0.500;MQ=60.00;MQ0=0;MQRankSum=-0.979;QD=27.05;ReadPosRankSum=0.718	GT:AD:DP:GQ:PL	0/1:4,11:15:99:434,0,117
1	117626263	.	G	A	40.77	my_snp_filter	AC=1;AF=0.500;AN=2;BaseQRankSum=-1.231;ClippingRankSum=1.231;DP=5;FS=0.000;MLEAC=1;MLEAF=0.500;MQ=60.00;MQ0=0;MQRankSum=1.231;QD=8.15;ReadPosRankSum=-1.231	GT:AD:DP:GQ:PL	0/1:3,2:5:69:69,0,119
1	117627052	.	A	G	51.77	my_snp_filter	AC=1;AF=0.500;AN=2;BaseQRankSum=0.736;ClippingRankSum=0.736;DP=3;FS=0.000;MLEAC=1;MLEAF=0.500;MQ=60.00;MQ0=0;MQRankSum=0.736;QD=17.26;ReadPosRankSum=0.736	GT:AD:DP:GQ:PL	0/1:1,2:3:37:80,0,37
1	117641668	.	G	A	62.74	PASS	AC=2;AF=1.00;AN=2;DP=2;FS=0.000;MLEAC=2;MLEAF=1.00;MQ=60.00;MQ0=0;QD=31.37	GT:AD:DP:GQ:PL	1/1:0,2:2:6:90,6,0
1	117654858	.	G	A	45.77	my_snp_filter	AC=1;AF=0.500;AN=2;BaseQRankSum=1.231;ClippingRankSum=-1.231;DP=5;FS=0.000;MLEAC=1;MLEAF=0.500;MQ=60.00;MQ0=0;MQRankSum=-0.358;QD=9.15;ReadPosRankSum=1.231	GT:AD:DP:GQ:PL	0/1:3,2:5:74:74,0,101
1	117656088	.	A	G	47.77	my_snp_filter	AC=1;AF=0.500;AN=2;BaseQRankSum=1.026;ClippingRankSum=0.000;DP=4;FS=0.000;MLEAC=1;MLEAF=0.500;MQ=60.00;MQ0=0;MQRankSum=1.026;QD=11.94;ReadPosRankSum=0.000	GT:AD:DP:GQ:PL	0/1:2,2:4:74:76,0,74
1	117663913	.	C	T	218.84	PASS	AC=2;AF=1.00;AN=2;DP=6;FS=0.000;MLEAC=2;MLEAF=1.00;MQ=60.00;MQ0=0;QD=41.56	GT:AD:DP:GQ:PL	1/1:0,6:6:18:247,18,0
1	117664046	.	C	T	139.03	PASS	AC=2;AF=1.00;AN=2;DP=4;FS=0.000;MLEAC=2;MLEAF=1.00;MQ=60.00;MQ0=0;QD=34.76	GT:AD:DP:GQ:PL	1/1:0,4:4:12:167,12,0
1	117686492	.	C	A	45.31	my_snp_filter	AC=1;AF=0.500;AN=2;BaseQRankSum=0.736;ClippingRankSum=0.736;DP=3;FS=0.000;MLEAC=1;MLEAF=0.500;MQ=60.00;MQ0=0;MQRankSum=-0.736;QD=15.10;ReadPosRankSum=0.736	GT:AD:DP:GQ:PL	0/1:1,2:3:1:71,0,1
1	117686827	.	C	T	160.77	my_snp_filter	AC=1;AF=0.500;AN=2;BaseQRankSum=0.717;ClippingRankSum=1.186;DP=11;FS=0.000;MLEAC=1;MLEAF=0.500;MQ=60.00;MQ0=0;MQRankSum=-2.181;QD=14.62;ReadPosRankSum=-1.031	GT:AD:DP:GQ:PL	0/1:6,5:11:99:189,0,184
1	117686914	.	C	T	171.77	my_snp_filter	AC=1;AF=0.500;AN=2;BaseQRankSum=1.495;ClippingRankSum=-1.495;DP=7;FS=0.000;MLEAC=1;MLEAF=0.500;MQ=60.00;MQ0=0;MQRankSum=0.198;QD=24.54;ReadPosRankSum=1.495	GT:AD:DP:GQ:PL	0/1:2,5:7:61:200,0,61
1	117690272	.	G	A	34.77	my_snp_filter	AC=1;AF=0.500;AN=2;BaseQRankSum=1.179;ClippingRankSum=-0.762;DP=9;FS=0.000;MLEAC=1;MLEAF=0.500;MQ=60.00;MQ0=0;MQRankSum=0.762;QD=3.86;ReadPosRankSum=0.762	GT:AD:DP:GQ:PL	0/1:7,2:9:63:63,0,252
1	117718779	.	C	T	18.59	LowQual	AC=2;AF=1.00;AN=2;DP=1;FS=0.000;MLEAC=2;MLEAF=1.00;MQ=60.00;MQ0=0;QD=18.59	GT:AD:DP:GQ:PL	1/1:0,1:1:3:45,3,0
1	118065841	.	A	G	90.77	my_snp_filter	AC=1;AF=0.500;AN=2;BaseQRankSum=0.358;ClippingRankSum=-0.358;DP=5;FS=0.000;MLEAC=1;MLEAF=0.500;MQ=60.00;MQ0=0;MQRankSum=1.231;QD=18.15;ReadPosRankSum=0.358	GT:AD:DP:GQ:PL	0/1:2,3:5:67:119,0,67
1	118066359	.	G	C	24.78	LowQual;my_snp_filter	AC=1;AF=0.500;AN=2;BaseQRankSum=-0.762;ClippingRankSum=1.179;DP=9;FS=3.010;MLEAC=1;MLEAF=0.500;MQ=60.00;MQ0=0;MQRankSum=-1.179;QD=2.75;ReadPosRankSum=-1.179	GT:AD:DP:GQ:PL	0/1:7,2:9:53:53,0,285
1	118067306	.	T	A	89.77	my_snp_filter	AC=1;AF=0.500;AN=2;BaseQRankSum=0.727;ClippingRankSum=0.727;DP=4;FS=0.000;MLEAC=1;MLEAF=0.500;MQ=60.00;MQ0=0;MQRankSum=-0.727;QD=22.44;ReadPosRankSum=-0.727	GT:AD:DP:GQ:PL	0/1:1,3:4:30:118,0,30
1	118068934	.	G	A	41.77	my_snp_filter	AC=1;AF=0.500;AN=2;BaseQRankSum=0.000;ClippingRankSum=0.000;DP=4;FS=0.000;MLEAC=1;MLEAF=0.500;MQ=60.00;MQ0=0;MQRankSum=-1.026;QD=10.44;ReadPosRankSum=0.000	GT:AD:DP:GQ:PL	0/1:2,2:4:70:70,0,70
1	118069696	.	T	C	47.77	my_snp_filter	AC=1;AF=0.500;AN=2;BaseQRankSum=-1.026;ClippingRankSum=1.026;DP=4;FS=0.000;MLEAC=1;MLEAF=0.500;MQ=60.00;MQ0=0;MQRankSum=1.026;QD=11.94;ReadPosRankSum=-1.026	GT:AD:DP:GQ:PL	0/1:2,2:4:76:76,0,79
1	118165691	.	C	T	103.28	PASS	AC=2;AF=1.00;AN=2;DP=3;FS=0.000;MLEAC=2;MLEAF=1.00;MQ=60.00;MQ0=0;QD=34.43	GT:AD:DP:GQ:PL	1/1:0,3:3:9:131,9,0
1	118166877	.	C	T	62.74	PASS	AC=2;AF=1.00;AN=2;DP=2;FS=0.000;MLEAC=2;MLEAF=1.00;MQ=60.00;MQ0=0;QD=31.37	GT:AD:DP:GQ:PL	1/1:0,2:2:6:90,6,0
1	118168234	.	C	T	97.28	PASS	AC=2;AF=1.00;AN=2;DP=3;FS=0.000;MLEAC=2;MLEAF=1.00;MQ=60.00;MQ0=0;QD=32.43	GT:AD:DP:GQ:PL	1/1:0,3:3:9:125,9,0
1	118169463	.	G	A	103.28	PASS	AC=2;AF=1.00;AN=2;DP=3;FS=0.000;MLEAC=2;MLEAF=1.00;MQ=60.00;MQ0=0;QD=34.43	GT:AD:DP:GQ:PL	1/1:0,3:3:9:131,9,0
1	118482149	.	C	T	223.77	my_snp_filter	AC=1;AF=0.500;AN=2;BaseQRankSum=0.537;ClippingRankSum=0.634;DP=17;FS=4.752;MLEAC=1;MLEAF=0.500;MQ=60.00;MQ0=0;MQRankSum=-0.342;QD=13.16;ReadPosRankSum=-1.122	GT:AD:DP:GQ:PL	0/1:10,7:17:99:252,0,368
1	119575170	.	C	A	62.74	PASS	AC=2;AF=1.00;AN=2;DP=2;FS=0.000;MLEAC=2;MLEAF=1.00;MQ=60.00;MQ0=0;QD=31.37	GT:AD:DP:GQ:PL	1/1:0,2:2:6:90,6,0
1	119575232	.	T	C	61.74	PASS	AC=2;AF=1.00;AN=2;DP=2;FS=0.000;MLEAC=2;MLEAF=1.00;MQ=60.00;MQ0=0;QD=30.87	GT:AD:DP:GQ:PL	1/1:0,2:2:6:89,6,0
1	119683063	.	G	A	45.77	my_snp_filter	AC=1;AF=0.500;AN=2;BaseQRankSum=1.231;ClippingRankSum=-1.231;DP=5;FS=3.979;MLEAC=1;MLEAF=0.500;MQ=60.00;MQ0=0;MQRankSum=0.358;QD=9.15;ReadPosRankSum=1.231	GT:AD:DP:GQ:PL	0/1:3,2:5:74:74,0,107
1	119725401	.	G	A	58.74	PASS	AC=2;AF=1.00;AN=2;DP=2;FS=0.000;MLEAC=2;MLEAF=1.00;MQ=60.00;MQ0=0;QD=29.37	GT:AD:DP:GQ:PL	1/1:0,2:2:6:86,6,0
1	119798160	.	C	T	59.74	PASS	AC=2;AF=1.00;AN=2;DP=2;FS=0.000;MLEAC=2;MLEAF=1.00;MQ=60.00;MQ0=0;QD=29.87	GT:AD:DP:GQ:PL	1/1:0,2:2:6:87,6,0
1	120254545	.	G	C	224.84	PASS	AC=2;AF=1.00;AN=2;DP=6;FS=0.000;MLEAC=2;MLEAF=1.00;MQ=60.00;MQ0=0;QD=26.37	GT:AD:DP:GQ:PL	1/1:0,6:6:18:253,18,0
1	120269991	.	C	G	95.28	PASS	AC=2;AF=1.00;AN=2;DP=3;FS=0.000;MLEAC=2;MLEAF=1.00;MQ=60.00;MQ0=0;QD=31.76	GT:AD:DP:GQ:PL	1/1:0,3:3:9:123,9,0
1	120284988	.	T	C	60.74	PASS	AC=2;AF=1.00;AN=2;DP=2;FS=0.000;MLEAC=2;MLEAF=1.00;MQ=60.00;MQ0=0;QD=30.37	GT:AD:DP:GQ:PL	1/1:0,2:2:6:88,6,0
1	120285546	.	G	A	941.77	PASS	AC=2;AF=1.00;AN=2;DP=23;FS=0.000;MLEAC=2;MLEAF=1.00;MQ=60.00;MQ0=0;QD=23.21	GT:AD:DP:GQ:PL	1/1:0,23:23:69:970,69,0
1	120292279	.	G	T	54.74	PASS	AC=2;AF=1.00;AN=2;DP=2;FS=0.000;MLEAC=2;MLEAF=1.00;MQ=60.00;MQ0=0;QD=27.37	GT:AD:DP:GQ:PL	1/1:0,2:2:6:82,6,0
1	120292700	.	G	A	72.77	my_snp_filter	AC=1;AF=0.500;AN=2;BaseQRankSum=-0.727;ClippingRankSum=0.727;DP=4;FS=0.000;MLEAC=1;MLEAF=0.500;MQ=60.00;MQ0=0;MQRankSum=-0.727;QD=18.19;ReadPosRankSum=-0.727	GT:AD:DP:GQ:PL	0/1:1,3:4:34:101,0,34
1	120292733	.	G	A	59.74	PASS	AC=2;AF=1.00;AN=2;DP=2;FS=0.000;MLEAC=2;MLEAF=1.00;MQ=60.00;MQ0=0;QD=29.87	GT:AD:DP:GQ:PL	1/1:0,2:2:6:87,6,0
1	120533192	.	C	T	99.28	PASS	AC=2;AF=1.00;AN=2;DP=3;FS=0.000;MLEAC=2;MLEAF=1.00;MQ=60.00;MQ0=0;QD=33.09	GT:AD:DP:GQ:PL	1/1:0,3:3:9:127,9,0
1	120533209	.	A	G	59.74	PASS	AC=2;AF=1.00;AN=2;DP=2;FS=0.000;MLEAC=2;MLEAF=1.00;MQ=60.00;MQ0=0;QD=29.87	GT:AD:DP:GQ:PL	1/1:0,2:2:6:87,6,0
1	120536913	.	G	C	89.28	PASS	AC=2;AF=1.00;AN=2;DP=3;FS=0.000;MLEAC=2;MLEAF=1.00;MQ=60.00;MQ0=0;QD=29.76	GT:AD:DP:GQ:PL	1/1:0,3:3:9:117,9,0
1	120537142	.	C	T	24.32	LowQual	AC=2;AF=1.00;AN=2;DP=2;FS=0.000;MLEAC=2;MLEAF=1.00;MQ=60.00;MQ0=0;QD=12.16	GT:AD:DP:GQ:PL	1/1:0,2:2:6:87,6,0
1	120612006	.	G	A	43.77	my_snp_filter	AC=1;AF=0.500;AN=2;BaseQRankSum=0.000;ClippingRankSum=-1.026;DP=4;FS=0.000;MLEAC=1;MLEAF=0.500;MQ=60.00;MQ0=0;MQRankSum=1.026;QD=10.94;ReadPosRankSum=-1.026	GT:AD:DP:GQ:PL	0/1:2,2:4:72:72,0,72
1	120612154	.	C	G	70.77	my_snp_filter	AC=1;AF=0.500;AN=2;BaseQRankSum=1.067;ClippingRankSum=-1.067;DP=8;FS=0.000;MLEAC=1;MLEAF=0.500;MQ=60.00;MQ0=0;MQRankSum=-1.589;QD=8.85;ReadPosRankSum=1.067	GT:AD:DP:GQ:PL	0/1:6,2:8:99:99,0,196
1	120612163	.	C	A	23.79	LowQual;my_snp_filter	AC=1;AF=0.500;AN=2;BaseQRankSum=0.898;ClippingRankSum=-0.480;DP=10;FS=0.000;MLEAC=1;MLEAF=0.500;MQ=60.00;MQ0=0;MQRankSum=-0.898;QD=2.38;ReadPosRankSum=0.000	GT:AD:DP:GQ:PL	0/1:8,2:10:52:52,0,514
1	121313081	.	A	T	94.77	my_snp_filter	AC=1;AF=0.500;AN=2;BaseQRankSum=0.727;ClippingRankSum=-0.727;DP=4;FS=0.000;MLEAC=1;MLEAF=0.500;MQ=60.00;MQ0=0;MQRankSum=0.727;QD=23.69;ReadPosRankSum=0.727	GT:AD:DP:GQ:PL	0/1:1,3:4:34:123,0,34
1	121484197	.	A	C	10.90	LowQual	AC=2;AF=1.00;AN=2;DP=1;FS=0.000;MLEAC=2;MLEAF=1.00;MQ=60.00;MQ0=0;QD=10.90	GT:AD:DP:GQ:PL	1/1:0,1:1:3:37,3,0
1	121484449	.	G	C	34.77	my_snp_filter	AC=1;AF=0.500;AN=2;BaseQRankSum=1.666;ClippingRankSum=0.762;DP=9;FS=0.000;MLEAC=1;MLEAF=0.500;MQ=60.00;MQ0=0;MQRankSum=-0.762;QD=3.86;ReadPosRankSum=1.179	GT:AD:DP:GQ:PL	0/1:7,2:9:63:63,0,267
1	121484503	.	T	A	356.78	PASS	AC=2;AF=1.00;AN=2;DP=9;FS=0.000;MLEAC=2;MLEAF=1.00;MQ=60.00;MQ0=0;QD=32.67	GT:AD:DP:GQ:PL	1/1:0,9:9:27:385,27,0
1	121484685	.	A	G	249.79	my_snp_filter	AC=1;AF=0.500;AN=2;BaseQRankSum=-0.747;ClippingRankSum=-0.747;DP=8;FS=4.260;MLEAC=1;MLEAF=0.500;MQ=60.00;MQ0=0;MQRankSum=0.747;QD=31.22;ReadPosRankSum=0.747	GT:AD:DP:GQ:PL	0/1:1,7:8:22:278,0,22
1	121484712	.	T	G	148.03	PASS	AC=2;AF=1.00;AN=2;DP=4;FS=0.000;MLEAC=2;MLEAF=1.00;MQ=60.00;MQ0=0;QD=30.57	GT:AD:DP:GQ:PL	1/1:0,4:4:12:176,12,0
1	121484723	.	T	G	148.03	PASS	AC=2;AF=1.00;AN=2;DP=2;FS=0.000;MLEAC=2;MLEAF=1.00;MQ=60.00;MQ0=0;QD=31.58	GT:AD:DP:GQ:PL	1/1:0,2:2:12:176,12,0
1	121484796	.	T	A	623.77	PASS	AC=2;AF=1.00;AN=2;DP=15;FS=0.000;MLEAC=2;MLEAF=1.00;MQ=60.00;MQ0=0;QD=30.38	GT:AD:DP:GQ:PL	1/1:0,15:15:45:652,45,0
1	121484802	.	G	A	54.77	my_snp_filter	AC=1;AF=0.500;AN=2;BaseQRankSum=-0.650;ClippingRankSum=-0.361;DP=15;FS=0.000;MLEAC=1;MLEAF=0.500;MQ=60.00;MQ0=0;MQRankSum=-0.217;QD=3.65;ReadPosRankSum=0.794	GT:AD:DP:GQ:PL	0/1:12,3:15:83:83,0,442
1	121484842	.	C	T	24.78	LowQual;my_snp_filter	AC=1;AF=0.500;AN=2;BaseQRankSum=0.537;ClippingRankSum=0.537;DP=12;FS=0.000;MLEAC=1;MLEAF=0.500;MQ=60.00;MQ0=0;MQRankSum=-0.537;QD=2.07;ReadPosRankSum=1.611	GT:AD:DP:GQ:PL	0/1:10,2:12:53:53,0,373
1	121484867	.	G	A	55.77	my_snp_filter	AC=1;AF=0.500;AN=2;BaseQRankSum=0.135;ClippingRankSum=-0.538;DP=16;FS=6.990;MLEAC=1;MLEAF=0.500;MQ=60.00;MQ0=0;MQRankSum=-0.135;QD=3.49;ReadPosRankSum=1.614	GT:AD:DP:GQ:PL	0/1:13,3:16:84:84,0,940
1	121484885	.	G	T	55.77	my_snp_filter	AC=1;AF=0.500;AN=2;BaseQRankSum=0.322;ClippingRankSum=-0.537;DP=12;FS=8.195;MLEAC=1;MLEAF=0.500;MQ=60.00;MQ0=0;MQRankSum=0.322;QD=4.65;ReadPosRankSum=-0.537	GT:AD:DP:GQ:PL	0/1:10,2:12:84:84,0,940
1	121484951	.	T	C	325.78	PASS	AC=2;AF=1.00;AN=2;DP=8;FS=0.000;MLEAC=2;MLEAF=1.00;MQ=60.00;MQ0=0;QD=29.88	GT:AD:DP:GQ:PL	1/1:0,8:8:24:354,24,0
1	121485001	.	G	A	465.77	PASS	AC=2;AF=1.00;AN=2;DP=12;FS=0.000;MLEAC=2;MLEAF=1.00;MQ=60.00;MQ0=0;QD=32.51	GT:AD:DP:GQ:PL	1/1:0,12:12:36:494,36,0
1	121485071	.	C	A	175.77	my_snp_filter	AC=1;AF=0.500;AN=2;BaseQRankSum=0.736;ClippingRankSum=-0.736;DP=7;FS=0.000;MLEAC=1;MLEAF=0.500;MQ=60.00;MQ0=0;MQRankSum=-0.736;QD=25.11;ReadPosRankSum=-0.736	GT:AD:DP:GQ:PL	0/1:1,5:6:37:204,0,37
1	121485076	.	C	A	175.77	my_snp_filter	AC=1;AF=0.500;AN=2;BaseQRankSum=-0.727;ClippingRankSum=-0.727;DP=5;FS=0.000;MLEAC=1;MLEAF=0.500;MQ=60.00;MQ0=0;MQRankSum=0.727;QD=31.08;ReadPosRankSum=-0.727	GT:AD:DP:GQ:PL	0/1:1,3:4:37:204,0,37
1	121485088	.	T	A	11.54	LowQual;my_snp_filter	AC=1;AF=0.500;AN=2;BaseQRankSum=0.804;ClippingRankSum=0.804;DP=2;FS=0.000;MLEAC=1;MLEAF=0.500;MQ=60.00;MQ0=0;MQRankSum=0.804;QD=5.77;ReadPosRankSum=0.804	GT:AD:DP:GQ:PL	0/1:1,1:2:4:38,0,4
1	121485227	.	A	T	3756.77	my_snp_filter	AC=1;AF=0.500;AN=2;BaseQRankSum=-1.223;ClippingRankSum=-2.234;DP=46;FS=1.717;MLEAC=1;MLEAF=0.500;MQ=60.00;MQ0=0;MQRankSum=0.082;QD=31.49;ReadPosRankSum=2.267	GT:AD:DP:GQ:PL	0/1:6,40:46:99:3785,0,101
1	121485241	.	G	C	3756.77	my_snp_filter	AC=1;AF=0.500;AN=2;BaseQRankSum=0.121;ClippingRankSum=-0.052;DP=59;FS=0.000;MLEAC=1;MLEAF=0.500;MQ=60.00;MQ0=0;MQRankSum=-0.569;QD=30.71;ReadPosRankSum=2.743	GT:AD:DP:GQ:PL	0/1:3,56:59:99:3785,0,101
1	121485250	.	C	G	109.77	my_snp_filter	AC=1;AF=0.500;AN=2;BaseQRankSum=0.053;ClippingRankSum=0.411;DP=60;FS=5.244;MLEAC=1;MLEAF=0.500;MQ=60.00;MQ0=0;MQRankSum=-1.022;QD=1.83;ReadPosRankSum=0.474	GT:AD:DP:GQ:PL	0/1:50,9:59:99:138,0,2777
1	121485251	.	A	T	2321.77	my_snp_filter	AC=1;AF=0.500;AN=2;BaseQRankSum=1.607;ClippingRankSum=-0.461;DP=57;FS=9.490;MLEAC=1;MLEAF=0.500;MQ=60.00;MQ0=0;MQRankSum=1.479;QD=29.90;ReadPosRankSum=-0.270	GT:AD:DP:GQ:PL	0/1:4,52:56:99:2350,0,327
1	121485303	.	G	C	87.77	my_snp_filter	AC=1;AF=0.500;AN=2;BaseQRankSum=1.032;ClippingRankSum=-0.071;DP=40;FS=1.618;MLEAC=1;MLEAF=0.500;MQ=60.00;MQ0=0;MQRankSum=-2.171;QD=2.19;ReadPosRankSum=0.925	GT:AD:DP:GQ:PL	0/1:33,7:40:99:116,0,2552
1	121485308	.	T	C	145.77	my_snp_filter	AC=1;AF=0.500;AN=2;BaseQRankSum=1.028;ClippingRankSum=-1.183;DP=37;FS=0.000;MLEAC=1;MLEAF=0.500;MQ=60.00;MQ0=0;MQRankSum=0.446;QD=3.94;ReadPosRankSum=-0.834	GT:AD:DP:GQ:PL	0/1:30,7:37:99:174,0,1870
1	121485376	.	C	A	601.77	my_snp_filter	AC=1;AF=0.500;AN=2;BaseQRankSum=0.050;ClippingRankSum=2.070;DP=55;FS=5.887;MLEAC=1;MLEAF=0.500;MQ=60.00;MQ0=0;MQRankSum=0.310;QD=10.94;ReadPosRankSum=0.130	GT:AD:DP:GQ:PL	0/1:29,25:54:99:939,0,2121
1	121485379	.	C	T	332.77	my_snp_filter	AC=1;AF=0.500;AN=2;BaseQRankSum=1.689;ClippingRankSum=-1.528;DP=59;FS=5.878;MLEAC=1;MLEAF=0.500;MQ=60.00;MQ0=0;MQRankSum=-1.459;QD=5.64;ReadPosRankSum=0.563	GT:AD:DP:GQ:PL	0/1:49,8:57:99:361,0,3735
1	121485387	.	C	T	782.77	my_snp_filter	AC=1;AF=0.500;AN=2;BaseQRankSum=0.298;ClippingRankSum=2.440;DP=55;FS=16.903;MLEAC=1;MLEAF=0.500;MQ=60.00;MQ0=0;MQRankSum=1.397;QD=14.23;ReadPosRankSum=-0.950	GT:AD:DP:GQ:PL	0/1:37,17:54:99:811,0,3792
1	121485398	.	A	G	278.77	my_snp_filter	AC=1;AF=0.500;AN=2;BaseQRankSum=0.593;ClippingRankSum=0.198;DP=49;FS=10.201;MLEAC=1;MLEAF=0.500;MQ=60.00;MQ0=0;MQRankSum=-0.942;QD=5.69;ReadPosRankSum=0.151	GT:AD:DP:GQ:PL	0/1:37,12:49:99:307,0,6729
1	121485416	.	C	A	63.77	my_snp_filter	AC=1;AF=0.500;AN=2;BaseQRankSum=0.446;ClippingRankSum=-0.933;DP=23;FS=2.006;MLEAC=1;MLEAF=0.500;MQ=60.00;MQ0=0;MQRankSum=0.771;QD=2.77;ReadPosRankSum=-1.176	GT:AD:DP:GQ:PL	0/1:19,4:23:92:92,0,1480
1	143199521	.	G	A	57.74	PASS	AC=2;AF=1.00;AN=2;DP=2;FS=0.000;MLEAC=2;MLEAF=1.00;MQ=60.00;MQ0=0;QD=28.87	GT:AD:DP:GQ:PL	1/1:0,2:2:6:85,6,0
1	143437180	.	A	T	58.74	PASS	AC=2;AF=1.00;AN=2;DP=2;FS=0.000;MLEAC=2;MLEAF=1.00;MQ=60.00;MQ0=0;QD=29.37	GT:AD:DP:GQ:PL	1/1:0,2:2:6:86,6,0
1	144014051	.	G	A	111.77	my_snp_filter	AC=1;AF=0.500;AN=2;BaseQRankSum=0.678;ClippingRankSum=0.597;DP=11;FS=2.632;MLEAC=1;MLEAF=0.500;MQ=60.00;MQ0=0;MQRankSum=1.246;QD=10.16;ReadPosRankSum=-0.278	GT:AD:DP:GQ:PL	0/1:7,4:11:99:140,0,242
1	144014068	.	T	C	245.79	my_snp_filter	AC=1;AF=0.500;AN=2;BaseQRankSum=-0.747;ClippingRankSum=-0.747;DP=8;FS=0.000;MLEAC=1;MLEAF=0.500;MQ=60.00;MQ0=0;MQRankSum=-0.747;QD=30.72;ReadPosRankSum=-0.747	GT:AD:DP:GQ:PL	0/1:1,7:8:22:274,0,22
1	144481200	.	G	A	35.77	my_snp_filter	AC=1;AF=0.500;AN=2;BaseQRankSum=0.358;ClippingRankSum=1.231;DP=5;FS=3.979;MLEAC=1;MLEAF=0.500;MQ=60.00;MQ0=0;MQRankSum=0.358;QD=7.15;ReadPosRankSum=-1.231	GT:AD:DP:GQ:PL	0/1:3,2:5:64:64,0,118
1	144593877	.	A	G	91.77	my_snp_filter	AC=1;AF=0.500;AN=2;BaseQRankSum=0.358;ClippingRankSum=1.231;DP=5;FS=3.979;MLEAC=1;MLEAF=0.500;MQ=60.00;MQ0=0;MQRankSum=1.231;QD=18.35;ReadPosRankSum=0.358	GT:AD:DP:GQ:PL	0/1:2,3:5:99:120,0,228
1	144593881	.	A	C	91.77	my_snp_filter	AC=1;AF=0.500;AN=2;BaseQRankSum=0.358;ClippingRankSum=1.231;DP=5;FS=3.979;MLEAC=1;MLEAF=0.500;MQ=60.00;MQ0=0;MQRankSum=-0.358;QD=18.35;ReadPosRankSum=-1.231	GT:AD:DP:GQ:PL	0/1:2,3:5:99:120,0,228
1	144595943	.	A	G	124.77	my_snp_filter	AC=1;AF=0.500;AN=2;BaseQRankSum=0.000;ClippingRankSum=1.380;DP=6;FS=11.761;MLEAC=1;MLEAF=0.500;MQ=60.00;MQ0=0;MQRankSum=0.720;QD=20.79;ReadPosRankSum=0.720	GT:AD:DP:GQ:PL	0/1:2,4:6:67:153,0,67
1	144596438	.	T	C	135.77	my_snp_filter	AC=1;AF=0.500;AN=2;BaseQRankSum=-0.731;ClippingRankSum=0.731;DP=5;FS=0.000;MLEAC=1;MLEAF=0.500;MQ=60.00;MQ0=0;MQRankSum=0.731;QD=27.15;ReadPosRankSum=0.731	GT:AD:DP:GQ:PL	0/1:1,4:5:31:164,0,31
1	144598641	.	C	T	36.77	my_snp_filter	AC=1;AF=0.500;AN=2;BaseQRankSum=-1.026;ClippingRankSum=0.000;DP=4;FS=0.000;MLEAC=1;MLEAF=0.500;MQ=60.00;MQ0=0;MQRankSum=0.000;QD=9.19;ReadPosRankSum=-1.026	GT:AD:DP:GQ:PL	0/1:2,2:4:65:65,0,80
1	144598659	.	C	T	172.77	my_snp_filter	AC=1;AF=0.500;AN=2;BaseQRankSum=-0.198;ClippingRankSum=0.922;DP=7;FS=0.000;MLEAC=1;MLEAF=0.500;MQ=60.00;MQ0=0;MQRankSum=0.922;QD=24.68;ReadPosRankSum=1.495	GT:AD:DP:GQ:PL	0/1:2,5:7:69:201,0,69
1	144598755	.	G	A	254.77	my_snp_filter	AC=1;AF=0.500;AN=2;BaseQRankSum=1.179;ClippingRankSum=0.067;DP=9;FS=3.010;MLEAC=1;MLEAF=0.500;MQ=60.00;MQ0=0;MQRankSum=0.067;QD=28.31;ReadPosRankSum=0.067	GT:AD:DP:GQ:PL	0/1:2,7:9:59:283,0,59
1	144612173	.	A	G	55.74	PASS	AC=2;AF=1.00;AN=2;DP=2;FS=0.000;MLEAC=2;MLEAF=1.00;MQ=60.00;MQ0=0;QD=27.87	GT:AD:DP:GQ:PL	1/1:0,2:2:6:83,6,0
1	144829598	.	A	G	62.74	PASS	AC=2;AF=1.00;AN=2;DP=2;FS=0.000;MLEAC=2;MLEAF=1.00;MQ=60.00;MQ0=0;QD=31.37	GT:AD:DP:GQ:PL	1/1:0,2:2:6:90,6,0
1	144852476	.	T	C	60.74	PASS	AC=2;AF=1.00;AN=2;DP=2;FS=0.000;MLEAC=2;MLEAF=1.00;MQ=60.00;MQ0=0;QD=30.37	GT:AD:DP:GQ:PL	1/1:0,2:2:6:88,6,0
1	144886197	.	A	T	141.78	my_snp_filter	AC=1;AF=0.500;AN=2;BaseQRankSum=-0.736;ClippingRankSum=0.736;DP=6;FS=0.000;MLEAC=1;MLEAF=0.500;MQ=60.00;MQ0=0;MQRankSum=0.736;QD=23.63;ReadPosRankSum=-0.736	GT:AD:DP:GQ:PL	0/1:1,5:6:26:170,0,26
1	144912153	.	A	G	272.77	my_snp_filter	AC=1;AF=0.500;AN=2;BaseQRankSum=0.000;ClippingRankSum=1.239;DP=12;FS=0.000;MLEAC=1;MLEAF=0.500;MQ=60.00;MQ0=0;MQRankSum=1.239;QD=22.73;ReadPosRankSum=-0.289	GT:AD:DP:GQ:PL	0/1:4,8:12:99:301,0,133
1	144921918	.	C	T	225.77	my_snp_filter	AC=1;AF=0.500;AN=2;BaseQRankSum=-0.935;ClippingRankSum=-0.555;DP=13;FS=0.000;MLEAC=1;MLEAF=0.500;MQ=60.00;MQ0=0;MQRankSum=1.093;QD=17.37;ReadPosRankSum=0.377	GT:AD:DP:GQ:PL	0/1:6,7:13:99:254,0,215
1	144930596	.	C	A	21.80	LowQual;my_snp_filter	AC=1;AF=0.500;AN=2;BaseQRankSum=0.296;ClippingRankSum=-1.283;DP=13;FS=3.736;MLEAC=1;MLEAF=0.500;MQ=60.00;MQ0=0;MQRankSum=-1.086;QD=1.68;ReadPosRankSum=0.296	GT:AD:DP:GQ:PL	0/1:11,2:13:50:50,0,439
1	144931727	.	G	A	37.77	my_snp_filter	AC=1;AF=0.500;AN=2;BaseQRankSum=0.736;ClippingRankSum=0.736;DP=3;FS=0.000;MLEAC=1;MLEAF=0.500;MQ=60.00;MQ0=0;MQRankSum=0.736;QD=12.59;ReadPosRankSum=-0.736	GT:AD:DP:GQ:PL	0/1:1,2:3:32:66,0,32
1	144932220	.	G	T	100.28	PASS	AC=2;AF=1.00;AN=2;DP=3;FS=0.000;MLEAC=2;MLEAF=1.00;MQ=60.00;MQ0=0;QD=33.43	GT:AD:DP:GQ:PL	1/1:0,3:3:9:128,9,0
1	145013802	.	T	G	62.74	PASS	AC=2;AF=1.00;AN=2;DP=2;FS=0.000;MLEAC=2;MLEAF=1.00;MQ=60.00;MQ0=0;QD=31.37	GT:AD:DP:GQ:PL	1/1:0,2:2:6:90,6,0
1	145016914	.	A	C	58.74	PASS	AC=2;AF=1.00;AN=2;DP=2;FS=0.000;MLEAC=2;MLEAF=1.00;MQ=60.00;MQ0=0;QD=29.37	GT:AD:DP:GQ:PL	1/1:0,2:2:6:86,6,0
1	145018480	.	A	G	105.28	PASS	AC=2;AF=1.00;AN=2;DP=3;FS=0.000;MLEAC=2;MLEAF=1.00;MQ=60.00;MQ0=0;QD=32.93	GT:AD:DP:GQ:PL	1/1:0,3:3:9:133,9,0
1	145101004	.	C	T	62.74	PASS	AC=2;AF=1.00;AN=2;DP=2;FS=0.000;MLEAC=2;MLEAF=1.00;MQ=60.00;MQ0=0;QD=31.37	GT:AD:DP:GQ:PL	1/1:0,2:2:6:90,6,0
1	145103928	.	G	A	378.77	my_snp_filter	AC=1;AF=0.500;AN=2;BaseQRankSum=1.262;ClippingRankSum=0.092;DP=23;FS=1.674;MLEAC=1;MLEAF=0.500;MQ=60.00;MQ0=0;MQRankSum=-0.400;QD=16.47;ReadPosRankSum=0.400	GT:AD:DP:GQ:PL	0/1:12,11:23:99:407,0,417
1	145103947	.	T	C	718.77	PASS	AC=2;AF=1.00;AN=2;DP=18;FS=0.000;MLEAC=2;MLEAF=1.00;MQ=60.00;MQ0=0;QD=26.78	GT:AD:DP:GQ:PL	1/1:0,18:18:54:747,54,0
1	145104430	.	C	T	57.74	PASS	AC=2;AF=1.00;AN=2;DP=2;FS=0.000;MLEAC=2;MLEAF=1.00;MQ=60.00;MQ0=0;QD=28.87	GT:AD:DP:GQ:PL	1/1:0,2:2:6:85,6,0
1	145109549	.	G	T	739.77	PASS	AC=2;AF=1.00;AN=2;DP=18;FS=0.000;MLEAC=2;MLEAF=1.00;MQ=60.00;MQ0=0;QD=26.92	GT:AD:DP:GQ:PL	1/1:0,18:18:54:768,54,0
1	145109583	.	C	A	850.77	PASS	AC=2;AF=1.00;AN=2;DP=20;FS=0.000;MLEAC=2;MLEAF=1.00;MQ=60.00;MQ0=0;QD=28.64	GT:AD:DP:GQ:PL	1/1:0,20:20:60:879,60,0
1	145109973	.	T	G	62.74	PASS	AC=2;AF=1.00;AN=2;DP=2;FS=0.000;MLEAC=2;MLEAF=1.00;MQ=60.00;MQ0=0;QD=31.37	GT:AD:DP:GQ:PL	1/1:0,2:2:6:90,6,0
1	145110213	.	G	A	179.90	PASS	AC=2;AF=1.00;AN=2;DP=5;FS=0.000;MLEAC=2;MLEAF=1.00;MQ=60.00;MQ0=0;QD=29.67	GT:AD:DP:GQ:PL	1/1:0,5:5:15:208,15,0
1	145110238	.	A	G	140.03	PASS	AC=2;AF=1.00;AN=2;DP=4;FS=0.000;MLEAC=2;MLEAF=1.00;MQ=60.00;MQ0=0;QD=29.41	GT:AD:DP:GQ:PL	1/1:0,4:4:12:168,12,0
1	145111637	.	G	A	18.59	LowQual	AC=2;AF=1.00;AN=2;DP=1;FS=0.000;MLEAC=2;MLEAF=1.00;MQ=60.00;MQ0=0;QD=18.59	GT:AD:DP:GQ:PL	1/1:0,1:1:3:45,3,0
1	145111839	.	T	C	62.74	PASS	AC=2;AF=1.00;AN=2;DP=2;FS=0.000;MLEAC=2;MLEAF=1.00;MQ=60.00;MQ0=0;QD=31.37	GT:AD:DP:GQ:PL	1/1:0,2:2:6:90,6,0
1	145112287	.	T	C	88.28	PASS	AC=2;AF=1.00;AN=2;DP=3;FS=0.000;MLEAC=2;MLEAF=1.00;MQ=60.00;MQ0=0;QD=29.43	GT:AD:DP:GQ:PL	1/1:0,3:3:9:116,9,0
1	145112313	.	T	C	102.28	PASS	AC=2;AF=1.00;AN=2;DP=3;FS=0.000;MLEAC=2;MLEAF=1.00;MQ=60.00;MQ0=0;QD=34.09	GT:AD:DP:GQ:PL	1/1:0,3:3:9:130,9,0
1	145112414	.	T	C	1146.77	PASS	AC=2;AF=1.00;AN=2;DP=27;FS=0.000;MLEAC=2;MLEAF=1.00;MQ=60.00;MQ0=0;QD=30.77	GT:AD:DP:GQ:PL	1/1:0,27:27:81:1175,81,0
1	145112428	.	C	T	1292.77	PASS	AC=2;AF=1.00;AN=2;DP=30;FS=0.000;MLEAC=2;MLEAF=1.00;MQ=60.00;MQ0=0;QD=36.18	GT:AD:DP:GQ:PL	1/1:0,30:30:90:1321,90,0
1	145112485	.	C	T	1460.77	PASS	AC=2;AF=1.00;AN=2;DP=34;FS=0.000;MLEAC=2;MLEAF=1.00;MQ=60.00;MQ0=0;QD=26.42	GT:AD:DP:GQ:PL	1/1:0,34:34:99:1489,102,0
1	145113251	.	C	A	141.03	PASS	AC=2;AF=1.00;AN=2;DP=4;FS=0.000;MLEAC=2;MLEAF=1.00;MQ=60.00;MQ0=0;QD=32.99	GT:AD:DP:GQ:PL	1/1:0,4:4:12:169,12,0
1	145113274	.	G	A	93.28	PASS	AC=2;AF=1.00;AN=2;DP=3;FS=0.000;MLEAC=2;MLEAF=1.00;MQ=60.00;MQ0=0;QD=31.09	GT:AD:DP:GQ:PL	1/1:0,3:3:9:121,9,0
1	145113684	.	G	A	62.74	PASS	AC=2;AF=1.00;AN=2;DP=2;FS=0.000;MLEAC=2;MLEAF=1.00;MQ=60.00;MQ0=0;QD=31.37	GT:AD:DP:GQ:PL	1/1:0,2:2:6:90,6,0
1	145114153	.	T	A	48.74	PASS	AC=2;AF=1.00;AN=2;DP=2;FS=0.000;MLEAC=2;MLEAF=1.00;MQ=60.00;MQ0=0;QD=24.37	GT:AD:DP:GQ:PL	1/1:0,2:2:6:76,6,0
1	145114600	.	A	G	141.03	PASS	AC=2;AF=1.00;AN=2;DP=4;FS=0.000;MLEAC=2;MLEAF=1.00;MQ=60.00;MQ0=0;QD=28.53	GT:AD:DP:GQ:PL	1/1:0,4:4:12:169,12,0
1	145114628	.	C	G	16.83	LowQual	AC=2;AF=1.00;AN=2;DP=2;FS=0.000;MLEAC=2;MLEAF=1.00;MQ=60.00;MQ0=0;QD=8.42	GT:AD:DP:GQ:PL	1/1:0,2:2:6:44,6,0
1	145115810	.	A	G	1125.77	PASS	AC=2;AF=1.00;AN=2;DP=27;FS=0.000;MLEAC=2;MLEAF=1.00;MQ=60.00;MQ0=0;QD=23.75	GT:AD:DP:GQ:PL	1/1:0,27:27:81:1154,81,0
1	145116027	.	T	C	1163.77	PASS	AC=2;AF=1.00;AN=2;DP=29;FS=0.000;MLEAC=2;MLEAF=1.00;MQ=60.00;MQ0=0;QD=27.98	GT:AD:DP:GQ:PL	1/1:0,29:29:87:1192,87,0
1	145116311	.	G	T	82.28	PASS	AC=2;AF=1.00;AN=2;DP=3;FS=0.000;MLEAC=2;MLEAF=1.00;MQ=60.00;MQ0=0;QD=27.43	GT:AD:DP:GQ:PL	1/1:0,3:3:9:110,9,0
1	145116429	.	A	G	907.77	PASS	AC=2;AF=1.00;AN=2;DP=22;FS=0.000;MLEAC=2;MLEAF=1.00;MQ=60.00;MQ0=0;QD=32.97	GT:AD:DP:GQ:PL	1/1:0,22:22:66:936,66,0
1	145116679	.	T	C	664.77	PASS	AC=2;AF=1.00;AN=2;DP=16;FS=0.000;MLEAC=2;MLEAF=1.00;MQ=60.00;MQ0=0;QD=35.92	GT:AD:DP:GQ:PL	1/1:0,16:16:48:693,48,0
1	145116798	.	G	A	595.77	PASS	AC=2;AF=1.00;AN=2;DP=16;FS=0.000;MLEAC=2;MLEAF=1.00;MQ=60.00;MQ0=0;QD=36.03	GT:AD:DP:GQ:PL	1/1:0,16:16:48:624,48,0
1	145116833	.	C	T	1016.77	PASS	AC=2;AF=1.00;AN=2;DP=25;FS=0.000;MLEAC=2;MLEAF=1.00;MQ=60.00;MQ0=0;QD=30.22	GT:AD:DP:GQ:PL	1/1:0,25:25:75:1045,75,0
1	145116948	.	C	T	401.77	PASS	AC=2;AF=1.00;AN=2;DP=10;FS=0.000;MLEAC=2;MLEAF=1.00;MQ=60.00;MQ0=0;QD=23.55	GT:AD:DP:GQ:PL	1/1:0,10:10:30:430,30,0
1	145117448	.	G	A	446.77	PASS	AC=2;AF=1.00;AN=2;DP=11;FS=0.000;MLEAC=2;MLEAF=1.00;MQ=60.00;MQ0=0;QD=30.90	GT:AD:DP:GQ:PL	1/1:0,11:11:33:475,33,0
1	145117589	.	C	A	309.78	PASS	AC=2;AF=1.00;AN=2;DP=8;FS=0.000;MLEAC=2;MLEAF=1.00;MQ=60.00;MQ0=0;QD=28.45	GT:AD:DP:GQ:PL	1/1:0,8:8:24:338,24,0
1	145117719	.	G	T	185.90	PASS	AC=2;AF=1.00;AN=2;DP=5;FS=0.000;MLEAC=2;MLEAF=1.00;MQ=60.00;MQ0=0;QD=31.35	GT:AD:DP:GQ:PL	1/1:0,5:5:15:214,15,0
1	145118171	.	G	A	58.74	PASS	AC=2;AF=1.00;AN=2;DP=2;FS=0.000;MLEAC=2;MLEAF=1.00;MQ=60.00;MQ0=0;QD=29.37	GT:AD:DP:GQ:PL	1/1:0,2:2:6:86,6,0
1	145277457	.	A	G	1123.77	PASS	AC=2;AF=1.00;AN=2;DP=26;FS=0.000;MLEAC=2;MLEAF=1.00;MQ=60.00;MQ0=0;QD=32.76	GT:AD:DP:GQ:PL	1/1:0,26:26:78:1152,78,0
1	145277469	.	G	A	1123.77	PASS	AC=2;AF=1.00;AN=2;DP=26;FS=0.000;MLEAC=2;MLEAF=1.00;MQ=60.00;MQ0=0;QD=24.89	GT:AD:DP:GQ:PL	1/1:0,26:26:78:1152,78,0
1	145277481	.	A	G	539.77	PASS	AC=2;AF=1.00;AN=2;DP=13;FS=0.000;MLEAC=2;MLEAF=1.00;MQ=60.00;MQ0=0;QD=32.06	GT:AD:DP:GQ:PL	1/1:0,13:13:39:568,39,0
1	145281613	.	C	A	21.80	LowQual;my_snp_filter	AC=1;AF=0.500;AN=2;BaseQRankSum=-0.967;ClippingRankSum=1.182;DP=12;FS=0.000;MLEAC=1;MLEAF=0.500;MQ=60.00;MQ0=0;MQRankSum=0.537;QD=1.82;ReadPosRankSum=0.322	GT:AD:DP:GQ:PL	0/1:10,2:12:50:50,0,396
1	145281780	.	T	A	49.77	my_snp_filter	AC=1;AF=0.500;AN=2;BaseQRankSum=0.736;ClippingRankSum=-0.736;DP=3;FS=4.771;MLEAC=1;MLEAF=0.500;MQ=60.00;MQ0=0;MQRankSum=-0.736;QD=16.59;ReadPosRankSum=0.736	GT:AD:DP:GQ:PL	0/1:1,2:3:35:78,0,35
1	145282799	.	G	A	82.77	my_snp_filter	AC=1;AF=0.500;AN=2;BaseQRankSum=-1.537;ClippingRankSum=0.406;DP=6;FS=0.000;MLEAC=1;MLEAF=0.500;MQ=60.00;MQ0=0;MQRankSum=0.988;QD=13.79;ReadPosRankSum=-0.406	GT:AD:DP:GQ:PL	0/1:3,3:6:99:111,0,116
1	145291108	.	A	C	103.28	PASS	AC=2;AF=1.00;AN=2;DP=3;FS=0.000;MLEAC=2;MLEAF=1.00;MQ=60.00;MQ0=0;QD=34.43	GT:AD:DP:GQ:PL	1/1:0,3:3:9:131,9,0
1	145292442	.	G	T	44.77	my_snp_filter	AC=1;AF=0.500;AN=2;BaseQRankSum=0.358;ClippingRankSum=-0.358;DP=5;FS=0.000;MLEAC=1;MLEAF=0.500;MQ=60.00;MQ0=0;MQRankSum=0.358;QD=8.95;ReadPosRankSum=0.358	GT:AD:DP:GQ:PL	0/1:3,2:5:73:73,0,107
1	145367153	.	A	C	58.74	PASS	AC=2;AF=1.00;AN=2;DP=2;FS=0.000;MLEAC=2;MLEAF=1.00;MQ=60.00;MQ0=0;QD=29.37	GT:AD:DP:GQ:PL	1/1:0,2:2:6:86,6,0
1	145368461	.	A	C	46.77	my_snp_filter	AC=1;AF=0.500;AN=2;BaseQRankSum=1.231;ClippingRankSum=-1.231;DP=5;FS=3.979;MLEAC=1;MLEAF=0.500;MQ=60.00;MQ0=0;MQRankSum=0.358;QD=9.35;ReadPosRankSum=1.231	GT:AD:DP:GQ:PL	0/1:3,2:5:75:75,0,117
1	145368837	.	C	A	153.77	my_snp_filter	AC=1;AF=0.500;AN=2;BaseQRankSum=-0.684;ClippingRankSum=-0.956;DP=8;FS=0.000;MLEAC=1;MLEAF=0.500;MQ=60.00;MQ0=0;MQRankSum=0.322;QD=19.22;ReadPosRankSum=0.684	GT:AD:DP:GQ:PL	0/1:3,5:8:99:182,0,109
1	145438578	.	C	A	776.77	PASS	AC=2;AF=1.00;AN=2;DP=19;FS=0.000;MLEAC=2;MLEAF=1.00;MQ=60.00;MQ0=0;QD=33.12	GT:AD:DP:GQ:PL	1/1:0,19:19:57:805,57,0
1	145440086	.	C	T	747.77	my_snp_filter	AC=1;AF=0.500;AN=2;BaseQRankSum=0.423;ClippingRankSum=-1.386;DP=44;FS=1.154;MLEAC=1;MLEAF=0.500;MQ=60.00;MQ0=0;MQRankSum=0.070;QD=16.99;ReadPosRankSum=0.893	GT:AD:DP:GQ:PL	0/1:23,21:44:99:776,0,884
1	145441620	.	T	C	1864.77	PASS	AC=2;AF=1.00;AN=2;DP=43;FS=0.000;MLEAC=2;MLEAF=1.00;MQ=60.00;MQ0=0;QD=30.63	GT:AD:DP:GQ:PL	1/1:0,43:43:99:1893,129,0
1	145442254	.	G	C	2647.77	PASS	AC=2;AF=1.00;AN=2;DP=51;FS=0.000;MLEAC=2;MLEAF=1.00;MQ=60.00;MQ0=0;QD=34.14	GT:AD:DP:GQ:PL	1/1:0,51:51:99:2676,184,0
1	145442264	.	T	A	2647.77	PASS	AC=2;AF=1.00;AN=2;DP=49;FS=0.000;MLEAC=2;MLEAF=1.00;MQ=60.00;MQ0=0;QD=27.90	GT:AD:DP:GQ:PL	1/1:0,49:49:99:2676,184,0
1	145510376	.	A	G	230.84	PASS	AC=2;AF=1.00;AN=2;DP=6;FS=0.000;MLEAC=2;MLEAF=1.00;MQ=60.00;MQ0=0;QD=33.85	GT:AD:DP:GQ:PL	1/1:0,6:6:18:259,18,0
1	145513016	.	A	G	35.77	my_snp_filter	AC=1;AF=0.500;AN=2;BaseQRankSum=-0.572;ClippingRankSum=1.067;DP=8;FS=3.680;MLEAC=1;MLEAF=0.500;MQ=60.00;MQ0=0;MQRankSum=-0.572;QD=4.47;ReadPosRankSum=0.000	GT:AD:DP:GQ:PL	0/1:6,2:8:64:64,0,417
1	145513017	.	A	G	92.77	my_snp_filter	AC=1;AF=0.500;AN=2;BaseQRankSum=0.000;ClippingRankSum=-0.421;DP=8;FS=3.136;MLEAC=1;MLEAF=0.500;MQ=60.00;MQ0=0;MQRankSum=0.421;QD=11.60;ReadPosRankSum=-0.421	GT:AD:DP:GQ:PL	0/1:4,4:8:99:121,0,154
1	145513031	.	A	G	30.77	my_snp_filter	AC=1;AF=0.500;AN=2;BaseQRankSum=-0.067;ClippingRankSum=-1.179;DP=9;FS=0.000;MLEAC=1;MLEAF=0.500;MQ=60.00;MQ0=0;MQRankSum=1.179;QD=3.42;ReadPosRankSum=1.179	GT:AD:DP:GQ:PL	0/1:7,2:9:59:59,0,275
1	145586309	.	C	T	530.77	PASS	AC=2;AF=1.00;AN=2;DP=13;FS=0.000;MLEAC=2;MLEAF=1.00;MQ=60.00;MQ0=0;QD=36.06	GT:AD:DP:GQ:PL	1/1:0,13:13:39:559,39,0
1	145586403	.	G	T	492.77	PASS	AC=2;AF=1.00;AN=2;DP=12;FS=0.000;MLEAC=2;MLEAF=1.00;MQ=60.00;MQ0=0;QD=29.62	GT:AD:DP:GQ:PL	1/1:0,12:12:36:521,36,0
1	145689028	.	A	G	57.74	PASS	AC=2;AF=1.00;AN=2;DP=2;FS=0.000;MLEAC=2;MLEAF=1.00;MQ=60.00;MQ0=0;QD=28.87	GT:AD:DP:GQ:PL	1/1:0,2:2:6:85,6,0
1	145689566	.	A	G	49.77	my_snp_filter	AC=1;AF=0.500;AN=2;BaseQRankSum=1.026;ClippingRankSum=0.000;DP=4;FS=0.000;MLEAC=1;MLEAF=0.500;MQ=60.00;MQ0=0;MQRankSum=0.000;QD=12.44;ReadPosRankSum=0.000	GT:AD:DP:GQ:PL	0/1:2,2:4:78:78,0,159
1	145689568	.	A	G	49.77	my_snp_filter	AC=1;AF=0.500;AN=2;BaseQRankSum=1.026;ClippingRankSum=0.000;DP=4;FS=0.000;MLEAC=1;MLEAF=0.500;MQ=60.00;MQ0=0;MQRankSum=1.026;QD=12.44;ReadPosRankSum=0.000	GT:AD:DP:GQ:PL	0/1:2,2:4:78:78,0,159
1	145689717	.	A	G	45.77	my_snp_filter	AC=1;AF=0.500;AN=2;BaseQRankSum=0.358;ClippingRankSum=0.358;DP=5;FS=3.979;MLEAC=1;MLEAF=0.500;MQ=60.00;MQ0=0;MQRankSum=-1.231;QD=9.15;ReadPosRankSum=0.358	GT:AD:DP:GQ:PL	0/1:3,2:5:74:74,0,113
1	146215111	.	G	A	91.77	my_snp_filter	AC=1;AF=0.500;AN=2;BaseQRankSum=0.358;ClippingRankSum=-0.358;DP=5;FS=3.979;MLEAC=1;MLEAF=0.500;MQ=60.00;MQ0=0;MQRankSum=-0.358;QD=18.35;ReadPosRankSum=1.231	GT:AD:DP:GQ:PL	0/1:2,3:5:99:120,0,139
1	146215113	.	G	A	91.77	my_snp_filter	AC=1;AF=0.500;AN=2;BaseQRankSum=1.231;ClippingRankSum=0.358;DP=5;FS=3.979;MLEAC=1;MLEAF=0.500;MQ=60.00;MQ0=0;MQRankSum=-0.358;QD=18.35;ReadPosRankSum=1.231	GT:AD:DP:GQ:PL	0/1:2,3:5:99:120,0,139
1	146215138	.	A	G	192.77	my_snp_filter	AC=1;AF=0.500;AN=2;BaseQRankSum=-1.067;ClippingRankSum=1.067;DP=8;FS=6.021;MLEAC=1;MLEAF=0.500;MQ=60.00;MQ0=0;MQRankSum=0.000;QD=24.10;ReadPosRankSum=0.000	GT:AD:DP:GQ:PL	0/1:2,6:8:65:221,0,65
1	146398489	.	G	T	40.77	my_snp_filter	AC=1;AF=0.500;AN=2;BaseQRankSum=-1.380;ClippingRankSum=0.720;DP=6;FS=0.000;MLEAC=1;MLEAF=0.500;MQ=60.00;MQ0=0;MQRankSum=0.000;QD=6.79;ReadPosRankSum=1.380	GT:AD:DP:GQ:PL	0/1:4,2:6:69:69,0,163
1	146629691	.	C	A	124.77	my_snp_filter	AC=1;AF=0.500;AN=2;BaseQRankSum=0.550;ClippingRankSum=-0.550;DP=7;FS=0.000;MLEAC=1;MLEAF=0.500;MQ=60.00;MQ0=0;MQRankSum=0.000;QD=17.82;ReadPosRankSum=0.550	GT:AD:DP:GQ:PL	0/1:3,4:7:99:153,0,106
1	146647083	.	A	G	56.74	PASS	AC=2;AF=1.00;AN=2;DP=2;FS=0.000;MLEAC=2;MLEAF=1.00;MQ=60.00;MQ0=0;QD=28.37	GT:AD:DP:GQ:PL	1/1:0,2:2:6:84,6,0
1	146649064	.	G	A	140.03	PASS	AC=2;AF=1.00;AN=2;DP=4;FS=0.000;MLEAC=2;MLEAF=1.00;MQ=60.00;MQ0=0;QD=31.40	GT:AD:DP:GQ:PL	1/1:0,4:4:12:168,12,0
1	146649854	.	C	T	102.28	PASS	AC=2;AF=1.00;AN=2;DP=3;FS=0.000;MLEAC=2;MLEAF=1.00;MQ=60.00;MQ0=0;QD=34.09	GT:AD:DP:GQ:PL	1/1:0,3:3:9:130,9,0
1	146714392	.	G	C	165.84	PASS	AC=2;AF=1.00;AN=2;DP=6;FS=0.000;MLEAC=2;MLEAF=1.00;MQ=60.00;MQ0=0;QD=27.64	GT:AD:DP:GQ:PL	1/1:0,6:6:18:194,18,0
1	146740576	.	G	A	61.74	PASS	AC=2;AF=1.00;AN=2;DP=2;FS=0.000;MLEAC=2;MLEAF=1.00;MQ=60.00;MQ0=0;QD=30.87	GT:AD:DP:GQ:PL	1/1:0,2:2:6:89,6,0
1	146746622	.	T	C	54.74	PASS	AC=2;AF=1.00;AN=2;DP=2;FS=0.000;MLEAC=2;MLEAF=1.00;MQ=60.00;MQ0=0;QD=27.37	GT:AD:DP:GQ:PL	1/1:0,2:2:6:82,6,0
1	146751782	.	A	C	668.77	PASS	AC=2;AF=1.00;AN=2;DP=16;FS=0.000;MLEAC=2;MLEAF=1.00;MQ=60.00;MQ0=0;QD=27.22	GT:AD:DP:GQ:PL	1/1:0,16:16:48:697,48,0
1	146767149	.	G	T	323.78	PASS	AC=2;AF=1.00;AN=2;DP=8;FS=0.000;MLEAC=2;MLEAF=1.00;MQ=60.00;MQ0=0;QD=26.86	GT:AD:DP:GQ:PL	1/1:0,8:8:24:352,24,0
1	146767320	.	A	G	550.77	PASS	AC=2;AF=1.00;AN=2;DP=13;FS=0.000;MLEAC=2;MLEAF=1.00;MQ=60.00;MQ0=0;QD=29.43	GT:AD:DP:GQ:PL	1/1:0,13:13:39:579,39,0
1	146767353	.	G	A	399.77	PASS	AC=2;AF=1.00;AN=2;DP=10;FS=0.000;MLEAC=2;MLEAF=1.00;MQ=60.00;MQ0=0;QD=25.53	GT:AD:DP:GQ:PL	1/1:0,10:10:30:428,30,0
1	147092112	.	G	A	52.77	my_snp_filter	AC=1;AF=0.500;AN=2;BaseQRankSum=0.736;ClippingRankSum=0.736;DP=3;FS=0.000;MLEAC=1;MLEAF=0.500;MQ=60.00;MQ0=0;MQRankSum=0.736;QD=17.59;ReadPosRankSum=0.736	GT:AD:DP:GQ:PL	0/1:1,2:3:37:81,0,37
1	147096794	.	A	G	57.74	PASS	AC=2;AF=1.00;AN=2;DP=2;FS=0.000;MLEAC=2;MLEAF=1.00;MQ=60.00;MQ0=0;QD=28.87	GT:AD:DP:GQ:PL	1/1:0,2:2:6:85,6,0
1	147096828	.	C	G	60.74	PASS	AC=2;AF=1.00;AN=2;DP=2;FS=0.000;MLEAC=2;MLEAF=1.00;MQ=60.00;MQ0=0;QD=30.37	GT:AD:DP:GQ:PL	1/1:0,2:2:6:88,6,0
1	147102157	.	T	C	120.03	PASS	AC=2;AF=1.00;AN=2;DP=4;FS=0.000;MLEAC=2;MLEAF=1.00;MQ=60.00;MQ0=0;QD=30.01	GT:AD:DP:GQ:PL	1/1:0,4:4:12:148,12,0
1	147107893	.	A	G	55.74	PASS	AC=2;AF=1.00;AN=2;DP=2;FS=0.000;MLEAC=2;MLEAF=1.00;MQ=60.00;MQ0=0;QD=27.87	GT:AD:DP:GQ:PL	1/1:0,2:2:6:83,6,0
1	147107915	.	A	G	18.59	LowQual	AC=2;AF=1.00;AN=2;DP=1;FS=0.000;MLEAC=2;MLEAF=1.00;MQ=60.00;MQ0=0;QD=18.59	GT:AD:DP:GQ:PL	1/1:0,1:1:3:45,3,0
1	147121977	.	C	T	438.77	PASS	AC=2;AF=1.00;AN=2;DP=11;FS=0.000;MLEAC=2;MLEAF=1.00;MQ=60.00;MQ0=0;QD=27.23	GT:AD:DP:GQ:PL	1/1:0,11:11:33:467,33,0
1	147124310	.	T	G	99.28	PASS	AC=2;AF=1.00;AN=2;DP=3;FS=0.000;MLEAC=2;MLEAF=1.00;MQ=60.00;MQ0=0;QD=33.09	GT:AD:DP:GQ:PL	1/1:0,3:3:9:127,9,0
1	148009510	.	G	A	138.77	my_snp_filter	AC=1;AF=0.500;AN=2;BaseQRankSum=0.796;ClippingRankSum=-1.286;DP=16;FS=0.000;MLEAC=1;MLEAF=0.500;MQ=60.00;MQ0=0;MQRankSum=-1.653;QD=8.67;ReadPosRankSum=2.756	GT:AD:DP:GQ:PL	0/1:10,5:15:99:167,0,361
1	148556676	.	C	G	52.77	my_snp_filter	AC=1;AF=0.500;AN=2;BaseQRankSum=0.736;ClippingRankSum=0.736;DP=3;FS=0.000;MLEAC=1;MLEAF=0.500;MQ=60.00;MQ0=0;MQRankSum=0.736;QD=17.59;ReadPosRankSum=0.736	GT:AD:DP:GQ:PL	0/1:1,2:3:34:81,0,34
1	148556752	.	A	C	168.77	my_snp_filter	AC=1;AF=0.500;AN=2;BaseQRankSum=-0.736;ClippingRankSum=0.736;DP=6;FS=0.000;MLEAC=1;MLEAF=0.500;MQ=60.00;MQ0=0;MQRankSum=0.736;QD=28.13;ReadPosRankSum=-0.736	GT:AD:DP:GQ:PL	0/1:1,5:6:28:197,0,28
1	148557677	.	A	G	51.77	my_snp_filter	AC=1;AF=0.500;AN=2;BaseQRankSum=0.736;ClippingRankSum=0.736;DP=3;FS=0.000;MLEAC=1;MLEAF=0.500;MQ=60.00;MQ0=0;MQRankSum=-0.736;QD=17.26;ReadPosRankSum=0.736	GT:AD:DP:GQ:PL	0/1:1,2:3:33:80,0,33
1	149094638	.	T	C	49.77	my_snp_filter	AC=1;AF=0.500;AN=2;BaseQRankSum=-0.736;ClippingRankSum=0.736;DP=3;FS=0.000;MLEAC=1;MLEAF=0.500;MQ=60.00;MQ0=0;MQRankSum=-0.736;QD=16.59;ReadPosRankSum=0.736	GT:AD:DP:GQ:PL	0/1:1,2:3:36:78,0,36
1	149214915	.	T	C	18.59	LowQual	AC=2;AF=1.00;AN=2;DP=1;FS=0.000;MLEAC=2;MLEAF=1.00;MQ=60.00;MQ0=0;QD=18.59	GT:AD:DP:GQ:PL	1/1:0,1:1:3:45,3,0
1	149214923	.	G	A	18.59	LowQual	AC=2;AF=1.00;AN=2;DP=1;FS=0.000;MLEAC=2;MLEAF=1.00;MQ=60.00;MQ0=0;QD=18.59	GT:AD:DP:GQ:PL	1/1:0,1:1:3:45,3,0
1	149258258	.	C	G	62.74	PASS	AC=2;AF=1.00;AN=2;DP=2;FS=0.000;MLEAC=2;MLEAF=1.00;MQ=60.00;MQ0=0;QD=31.37	GT:AD:DP:GQ:PL	1/1:0,2:2:6:90,6,0
1	149258267	.	C	T	62.74	PASS	AC=2;AF=1.00;AN=2;DP=2;FS=0.000;MLEAC=2;MLEAF=1.00;MQ=60.00;MQ0=0;QD=31.37	GT:AD:DP:GQ:PL	1/1:0,2:2:6:90,6,0
1	149280582	.	A	G	62.74	PASS	AC=2;AF=1.00;AN=2;DP=2;FS=0.000;MLEAC=2;MLEAF=1.00;MQ=60.00;MQ0=0;QD=31.37	GT:AD:DP:GQ:PL	1/1:0,2:2:6:90,6,0
1	149290301	.	T	C	62.74	PASS	AC=2;AF=1.00;AN=2;DP=2;FS=0.000;MLEAC=2;MLEAF=1.00;MQ=60.00;MQ0=0;QD=31.37	GT:AD:DP:GQ:PL	1/1:0,2:2:6:90,6,0
1	149783242	.	C	G	54.74	PASS	AC=2;AF=1.00;AN=2;DP=2;FS=0.000;MLEAC=2;MLEAF=1.00;MQ=60.00;MQ0=0;QD=27.37	GT:AD:DP:GQ:PL	1/1:0,2:2:6:82,6,0
1	149817038	.	T	C	115.77	my_snp_filter	AC=1;AF=0.500;AN=2;BaseQRankSum=-0.550;ClippingRankSum=0.550;DP=7;FS=0.000;MLEAC=1;MLEAF=0.500;MQ=60.00;MQ0=0;MQRankSum=-0.550;QD=16.54;ReadPosRankSum=-0.550	GT:AD:DP:GQ:PL	0/1:3,4:7:99:144,0,105
1	149817508	.	T	C	126.77	my_snp_filter	AC=1;AF=0.500;AN=2;BaseQRankSum=0.731;ClippingRankSum=0.731;DP=5;FS=3.979;MLEAC=1;MLEAF=0.500;MQ=60.00;MQ0=0;MQRankSum=0.731;QD=25.35;ReadPosRankSum=0.731	GT:AD:DP:GQ:PL	0/1:1,4:5:28:155,0,28
1	149856350	.	C	T	123.77	my_snp_filter	AC=1;AF=0.500;AN=2;BaseQRankSum=0.000;ClippingRankSum=-0.720;DP=6;FS=0.000;MLEAC=1;MLEAF=0.500;MQ=60.00;MQ0=0;MQRankSum=-0.720;QD=20.63;ReadPosRankSum=0.720	GT:AD:DP:GQ:PL	0/1:2,4:6:63:152,0,63
1	149871905	.	G	C	124.77	my_snp_filter	AC=1;AF=0.500;AN=2;BaseQRankSum=0.937;ClippingRankSum=-0.937;DP=7;FS=3.680;MLEAC=1;MLEAF=0.500;MQ=60.00;MQ0=0;MQRankSum=0.550;QD=17.82;ReadPosRankSum=0.937	GT:AD:DP:GQ:PL	0/1:3,4:7:99:153,0,106
1	149914683	.	G	A	18.59	LowQual	AC=2;AF=1.00;AN=2;DP=1;FS=0.000;MLEAC=2;MLEAF=1.00;MQ=60.00;MQ0=0;QD=18.59	GT:AD:DP:GQ:PL	1/1:0,1:1:3:45,3,0
1	150276872	.	A	G	52.77	my_snp_filter	AC=1;AF=0.500;AN=2;BaseQRankSum=0.736;ClippingRankSum=-0.736;DP=3;FS=0.000;MLEAC=1;MLEAF=0.500;MQ=60.00;MQ0=0;MQRankSum=-0.736;QD=17.59;ReadPosRankSum=0.736	GT:AD:DP:GQ:PL	0/1:1,2:3:36:81,0,36
1	150281941	.	A	G	51.77	my_snp_filter	AC=1;AF=0.500;AN=2;BaseQRankSum=0.736;ClippingRankSum=0.736;DP=3;FS=0.000;MLEAC=1;MLEAF=0.500;MQ=60.00;MQ0=0;MQRankSum=0.736;QD=17.26;ReadPosRankSum=-0.736	GT:AD:DP:GQ:PL	0/1:1,2:3:36:80,0,36
1	150300896	.	G	A	125.77	my_snp_filter	AC=1;AF=0.500;AN=2;BaseQRankSum=1.435;ClippingRankSum=-0.231;DP=19;FS=0.000;MLEAC=1;MLEAF=0.500;MQ=60.00;MQ0=0;MQRankSum=0.324;QD=6.62;ReadPosRankSum=1.157	GT:AD:DP:GQ:PL	0/1:14,5:19:99:154,0,548
1	150319762	.	A	G	45.77	my_snp_filter	AC=1;AF=0.500;AN=2;BaseQRankSum=0.736;ClippingRankSum=0.736;DP=3;FS=0.000;MLEAC=1;MLEAF=0.500;MQ=60.00;MQ0=0;MQRankSum=-0.736;QD=15.26;ReadPosRankSum=0.736	GT:AD:DP:GQ:PL	0/1:1,2:3:33:74,0,33
1	150320570	.	G	C	107.28	PASS	AC=2;AF=1.00;AN=2;DP=3;FS=0.000;MLEAC=2;MLEAF=1.00;MQ=60.00;MQ0=0;QD=30.79	GT:AD:DP:GQ:PL	1/1:0,3:3:9:135,9,0
1	150320571	.	C	T	107.28	PASS	AC=2;AF=1.00;AN=2;DP=3;FS=0.000;MLEAC=2;MLEAF=1.00;MQ=60.00;MQ0=0;QD=32.10	GT:AD:DP:GQ:PL	1/1:0,3:3:9:135,9,0
1	150320717	.	G	A	48.77	my_snp_filter	AC=1;AF=0.500;AN=2;BaseQRankSum=0.736;ClippingRankSum=-0.736;DP=3;FS=4.771;MLEAC=1;MLEAF=0.500;MQ=60.00;MQ0=0;MQRankSum=-0.736;QD=16.26;ReadPosRankSum=0.736	GT:AD:DP:GQ:PL	0/1:1,2:3:28:77,0,28
1	150321066	.	T	G	46.77	my_snp_filter	AC=1;AF=0.500;AN=2;BaseQRankSum=1.026;ClippingRankSum=0.000;DP=4;FS=4.771;MLEAC=1;MLEAF=0.500;MQ=60.00;MQ0=0;MQRankSum=0.000;QD=11.69;ReadPosRankSum=0.000	GT:AD:DP:GQ:PL	0/1:2,2:4:68:75,0,68
1	150339290	.	C	A	62.74	PASS	AC=2;AF=1.00;AN=2;DP=2;FS=0.000;MLEAC=2;MLEAF=1.00;MQ=60.00;MQ0=0;QD=31.37	GT:AD:DP:GQ:PL	1/1:0,2:2:6:90,6,0
1	150429992	.	G	T	63.77	my_snp_filter	AC=1;AF=0.500;AN=2;BaseQRankSum=-1.173;ClippingRankSum=-0.320;DP=26;FS=5.142;MLEAC=1;MLEAF=0.500;MQ=60.00;MQ0=0;MQRankSum=0.746;QD=2.45;ReadPosRankSum=0.178	GT:AD:DP:GQ:PL	0/1:22,4:26:92:92,0,839
1	150445819	.	A	G	657.77	my_snp_filter	AC=1;AF=0.500;AN=2;BaseQRankSum=0.953;ClippingRankSum=-0.529;DP=20;FS=2.935;MLEAC=1;MLEAF=0.500;MQ=60.00;MQ0=0;MQRankSum=-1.588;QD=32.89;ReadPosRankSum=0.529	GT:AD:DP:GQ:PL	0/1:3,17:20:72:686,0,72
1	150446067	.	C	T	184.78	my_snp_filter	AC=1;AF=0.500;AN=2;BaseQRankSum=-0.742;ClippingRankSum=0.742;DP=7;FS=0.000;MLEAC=1;MLEAF=0.500;MQ=60.00;MQ0=0;MQRankSum=-0.742;QD=26.40;ReadPosRankSum=-0.742	GT:AD:DP:GQ:PL	0/1:1,6:7:24:213,0,24
1	150447398	.	A	G	44.77	my_snp_filter	AC=1;AF=0.500;AN=2;BaseQRankSum=1.231;ClippingRankSum=0.358;DP=5;FS=0.000;MLEAC=1;MLEAF=0.500;MQ=60.00;MQ0=0;MQRankSum=0.358;QD=8.95;ReadPosRankSum=0.358	GT:AD:DP:GQ:PL	0/1:3,2:5:73:73,0,115
1	150447462	.	C	T	148.03	PASS	AC=2;AF=1.00;AN=2;DP=5;FS=0.000;MLEAC=2;MLEAF=1.00;MQ=60.00;MQ0=0;QD=29.61	GT:AD:DP:GQ:PL	1/1:0,4:4:12:176,12,0
1	150448019	.	G	A	193.90	PASS	AC=2;AF=1.00;AN=2;DP=5;FS=0.000;MLEAC=2;MLEAF=1.00;MQ=60.00;MQ0=0;QD=30.97	GT:AD:DP:GQ:PL	1/1:0,5:5:15:222,15,0
1	150448327	.	T	C	107.28	PASS	AC=2;AF=1.00;AN=2;DP=3;FS=0.000;MLEAC=2;MLEAF=1.00;MQ=60.00;MQ0=0;QD=28.43	GT:AD:DP:GQ:PL	1/1:0,3:3:9:135,9,0
1	150477061	.	C	T	101.28	PASS	AC=2;AF=1.00;AN=2;DP=3;FS=0.000;MLEAC=2;MLEAF=1.00;MQ=60.00;MQ0=0;QD=33.76	GT:AD:DP:GQ:PL	1/1:0,3:3:9:129,9,0
1	150547747	.	G	A	1484.77	PASS	AC=2;AF=1.00;AN=2;DP=35;FS=0.000;MLEAC=2;MLEAF=1.00;MQ=60.00;MQ0=0;QD=34.55	GT:AD:DP:GQ:PL	1/1:0,35:35:99:1513,105,0
1	150555588	.	A	C	62.74	PASS	AC=2;AF=1.00;AN=2;DP=2;FS=0.000;MLEAC=2;MLEAF=1.00;MQ=60.00;MQ0=0;QD=31.37	GT:AD:DP:GQ:PL	1/1:0,2:2:6:90,6,0
1	150555987	.	C	T	61.74	PASS	AC=2;AF=1.00;AN=2;DP=2;FS=0.000;MLEAC=2;MLEAF=1.00;MQ=60.00;MQ0=0;QD=30.87	GT:AD:DP:GQ:PL	1/1:0,2:2:6:89,6,0
1	150563483	.	T	C	59.74	PASS	AC=2;AF=1.00;AN=2;DP=2;FS=0.000;MLEAC=2;MLEAF=1.00;MQ=60.00;MQ0=0;QD=29.87	GT:AD:DP:GQ:PL	1/1:0,2:2:6:87,6,0
1	150564476	.	T	C	149.03	PASS	AC=2;AF=1.00;AN=2;DP=4;FS=0.000;MLEAC=2;MLEAF=1.00;MQ=60.00;MQ0=0;QD=28.35	GT:AD:DP:GQ:PL	1/1:0,4:4:12:177,12,0
1	150564624	.	T	C	61.74	PASS	AC=2;AF=1.00;AN=2;DP=2;FS=0.000;MLEAC=2;MLEAF=1.00;MQ=60.00;MQ0=0;QD=30.87	GT:AD:DP:GQ:PL	1/1:0,2:2:6:89,6,0
1	150569452	.	T	C	59.74	PASS	AC=2;AF=1.00;AN=2;DP=2;FS=0.000;MLEAC=2;MLEAF=1.00;MQ=60.00;MQ0=0;QD=29.87	GT:AD:DP:GQ:PL	1/1:0,2:2:6:87,6,0
1	150570985	.	T	G	104.28	PASS	AC=2;AF=1.00;AN=2;DP=3;FS=0.000;MLEAC=2;MLEAF=1.00;MQ=60.00;MQ0=0;QD=34.76	GT:AD:DP:GQ:PL	1/1:0,3:3:9:132,9,0
1	150571730	.	A	G	257.80	PASS	AC=2;AF=1.00;AN=2;DP=7;FS=0.000;MLEAC=2;MLEAF=1.00;MQ=60.00;MQ0=0;QD=25.73	GT:AD:DP:GQ:PL	1/1:0,7:7:21:286,21,0
1	150574256	.	C	T	62.74	PASS	AC=2;AF=1.00;AN=2;DP=2;FS=0.000;MLEAC=2;MLEAF=1.00;MQ=60.00;MQ0=0;QD=31.37	GT:AD:DP:GQ:PL	1/1:0,2:2:6:90,6,0
1	150574302	.	T	C	61.74	PASS	AC=2;AF=1.00;AN=2;DP=2;FS=0.000;MLEAC=2;MLEAF=1.00;MQ=60.00;MQ0=0;QD=30.87	GT:AD:DP:GQ:PL	1/1:0,2:2:6:89,6,0
1	150583670	.	G	C	61.74	PASS	AC=2;AF=1.00;AN=2;DP=2;FS=0.000;MLEAC=2;MLEAF=1.00;MQ=60.00;MQ0=0;QD=30.87	GT:AD:DP:GQ:PL	1/1:0,2:2:6:89,6,0
1	150589766	.	A	G	218.84	PASS	AC=2;AF=1.00;AN=2;DP=6;FS=0.000;MLEAC=2;MLEAF=1.00;MQ=60.00;MQ0=0;QD=28.90	GT:AD:DP:GQ:PL	1/1:0,6:6:18:247,18,0
1	150590126	.	G	A	141.03	PASS	AC=2;AF=1.00;AN=2;DP=4;FS=0.000;MLEAC=2;MLEAF=1.00;MQ=60.00;MQ0=0;QD=31.27	GT:AD:DP:GQ:PL	1/1:0,4:4:12:169,12,0
1	150591732	.	A	G	41.74	PASS	AC=2;AF=1.00;AN=2;DP=2;FS=0.000;MLEAC=2;MLEAF=1.00;MQ=60.00;MQ0=0;QD=20.87	GT:AD:DP:GQ:PL	1/1:0,2:2:6:69,6,0
1	150597261	.	G	A	394.77	PASS	AC=2;AF=1.00;AN=2;DP=10;FS=0.000;MLEAC=2;MLEAF=1.00;MQ=60.00;MQ0=0;QD=26.35	GT:AD:DP:GQ:PL	1/1:0,10:10:30:423,30,0
1	150597890	.	G	A	147.03	PASS	AC=2;AF=1.00;AN=2;DP=4;FS=0.000;MLEAC=2;MLEAF=1.00;MQ=60.00;MQ0=0;QD=29.24	GT:AD:DP:GQ:PL	1/1:0,4:4:12:175,12,0
1	150618961	.	T	G	43.77	my_snp_filter	AC=1;AF=0.500;AN=2;BaseQRankSum=0.736;ClippingRankSum=0.736;DP=3;FS=4.771;MLEAC=1;MLEAF=0.500;MQ=60.00;MQ0=0;MQRankSum=-0.736;QD=14.59;ReadPosRankSum=-0.736	GT:AD:DP:GQ:PL	0/1:1,2:3:34:72,0,34
1	150619602	.	T	C	61.74	PASS	AC=2;AF=1.00;AN=2;DP=2;FS=0.000;MLEAC=2;MLEAF=1.00;MQ=60.00;MQ0=0;QD=30.87	GT:AD:DP:GQ:PL	1/1:0,2:2:6:89,6,0
1	150938616	.	G	A	1975.77	PASS	AC=2;AF=1.00;AN=2;DP=46;FS=0.000;MLEAC=2;MLEAF=1.00;MQ=60.00;MQ0=0;QD=28.69	GT:AD:DP:GQ:PL	1/1:0,46:46:99:2004,138,0
1	150939604	.	G	A	543.77	my_snp_filter	AC=1;AF=0.500;AN=2;BaseQRankSum=-1.866;ClippingRankSum=0.697;DP=32;FS=1.412;MLEAC=1;MLEAF=0.500;MQ=60.00;MQ0=0;MQRankSum=1.225;QD=16.99;ReadPosRankSum=-0.660	GT:AD:DP:GQ:PL	0/1:16,16:32:99:572,0,604
1	150940625	.	T	G	321.77	my_snp_filter	AC=1;AF=0.500;AN=2;BaseQRankSum=2.264;ClippingRankSum=-0.775;DP=23;FS=10.020;MLEAC=1;MLEAF=0.500;MQ=60.00;MQ0=0;MQRankSum=-0.031;QD=13.99;ReadPosRankSum=0.713	GT:AD:DP:GQ:PL	0/1:13,10:23:99:350,0,439
1	150955582	.	A	G	160.77	my_snp_filter	AC=1;AF=0.500;AN=2;BaseQRankSum=-0.361;ClippingRankSum=1.652;DP=9;FS=6.854;MLEAC=1;MLEAF=0.500;MQ=60.00;MQ0=0;MQRankSum=0.000;QD=17.86;ReadPosRankSum=-0.876	GT:AD:DP:GQ:PL	0/1:4,5:9:99:189,0,127
1	150958836	.	A	G	196.77	my_snp_filter	AC=1;AF=0.500;AN=2;BaseQRankSum=-0.101;ClippingRankSum=0.101;DP=13;FS=9.890;MLEAC=1;MLEAF=0.500;MQ=60.00;MQ0=0;MQRankSum=0.935;QD=15.14;ReadPosRankSum=-0.312	GT:AD:DP:GQ:PL	0/1:7,6:13:99:225,0,277
1	150968188	.	A	G	105.28	PASS	AC=2;AF=1.00;AN=2;DP=3;FS=0.000;MLEAC=2;MLEAF=1.00;MQ=60.00;MQ0=0;QD=29.00	GT:AD:DP:GQ:PL	1/1:0,3:3:9:133,9,0
1	150968942	.	C	T	52.74	PASS	AC=2;AF=1.00;AN=2;DP=2;FS=0.000;MLEAC=2;MLEAF=1.00;MQ=60.00;MQ0=0;QD=26.37	GT:AD:DP:GQ:PL	1/1:0,2:2:6:80,6,0
1	150969567	.	A	G	223.84	PASS	AC=2;AF=1.00;AN=2;DP=6;FS=0.000;MLEAC=2;MLEAF=1.00;MQ=60.00;MQ0=0;QD=32.06	GT:AD:DP:GQ:PL	1/1:0,6:6:18:252,18,0
1	150970577	.	G	T	104.28	PASS	AC=2;AF=1.00;AN=2;DP=3;FS=0.000;MLEAC=2;MLEAF=1.00;MQ=60.00;MQ0=0;QD=34.76	GT:AD:DP:GQ:PL	1/1:0,3:3:9:132,9,0
1	150975108	.	T	C	104.28	PASS	AC=2;AF=1.00;AN=2;DP=3;FS=0.000;MLEAC=2;MLEAF=1.00;MQ=60.00;MQ0=0;QD=34.76	GT:AD:DP:GQ:PL	1/1:0,3:3:9:132,9,0
1	150977018	.	T	C	60.74	PASS	AC=2;AF=1.00;AN=2;DP=2;FS=0.000;MLEAC=2;MLEAF=1.00;MQ=60.00;MQ0=0;QD=30.37	GT:AD:DP:GQ:PL	1/1:0,2:2:6:88,6,0
1	151006539	.	C	A	103.28	PASS	AC=2;AF=1.00;AN=2;DP=3;FS=0.000;MLEAC=2;MLEAF=1.00;MQ=60.00;MQ0=0;QD=34.43	GT:AD:DP:GQ:PL	1/1:0,3:3:9:131,9,0
1	151024688	.	T	G	883.77	PASS	AC=2;AF=1.00;AN=2;DP=21;FS=0.000;MLEAC=2;MLEAF=1.00;MQ=60.00;MQ0=0;QD=31.53	GT:AD:DP:GQ:PL	1/1:0,21:21:63:912,63,0
1	151026815	.	C	T	150.03	PASS	AC=2;AF=1.00;AN=2;DP=4;FS=0.000;MLEAC=2;MLEAF=1.00;MQ=60.00;MQ0=0;QD=28.61	GT:AD:DP:GQ:PL	1/1:0,4:4:12:178,12,0
1	151028234	.	G	T	1492.77	PASS	AC=2;AF=1.00;AN=2;DP=36;FS=0.000;MLEAC=2;MLEAF=1.00;MQ=60.00;MQ0=0;QD=29.01	GT:AD:DP:GQ:PL	1/1:0,36:36:99:1521,108,0
1	151032150	.	C	G	58.74	PASS	AC=2;AF=1.00;AN=2;DP=2;FS=0.000;MLEAC=2;MLEAF=1.00;MQ=60.00;MQ0=0;QD=29.37	GT:AD:DP:GQ:PL	1/1:0,2:2:6:86,6,0
1	151097716	.	G	C	56.74	PASS	AC=2;AF=1.00;AN=2;DP=2;FS=0.000;MLEAC=2;MLEAF=1.00;MQ=60.00;MQ0=0;QD=28.37	GT:AD:DP:GQ:PL	1/1:0,2:2:6:84,6,0
1	151104598	.	A	G	53.74	PASS	AC=2;AF=1.00;AN=2;DP=2;FS=0.000;MLEAC=2;MLEAF=1.00;MQ=60.00;MQ0=0;QD=26.87	GT:AD:DP:GQ:PL	1/1:0,2:2:6:81,6,0
1	151186087	.	G	A	93.28	PASS	AC=2;AF=1.00;AN=2;DP=3;FS=0.000;MLEAC=2;MLEAF=1.00;MQ=60.00;MQ0=0;QD=31.09	GT:AD:DP:GQ:PL	1/1:0,3:3:9:121,9,0
1	151220596	.	T	C	395.77	PASS	AC=2;AF=1.00;AN=2;DP=10;FS=0.000;MLEAC=2;MLEAF=1.00;MQ=60.00;MQ0=0;QD=29.80	GT:AD:DP:GQ:PL	1/1:0,10:10:30:424,30,0
1	151221509	.	G	C	228.77	my_snp_filter	AC=1;AF=0.500;AN=2;BaseQRankSum=-0.278;ClippingRankSum=0.000;DP=11;FS=6.264;MLEAC=1;MLEAF=0.500;MQ=60.00;MQ0=0;MQRankSum=0.597;QD=20.80;ReadPosRankSum=0.000	GT:AD:DP:GQ:PL	0/1:4,7:11:99:257,0,139
1	151239051	.	T	C	557.77	my_snp_filter	AC=1;AF=0.500;AN=2;BaseQRankSum=0.107;ClippingRankSum=-0.812;DP=37;FS=13.111;MLEAC=1;MLEAF=0.500;MQ=60.00;MQ0=0;MQRankSum=-0.628;QD=15.07;ReadPosRankSum=-0.659	GT:AD:DP:GQ:PL	0/1:21,16:37:99:586,0,795
1	151259043	.	C	T	163.77	my_snp_filter	AC=1;AF=0.500;AN=2;BaseQRankSum=0.736;ClippingRankSum=0.736;DP=6;FS=4.771;MLEAC=1;MLEAF=0.500;MQ=60.00;MQ0=0;MQRankSum=0.736;QD=27.30;ReadPosRankSum=0.736	GT:AD:DP:GQ:PL	0/1:1,5:6:28:192,0,28
1	151259543	.	G	A	210.77	my_snp_filter	AC=1;AF=0.500;AN=2;BaseQRankSum=0.572;ClippingRankSum=-1.067;DP=9;FS=3.332;MLEAC=1;MLEAF=0.500;MQ=60.00;MQ0=0;MQRankSum=0.572;QD=23.42;ReadPosRankSum=1.067	GT:AD:DP:GQ:PL	0/1:2,6:8:65:239,0,65
1	151260673	.	G	A	49.77	my_snp_filter	AC=1;AF=0.500;AN=2;BaseQRankSum=0.000;ClippingRankSum=1.026;DP=4;FS=0.000;MLEAC=1;MLEAF=0.500;MQ=60.00;MQ0=0;MQRankSum=0.000;QD=12.44;ReadPosRankSum=-1.026	GT:AD:DP:GQ:PL	0/1:2,2:4:78:78,0,78
1	151263782	.	A	G	61.74	PASS	AC=2;AF=1.00;AN=2;DP=2;FS=0.000;MLEAC=2;MLEAF=1.00;MQ=60.00;MQ0=0;QD=30.87	GT:AD:DP:GQ:PL	1/1:0,2:2:6:89,6,0
1	151264513	.	A	G	46.74	PASS	AC=2;AF=1.00;AN=2;DP=2;FS=0.000;MLEAC=2;MLEAF=1.00;MQ=60.00;MQ0=0;QD=23.37	GT:AD:DP:GQ:PL	1/1:0,2:2:6:74,6,0
1	151288172	.	G	A	315.77	my_snp_filter	AC=1;AF=0.500;AN=2;BaseQRankSum=-0.295;ClippingRankSum=-1.473;DP=15;FS=26.994;MLEAC=1;MLEAF=0.500;MQ=60.00;MQ0=0;MQRankSum=-1.237;QD=21.05;ReadPosRankSum=1.237	GT:AD:DP:GQ:PL	0/1:6,9:15:99:344,0,212
1	151288391	.	A	G	267.80	PASS	AC=2;AF=1.00;AN=2;DP=7;FS=0.000;MLEAC=2;MLEAF=1.00;MQ=60.00;MQ0=0;QD=32.30	GT:AD:DP:GQ:PL	1/1:0,7:7:21:296,21,0
1	151313774	.	A	G	148.03	PASS	AC=2;AF=1.00;AN=2;DP=4;FS=0.000;MLEAC=2;MLEAF=1.00;MQ=60.00;MQ0=0;QD=31.46	GT:AD:DP:GQ:PL	1/1:0,4:4:12:176,12,0
1	151314379	.	T	C	394.77	PASS	AC=2;AF=1.00;AN=2;DP=10;FS=0.000;MLEAC=2;MLEAF=1.00;MQ=60.00;MQ0=0;QD=32.38	GT:AD:DP:GQ:PL	1/1:0,10:10:30:423,30,0
1	151337402	.	C	A	166.78	my_snp_filter	AC=1;AF=0.500;AN=2;BaseQRankSum=0.736;ClippingRankSum=-0.736;DP=6;FS=0.000;MLEAC=1;MLEAF=0.500;MQ=60.00;MQ0=0;MQRankSum=-0.736;QD=27.80;ReadPosRankSum=0.736	GT:AD:DP:GQ:PL	0/1:1,5:6:24:195,0,24
1	151373200	.	T	C	361.78	PASS	AC=2;AF=1.00;AN=2;DP=9;FS=0.000;MLEAC=2;MLEAF=1.00;MQ=60.00;MQ0=0;QD=31.60	GT:AD:DP:GQ:PL	1/1:0,9:9:27:390,27,0
1	151374025	.	T	C	1857.77	PASS	AC=2;AF=1.00;AN=2;DP=45;FS=0.000;MLEAC=2;MLEAF=1.00;MQ=60.00;MQ0=0;QD=33.34	GT:AD:DP:GQ:PL	1/1:0,43:43:99:1886,129,0
1	151429618	.	T	C	61.74	PASS	AC=2;AF=1.00;AN=2;DP=2;FS=0.000;MLEAC=2;MLEAF=1.00;MQ=60.00;MQ0=0;QD=30.87	GT:AD:DP:GQ:PL	1/1:0,2:2:6:89,6,0
1	151510026	.	A	G	142.03	PASS	AC=2;AF=1.00;AN=2;DP=4;FS=0.000;MLEAC=2;MLEAF=1.00;MQ=60.00;MQ0=0;QD=31.38	GT:AD:DP:GQ:PL	1/1:0,4:4:12:170,12,0
1	151512895	.	A	G	40.77	my_snp_filter	AC=1;AF=0.500;AN=2;BaseQRankSum=-0.720;ClippingRankSum=0.720;DP=7;FS=11.761;MLEAC=1;MLEAF=0.500;MQ=60.00;MQ0=0;MQRankSum=0.000;QD=5.82;ReadPosRankSum=-1.380	GT:AD:DP:GQ:PL	0/1:4,2:6:69:69,0,159
1	151516080	.	G	A	61.74	PASS	AC=2;AF=1.00;AN=2;DP=2;FS=0.000;MLEAC=2;MLEAF=1.00;MQ=60.00;MQ0=0;QD=30.87	GT:AD:DP:GQ:PL	1/1:0,2:2:6:89,6,0
1	151554503	.	T	C	168.77	my_snp_filter	AC=1;AF=0.500;AN=2;BaseQRankSum=0.956;ClippingRankSum=0.322;DP=8;FS=0.000;MLEAC=1;MLEAF=0.500;MQ=60.00;MQ0=0;MQRankSum=0.322;QD=21.10;ReadPosRankSum=0.322	GT:AD:DP:GQ:PL	0/1:3,5:8:99:197,0,106
1	151555701	.	C	T	110.77	my_snp_filter	AC=1;AF=0.500;AN=2;BaseQRankSum=0.550;ClippingRankSum=0.550;DP=7;FS=3.680;MLEAC=1;MLEAF=0.500;MQ=60.00;MQ0=0;MQRankSum=0.000;QD=15.82;ReadPosRankSum=-0.937	GT:AD:DP:GQ:PL	0/1:3,4:7:92:139,0,92
1	151555741	.	A	G	34.77	my_snp_filter	AC=1;AF=0.500;AN=2;BaseQRankSum=1.666;ClippingRankSum=-0.762;DP=9;FS=3.522;MLEAC=1;MLEAF=0.500;MQ=60.00;MQ0=0;MQRankSum=0.067;QD=3.86;ReadPosRankSum=-0.067	GT:AD:DP:GQ:PL	0/1:7,2:9:63:63,0,272
1	151668295	.	A	C	157.77	my_snp_filter	AC=1;AF=0.500;AN=2;BaseQRankSum=0.000;ClippingRankSum=-0.876;DP=9;FS=3.522;MLEAC=1;MLEAF=0.500;MQ=60.00;MQ0=0;MQRankSum=0.729;QD=17.53;ReadPosRankSum=0.876	GT:AD:DP:GQ:PL	0/1:4,5:9:99:186,0,145
1	151669997	.	C	A	79.77	my_snp_filter	AC=1;AF=0.500;AN=2;BaseQRankSum=-0.550;ClippingRankSum=0.937;DP=7;FS=3.136;MLEAC=1;MLEAF=0.500;MQ=60.00;MQ0=0;MQRankSum=0.550;QD=11.40;ReadPosRankSum=-0.550	GT:AD:DP:GQ:PL	0/1:4,3:7:99:108,0,153
1	151732369	.	A	C	141.77	my_snp_filter	AC=1;AF=0.500;AN=2;BaseQRankSum=-0.533;ClippingRankSum=1.200;DP=14;FS=2.363;MLEAC=1;MLEAF=0.500;MQ=60.00;MQ0=0;MQRankSum=-1.333;QD=10.13;ReadPosRankSum=-1.333	GT:AD:DP:GQ:PL	0/1:9,5:14:99:170,0,355
1	151733335	.	T	G	510.77	my_snp_filter	AC=1;AF=0.500;AN=2;BaseQRankSum=0.189;ClippingRankSum=-1.850;DP=32;FS=7.806;MLEAC=1;MLEAF=0.500;MQ=60.00;MQ0=0;MQRankSum=-0.566;QD=15.96;ReadPosRankSum=1.737	GT:AD:DP:GQ:PL	0/1:17,15:32:99:539,0,597
1	151735576	.	T	C	149.77	my_snp_filter	AC=1;AF=0.500;AN=2;BaseQRankSum=-0.890;ClippingRankSum=0.140;DP=18;FS=4.634;MLEAC=1;MLEAF=0.500;MQ=60.00;MQ0=0;MQRankSum=0.609;QD=8.32;ReadPosRankSum=-0.515	GT:AD:DP:GQ:PL	0/1:12,6:18:99:178,0,423
1	151740666	.	T	C	99.28	PASS	AC=2;AF=1.00;AN=2;DP=3;FS=0.000;MLEAC=2;MLEAF=1.00;MQ=60.00;MQ0=0;QD=33.09	GT:AD:DP:GQ:PL	1/1:0,3:3:9:127,9,0
1	151741702	.	A	G	91.28	PASS	AC=2;AF=1.00;AN=2;DP=3;FS=0.000;MLEAC=2;MLEAF=1.00;MQ=60.00;MQ0=0;QD=30.43	GT:AD:DP:GQ:PL	1/1:0,3:3:9:119,9,0
1	151746202	.	T	A	203.77	my_snp_filter	AC=1;AF=0.500;AN=2;BaseQRankSum=0.572;ClippingRankSum=-0.572;DP=8;FS=0.000;MLEAC=1;MLEAF=0.500;MQ=60.00;MQ0=0;MQRankSum=0.000;QD=25.47;ReadPosRankSum=-0.572	GT:AD:DP:GQ:PL	0/1:2,6:8:60:232,0,60
1	151746524	.	C	A	40.77	my_snp_filter	AC=1;AF=0.500;AN=2;BaseQRankSum=0.720;ClippingRankSum=-0.720;DP=6;FS=3.979;MLEAC=1;MLEAF=0.500;MQ=60.00;MQ0=0;MQRankSum=-1.380;QD=6.79;ReadPosRankSum=0.720	GT:AD:DP:GQ:PL	0/1:4,2:6:69:69,0,147
1	151778683	.	C	T	150.03	PASS	AC=2;AF=1.00;AN=2;DP=4;FS=0.000;MLEAC=2;MLEAF=1.00;MQ=60.00;MQ0=0;QD=24.34	GT:AD:DP:GQ:PL	1/1:0,4:4:12:178,12,0
1	151816538	.	T	A	88.28	PASS	AC=2;AF=1.00;AN=2;DP=3;FS=0.000;MLEAC=2;MLEAF=1.00;MQ=60.00;MQ0=0;QD=29.43	GT:AD:DP:GQ:PL	1/1:0,3:3:9:116,9,0
1	151966348	.	C	T	105.03	PASS	AC=2;AF=1.00;AN=2;DP=4;FS=0.000;MLEAC=2;MLEAF=1.00;MQ=60.00;MQ0=0;QD=26.26	GT:AD:DP:GQ:PL	1/1:0,4:4:12:133,12,0
1	153578853	.	G	A	50.77	my_snp_filter	AC=1;AF=0.500;AN=2;BaseQRankSum=-0.736;ClippingRankSum=0.736;DP=3;FS=0.000;MLEAC=1;MLEAF=0.500;MQ=60.00;MQ0=0;MQRankSum=-0.736;QD=16.92;ReadPosRankSum=-0.736	GT:AD:DP:GQ:PL	0/1:1,2:3:37:79,0,37
1	153582258	.	T	C	137.03	PASS	AC=2;AF=1.00;AN=2;DP=4;FS=0.000;MLEAC=2;MLEAF=1.00;MQ=60.00;MQ0=0;QD=34.26	GT:AD:DP:GQ:PL	1/1:0,4:4:12:165,12,0
1	153582403	.	G	A	62.74	PASS	AC=2;AF=1.00;AN=2;DP=2;FS=0.000;MLEAC=2;MLEAF=1.00;MQ=60.00;MQ0=0;QD=31.37	GT:AD:DP:GQ:PL	1/1:0,2:2:6:90,6,0
1	153582407	.	T	C	62.74	PASS	AC=2;AF=1.00;AN=2;DP=2;FS=0.000;MLEAC=2;MLEAF=1.00;MQ=60.00;MQ0=0;QD=31.37	GT:AD:DP:GQ:PL	1/1:0,2:2:6:90,6,0
1	153583986	.	G	C	104.28	PASS	AC=2;AF=1.00;AN=2;DP=3;FS=0.000;MLEAC=2;MLEAF=1.00;MQ=60.00;MQ0=0;QD=34.76	GT:AD:DP:GQ:PL	1/1:0,3:3:9:132,9,0
1	153585584	.	G	A	1358.77	PASS	AC=2;AF=1.00;AN=2;DP=32;FS=0.000;MLEAC=2;MLEAF=1.00;MQ=60.00;MQ0=0;QD=30.34	GT:AD:DP:GQ:PL	1/1:0,32:32:96:1387,96,0
1	153587256	.	A	T	2882.77	PASS	AC=2;AF=1.00;AN=2;DP=68;FS=0.000;MLEAC=2;MLEAF=1.00;MQ=60.00;MQ0=0;QD=27.53	GT:AD:DP:GQ:PL	1/1:0,68:68:99:2911,205,0
1	153587308	.	C	T	2383.77	PASS	AC=2;AF=1.00;AN=2;DP=57;FS=0.000;MLEAC=2;MLEAF=1.00;MQ=60.00;MQ0=0;QD=33.43	GT:AD:DP:GQ:PL	1/1:0,56:56:99:2412,169,0
1	153588208	.	G	A	139.03	PASS	AC=2;AF=1.00;AN=2;DP=4;FS=0.000;MLEAC=2;MLEAF=1.00;MQ=60.00;MQ0=0;QD=34.76	GT:AD:DP:GQ:PL	1/1:0,4:4:12:167,12,0
1	153588279	.	G	A	180.90	PASS	AC=2;AF=1.00;AN=2;DP=5;FS=0.000;MLEAC=2;MLEAF=1.00;MQ=60.00;MQ0=0;QD=28.83	GT:AD:DP:GQ:PL	1/1:0,5:5:15:209,15,0
1	153604112	.	G	A	123.03	PASS	AC=2;AF=1.00;AN=2;DP=4;FS=0.000;MLEAC=2;MLEAF=1.00;MQ=60.00;MQ0=0;QD=30.76	GT:AD:DP:GQ:PL	1/1:0,4:4:12:151,12,0
1	153604422	.	T	C	61.74	PASS	AC=2;AF=1.00;AN=2;DP=2;FS=0.000;MLEAC=2;MLEAF=1.00;MQ=60.00;MQ0=0;QD=30.87	GT:AD:DP:GQ:PL	1/1:0,2:2:6:89,6,0
1	153605909	.	G	A	54.74	PASS	AC=2;AF=1.00;AN=2;DP=2;FS=0.000;MLEAC=2;MLEAF=1.00;MQ=60.00;MQ0=0;QD=27.37	GT:AD:DP:GQ:PL	1/1:0,2:2:6:82,6,0
1	153612053	.	A	G	137.03	PASS	AC=2;AF=1.00;AN=2;DP=4;FS=0.000;MLEAC=2;MLEAF=1.00;MQ=60.00;MQ0=0;QD=34.26	GT:AD:DP:GQ:PL	1/1:0,4:4:12:165,12,0
1	153612133	.	G	A	107.28	PASS	AC=2;AF=1.00;AN=2;DP=3;FS=0.000;MLEAC=2;MLEAF=1.00;MQ=60.00;MQ0=0;QD=27.02	GT:AD:DP:GQ:PL	1/1:0,3:3:9:135,9,0
1	153613545	.	G	A	47.77	my_snp_filter	AC=1;AF=0.500;AN=2;BaseQRankSum=0.736;ClippingRankSum=-0.736;DP=3;FS=0.000;MLEAC=1;MLEAF=0.500;MQ=60.00;MQ0=0;MQRankSum=0.736;QD=15.92;ReadPosRankSum=0.736	GT:AD:DP:GQ:PL	0/1:1,2:3:29:76,0,29
1	153613783	.	A	G	57.74	PASS	AC=2;AF=1.00;AN=2;DP=2;FS=0.000;MLEAC=2;MLEAF=1.00;MQ=60.00;MQ0=0;QD=28.87	GT:AD:DP:GQ:PL	1/1:0,2:2:6:85,6,0
1	153616857	.	T	C	223.84	PASS	AC=2;AF=1.00;AN=2;DP=6;FS=0.000;MLEAC=2;MLEAF=1.00;MQ=60.00;MQ0=0;QD=25.88	GT:AD:DP:GQ:PL	1/1:0,6:6:18:252,18,0
1	153617132	.	C	A	395.77	PASS	AC=2;AF=1.00;AN=2;DP=10;FS=0.000;MLEAC=2;MLEAF=1.00;MQ=60.00;MQ0=0;QD=22.72	GT:AD:DP:GQ:PL	1/1:0,10:10:30:424,30,0
1	153634058	.	G	T	796.77	PASS	AC=2;AF=1.00;AN=2;DP=19;FS=0.000;MLEAC=2;MLEAF=1.00;MQ=60.00;MQ0=0;QD=28.80	GT:AD:DP:GQ:PL	1/1:0,19:19:57:825,57,0
1	153635425	.	G	A	355.78	PASS	AC=2;AF=1.00;AN=2;DP=9;FS=0.000;MLEAC=2;MLEAF=1.00;MQ=60.00;MQ0=0;QD=30.38	GT:AD:DP:GQ:PL	1/1:0,9:9:27:384,27,0
1	153637404	.	A	G	190.90	PASS	AC=2;AF=1.00;AN=2;DP=5;FS=0.000;MLEAC=2;MLEAF=1.00;MQ=60.00;MQ0=0;QD=24.81	GT:AD:DP:GQ:PL	1/1:0,5:5:15:219,15,0
1	153700841	.	A	G	345.78	PASS	AC=2;AF=1.00;AN=2;DP=9;FS=0.000;MLEAC=2;MLEAF=1.00;MQ=60.00;MQ0=0;QD=34.11	GT:AD:DP:GQ:PL	1/1:0,9:9:27:374,27,0
1	153752522	.	T	C	22.79	LowQual;my_snp_filter	AC=1;AF=0.500;AN=2;BaseQRankSum=-0.480;ClippingRankSum=0.480;DP=10;FS=0.000;MLEAC=1;MLEAF=0.500;MQ=60.00;MQ0=0;MQRankSum=0.898;QD=2.28;ReadPosRankSum=-0.480	GT:AD:DP:GQ:PL	0/1:8,2:10:51:51,0,302
1	153777669	.	G	T	86.77	my_snp_filter	AC=1;AF=0.500;AN=2;BaseQRankSum=0.727;ClippingRankSum=0.727;DP=4;FS=0.000;MLEAC=1;MLEAF=0.500;MQ=60.00;MQ0=0;MQRankSum=-0.727;QD=21.69;ReadPosRankSum=0.727	GT:AD:DP:GQ:PL	0/1:1,3:4:32:115,0,32
1	153779412	.	A	G	168.77	my_snp_filter	AC=1;AF=0.500;AN=2;BaseQRankSum=0.922;ClippingRankSum=0.198;DP=7;FS=0.000;MLEAC=1;MLEAF=0.500;MQ=60.00;MQ0=0;MQRankSum=0.922;QD=24.11;ReadPosRankSum=0.198	GT:AD:DP:GQ:PL	0/1:2,5:7:66:197,0,66
1	153780298	.	C	T	100.77	my_snp_filter	AC=1;AF=0.500;AN=2;BaseQRankSum=-1.157;ClippingRankSum=0.386;DP=13;FS=2.522;MLEAC=1;MLEAF=0.500;MQ=60.00;MQ0=0;MQRankSum=0.694;QD=7.75;ReadPosRankSum=-0.386	GT:AD:DP:GQ:PL	0/1:9,4:13:99:129,0,352
1	153781888	.	G	A	109.77	my_snp_filter	AC=1;AF=0.500;AN=2;BaseQRankSum=0.000;ClippingRankSum=-0.922;DP=8;FS=0.000;MLEAC=1;MLEAF=0.500;MQ=60.00;MQ0=0;MQRankSum=0.421;QD=13.72;ReadPosRankSum=-0.922	GT:AD:DP:GQ:PL	0/1:4,4:8:99:138,0,456
1	153904338	.	G	A	49.74	PASS	AC=2;AF=1.00;AN=2;DP=2;FS=0.000;MLEAC=2;MLEAF=1.00;MQ=60.00;MQ0=0;QD=24.87	GT:AD:DP:GQ:PL	1/1:0,2:2:6:77,6,0
1	153904574	.	T	C	37.77	my_snp_filter	AC=1;AF=0.500;AN=2;BaseQRankSum=0.736;ClippingRankSum=0.736;DP=3;FS=0.000;MLEAC=1;MLEAF=0.500;MQ=60.00;MQ0=0;MQRankSum=0.736;QD=12.59;ReadPosRankSum=0.736	GT:AD:DP:GQ:PL	0/1:1,2:3:36:66,0,36
1	153906397	.	A	G	159.77	my_snp_filter	AC=1;AF=0.500;AN=2;BaseQRankSum=0.322;ClippingRankSum=-0.684;DP=8;FS=3.332;MLEAC=1;MLEAF=0.500;MQ=60.00;MQ0=0;MQRankSum=0.322;QD=19.97;ReadPosRankSum=0.684	GT:AD:DP:GQ:PL	0/1:3,5:8:98:188,0,98
1	153909069	.	G	C	123.77	my_snp_filter	AC=1;AF=0.500;AN=2;BaseQRankSum=-0.896;ClippingRankSum=0.264;DP=17;FS=5.528;MLEAC=1;MLEAF=0.500;MQ=60.00;MQ0=0;MQRankSum=1.318;QD=7.28;ReadPosRankSum=0.264	GT:AD:DP:GQ:PL	0/1:12,5:17:99:152,0,452
1	153913699	.	T	G	48.77	my_snp_filter	AC=1;AF=0.500;AN=2;BaseQRankSum=0.736;ClippingRankSum=0.736;DP=3;FS=0.000;MLEAC=1;MLEAF=0.500;MQ=60.00;MQ0=0;MQRankSum=0.736;QD=16.26;ReadPosRankSum=0.736	GT:AD:DP:GQ:PL	0/1:1,2:3:36:77,0,36
1	153920286	.	G	A	128.77	my_snp_filter	AC=1;AF=0.500;AN=2;BaseQRankSum=0.000;ClippingRankSum=0.000;DP=6;FS=0.000;MLEAC=1;MLEAF=0.500;MQ=60.00;MQ0=0;MQRankSum=-1.380;QD=21.46;ReadPosRankSum=0.000	GT:AD:DP:GQ:PL	0/1:2,4:6:70:157,0,70
1	153920564	.	A	G	133.77	my_snp_filter	AC=1;AF=0.500;AN=2;BaseQRankSum=1.634;ClippingRankSum=0.685;DP=17;FS=5.528;MLEAC=1;MLEAF=0.500;MQ=60.00;MQ0=0;MQRankSum=0.369;QD=7.87;ReadPosRankSum=-0.896	GT:AD:DP:GQ:PL	0/1:12,5:17:99:162,0,436
1	153923276	.	C	T	61.74	PASS	AC=2;AF=1.00;AN=2;DP=2;FS=0.000;MLEAC=2;MLEAF=1.00;MQ=60.00;MQ0=0;QD=30.87	GT:AD:DP:GQ:PL	1/1:0,2:2:6:89,6,0
1	153926078	.	T	C	258.77	my_snp_filter	AC=1;AF=0.500;AN=2;BaseQRankSum=-1.588;ClippingRankSum=0.818;DP=18;FS=1.957;MLEAC=1;MLEAF=0.500;MQ=60.00;MQ0=0;MQRankSum=-1.010;QD=14.38;ReadPosRankSum=-0.144	GT:AD:DP:GQ:PL	0/1:9,8:17:99:287,0,350
1	153932212	.	G	C	534.77	my_snp_filter	AC=1;AF=0.500;AN=2;BaseQRankSum=-0.868;ClippingRankSum=-0.298;DP=42;FS=1.270;MLEAC=1;MLEAF=0.500;MQ=60.00;MQ0=0;MQRankSum=0.065;QD=12.73;ReadPosRankSum=0.168	GT:AD:DP:GQ:PL	0/1:26,16:42:99:563,0,1000
1	153940739	.	A	C	116.77	my_snp_filter	AC=1;AF=0.500;AN=2;BaseQRankSum=-0.421;ClippingRankSum=-0.421;DP=8;FS=0.000;MLEAC=1;MLEAF=0.500;MQ=60.00;MQ0=0;MQRankSum=-2.017;QD=14.60;ReadPosRankSum=0.000	GT:AD:DP:GQ:PL	0/1:4,4:8:99:145,0,147
1	153941514	.	C	T	1515.77	my_snp_filter	AC=1;AF=0.500;AN=2;BaseQRankSum=1.202;ClippingRankSum=-0.714;DP=58;FS=1.095;MLEAC=1;MLEAF=0.500;MQ=60.00;MQ0=0;MQRankSum=-0.630;QD=26.13;ReadPosRankSum=0.597	GT:AD:DP:GQ:PL	0/1:18,40:58:99:1544,0,565
1	153942156	.	G	A	114.77	my_snp_filter	AC=1;AF=0.500;AN=2;BaseQRankSum=-0.550;ClippingRankSum=-1.300;DP=7;FS=0.000;MLEAC=1;MLEAF=0.500;MQ=60.00;MQ0=0;MQRankSum=-0.550;QD=16.40;ReadPosRankSum=1.300	GT:AD:DP:GQ:PL	0/1:3,4:7:99:143,0,104
1	153943079	.	A	G	90.77	my_snp_filter	AC=1;AF=0.500;AN=2;BaseQRankSum=1.231;ClippingRankSum=0.358;DP=5;FS=0.000;MLEAC=1;MLEAF=0.500;MQ=60.00;MQ0=0;MQRankSum=-0.358;QD=18.15;ReadPosRankSum=0.358	GT:AD:DP:GQ:PL	0/1:2,3:5:59:119,0,59
1	153954646	.	C	T	117.77	my_snp_filter	AC=1;AF=0.500;AN=2;BaseQRankSum=0.000;ClippingRankSum=-1.307;DP=9;FS=0.000;MLEAC=1;MLEAF=0.500;MQ=60.00;MQ0=0;MQRankSum=0.000;QD=13.09;ReadPosRankSum=0.361	GT:AD:DP:GQ:PL	0/1:5,4:9:99:146,0,188
1	153955721	.	G	C	309.77	my_snp_filter	AC=1;AF=0.500;AN=2;BaseQRankSum=-0.418;ClippingRankSum=-1.034;DP=30;FS=12.499;MLEAC=1;MLEAF=0.500;MQ=60.00;MQ0=0;MQRankSum=0.110;QD=10.33;ReadPosRankSum=0.594	GT:AD:DP:GQ:PL	0/1:20,10:30:99:338,0,775
1	153963749	.	G	T	100.28	PASS	AC=2;AF=1.00;AN=2;DP=3;FS=0.000;MLEAC=2;MLEAF=1.00;MQ=60.00;MQ0=0;QD=33.43	GT:AD:DP:GQ:PL	1/1:0,3:3:9:128,9,0
1	154129630	.	G	T	869.77	my_snp_filter	AC=1;AF=0.500;AN=2;BaseQRankSum=1.251;ClippingRankSum=-2.807;DP=67;FS=0.000;MLEAC=1;MLEAF=0.500;MQ=60.00;MQ0=0;MQRankSum=-0.382;QD=12.98;ReadPosRankSum=2.755	GT:AD:DP:GQ:PL	0/1:42,25:67:99:898,0,1609
1	154154587	.	T	C	127.77	my_snp_filter	AC=1;AF=0.500;AN=2;BaseQRankSum=-0.731;ClippingRankSum=-0.731;DP=5;FS=0.000;MLEAC=1;MLEAF=0.500;MQ=60.00;MQ0=0;MQRankSum=0.731;QD=25.55;ReadPosRankSum=0.731	GT:AD:DP:GQ:PL	0/1:1,4:5:29:156,0,29
1	154179679	.	T	C	555.77	my_snp_filter	AC=1;AF=0.500;AN=2;BaseQRankSum=-0.458;ClippingRankSum=0.665;DP=38;FS=10.058;MLEAC=1;MLEAF=0.500;MQ=60.00;MQ0=0;MQRankSum=-0.783;QD=14.63;ReadPosRankSum=-1.375	GT:AD:DP:GQ:PL	0/1:22,16:38:99:584,0,850
1	154181767	.	T	C	81.77	my_snp_filter	AC=1;AF=0.500;AN=2;BaseQRankSum=0.727;ClippingRankSum=-0.727;DP=4;FS=0.000;MLEAC=1;MLEAF=0.500;MQ=60.00;MQ0=0;MQRankSum=0.727;QD=20.44;ReadPosRankSum=0.727	GT:AD:DP:GQ:PL	0/1:1,3:4:30:110,0,30
1	154191641	.	A	T	58.74	PASS	AC=2;AF=1.00;AN=2;DP=2;FS=0.000;MLEAC=2;MLEAF=1.00;MQ=60.00;MQ0=0;QD=29.37	GT:AD:DP:GQ:PL	1/1:0,2:2:6:86,6,0
1	154197126	.	T	C	51.74	PASS	AC=2;AF=1.00;AN=2;DP=2;FS=0.000;MLEAC=2;MLEAF=1.00;MQ=60.00;MQ0=0;QD=25.87	GT:AD:DP:GQ:PL	1/1:0,2:2:6:79,6,0
1	154233016	.	G	A	89.77	my_snp_filter	AC=1;AF=0.500;AN=2;BaseQRankSum=0.727;ClippingRankSum=-0.727;DP=4;FS=0.000;MLEAC=1;MLEAF=0.500;MQ=60.00;MQ0=0;MQRankSum=0.727;QD=22.44;ReadPosRankSum=0.727	GT:AD:DP:GQ:PL	0/1:1,3:4:30:118,0,30
1	154235657	.	G	A	380.77	my_snp_filter	AC=1;AF=0.500;AN=2;BaseQRankSum=1.091;ClippingRankSum=0.739;DP=21;FS=7.384;MLEAC=1;MLEAF=0.500;MQ=60.00;MQ0=0;MQRankSum=1.091;QD=18.13;ReadPosRankSum=-0.880	GT:AD:DP:GQ:PL	0/1:10,11:21:99:409,0,365
1	154243115	.	C	T	193.77	my_snp_filter	AC=1;AF=0.500;AN=2;BaseQRankSum=-0.058;ClippingRankSum=-0.521;DP=15;FS=2.081;MLEAC=1;MLEAF=0.500;MQ=60.00;MQ0=0;MQRankSum=-0.521;QD=12.92;ReadPosRankSum=0.405	GT:AD:DP:GQ:PL	0/1:8,7:15:99:222,0,276
1	154243457	.	A	T	24.78	LowQual;my_snp_filter	AC=1;AF=0.500;AN=2;BaseQRankSum=-1.067;ClippingRankSum=-0.572;DP=8;FS=3.332;MLEAC=1;MLEAF=0.500;MQ=60.00;MQ0=0;MQRankSum=0.572;QD=3.10;ReadPosRankSum=0.572	GT:AD:DP:GQ:PL	0/1:6,2:8:53:53,0,241
1	154245112	.	C	T	34.77	my_snp_filter	AC=1;AF=0.500;AN=2;BaseQRankSum=1.589;ClippingRankSum=-0.572;DP=8;FS=0.000;MLEAC=1;MLEAF=0.500;MQ=60.00;MQ0=0;MQRankSum=0.000;QD=4.35;ReadPosRankSum=1.067	GT:AD:DP:GQ:PL	0/1:6,2:8:63:63,0,212
1	154245917	.	T	C	380.77	my_snp_filter	AC=1;AF=0.500;AN=2;BaseQRankSum=-0.921;ClippingRankSum=0.269;DP=32;FS=5.488;MLEAC=1;MLEAF=0.500;MQ=60.00;MQ0=0;MQRankSum=0.844;QD=11.90;ReadPosRankSum=-0.230	GT:AD:DP:GQ:PL	0/1:19,13:32:99:409,0,653
1	154308680	.	G	A	107.28	PASS	AC=2;AF=1.00;AN=2;DP=3;FS=0.000;MLEAC=2;MLEAF=1.00;MQ=60.00;MQ0=0;QD=30.04	GT:AD:DP:GQ:PL	1/1:0,3:3:9:135,9,0
1	154314408	.	C	T	47.74	PASS	AC=2;AF=1.00;AN=2;DP=2;FS=0.000;MLEAC=2;MLEAF=1.00;MQ=60.00;MQ0=0;QD=23.87	GT:AD:DP:GQ:PL	1/1:0,2:2:6:75,6,0
1	154316434	.	C	T	339.74	my_snp_filter	AC=1;AF=0.500;AN=2;BaseQRankSum=1.393;ClippingRankSum=-1.741;DP=10;FS=0.000;MLEAC=1;MLEAF=0.500;MQ=60.00;MQ0=0;MQRankSum=0.000;QD=33.97;ReadPosRankSum=1.393	GT:AD:DP:GQ:PL	0/1:1,9:10:6:367,0,6
1	154320942	.	A	G	168.78	my_snp_filter	AC=1;AF=0.500;AN=2;BaseQRankSum=0.736;ClippingRankSum=-0.736;DP=6;FS=0.000;MLEAC=1;MLEAF=0.500;MQ=60.00;MQ0=0;MQRankSum=-0.736;QD=28.13;ReadPosRankSum=0.736	GT:AD:DP:GQ:PL	0/1:1,5:6:25:197,0,25
1	154321802	.	C	T	235.88	my_snp_filter	AC=1;AF=0.500;AN=2;BaseQRankSum=1.666;ClippingRankSum=1.179;DP=9;FS=0.000;MLEAC=1;MLEAF=0.500;MQ=60.00;MQ0=0;MQRankSum=1.179;QD=26.21;ReadPosRankSum=-1.179	GT:AD:DP:GQ:PL	0/1:2,7:9:16:264,0,16
1	154322473	.	A	G	212.77	my_snp_filter	AC=1;AF=0.500;AN=2;BaseQRankSum=0.272;ClippingRankSum=0.181;DP=18;FS=4.786;MLEAC=1;MLEAF=0.500;MQ=60.00;MQ0=0;MQRankSum=-0.906;QD=11.82;ReadPosRankSum=-0.181	GT:AD:DP:GQ:PL	0/1:11,7:18:99:241,0,418
1	154437896	.	T	C	149.03	PASS	AC=2;AF=1.00;AN=2;DP=4;FS=0.000;MLEAC=2;MLEAF=1.00;MQ=60.00;MQ0=0;QD=34.13	GT:AD:DP:GQ:PL	1/1:0,4:4:12:177,12,0
1	154438880	.	T	C	62.74	PASS	AC=2;AF=1.00;AN=2;DP=2;FS=0.000;MLEAC=2;MLEAF=1.00;MQ=60.00;MQ0=0;QD=31.37	GT:AD:DP:GQ:PL	1/1:0,2:2:6:90,6,0
1	154554659	.	G	A	211.77	my_snp_filter	AC=1;AF=0.500;AN=2;BaseQRankSum=-0.174;ClippingRankSum=-1.562;DP=15;FS=0.000;MLEAC=1;MLEAF=0.500;MQ=60.00;MQ0=0;MQRankSum=-0.289;QD=14.12;ReadPosRankSum=1.562	GT:AD:DP:GQ:PL	0/1:8,7:15:99:240,0,303
1	154556040	.	T	G	1752.77	PASS	AC=2;AF=1.00;AN=2;DP=42;FS=0.000;MLEAC=2;MLEAF=1.00;MQ=60.00;MQ0=0;QD=30.97	GT:AD:DP:GQ:PL	1/1:0,42:42:99:1781,126,0
1	154561925	.	C	T	1047.77	my_snp_filter	AC=2;AF=1.00;AN=2;BaseQRankSum=0.835;ClippingRankSum=-1.605;DP=27;FS=0.000;MLEAC=2;MLEAF=1.00;MQ=60.00;MQ0=0;MQRankSum=-0.963;QD=30.11;ReadPosRankSum=0.835	GT:AD:DP:GQ:PL	1/1:1,26:27:40:1076,40,0
1	154572285	.	A	T	241.84	PASS	AC=2;AF=1.00;AN=2;DP=6;FS=0.000;MLEAC=2;MLEAF=1.00;MQ=60.00;MQ0=0;QD=36.54	GT:AD:DP:GQ:PL	1/1:0,6:6:18:270,18,0
1	154572286	.	G	C	241.84	PASS	AC=2;AF=1.00;AN=2;DP=6;FS=0.000;MLEAC=2;MLEAF=1.00;MQ=60.00;MQ0=0;QD=29.44	GT:AD:DP:GQ:PL	1/1:0,6:6:18:270,18,0
1	154574820	.	T	C	1101.77	PASS	AC=2;AF=1.00;AN=2;DP=27;FS=0.000;MLEAC=2;MLEAF=1.00;MQ=60.00;MQ0=0;QD=29.92	GT:AD:DP:GQ:PL	1/1:0,27:27:81:1130,81,0
1	154575040	.	C	T	833.77	PASS	AC=2;AF=1.00;AN=2;DP=20;FS=0.000;MLEAC=2;MLEAF=1.00;MQ=60.00;MQ0=0;QD=33.03	GT:AD:DP:GQ:PL	1/1:0,20:20:60:862,60,0
1	154600372	.	A	G	443.77	PASS	AC=2;AF=1.00;AN=2;DP=12;FS=0.000;MLEAC=2;MLEAF=1.00;MQ=60.00;MQ0=0;QD=29.04	GT:AD:DP:GQ:PL	1/1:0,12:12:36:472,36,0
1	154904840	.	T	C	695.77	my_snp_filter	AC=1;AF=0.500;AN=2;BaseQRankSum=1.233;ClippingRankSum=-0.833;DP=24;FS=0.000;MLEAC=1;MLEAF=0.500;MQ=60.00;MQ0=0;MQRankSum=-0.100;QD=28.99;ReadPosRankSum=1.100	GT:AD:DP:GQ:PL	0/1:6,18:24:99:724,0,179
1	154909169	.	C	T	514.77	my_snp_filter	AC=1;AF=0.500;AN=2;BaseQRankSum=-1.571;ClippingRankSum=-0.262;DP=20;FS=0.000;MLEAC=1;MLEAF=0.500;MQ=60.00;MQ0=0;MQRankSum=0.611;QD=25.74;ReadPosRankSum=0.175	GT:AD:DP:GQ:PL	0/1:5,15:20:99:543,0,152
1	154909268	.	A	G	244.80	PASS	AC=2;AF=1.00;AN=2;DP=7;FS=0.000;MLEAC=2;MLEAF=1.00;MQ=60.00;MQ0=0;QD=34.97	GT:AD:DP:GQ:PL	1/1:0,7:7:21:273,21,0
1	154917314	.	G	A	474.77	PASS	AC=2;AF=1.00;AN=2;DP=12;FS=0.000;MLEAC=2;MLEAF=1.00;MQ=60.00;MQ0=0;QD=32.60	GT:AD:DP:GQ:PL	1/1:0,12:12:36:503,36,0
1	154919080	.	C	T	259.80	PASS	AC=2;AF=1.00;AN=2;DP=7;FS=0.000;MLEAC=2;MLEAF=1.00;MQ=60.00;MQ0=0;QD=32.29	GT:AD:DP:GQ:PL	1/1:0,7:7:21:288,21,0
1	154919160	.	C	T	165.77	my_snp_filter	AC=1;AF=0.500;AN=2;BaseQRankSum=0.198;ClippingRankSum=-0.198;DP=7;FS=0.000;MLEAC=1;MLEAF=0.500;MQ=60.00;MQ0=0;MQRankSum=-1.495;QD=23.68;ReadPosRankSum=1.495	GT:AD:DP:GQ:PL	0/1:2,5:7:60:194,0,60
1	154937169	.	T	C	44.77	my_snp_filter	AC=1;AF=0.500;AN=2;BaseQRankSum=-0.736;ClippingRankSum=0.736;DP=3;FS=0.000;MLEAC=1;MLEAF=0.500;MQ=60.00;MQ0=0;MQRankSum=-0.736;QD=14.92;ReadPosRankSum=-0.736	GT:AD:DP:GQ:PL	0/1:1,2:3:37:73,0,37
1	154938954	.	C	T	388.77	my_snp_filter	AC=1;AF=0.500;AN=2;BaseQRankSum=0.091;ClippingRankSum=0.272;DP=20;FS=0.000;MLEAC=1;MLEAF=0.500;MQ=60.00;MQ0=0;MQRankSum=-0.362;QD=19.44;ReadPosRankSum=-0.996	GT:AD:DP:GQ:PL	0/1:7,11:18:99:417,0,249
1	154981708	.	C	T	51.74	PASS	AC=2;AF=1.00;AN=2;DP=2;FS=0.000;MLEAC=2;MLEAF=1.00;MQ=60.00;MQ0=0;QD=25.87	GT:AD:DP:GQ:PL	1/1:0,2:2:6:79,6,0
1	154989595	.	T	C	226.77	my_snp_filter	AC=1;AF=0.500;AN=2;BaseQRankSum=1.447;ClippingRankSum=-1.099;DP=15;FS=2.081;MLEAC=1;MLEAF=0.500;MQ=60.00;MQ0=0;MQRankSum=-0.289;QD=15.12;ReadPosRankSum=1.099	GT:AD:DP:GQ:PL	0/1:8,7:15:99:255,0,244
1	155024309	.	G	C	142.03	PASS	AC=2;AF=1.00;AN=2;DP=4;FS=0.000;MLEAC=2;MLEAF=1.00;MQ=60.00;MQ0=0;QD=26.73	GT:AD:DP:GQ:PL	1/1:0,4:4:12:170,12,0
1	155026871	.	G	T	377.77	my_snp_filter	AC=1;AF=0.500;AN=2;BaseQRankSum=0.739;ClippingRankSum=-0.450;DP=34;FS=3.220;MLEAC=1;MLEAF=0.500;MQ=60.00;MQ0=0;MQRankSum=0.126;QD=11.11;ReadPosRankSum=-0.450	GT:AD:DP:GQ:PL	0/1:22,12:34:99:406,0,800
1	155026942	.	A	C	1541.77	PASS	AC=2;AF=1.00;AN=2;DP=37;FS=0.000;MLEAC=2;MLEAF=1.00;MQ=60.00;MQ0=0;QD=33.25	GT:AD:DP:GQ:PL	1/1:0,37:37:99:1570,111,0
1	155030557	.	A	C	528.77	my_snp_filter	AC=1;AF=0.500;AN=2;BaseQRankSum=1.650;ClippingRankSum=-1.483;DP=35;FS=10.499;MLEAC=1;MLEAF=0.500;MQ=60.00;MQ0=0;MQRankSum=1.383;QD=15.11;ReadPosRankSum=1.350	GT:AD:DP:GQ:PL	0/1:20,15:35:99:557,0,768
1	155033317	.	T	C	92.28	PASS	AC=2;AF=1.00;AN=2;DP=3;FS=0.000;MLEAC=2;MLEAF=1.00;MQ=60.00;MQ0=0;QD=30.76	GT:AD:DP:GQ:PL	1/1:0,3:3:9:120,9,0
1	155033572	.	A	G	149.03	PASS	AC=2;AF=1.00;AN=2;DP=4;FS=0.000;MLEAC=2;MLEAF=1.00;MQ=60.00;MQ0=0;QD=31.20	GT:AD:DP:GQ:PL	1/1:0,4:4:12:177,12,0
1	155038756	.	T	C	60.74	PASS	AC=2;AF=1.00;AN=2;DP=2;FS=0.000;MLEAC=2;MLEAF=1.00;MQ=60.00;MQ0=0;QD=30.37	GT:AD:DP:GQ:PL	1/1:0,2:2:6:88,6,0
1	155057682	.	G	A	34.77	my_snp_filter	AC=1;AF=0.500;AN=2;BaseQRankSum=1.495;ClippingRankSum=-0.198;DP=7;FS=8.451;MLEAC=1;MLEAF=0.500;MQ=60.00;MQ0=0;MQRankSum=-0.922;QD=4.97;ReadPosRankSum=0.198	GT:AD:DP:GQ:PL	0/1:5,2:7:63:63,0,147
1	155059851	.	A	G	113.77	my_snp_filter	AC=1;AF=0.500;AN=2;BaseQRankSum=-0.800;ClippingRankSum=-0.533;DP=14;FS=2.363;MLEAC=1;MLEAF=0.500;MQ=60.00;MQ0=0;MQRankSum=0.667;QD=8.13;ReadPosRankSum=0.400	GT:AD:DP:GQ:PL	0/1:9,5:14:99:142,0,305
1	155106054	.	A	G	178.90	PASS	AC=2;AF=1.00;AN=2;DP=5;FS=0.000;MLEAC=2;MLEAF=1.00;MQ=60.00;MQ0=0;QD=35.06	GT:AD:DP:GQ:PL	1/1:0,5:5:15:207,15,0
1	155106227	.	A	T	1641.77	my_snp_filter	AC=2;AF=1.00;AN=2;BaseQRankSum=1.646;ClippingRankSum=-0.087;DP=40;FS=3.979;MLEAC=2;MLEAF=1.00;MQ=60.00;MQ0=0;MQRankSum=0.260;QD=29.59;ReadPosRankSum=0.606	GT:AD:DP:GQ:PL	1/1:1,39:40:99:1670,110,0
1	155143946	.	C	T	257.80	PASS	AC=2;AF=1.00;AN=2;DP=7;FS=0.000;MLEAC=2;MLEAF=1.00;MQ=60.00;MQ0=0;QD=23.53	GT:AD:DP:GQ:PL	1/1:0,7:7:21:286,21,0
1	155158605	.	G	A	181.90	PASS	AC=2;AF=1.00;AN=2;DP=5;FS=0.000;MLEAC=2;MLEAF=1.00;MQ=60.00;MQ0=0;QD=29.34	GT:AD:DP:GQ:PL	1/1:0,5:5:15:210,15,0
1	155171811	.	G	A	88.77	my_snp_filter	AC=1;AF=0.500;AN=2;BaseQRankSum=1.231;ClippingRankSum=1.231;DP=5;FS=0.000;MLEAC=1;MLEAF=0.500;MQ=60.00;MQ0=0;MQRankSum=0.358;QD=17.75;ReadPosRankSum=-0.358	GT:AD:DP:GQ:PL	0/1:2,3:5:70:117,0,70
1	155174330	.	T	C	47.77	my_snp_filter	AC=1;AF=0.500;AN=2;BaseQRankSum=0.000;ClippingRankSum=-1.026;DP=4;FS=4.771;MLEAC=1;MLEAF=0.500;MQ=60.00;MQ0=0;MQRankSum=0.000;QD=11.94;ReadPosRankSum=1.026	GT:AD:DP:GQ:PL	0/1:2,2:4:76:76,0,76
1	155286471	.	A	G	42.77	my_snp_filter	AC=1;AF=0.500;AN=2;BaseQRankSum=0.720;ClippingRankSum=1.380;DP=6;FS=11.761;MLEAC=1;MLEAF=0.500;MQ=60.00;MQ0=0;MQRankSum=0.720;QD=7.13;ReadPosRankSum=0.000	GT:AD:DP:GQ:PL	0/1:4,2:6:71:71,0,153
1	155286521	.	A	G	16.86	LowQual;my_snp_filter	AC=1;AF=0.500;AN=2;BaseQRankSum=1.613;ClippingRankSum=-1.444;DP=15;FS=0.000;MLEAC=1;MLEAF=0.500;MQ=60.00;MQ0=0;MQRankSum=0.425;QD=1.12;ReadPosRankSum=0.764	GT:AD:DP:GQ:PL	0/1:13,2:15:45:45,0,492
1	155287588	.	C	T	409.77	PASS	AC=2;AF=1.00;AN=2;DP=10;FS=0.000;MLEAC=2;MLEAF=1.00;MQ=60.00;MQ0=0;QD=32.87	GT:AD:DP:GQ:PL	1/1:0,10:10:30:438,30,0
1	155306440	.	T	C	199.79	my_snp_filter	AC=1;AF=0.500;AN=2;BaseQRankSum=-0.742;ClippingRankSum=0.742;DP=7;FS=5.441;MLEAC=1;MLEAF=0.500;MQ=60.00;MQ0=0;MQRankSum=0.742;QD=28.54;ReadPosRankSum=-0.742	GT:AD:DP:GQ:PL	0/1:1,6:7:22:228,0,22
1	155408635	.	T	C	267.80	PASS	AC=2;AF=1.00;AN=2;DP=7;FS=0.000;MLEAC=2;MLEAF=1.00;MQ=60.00;MQ0=0;QD=31.73	GT:AD:DP:GQ:PL	1/1:0,7:7:21:296,21,0
1	155697135	.	A	G	46.77	my_snp_filter	AC=1;AF=0.500;AN=2;BaseQRankSum=1.026;ClippingRankSum=-1.026;DP=4;FS=0.000;MLEAC=1;MLEAF=0.500;MQ=60.00;MQ0=0;MQRankSum=0.000;QD=11.69;ReadPosRankSum=1.026	GT:AD:DP:GQ:PL	0/1:2,2:4:65:75,0,65
1	155697200	.	A	G	48.77	my_snp_filter	AC=1;AF=0.500;AN=2;BaseQRankSum=-1.026;ClippingRankSum=1.026;DP=4;FS=4.771;MLEAC=1;MLEAF=0.500;MQ=60.00;MQ0=0;MQRankSum=-1.026;QD=12.19;ReadPosRankSum=-1.026	GT:AD:DP:GQ:PL	0/1:2,2:4:77:77,0,80
1	155706460	.	A	G	51.77	my_snp_filter	AC=1;AF=0.500;AN=2;BaseQRankSum=0.736;ClippingRankSum=0.736;DP=3;FS=0.000;MLEAC=1;MLEAF=0.500;MQ=60.00;MQ0=0;MQRankSum=0.736;QD=17.26;ReadPosRankSum=-0.736	GT:AD:DP:GQ:PL	0/1:1,2:3:34:80,0,34
1	155734530	.	T	C	59.74	PASS	AC=2;AF=1.00;AN=2;DP=2;FS=0.000;MLEAC=2;MLEAF=1.00;MQ=60.00;MQ0=0;QD=29.87	GT:AD:DP:GQ:PL	1/1:0,2:2:6:87,6,0
1	155868984	.	T	C	62.74	PASS	AC=2;AF=1.00;AN=2;DP=2;FS=0.000;MLEAC=2;MLEAF=1.00;MQ=60.00;MQ0=0;QD=31.37	GT:AD:DP:GQ:PL	1/1:0,2:2:6:90,6,0
1	155874290	.	C	G	251.81	my_snp_filter	AC=1;AF=0.500;AN=2;BaseQRankSum=0.747;ClippingRankSum=0.747;DP=8;FS=0.000;MLEAC=1;MLEAF=0.500;MQ=60.00;MQ0=0;MQRankSum=-0.747;QD=31.48;ReadPosRankSum=0.747	GT:AD:DP:GQ:PL	0/1:1,7:8:20:280,0,20
1	155880573	.	C	G	173.90	PASS	AC=2;AF=1.00;AN=2;DP=5;FS=0.000;MLEAC=2;MLEAF=1.00;MQ=60.00;MQ0=0;QD=34.78	GT:AD:DP:GQ:PL	1/1:0,5:5:15:202,15,0
1	155885112	.	A	G	188.90	PASS	AC=2;AF=1.00;AN=2;DP=5;FS=0.000;MLEAC=2;MLEAF=1.00;MQ=60.00;MQ0=0;QD=34.50	GT:AD:DP:GQ:PL	1/1:0,5:5:15:217,15,0
1	155890581	.	G	A	55.74	PASS	AC=2;AF=1.00;AN=2;DP=2;FS=0.000;MLEAC=2;MLEAF=1.00;MQ=60.00;MQ0=0;QD=27.87	GT:AD:DP:GQ:PL	1/1:0,2:2:6:83,6,0
1	155904177	.	T	C	134.03	PASS	AC=2;AF=1.00;AN=2;DP=4;FS=0.000;MLEAC=2;MLEAF=1.00;MQ=60.00;MQ0=0;QD=33.51	GT:AD:DP:GQ:PL	1/1:0,4:4:12:162,12,0
1	155964698	.	A	G	51.74	PASS	AC=2;AF=1.00;AN=2;DP=2;FS=0.000;MLEAC=2;MLEAF=1.00;MQ=60.00;MQ0=0;QD=25.87	GT:AD:DP:GQ:PL	1/1:0,2:2:6:79,6,0
1	156011444	.	T	C	631.77	PASS	AC=2;AF=1.00;AN=2;DP=15;FS=0.000;MLEAC=2;MLEAF=1.00;MQ=60.00;MQ0=0;QD=30.93	GT:AD:DP:GQ:PL	1/1:0,15:15:45:660,45,0
1	156021891	.	C	T	54.74	PASS	AC=2;AF=1.00;AN=2;DP=2;FS=0.000;MLEAC=2;MLEAF=1.00;MQ=60.00;MQ0=0;QD=27.37	GT:AD:DP:GQ:PL	1/1:0,2:2:6:82,6,0
1	156037724	.	A	G	60.74	PASS	AC=2;AF=1.00;AN=2;DP=2;FS=0.000;MLEAC=2;MLEAF=1.00;MQ=60.00;MQ0=0;QD=30.37	GT:AD:DP:GQ:PL	1/1:0,2:2:6:88,6,0
1	156042915	.	G	A	143.03	PASS	AC=2;AF=1.00;AN=2;DP=4;FS=0.000;MLEAC=2;MLEAF=1.00;MQ=60.00;MQ0=0;QD=29.88	GT:AD:DP:GQ:PL	1/1:0,4:4:12:171,12,0
1	156165317	.	G	C	57.74	PASS	AC=2;AF=1.00;AN=2;DP=2;FS=0.000;MLEAC=2;MLEAF=1.00;MQ=60.00;MQ0=0;QD=28.87	GT:AD:DP:GQ:PL	1/1:0,2:2:6:85,6,0
1	156168736	.	T	C	59.74	PASS	AC=2;AF=1.00;AN=2;DP=2;FS=0.000;MLEAC=2;MLEAF=1.00;MQ=60.00;MQ0=0;QD=29.87	GT:AD:DP:GQ:PL	1/1:0,2:2:6:87,6,0
1	156180349	.	T	A	173.78	my_snp_filter	AC=1;AF=0.500;AN=2;BaseQRankSum=0.736;ClippingRankSum=0.736;DP=6;FS=0.000;MLEAC=1;MLEAF=0.500;MQ=60.00;MQ0=0;MQRankSum=0.736;QD=28.96;ReadPosRankSum=-0.736	GT:AD:DP:GQ:PL	0/1:1,5:6:25:202,0,25
1	156181007	.	C	G	357.77	my_snp_filter	AC=1;AF=0.500;AN=2;BaseQRankSum=0.254;ClippingRankSum=-0.085;DP=13;FS=0.000;MLEAC=1;MLEAF=0.500;MQ=60.00;MQ0=0;MQRankSum=-0.930;QD=27.52;ReadPosRankSum=0.085	GT:AD:DP:GQ:PL	0/1:3,10:13:94:386,0,94
1	156181530	.	A	G	236.77	my_snp_filter	AC=1;AF=0.500;AN=2;BaseQRankSum=1.179;ClippingRankSum=0.762;DP=9;FS=3.010;MLEAC=1;MLEAF=0.500;MQ=60.00;MQ0=0;MQRankSum=0.762;QD=26.31;ReadPosRankSum=-0.762	GT:AD:DP:GQ:PL	0/1:2,7:9:49:265,0,49
1	156181770	.	A	G	446.78	my_snp_filter	AC=1;AF=0.500;AN=2;BaseQRankSum=1.203;ClippingRankSum=-0.668;DP=13;FS=0.000;MLEAC=1;MLEAF=0.500;MQ=60.00;MQ0=0;MQRankSum=-0.401;QD=34.37;ReadPosRankSum=0.401	GT:AD:DP:GQ:PL	0/1:1,12:13:0:472,0,0
1	156186275	.	A	C	272.80	PASS	AC=2;AF=1.00;AN=2;DP=6;FS=0.000;MLEAC=2;MLEAF=1.00;MQ=60.00;MQ0=0;QD=32.26	GT:AD:DP:GQ:PL	1/1:0,6:6:21:301,21,0
1	156186279	.	T	C	272.80	PASS	AC=2;AF=1.00;AN=2;DP=6;FS=0.000;MLEAC=2;MLEAF=1.00;MQ=60.00;MQ0=0;QD=34.50	GT:AD:DP:GQ:PL	1/1:0,6:6:21:301,21,0
1	156186287	.	T	C	272.80	PASS	AC=2;AF=1.00;AN=2;DP=6;FS=0.000;MLEAC=2;MLEAF=1.00;MQ=60.00;MQ0=0;QD=29.73	GT:AD:DP:GQ:PL	1/1:0,6:6:21:301,21,0
1	156186327	.	T	C	83.77	my_snp_filter	AC=1;AF=0.500;AN=2;BaseQRankSum=-0.358;ClippingRankSum=-0.358;DP=5;FS=0.000;MLEAC=1;MLEAF=0.500;MQ=60.00;MQ0=0;MQRankSum=0.358;QD=16.75;ReadPosRankSum=0.358	GT:AD:DP:GQ:PL	0/1:2,3:5:73:112,0,73
1	156186349	.	T	C	46.77	my_snp_filter	AC=1;AF=0.500;AN=2;BaseQRankSum=-1.026;ClippingRankSum=1.026;DP=4;FS=0.000;MLEAC=1;MLEAF=0.500;MQ=60.00;MQ0=0;MQRankSum=0.000;QD=11.69;ReadPosRankSum=-1.026	GT:AD:DP:GQ:PL	0/1:2,2:4:75:75,0,77
1	156186369	.	A	T	87.28	PASS	AC=2;AF=1.00;AN=2;DP=3;FS=0.000;MLEAC=2;MLEAF=1.00;MQ=60.00;MQ0=0;QD=29.09	GT:AD:DP:GQ:PL	1/1:0,3:3:9:115,9,0
1	156186461	.	T	C	99.28	PASS	AC=2;AF=1.00;AN=2;DP=1;FS=0.000;MLEAC=2;MLEAF=1.00;MQ=60.00;MQ0=0;QD=28.92	GT:AD:DP:GQ:PL	1/1:0,1:1:9:127,9,0
1	156186465	.	C	G	99.28	PASS	AC=2;AF=1.00;AN=2;DP=3;FS=0.000;MLEAC=2;MLEAF=1.00;MQ=60.00;MQ0=0;QD=33.09	GT:AD:DP:GQ:PL	1/1:0,3:3:9:127,9,0
1	156186522	.	A	G	272.80	PASS	AC=2;AF=1.00;AN=2;DP=7;FS=0.000;MLEAC=2;MLEAF=1.00;MQ=60.00;MQ0=0;QD=29.34	GT:AD:DP:GQ:PL	1/1:0,7:7:21:301,21,0
1	156186563	.	T	G	144.03	PASS	AC=2;AF=1.00;AN=2;DP=4;FS=0.000;MLEAC=2;MLEAF=1.00;MQ=60.00;MQ0=0;QD=33.46	GT:AD:DP:GQ:PL	1/1:0,4:4:12:172,12,0
1	156186596	.	A	G	217.84	PASS	AC=2;AF=1.00;AN=2;DP=4;FS=0.000;MLEAC=2;MLEAF=1.00;MQ=60.00;MQ0=0;QD=31.77	GT:AD:DP:GQ:PL	1/1:0,4:4:18:246,18,0
1	156186604	.	A	G	217.84	PASS	AC=2;AF=1.00;AN=2;DP=2;FS=0.000;MLEAC=2;MLEAF=1.00;MQ=60.00;MQ0=0;QD=29.32	GT:AD:DP:GQ:PL	1/1:0,2:2:18:246,18,0
1	156186606	.	G	A	217.84	PASS	AC=2;AF=1.00;AN=2;DP=2;FS=0.000;MLEAC=2;MLEAF=1.00;MQ=60.00;MQ0=0;QD=26.23	GT:AD:DP:GQ:PL	1/1:0,2:2:18:246,18,0
1	156186615	.	A	G	217.84	PASS	AC=2;AF=1.00;AN=2;DP=4;FS=0.000;MLEAC=2;MLEAF=1.00;MQ=60.00;MQ0=0;QD=28.73	GT:AD:DP:GQ:PL	1/1:0,4:4:18:246,18,0
1	156186634	.	C	G	46.77	my_snp_filter	AC=1;AF=0.500;AN=2;BaseQRankSum=-0.736;ClippingRankSum=0.736;DP=3;FS=4.771;MLEAC=1;MLEAF=0.500;MQ=60.00;MQ0=0;MQRankSum=-0.736;QD=15.59;ReadPosRankSum=0.736	GT:AD:DP:GQ:PL	0/1:1,2:3:37:75,0,37
1	156191149	.	T	C	107.28	PASS	AC=2;AF=1.00;AN=2;DP=3;FS=0.000;MLEAC=2;MLEAF=1.00;MQ=60.00;MQ0=0;QD=33.89	GT:AD:DP:GQ:PL	1/1:0,3:3:9:135,9,0
1	156200671	.	T	C	62.74	PASS	AC=2;AF=1.00;AN=2;DP=2;FS=0.000;MLEAC=2;MLEAF=1.00;MQ=60.00;MQ0=0;QD=31.37	GT:AD:DP:GQ:PL	1/1:0,2:2:6:90,6,0
1	156202173	.	A	G	1159.77	my_snp_filter	AC=1;AF=0.500;AN=2;BaseQRankSum=-0.717;ClippingRankSum=0.291;DP=37;FS=0.000;MLEAC=1;MLEAF=0.500;MQ=60.00;MQ0=0;MQRankSum=-1.958;QD=31.35;ReadPosRankSum=-0.368	GT:AD:DP:GQ:PL	0/1:7,30:37:99:1188,0,193
1	156206718	.	T	G	102.28	PASS	AC=2;AF=1.00;AN=2;DP=3;FS=0.000;MLEAC=2;MLEAF=1.00;MQ=60.00;MQ0=0;QD=34.09	GT:AD:DP:GQ:PL	1/1:0,3:3:9:130,9,0
1	156208216	.	T	C	51.74	PASS	AC=2;AF=1.00;AN=2;DP=2;FS=0.000;MLEAC=2;MLEAF=1.00;MQ=60.00;MQ0=0;QD=25.87	GT:AD:DP:GQ:PL	1/1:0,2:2:6:79,6,0
1	156208230	.	A	G	62.74	PASS	AC=2;AF=1.00;AN=2;DP=2;FS=0.000;MLEAC=2;MLEAF=1.00;MQ=60.00;MQ0=0;QD=31.37	GT:AD:DP:GQ:PL	1/1:0,2:2:6:90,6,0
1	156213257	.	G	A	58.74	PASS	AC=2;AF=1.00;AN=2;DP=2;FS=0.000;MLEAC=2;MLEAF=1.00;MQ=60.00;MQ0=0;QD=29.37	GT:AD:DP:GQ:PL	1/1:0,2:2:6:86,6,0
1	156215562	.	G	A	97.28	PASS	AC=2;AF=1.00;AN=2;DP=3;FS=0.000;MLEAC=2;MLEAF=1.00;MQ=60.00;MQ0=0;QD=32.43	GT:AD:DP:GQ:PL	1/1:0,3:3:9:125,9,0
1	156215899	.	G	A	100.28	PASS	AC=2;AF=1.00;AN=2;DP=3;FS=0.000;MLEAC=2;MLEAF=1.00;MQ=60.00;MQ0=0;QD=33.43	GT:AD:DP:GQ:PL	1/1:0,3:3:9:128,9,0
1	156218642	.	A	G	57.74	PASS	AC=2;AF=1.00;AN=2;DP=2;FS=0.000;MLEAC=2;MLEAF=1.00;MQ=60.00;MQ0=0;QD=28.87	GT:AD:DP:GQ:PL	1/1:0,2:2:6:85,6,0
1	156218910	.	C	G	157.90	PASS	AC=2;AF=1.00;AN=2;DP=5;FS=0.000;MLEAC=2;MLEAF=1.00;MQ=60.00;MQ0=0;QD=31.58	GT:AD:DP:GQ:PL	1/1:0,5:5:15:186,15,0
1	156219450	.	A	G	1264.77	PASS	AC=2;AF=1.00;AN=2;DP=31;FS=0.000;MLEAC=2;MLEAF=1.00;MQ=60.00;MQ0=0;QD=37.13	GT:AD:DP:GQ:PL	1/1:0,31:31:93:1293,93,0
1	156242806	.	A	G	231.84	PASS	AC=2;AF=1.00;AN=2;DP=6;FS=0.000;MLEAC=2;MLEAF=1.00;MQ=60.00;MQ0=0;QD=27.70	GT:AD:DP:GQ:PL	1/1:0,6:6:18:260,18,0
[truncated: 6,261,006 more chars]
